# Supplementary material for: Why Do Muse Stem Cells Present an Enduring Stress Capacity? Hints from a Comparative Proteome Analysis
Source: Int J Mol Sci. 2021 Feb 19;22(4):2064. doi: 10.3390/ijms22042064 (PMC7922977; doi:10.3390/ijms22042064)
Supplement: Supplementary file 1 [file ijms-22-02064-s001.zip]

Archive with 16 entries (16 files):
- Supplementary file 1.pdf
- __MACOSX/._Supplementary file 1.pdf
- Supplementary file 2.tif
- __MACOSX/._Supplementary file 2.tif
- Supplementary file 3.xlsx
- __MACOSX/._Supplementary file 3.xlsx
- Supplementary file 4.xlsx
- __MACOSX/._Supplementary file 4.xlsx
- Supplementary file 5.xlsx
- __MACOSX/._Supplementary file 5.xlsx
- Supplementary file 6.xlsx
- __MACOSX/._Supplementary file 6.xlsx
- Supplementary file 7.xlsx
- __MACOSX/._Supplementary file 7.xlsx
- Supplementary file 8.pdf
- __MACOSX/._Supplementary file 8.pdf
