# Supplementary material for: Why Do Muse Stem Cells Present an Enduring Stress Capacity? Hints from a Comparative Proteome Analysis
Source: Int J Mol Sci. 2021 Feb 19;22(4):2064. doi: 10.3390/ijms22042064 (PMC7922977; doi:10.3390/ijms22042064)
Supplement: Supplementary file 1 [file ijms-22-02064-s001.zip › Supplementary file 3.xlsx]

## Sheet: Proteome content
iPSC control common A-B	iPSC H2O2 12h common A B	iPSC H2O2 24h common A B	iPSC H2O2 48h common A B	MSC control common A B	MSC H2O2 12h common A B	MSC H2O2 24h common A B	MSC H2O2 48h common A B	Muse control common A B	Muse H2O2 12h common A B	Muse H2O2 24h common A B	Muse H2O2 48h common A B	Non Muse control common A B	Non Muse H2O2 12h common A B	Non Muse H2O2 24h common A B	Non Muse H2O2 48h common A B
P55809	P55809	P55809	P55809	P55809	P55809	O00214	P55809	P55809	Q9UBE0	Q9UBE0	Q9BSJ8	P55809	P55809	P55809	P55809
Q96EY1	Q96EY1	Q96EY1	G3V1C3	Q96EY1	Q96EY1	P55809	G3V1C3	P80723	M0R2Q4	P55809	P55809	Q96EY1	Q96EY1	Q96EY1	Q96EY1
Q9H857-2	Q9H857-2	P80723	Q96EY1	E9PMP7	E9PMP7	Q96EY1	E9PMP7	O43865	Q9BSJ8	A0A087X2D8	P03956	E9PMP7	P80723	E9PMP7	E9PGF6
A0A0G2JH68	P80723	P21980	A0A1W2PP04	A0A0G2JH68	P80723	P80723	A0A0G2JH68	P05388	P55809	P03956	Q96EY1	C9J1C6	O60443	P80723	P80723
P80723	P05388	P05388	P80723	P80723	G3V1Q8	P27986	P80723	P21980	P35052	A0A1B0GVV3	M0QXF9	A0A0G2JH68	P05388	O43865	O60443
O43865	Q5QPK2	P14868	P21980	P27986	O43865	O43865	O60443	Q9H3S7	P03956	Q96EY1	A0A1B0GUW6	P80723	P21980	P21980	P27986
P21980	P41212	Q14315	P05388	O43865	P21980	P21980	P27986	P14868	Q96EY1	Q16706	Q9H2D6-7	P27986	P04150	P04150	O43865
P05388	Q6VMQ6	A0A075B773	Q5JTD0	P05388	P05388	P04150	O43865	Q14315	A0A1B0GVV3	Q9H2D6-7	O14548	O43865	P14868	Q9H3S7	P05388
P41212	P14868	Q9Y3A4	P41212	P21980	P04150	Q5QPK2	P21980	P05120	Q9H2D6-7	P22570	P80723	P05388	Q14315	P14868	P21980
Q9H3S7	Q14315	P49327	Q6VMQ6	P04150	Q5JTD0	Q5JTD0	P04150	P49327	O14548	P80723	P41252	P21980	P05120	Q14315	P04150
P14868	J3KNW4	O60306	P14868	Q5QPK2	Q9H3S7	Q9H3S7	Q5JTD0	Q13438	P41252	P41252	O60443	P04150	P29992	P05120	Q9H3S7
Q14315	Q9Y3A4	A0A024R4E5	Q14315	Q9H3S7	P14868	P14868	Q9H3S7	A0A024R4E5	P80723	O60443	Q86VP6	Q5QPK2	J3KNW4	P29992	P14868
J3KNW4	Q9BQ04	P50453	Q5VYS8-2	P14868	Q14315	Q14315	Q14315	P18084	O60443	Q86VP6	O43865	Q5JTD0	A0A024R4E5	Q66K74-2	Q14315
Q9Y3A4	P49327	Q96GX5	Q96BW9	Q14315	P05120	P05120	P14868	Q9UK45	Q86VP6	O43865	O43292	Q9H3S7	P18084	Q13438	P05120
P49327	A0A2R8Y4Z0	P18084	H0YMT1	P05120	P29992	P29992	P05120	O43583	P05388	P05388	P05388	P14868	Q9UK45	A0A024R4E5	J3KNW4
O60306	O60306	Q9UK45	Q9BQ04	P29992	J3KNW4	J3KNW4	P29992	O00764	P21980	P21980	P21980	Q14315	O00764	Q9HB66	Q2TAA5
Q66K74-2	A0A024R4E5	Q8TD30	Q9Y3A4	J3KNW4	P49327	Q9Y3A4	J3KNW4	A0A2R8Y5S7	P04150	A0A0G2JIW1	G8JLD5	P05120	P00403	O95159	Q66K74-2
A0A024R4E5	P50453	O00764	P49327	Q9Y3A4	C9J494	Q5RI15	Q9BQ04	P00403	A0A0G2JIW1	H7BXQ8	P04150	P29992	Q9Y5Y2	P18084	A0A024R4E5
Q9H974	P18084	A0A2R8Y5S7	Q66K74-2	A0A0A0MTR7	Q13438	Q8IXL7	Q5RI15	Q9Y5Y2	P07741	P07741	A0A0G2JIW1	Q9NQW6-2	O75533	Q9UK45	B4DN67
P50453	Q9UK45	P00403	O60306	P49327	A0A024R4E5	P49327	A0A0A0MTR7	O75533	Q96EK6	Q96EK6	P07741	Q9BQ04	E9PFK5	Q16181	P18084
P18084	Q8TD30	Q9Y5Y2	A0A024R4E5	Q2TAA5	P18084	C9J494	P49327	Q969Q0	P50990	P50990	Q5QPK2	Q9Y3A4	P00441	Q96J84	Q9UK45
Q9UK45	O00764	O75533	Q9H974	C9J494	Q9UK45	Q13438	C9J494	P84157	P14868	P14868	P50990	P49327	O60925	A0A2R8Y5S7	Q16181
P07996-2	A0A2R8Y5S7	P00441	P50453	Q66K74-2	Q16181	A0A024R4E5	Q2TAA5	Q08426	Q14315	Q14315	P14868	Q2TAA5	Q9UII2	P00403	P00403
Q8TD30	P00403	Q9UII2	P18084	Q6P3X3	O00764	O95159	Q66K74-2	P00441	P05120	P05120	Q14315	C9J494	Q99832	Q9Y5Y2	Q9Y5Y2
O00764	Q9Y5Y2	O75306	Q9UK45	A0A024R4E5	P00403	P18084	Q13438	Q9C0H2	P29992	P29992	P05120	Q13438	P02452	O75533	O75533
P00403	O75533	Q9NYZ3	Q03938	P18084	Q9Y5Y2	Q9UK45	Q6P3X3	A8K0Z3	J3KNW4	J3KNW4	P29992	Q6P3X3	Q05682-4	P84157	P84157
Q9Y5Y2	Q969Q0	Q9Y2H6	P0CG08	Q9UK45	O75533	Q8TD30	A0A024R4E5	O75306	Q9NYF8	Q13325	P11117	A0A024R4E5	Q99460	P00441	P23743
O75533	P00441	P09874	P07996-2	O00764	Q08426	Q96J84	Q9BQ69	Q9Y2H6	Q8WX93-3	H0YMT1	Q13325	P18084	P61247	Q9C0H2	P00441
P00441	Q6PI26	E7EMB1	Q8TD30	A0A2R8Y5S7	P00441	O00764	P18084	P09874	Q13325	O76041	Q8IXL7	Q9UK45	Q8N392	O60925	O60925
O60925	Q9UII2	Q99832	O00764	P00403	A8K0Z3	Q8WXW3	Q9UK45	O76054	Q5RI15	B4DR80	P35354	Q8TD30	F6VRR5	Q6PI26	Q9UII2
Q9UII2	P09874	Q15648-3	Q8WXW3	Q9Y5Y2	O60925	P00403	O00764	Q99832	H0YA55	A0A0A0MTR7	P17096	O00764	Q6NUQ4	Q9UII2	Q9UNM6
O75306	Q99832	P02452	A0A2R8Y5S7	O75533	Q9UII2	Q9Y5Y2	A0A2R8Y5S7	P02452	O76041	P49327	Q13438	P00403	P82675	P09874	P09874
Q9UNM6	P49427	E7EPK1	P00403	Q969Q0	P09874	O75533	P00403	Q99460	P17096	Q13438	Q15029	Q9Y5Y2	P56589	Q99832	O76054
P09874	Q12962	Q99460	Q9Y5Y2	P84157	O76054	P23743	Q9Y5Y2	Q9Y291	Q15029	P35354	A0A024R4E5	O75533	Q13601	Q12962	Q99832
Q99832	Q05682-4	P61247	O75533	Q08426	Q99832	Q08426	O75533	P61247	Q86V48	P17096	P08123	P84157	Q9Y6R0	P02452	Q12962
Q12962	Q99460	F6VRR5	P23743	P00441	Q12962	P00441	Q969Q0	Q96BJ3	A0A024R4E5	Q15029	Q96LW7	P23743	Q8TBC4	Q99460	P02452
Q15648-3	P61247	A0A2R8Y6C9	P00441	O95297	P02452	P32929-3	P84157	F6VRR5	P08123	Q14966-4	O15460	Q08426	P53985	P61247	H7C207
Q99460	P82675	Q6NUQ4	P16383	O60925	Q8TBP6	O60925	P23743	Q6NUQ4	Q9Y6I9	Q86V48	P18084	P00441	Q15427	Q8N392	Q99460
P61247	Q13601	P82675	Q9UII2	Q9UII2	Q99460	Q9UII2	Q08426	P82675	P18084	A0A024R4E5	P07093	P16383	P51149	Q96BJ3	P61247
P28370-2	Q8TBC4	Q13601	P09874	O75306	P61247	Q9UNM6	P00441	Q13601	O15460	Q9Y6I9	Q8TDN6	O60925	Q08378-2	E9PID8	Q8N392
F6VRR5	P53985	Q8TBC4	E7EMB1	Q9UNM6	Q8N392	P09874	P16383	Q8TBC4	Q9UK45	O95159	A0A3B3ITD8	Q9UII2	Q01995	Q6NUQ4	Q96BJ3
P82675	Q9H3K2	P53985	Q99832	P09874	Q6NUQ4	E7EMB1	O60925	Q15427	F8VVA7	Q96LW7	P53582	O75306	B0QZ18	P82675	J3KTL8
Q13601	Q15427	Q15427	Q12962	O76054	Q8NB37-2	O76054	O75306	P51149	G3V4X6	O15460	Q8TD30	P09874	O15121	Q8TBC4	A0A2R8Y6C9
Q9Y6R0	Q96LJ7	Q96LJ7	Q15648-3	Q99832	P82675	Q99832	Q9UNM6	Q08378-2	R4GNA1	P18084	O00764	O76054	P55036	P53985	Q6NUQ4
Q8TBC4	P51149	P51149	P02452	P02452	Q13601	Q12962	P09874	Q01995	P07093	Q9UK45	H3BQK0	Q99832	E9PFW3	Q15427	P82675
P53985	Q01995	Q01995	Q99460	Q05682-4	Q8TBC4	P02452	E7EMB1	P11413	Q8TDN6	P07093	P49257	Q12962	Q9Y2W2	P51149	Q13601
Q15427	Q6PJ69	Q6PJ69	P61247	Q8TBP6	P53985	H7C207	O76054	B0QZ18	A0A3B3ITD8	Q8TDN6	A0A2R8Y5S7	P02452	Q9UBF2	Q08378-2	Q53GI3
Q9NQS7	O14802	O14802	P28370-2	Q99460	Q15427	Q99460	Q99832	O15121	O43583	A0A3B3ITD8	O75533	H7C207	P62312	Q01995	Q8TBC4
Q96LJ7	B0QZ18	B0QZ18	Q6NUQ4	P61247	P51149	P61247	P02452	P55036	O94776	O94776	P00403	Q8TBP6	P02765	Q86TB9	P53985
F8W8V9	O15121	O15121	P82675	Q8N392	Q08378-2	Q8N392	H7C207	Q9UBC5	P53582	A0A075B7D9	Q9Y5Y2	Q99460	P55735	B0QZ18	Q15427
P51149	P55036	Q04637-6	Q8N999	Q96BJ3	Q01995	Q96BJ3	Q05682-4	E9PFW3	O00764	P53582	O75947	P61247	O43852	O15121	P51149
Q01995	Q9UBC5	P55036	P56589	F6VRR5	Q4KMP7	J3KTL8	Q8TBP6	P62312	H3BQK0	O00764	Q08426	Q8N392	Q5JR08	P55036	Q08378-2
Q6PJ69	E9PFW3	E9PFW3	Q13601	A0A2R8Y6C9	G3V2S9	F6VRR5	Q99460	P02765	P49257	H3BQK0	P00441	Q96BJ3	Q9ULC4	P84243	Q01995
O14802	P84243	Q9NXX6	Q53GI3	Q6NUQ4	B0QZ18	A0A2R8Y6C9	P61247	P06756	A0A2R8Y5S7	P49257	Q9C0H2	Q7Z4Q2	P05198	E9PFW3	G3V2S9
Q9BV20	Q9Y2W2	Q9UBF2	Q8TBC4	P82675	O15121	Q6NUQ4	Q8N392	M0QXZ5	P00403	A0A2R8Y5S7	F8VXC8	A0A087WT12	P55268	Q9UBF2	B0QZ18
Q9UBC5	Q9UBF2	Q9NXF1	P53985	Q13601	P55036	P82675	Q96BJ3	O43852	Q9Y5Y2	P00403	P51148	F6VRR5	Q92499	P62312	O15121
P84243	P62312	P06756	Q9H3K2	Q8TBC4	E9PFW3	Q13601	F6VRR5	Q5JR08	O75533	O75533	Q9UII2	A0A2R8Y6C9	P05026	P02765	P55036
Q9NQW7-3	Q3KQU3-4	P55735	Q15427	P53985	Q9Y2W2	Q8TBC4	Q6NUQ4	Q08431	O75947	Q9Y5Y2	P51687	Q6NUQ4	P05455	P55735	Q9UBF2
Q9Y2W2	P06756	O43852	Q9NQS7	Q15427	Q9UBF2	P53985	P82675	Q96JB5-4	P84157	O75947	O75306	P82675	A0A3B3ITZ9	Q5JR08	P62312
Q9UBF2	O43852	Q5JR08	Q96LJ7	P51149	P62312	Q15427	P56589	Q01581	P00441	Q08426	P51571	Q13601	Q9P0I2	Q92522	M0QXZ5
P62312	Q6P452	A0FGR8-6	P51149	Q08378-2	P55735	E7EMV2	Q13601	P05198	Q9C0H2	P00441	C9JNU6	Q8TBC4	P51991	A0A1B0GVL3	O43852
Q9NXW9	Q5JR08	Q08431	Q08378-2	Q01995	M0QXZ5	P51149	Q8TBC4	P55268	F8VXC8	Q9C0H2	P31040	P53985	G5E9Q6	P05198	Q5JR08
Q6P452	Q08431	Q92522	Q01995	Q86TB9	G3V192	E5RK69	P53985	Q92499	P51148	F8VXC8	Q9Y2H6	Q15427	Q9H008	P55268	Q92522
G3V192	U3KQG9	Q01581	O14802	B0QZ18	E7ESY4	Q08378-2	Q15427	Q13564	O60925	P51148	Q9NVH1	P51149	Q13546	Q92499	A0A1B0GVL3
E7ESY4	Q92522	P05198	B0QZ18	O15121	Q5JR08	P37173	E7EMV2	P05455	Q9UII2	Q9UII2	Q99832	Q08378-2	P07951-2	Q13564	Q9ULC4
Q5JR08	Q01581	P55268	O15121	Q9BV20	Q92522	Q01995	Q12929	O96005	P51571	O75306	P02452	Q01995	Q9UMX0	A5YKK6-3	P05198
Q08431	P05198	Q92499	Q04637-6	P55036	P05198	Q4KMP7	P51149	O94906	P17174	P51571	Q5JTV8	Q86TB9	P43686	P05026	P55268
Q96JB5-4	P55268	Q13564	P84243	E9PFW3	P55268	Q86TB9	Q08378-2	Q9P0I2	P31040	P17174	Q99460	B0QZ18	Q9Y3U8	P05455	Q92499
Q92522	Q92499	P05026	E9PFW3	Q9Y2W2	Q92499	B0QZ18	Q01995	E7EX90	Q9Y2H6	P31040	P48507	O15121	K7EM18	O94906	Q13564
Q01581	Q13564	A0A087WT20	Q8IZ83-3	Q9UBF2	M0R3F6	Q9BV20	B9A044	G5E9Q6	P48307	Q9Y2H6	Q9Y291	Q9BV20	P63010	Q9P0I2	P05026
P05198	P05026	P05455	Q9NQW7-3	P55735	Q13564	O15121	Q4KMP7	P07951-2	Q9UNM6	P48307	P61247	P55036	P21589	P51991	P05455
P55268	P05455	O96005	Q9Y2W2	Q5KU26	P05026	P55036	Q15555-3	P31749	Q9NVH1	H7BZ55	J3KTL8	Q9Y2W2	P04004	G5E9Q6	A0A3B3ITZ9
Q92499	O96005	O94906	Q9UBF2	M0QXZ5	P05455	Q9NQW7-3	B0QZ18	Q9UMX0	Q99832	P09874	P22033	Q9UBF2	P28074	Q9H008	Q9P0I2
Q13564	O94906	Q9P0I2	P62312	O43852	O96005	P62312	O15121	P43686	P02452	Q9UNM6	P62736	P62312	Q99988	Q13546	P51991
P05026	Q9P0I2	Q12789-3	Q9BY07-6	E7ESY4	Q13017	F5H5P2	Q9BV20	Q9Y3U8	Q5JTV8	Q9NVH1	O15228	P55735	J3KPP4	P07951-2	G5E9Q6
A0A087WT20	Q12789-3	P51991	O43852	Q5JR08	A0A3B3ITZ9	Q5KU26	P55036	K7EM18	Q9BXV9	Q99832	F6VRR5	M0QXZ5	Q06124	Q9UMX0	Q9H1K1
P05455	E9PF63	G5E9Q6	Q6P452	Q92522	Q9NXV6	M0QXZ5	E9PFW3	P63010	Q99460	P02452	Q6NUQ4	P53041	P36871	P43686	Q9H008
E9PPM8	P51991	Q13546	Q5JR08	A0A1B0GVL3	Q9P0I2	G3V192	Q9Y2W2	Q92878	P48507	Q5JTV8	P82675	Q5JR08	Q9UQ35	Q9Y3U8	P07951-2
O96005	G5E9Q6	P07951-2	Q08431	Q9ULC4	P51991	P53041	Q9UBF2	P21589	Q9BRP8	Q99460	H0YJE6	Q8N806	O75569	Q8WVJ2	Q9UMX0
O94906	Q13546	Q9UIU6	Q92522	P05198	G5E9Q6	E7ESY4	P62312	P04004	P61247	P48507	Q13601	Q92522	Q8NE71	K7EM18	P43686
Q9P0I2	P07951-2	Q9UMX0	Q01581	P55268	Q9H1K1	Q5JR08	M0QXZ5	P28074	Q96BJ3	P61247	Q12931	Q9ULC4	R4GMU1	P63010	Q9Y3U8
Q12789-3	P31749	P43686	P05198	Q92499	Q13546	Q92522	Q5KU26	Q99988	P62736	P22033	P53985	P05198	O43432-4	P21589	Q8WVJ2
P51991	Q9UMX0	Q9Y3U8	P55268	P41226	P07951-2	Q9ULC4	E7ESY4	J3KPP4	O15228	P62736	Q9UJ83	P55268	O95573	P04004	K7EM18
G5E9Q6	P43686	Q8WVJ2	Q12756	Q13564	P31749	P05198	Q5JR08	M0R208	F6VRR5	O15228	Q8NBX0	Q92499	O75367	P28074	P63010
Q9H008	Q9Y3U8	Q9NUQ2	Q92499	P05026	Q9UMX0	P55268	Q92522	Q06124	Q6NUQ4	Q6NUQ4	P51149	P41226	P85037	J3KPP4	P21589
Q13546	Q8WVJ2	K7EM18	Q13564	P05455	P43686	Q92499	Q9ULC4	Q92626	P82675	P82675	Q08378-2	Q13564	O94855	Q92626	P04004
Q9UMX0	Q9NUQ2	P63010	P05026	O96005	Q9Y3U8	Q9BTG3	P05198	P36871	Q13601	Q13601	S4R3E9	P05026	P11021	P36871	P28074
P43686	K7EM18	P04004	A0A087WT20	A0A3B3ITZ9	Q8WVJ2	Q13564	P55268	O75569	Q12906-7	Q12931	Q01995	P05455	Q92598	Q9UQ35	J3KPP4
Q9Y3U8	P63010	P31323	P05455	Q9P0I2	K7EM18	A5YKK6-3	Q92499	Q8NE71	Q12931	Q8TBC4	E7EV41	A0A3B3ITZ9	P60981	O75569	Q14678-2
Q8WVJ2	Q92878	P28074	O96005	E9PMR6	P63010	P05026	P41226	Q04637-5	Q8TBC4	P53985	A0A0C4DGB6	Q9P0I2	Q86X76	Q8NE71	Q06124
Q9NUQ2	Q9H8G2	P38432	O94906	E9PF63	P21589	P05455	A4QPB2	Q5T985	P53985	F6Y5H0	Q9BUQ8	E9PMR6	A0A087X296	R4GMU1	Q92626
K7EM18	P04004	F2Z2E2	Q9P0I2	P51991	P04004	A0A3B3ITZ9	Q13564	R4GMU1	F6Y5H0	A6NM71	K7ELW0	P51991	P29536	O43432-4	O75116
P63010	P31323	Q9BX40-2	Q93009-3	G5E9Q6	P28074	Q9P0I2	P05026	Q9UNF1	Q13541	J3KQL8	B0QZ18	G5E9Q6	Q9HC38-2	O95573	P36871
Q9H8G2	P28074	Q9BR77	Q12789-3	Q9H008	F2Z2E2	E9PMR6	A5YKK6-3	E7EU96	Q15427	Q8NBX0	Q8IYB8	Q9H008	Q96AB3	O94855	Q9UQ35
P04004	P38432	J3KPP4	P51991	P07951-2	J3KPP4	P51991	P05455	O95573	J3KQL8	P51149	O75381	Q13546	E9PRY8	P11021	O75569
P31323	F2Z2E2	M0R208	G5E9Q6	P31749	Q06124	G5E9Q6	Q9P0I2	O75367	Q8NBX0	Q08378-2	O15121	P07951-2	Q04837	Q96AC1	P06737-2
P28074	B4DLN1	Q06124	Q96GA3	Q9UMX0	B1AL69	Q9H1K1	E9PMR6	P98095	P10253	Q01995	Q5SSJ5	P31749	A0A1B0GW77	P60981	R4GMU1
Q99549	J3KPP4	Q9BZL6	Q13546	P43686	P36871	Q9H008	P51991	O94855	P51149	P11413	P04181	Q9UMX0	E9PQY2	Q86X76	C9JZI1
Q9BR77	M0R208	Q92626	P07951-2	Q9Y3U8	O75569	Q13546	G5E9Q6	Q92538-3	Q08378-2	B0QZ18	Q04721	P43686	Q96CC6	A0A087X296	Q9UNF1
J3KPP4	Q06124	Q10570	Q9UMX0	J3QRU7	Q9UQ35	P07951-2	Q9H008	P11021	Q01995	O15121	E9PFW3	Q9Y3U8	Q5U5X0	Q9NZJ7	O43432-4
Q8ND24	Q92626	P36871	P43686	Q8WVJ2	Q04637-5	P31749	Q13546	Q96AC1	Q9BUQ8	Q5SSJ5	Q9H7B2	J3QRU7	O94808	Q5JPE7-2	O95573
M0R208	Q10570	O75569	Q9Y3U8	K7EM18	P06737-2	Q9UMX0	P07951-2	Q9HB40	A0A0G2JPP5	P04181	P42704	Q8WVJ2	P05783	A0A3B3IRT3	G3V3G9
Q06124	P36871	Q9UQ35	Q8WVJ2	P63010	R4GMU1	P43686	P31749	Q92598	B0QZ18	Q04721	O95292	K7EM18	P84090	Q96AB3	P85037
B1AL69	Q9UQ35	Q8NE71	Q9NUQ2	P21589	Q9UNF1	Q9Y3U8	Q9UMX0	P60981	O15121	E9PFW3	O94905	Q9UGV2	P47985	E9PRY8	O94855
P53396-2	Q9UNF1	Q9UNF1	K7EM18	P04004	O43432-4	Q8WVJ2	P43686	Q86X76	Q5SSJ5	A6NFX8	Q5SRQ6	P63010	P15374	Q04837	Q92538-3
Q92626	Q8TDB8-5	O43432-4	P63010	P28074	O95573	K7EM18	Q9Y3U8	C9J0K6	P04181	Q9UBF2	P02765	P21589	P55072	C9JP00	P11021
Q10570	E7EU96	O95573	P04004	F2Z2E2	P85037	Q9UGV2	Q8WVJ2	Q96AB3	Q04721	P42704	Q9H2W6	P28074	E9PR30	O43493	Q96AC1
P36871	O43432-4	O75367	P31323	B4DLN1	O94855	P63010	Q9NUQ2	E9PRY8	P55036	O95292	P06756	Q8ND61-2	P31949	A0A1B0GW77	M0R2G3
O75569	O95573	P52732	P28074	J3KPP4	Q92538-3	Q9H8G2	K7EM18	Q04837	E9PFW3	O94905	P13674	F2Z2E2	F8VXU5	E7EVC7	P60981
Q9UQ35	O75367	M0QYH2	Q99988	Q14678-2	P11021	P21589	P63010	O43493	Q9H7B2	Q5SRQ6	Q5KU26	B4DLN1	Q9Y285	Q5T097	A0A087X296
Q8NE71	P52732	P11021	P38432	Q01968	Q96AC1	P28074	P21589	C9JP00	A6NFX8	P02765	X6R8A1	J3KPP4	P08648	O94808	Q96AB3
Q08209	M0QYH2	Q96AC1	F2Z2E2	B5MC98	M0R2G3	J3KPP4	P04004	A0A1B0GW77	Q9UBF2	Q9H2W6	O14672	M0R208	P62136	Q96FZ7	Q86UP2-4
O43432-4	P11021	Q92598	B4DLN1	Q92626	P60981	M0R208	Q9P2B2	Q5JRA6-2	P42704	P06756	O43852	Q14678-2	Q13243	P05783	E9PRY8
O95573	Q96AC1	P13051	Q9BR77	P36871	Q86X76	Q01831	P28074	F8WBF9	O95292	P13674	Q6P452	Q01968	Q8WUM4	P84090	Q04837
O75367	Q92598	P60981	J3KPP4	O75569	A0A087X296	B4E1Q4	F2Z2E2	C9JDR0	O94905	Q86X55	Q07812-5	Q06124	A0A2Q2TH77	P47985	A0A1B0GW77
Q9Y5Y0	P60981	Q86X76	Q8ND24	Q9UQ35	Q5JPE7-2	Q06124	B4DLN1	O94808	P62312	X6R8A1	Q5JR08	B1AL69	Q7LBR1	P15374	Q5U5X0
G3V3G9	Q6UB98	Q9NZJ7	Q06124	Q04637-5	Q9BXF6	B1AL69	J3KPP4	H0Y4G9	Q5SRQ6	Q6ZR19	Q08431	Q92626	P04792	Q9UKV8	O94808
P52732	Q86X76	Q9BYD2	B1AL69	Q08209	A0A3B3IRT3	Q4V328	Q8ND24	M0QYC2	P02765	O14672	Q96JB5-4	P36871	Q9NPA8	P27824-2	P05783
F8W9B8	Q9NZJ7	A0A3B3IRT3	Q9BZL6	R4GMU1	Q96AB3	Q92626	Q14678-2	Q9UF12	Q9Y5P6	Q07812-5	O00483	O75569	P55795	P51812	P84090
E5RIH5	C9J0K6	Q96AB3	Q92626	Q9UNF1	Q86UP2-4	O75116	B4E1Q4	P05783	P06756	Q5JR08	P00505	Q9UQ35	P36578	P55072	A0A2U3TZY2
P11021	Q9HC38-2	E9PRY8	Q10570	O43432-4	E9PRY8	P36871	Q06124	P84090	Q86X55	H3BRY3	P05198	Q04637-5	O43837	F8W9X7	P47985
P60981	Q8IYD1	Q04837	P36871	O95573	Q04837	O75569	B1AL69	P47985	P55735	Q08431	P98160	R4GMU1	X5D2R7	E9PR30	P15374
Q9NZJ7	Q96AB3	O43493	O75569	O75367	A0A1B0GW77	Q9UQ35	Q92626	P15374	P13674	O00483	Q92499	C9JZI1	O95816	P31949	P27824-2
Q9BXF6	E9PRY8	A0A1B0GW77	Q9UQ35	G3V3G9	E9PQY2	Q04637-5	P36871	J3QQS1	X6R8A1	P00505	P55268	Q9UNF1	Q96F85	F8VXU5	P55072
A0A3B3IRT3	Q04837	O94808	Q8NE71	P85037	C9JDR0	Q08209	Q9UQ35	Q9UKV8	O43852	P27694	Q9HAT2	O95573	O43395	Q9Y285	F8W9X7
E9PRY8	O43493	P05783	Q5VT79	O94855	O94808	P06737-2	O75569	P27824-2	Q07812-5	P05198	O60763	O75367	Q92688	P28290-2	E9PR30
Q04837	A0A1B0GW77	Q9HCS7	Q8TDB8-5	Q92538-3	Q96FZ7	R4GMU1	Q08209	P40306	Q5JR08	P98160	O14498	G3V3G9	Q3KQV9	P19013	Q7Z2W4-2
O43493	C9JDR0	Q9H6R4	O43432-4	P11021	H0Y4G9	C9JZI1	P06737-2	P55072	Q08431	P55268	P05455	P85037	Q9BW27	F8WC41	P31949
A0A1B0GW77	O94808	P84090	O95573	Q96AC1	P05783	O95573	Q9UNF1	F8W9X7	O00483	Q92499	O96005	P52732	Q7Z417	P08648	F8VXU5
F8WBF9	H0Y4G9	P15374	O75367	P60981	P84090	G3V3G9	O95573	E9PR30	Q92522	Q9HAT2	O94906	P98095	P32322	Q8WUM4	Q9Y285
Q8TED4	P05783	P47985	P85037	Q86X76	P47985	P85037	G3V3G9	P31949	P00505	O60763	Q9P0I2	M0QYH2	J3QT77	Q15397	P08648
Q9NR09	Q9HCS7	Q9UKV8	P52732	P78362	P15374	Q8NB90-3	Q96IV0	F8VXU5	P27694	Q9NQT5	O96019	O94855	P20674	A0A2Q2TH77	P62136
O94808	Q9H6R4	H0YAC6	P11021	Q96PC5-9	P51812	O94855	O94855	Q9Y285	Q9ULC4	O43399-7	E7EX90	Q92538-3	O43143	Q7LBR1	Q13243
P05783	P84090	P55072	Q9HB40	Q9BYD2	P55072	P11021	Q92538-3	M0QZR4	P05198	P05455	G5E9Q6	P11021	F6WQW2	P04792	Q8WUM4
P84090	P47985	Q99805	P60981	J9JIC5	H0YF29	Q9HB40	P11021	P08648	P55268	O96005	Q9NQ88	Q96AC1	Q99575	Q9NPA8	Q15397
P15374	P15374	E9PR30	Q86X76	Q96AB3	Q99805	P60981	Q96AC1	Q6UX04	Q92499	A0A3B3ITZ9	Q9H1K1	P60981	Q9Y4L1	Q13951	A0A2Q2TH77
P27824-2	P27824-2	P31949	Q9NZJ7	E9PRY8	F8W9X7	G3V511	P60981	P62136	P98160	O94906	P07951-2	G3V511	Q14152	P55795	P04792
P55072	P55072	F8VXU5	Q9BYD2	Q04837	E9PR30	Q86X76	Q9NZJ7	Q13243	O60763	Q9P0I2	P43686	P29536	P63279	E9PHI4	Q13951
Q99805	Q99805	Q9Y285	E9PRY8	E9PQY2	P31949	Q5JPE7-2	J9JIC5	Q8WUM4	O14498	F8W9J4	Q9Y3U8	Q5JPE7-2	P62701	G3V2N3	Q9Y2D5
E9PR30	E9PR30	M0QZR4	Q04837	Q9NR09	F8VXU5	Q9BYD2	Q9HC38-2	G5E9W7	P05026	O96019	Q8WVJ2	Q9BYD2	P50238	P36578	Q9P0K7-4
P31949	P31949	P08648	A0A1B0GW77	O94808	Q9Y285	Q96M27-3	Q8IYD1	Q8WWM7	P05455	E7EX90	K7EM18	J9JIC5	P16104	Q9P0J7	P55795
Q9HC36	F8VXU5	Q6UX04	F8WBF9	H0Y4G9	P08648	A0A3B3IRT3	Q96AB3	Q15397	O96005	P51991	A0A0A0MRI2	A0A3B3IRT3	J3KTL2	O43837	K7EJE8
F8VXU5	Q9Y285	P62136	Q9NR09	P05783	Q6UX04	Q96AB3	Q86UP2-4	Q7LBR1	O94906	G5E9Q6	Q9UMS0	Q9HC38-2	A0A0A0MT83	P63241	G3V2N3
Q9Y285	P08648	Q8WUM4	O94808	P84090	P62136	Q86UP2-4	E9PRY8	P04792	Q9P0I2	Q9NQ88	P63010	Q96AB3	P17655	H3BST1	P36578
Q96GX9	Q6UX04	G5E9W7	P05783	P47985	Q8WUM4	E9PRY8	Q04837	Q9NPA8	E9PF63	P07951-2	P00533	E9PRY8	B4DY09	X5D2R7	Q9P0J7
M0QZR4	P62136	Q15397	Q9HCS7	P15374	A0A2Q2TH77	Q04837	A0A1B0GW77	Q15811-7	O96019	P31749	P21589	Q04837	Q9P016	O95816	O43837
P08648	Q8WUM4	P49643	Q9H6R4	J3QQS1	C9JKQ2	C9JP00	E9PQY2	P55795	P51991	B1AK81	P04004	C9JP00	Q6ZXV5	Q96F85	O95396
Q6UX04	Q15397	O60524	P84090	P51812	Q7LBR1	A0A1B0GW77	A0A0A0MRE6	Q15276	G5E9Q6	P43686	P29373	O43493	P05787	O43395	Q15746-9
P62136	P49643	A0A2Q2TH77	P15374	P55072	P04792	E9PQY2	Q5JRA6-2	P36578	Q13546	Q8WVJ2	Q9UJW0	A0A1B0GW77	Q96AY3	Q9ULX3	Q86YH6
F5H7S1	O60524	Q7LBR1	Q9UKV8	Q99805	Q9NPA8	E7EVC7	F8WBF9	Q9P0J7	Q9NQ88	K7EM18	A0A2R8Y7R2	E9PQY2	Q13442	O14776-2	Q9NUQ6
Q8WUM4	C9JKQ2	P04792	P27824-2	E9PR30	Q13951	Q9NR09	E7EVC7	O43837	P07951-2	A0A0A0MRI2	Q9NR31	Q5JRA6-2	P06396-3	Q9UI12	O95816
Q14558-2	Q7LBR1	Q9NPA8	P55072	P31949	Q9P0K7-4	A0A3B3IT47	Q9NR09	P63241	Q9UMX0	P00533	Q96C24	E7EVC7	E5RIM7	O60869	Q9UNN5
Q15397	P04792	P55795	Q99805	F8VXU5	P55795	O94808	G3V5V3	P54289	P43686	P63010	Q99988	Q5U5X0	Q14444	Q3KQV9	Q96F85
Q7LBR1	Q9NPA8	Q96DC8	E9PR30	Q9Y285	K7EJE8	Q96FZ7	A0A3B3IT47	X5D2R7	Q9Y3U8	Q92878	F2Z2E2	A0A3B3IT47	Q00688	Q92688	O43395
P04792	P55795	P36578	P31949	P08648	P36578	A0A087WV25	O94808	O95816	K7EM18	P21589	P12956	O94808	Q08945	P49023	Q9ULX3
Q9NPA8	Q8TDY2	Q9P0J7	Q9HC36	Q6UX04	Q9P0J7	P05783	H0Y4G9	Q96F85	A0A0A0MRI2	P04004	B4DLN1	H0Y4G9	Q99536	Q7Z417	O14776-2
P55795	Q96DC8	Q9BRX8	F8VXU5	P62136	O43837	Q9HCS7	Q9UF12	O43395	P00533	P29373	J3KPP4	P05783	Q86WR0	C9JFE4	Q8N766-4
Q58FF3	Q8IX90	Q12888	Q9Y285	Q13243	O95396	P84090	P05783	Q9ULX3	P63010	Q9UJW0	Q4G0N4	Q9HCS7	A0A0C4DG89	P32322	Q9UI12
Q15276	P36578	Q9NUQ6	M0QZR4	Q8WUM4	Q9H4L5-2	P47985	Q9HCS7	Q9UI12	P21589	P28074	Q92626	Q9H6R4	Q16555	P20674	Q3KQV9
Q96DC8	Q9BRX8	O95816	Q6UX04	G5E9W7	Q9H492	P15374	Q9H6R4	A0A1W2PR61	P04004	A0A2R8Y7R2	O75874	P84090	O00299	O43143	Q92688
Q8IX90	O43837	O43395	P62136	Q15397	X5D2R7	P40306	P84090	Q92688	P29373	Q9NR31	P36871	A0A2U3TZY2	Q9Y305	F6WQW2	P49023
P36578	Q86YH6	Q9ULX3	Q92925	A0A2Q2TH77	Q9NUQ6	P55072	P47985	Q3KQV9	Q9NR31	Q96C24	F8W7U8	P47985	Q9H7D7	Q99575	P23588
Q96DP5	Q12888	Q9UI12	Q13243	Q7LBR1	Q4LDG9	Q99805	P15374	A0A3B3ITA3	P28074	Q99988	Q8NE71	P15374	O00487	O75506	Q7Z417
Q9P0J7	E7ETD6	Q3KQV9	Q8WUM4	P04792	O95816	F8W9X7	P27824-2	Q7Z417	Q96C24	F2Z2E2	Q9BXY0	J3QQS1	Q9C0E8	F5H1H2	C9JFE4
C9JRZ8	O95816	Q92688	G5E9W7	Q9NPA8	Q9UNN5	E9PR30	P51812	C9JFE4	Q99988	P12956	I6L8B7	P51812	Q99614	Q9Y4L1	P32322
Q9BRX8	Q9UNN5	O14773	Q15397	P55795	O43395	P31949	P40306	Q9ULV4	Q9UN86	J3KPP4	P60174	P55072	A8MWD9	Q14152	P20674
O43837	O43395	Q9BW27	P49643	G3V2N3	Q96F85	F8VXU5	P55072	J3QT77	Q9BZQ8	M0R208	Q16531	H0YF29	P46783	Q00653	Q9Y608
B5MCA4	Q9ULX3	Q9BPX3	A0A2Q2TH77	P36578	Q9ULX3	Q9Y285	Q99805	Q15637-5	P12956	P15170-3	P11172	Q99805	O75131	P63279	O43143
Q86YH6	Q9UI12	Q7Z417	Q7LBR1	Q9P0J7	Q8N766-4	A0A2R8YGH5	F8W9X7	P20674	J3KPP4	Q4G0N4	Q9BWJ5	F8W9X7	O94919	P62701	O75506
Q12888	A0A0A0MRH6	C9JFE4	P04792	O43837	O14776-2	F8WC41	E9PR30	O43143	M0R208	Q92626	R4GMU1	E9PR30	P28799	P50238	Q9Y4L1
E7ETD6	Q92688	Q9NQW6	Q9NPA8	O95396	Q9UI12	P08648	P31949	F6WQW2	Q3BDU5	O75874	P08559	P31949	A0A140T9T7	P16104	Q14152
Q9NUQ6	Q3KQV9	P32322	Q9Y2D5	Q9BRP8-2	O60869	Q6UX04	F8VXU5	Q99575	Q06124	P36871	Q5JRX3	F8VXU5	Q9BTE1	Q96SB3	P63279
A0A096LNH6	Q9BPX3	A9Z1X7	P55795	Q86YH6	Q3KQV9	P62136	Q9Y285	Q9Y4L1	Q4G0N4	O75569	Q99961	Q9Y285	P15954	J3KTL2	Q9BQ70
O95816	Q9BW27	P20674	Q15276	Q12888	Q92688	Q13243	P28290-2	Q14152	Q6S8J3	Q9UQ35	O43432-4	P61764	O60565	A0A0A0MT83	P00387
O43395	Q7Z417	O75150	Q96DC8	Q9H492	P23588	Q8WUM4	P08648	P63279	Q92626	Q71RC2-3	O95573	P08648	A0A087WYT3	P48060	P62701
Q9ULX3	P32322	Q9Y608	P36578	X5D2R7	P49023	Q15397	P62136	Q9BQ70	O75874	Q9BXY0	O75367	P62136	E7EQT4	P17655	P50238
O14776-2	Q9ULV4	O43143	Q14653	Q9NUQ6	Q9BW27	A0A2Q2TH77	Q8WUM4	P00387	P36871	Q5T985	P37802	Q7L014	P35573-3	R4GMR5	P16104
Q9UI12	P20674	Q92506	Q9P0J7	O95816	A0A3B3ITA3	C9JKQ2	Q15397	P62701	Q9UQ35	P60174	M0QXB4	Q8WUM4	Q96N66	B4DY09	Q96SB3
O60869	O43143	F6WQW2	C9JRZ8	Q9UNN5	Q7Z417	Q7LBR1	A0A2Q2TH77	P50238	O75569	Q16531	P98095	Q15397	Q9Y3B8	Q15102	A0A0A0MT83
A0A0A0MRH6	Q96Q89-4	Q99575	Q9BRX8	Q96F85	C9JFE4	P04792	P04792	A0A2U3TZN6	Q8NE71	P11172	O94855	H0Y5B4	Q96AG4	P05787	E9PCX7
Q92688	F6WQW2	Q9Y4L1	O43837	O43395	P32322	Q9NPA8	Q9NPA8	J3KTL2	Q04637-5	J3KR44	Q92538-3	O60930	P61088	Q6ZXV5	P17655
Q3KQV9	Q99575	P78540	Q86YH6	Q9ULX3	Q9ULV4	Q13951	Q9P0K7-4	A0A0A0MT83	P60174	R4GMU1	P11021	A0A2Q2TH77	Q96TA1	Q96AY3	Q15102
P49023	Q9Y4L1	Q14152	Q9Y2I1	Q8N766-4	P20674	Q9P0K7-4	P55795	P17655	Q16531	P38159	Q96AC1	Q7LBR1	P28300	Q13442	P05787
Q9BW27	P78540	Q6KC79-2	Q9NUQ6	O14776-2	Q9Y608	P55795	A0A087X054	Q9P016	J3KR44	P08559	Q92598	P04792	Q8N183	P06396-3	Q6ZXV5
Q9H2U1-2	Q14152	Q00653	O95816	O60869	O43143	K7EJE8	P36578	Q15102	Q9BWJ5	Q5JRX3	Q15149-4	Q9NPA8	P51116	E5RIM7	Q96AY3
E9PAM4	G3V2N2	P63279	O43395	Q92688	F6WQW2	Q15276	Q14653	Q14566	R4GMU1	Q99961	P60981	Q13951	Q9NZL9	Q14444	Q13442
Q7Z417	Q6KC79-2	Q9BQ70	Q9ULX3	Q3KQV9	O75506	G3V2N3	Q9P0J7	Q6ZXV5	P38159	O43432-4	H3BS10	Q9P0K7-4	P28838	P40818-2	P06396-3
A9Z1X7	Q00653	P00387	Q8N766-4	A0A3B3ITA3	Q99575	P36578	O43837	Q96AY3	Q5JRX3	O95573	Q8N983-4	P55795	O43678	Q08945	P48059-2
P32322	P63279	P62701	O14776-2	Q7Z417	Q13228	Q9P0J7	A0A087WXD9	Q13442	Q99961	O75367	G3V511	G3V2N3	Q15654	Q00688	E5RIM7
P20674	E9PIF2	Q5T0F9	Q9UI12	C9JFE4	Q9Y4L1	O43837	O95396	P06396-3	O95573	P37802	P16401	P36578	P07711	P20810-5	Q14444
O43143	Q9BQ70	P16104	A0A0A0MRH6	P32322	Q14152	O95396	Q86YH6	E5RIM7	E5RK00	O43824	P35613-2	Q14653	Q7Z4H8	C9JG97	Q08945
Q92506	P00387	Q96GC9	Q92688	P20674	Q96QB1-4	P63241	Q12888	Q14444	O75367	O00303	Q86X76	Q9P0J7	P38606	Q99536	Q00688
F6WQW2	P62701	J3KTL2	Q3KQV9	Q9Y608	P63279	Q86YH6	X5D2R7	Q00688	O00303	M0QXB4	P29536	O43837	P68363	P49137	Q99536
O75506	Q8WVE0	A0A0A0MT83	Q9BPX3	O43143	Q9BQ70	Q9H4L5-2	O95816	Q08945	M0QXB4	O75608	Q9NZJ7	P63241	P40429	A0A0C4DG89	P49137
P78540	P16104	P98175-5	Q9BW27	O75506	P62701	H3BST1	Q9UNN5	C9JG97	Q96QD9	J3KN38	Q04446	C9JGE3	Q9H792	F8W1W1	A0A0C4DG89
Q14152	J3KTL2	P17655	A0A3B3ITA3	Q99575	P50238	X5D2R7	O43395	Q99536	O75608	P98095	Q9BYD2	Q86YH6	P05121	Q16555	Q16555
G3V2N2	A0A0A0MT83	R4GMR5	Q7Z417	Q13228	P16104	Q9NUQ6	Q96F85	Q86WR0	J3KN38	O94855	Q96M27-3	Q9H492	P06733	O00299	O00299
Q00653	P17655	Q15102	C9JFE4	Q14152	A0A0A0MT83	O95816	Q9ULX3	A0A0C4DG89	P98095	Q92538-3	Q92791	H3BST1	H3BPJ9	Q9Y305	Q9Y305
P63279	Q9P016	Q9P016	P32322	Q96QB1-4	P48060	Q9UNN5	Q8N766-4	Q16555	O94855	P11021	C9J0K6	Q9NUQ6	Q9Y4P3	O00487	A0A3B3IRP5
Q9BQ70	Q15102	Q96AY3	A9Z1X7	P63279	P17655	Q96F85	O14776-2	O00299	P11021	Q96AC1	Q96HD1	O95816	P09960	Q9C0E8	O00487
A8CG34-2	Q9UHA3	Q6ZXV5	P20674	P00387	Q8IVF7-2	O43395	A0A1W2PR61	Q9Y305	Q96AC1	Q8IWB7	Q96AB3	Q9UNN5	P10909	Q99614	Q9C0E8
P62701	Q96AY3	P05787	O43143	P62701	B4DY09	Q9ULX3	Q92688	Q9H7D7	Q8IWB7	Q92598	E9PRY8	Q96F85	P23284	P46783	Q99614
P16104	Q6ZXV5	Q14566	Q92506	P16104	Q9P016	Q8N766-4	Q3KQV9	O00487	Q92598	Q15149-4	P10809	O43395	P49756	Q9BTY7	P63272
H0YK48	P05787	Q13442	F6WQW2	Q96SB3	Q15102	O14776-2	P49023	P46783	Q15149-4	P60981	Q04837	Q9ULX3	Q9BYG3	O75131	P46783
J3KTL2	Q14566	P48059-2	Q99575	J3KTL2	P05787	O60869	Q7Z417	Q9Y5K6	P60981	A0A1W2PPZ5	O43493	A0A0G2JJY3	Q96IU4	O95425-2	Q86XR7-2
A0A0A0MT83	G3V3P9	Q14444	Q9Y4L1	A0A0A0MT83	Q14566	Q3KQV9	A9Z1X7	C9JZG9	A0A1W2PPZ5	Q8N983-4	A0A1B0GW77	Q8N766-4	Q12981	A0A2R8YFS8	Q9Y5K6
P98175-5	Q13442	Q14534	P78540	P17655	Q96AY3	Q92688	P32322	Q9NVN3	G3V511	P16401	P18206	O14776-2	P56181-2	O94919	Q13363
P17655	Q14444	Q00688	Q14152	K7ELV2	Q13442	P49023	Q9ULV4	Q13363	P16401	P35613-2	P49207	Q9UI12	Q14320	P13196	Q9BTY7
E9PCX7	Q00688	Q08945	Q6KC79-2	R4GMR5	P06396-3	Q7Z417	Q01459	O75131	P35613-2	Q86X76	P38117	O60869	A0AVT1	E9PRQ7	O75131
Q9P016	Q08945	Q99536	J3QSH4	Q8IVF7-2	Q8N3C0-4	A9Z1X7	J3QT77	Q8IVF7	Q86X76	P29536	M0QXN5	Q92688	A0A024R4M0	P28799	O95425-2
Q15102	C9JG97	Q12788	Q00653	B4DY09	P48059-2	P32322	P20674	O94919	P29536	Q9NZJ7	O94808	Q3KQV9	P98179	O95140	O94919
Q9UHA3	B4DGM3	G3V5T0	P63279	Q9P016	E5RIM7	P20674	Q9Y608	P28799	P40222	Q04446	P05783	P49023	Q9UI09	A0A140T9T7	Q8N201
Q96AY3	Q99536	A0A0C4DG89	E9PIF2	Q15102	Q14444	Q9Y608	O43143	C9J6P4	Q04446	Q9BYD2	P08133	Q9BPX3	P05556	Q9UGT4	P28799
Q14566	Q12788	O00299	Q9BQ70	Q6ZXV5	Q6PL24	O43143	A0A024R341	O95140	O00411	Q92791	Q9H6R4	Q7Z417	Q4G0F5	Q96QE3-2	A0A087WZ65
Q16625	G3V5T0	Q96H79	P00387	P05787	Q08945	A0A087WW81	F6WQW2	A0A140T9T7	C9J0K6	Q96AB3	O00232	P32322	Q16647	P15954	Q14257-2
Q05397-7	A0A0C4DG89	Q9H7D7	P62701	Q14566	Q00688	F6WQW2	O75506	Q9HCU0	Q96AB3	E9PRY8	P84090	Q15637-5	Q8TEA8	O60565	P55060-4
Q13442	Q16555	O00487	P16104	Q96AY3	Q99536	O75506	Q99575	P15954	E9PRY8	P10809	P47985	P20674	P30405	A0A087WYT3	A0A140T9T7
Q8N3C0-4	O00299	Q99614	J3KTL2	E9PNR2	Q86WR0	Q99575	Q13228	O60565	P10809	Q04837	O15118	O43143	A6NGP5	Q9NTJ3-2	Q15276-2
E5RIM7	Q9Y305	P46783	A0A0A0MT83	Q13442	P49137	Q13228	Q14152	P01137	Q04837	A0A0C4DFX9	P55072	F6WQW2	P13861	E9PAV3-2	Q96QE3-2
Q14444	Q9H7D7	Q12772	E9PCX7	P06396-3	Q16555	Q9Y4L1	P63279	A0A087WYT3	A0A0C4DFX9	C9JP00	P20339	O75506	O00231	Q96N66	Q9HCU0
F2Z2V0	O00487	Q13363	P17655	Q14444	O00299	Q14152	Q96EL2	Q96N66	O43493	A0A1B0GW77	Q92743	Q99575	P13995	Q9Y3B8	Q9BTE1
Q14534	Q99614	Q9BTY7	R4GMR5	Q6PL24	Q9HAU4	Q96QB1-4	P62701	Q9Y3B8	A0A1B0GW77	P18206	Q99805	O95169	Q9Y5X3	Q96AG4	P15954
Q00688	P46783	O75131	B4DY09	Q00688	Q9H7D7	Q00653	P50238	P07585	E9PQY2	P49207	E9PR30	Q9Y4L1	Q4V9L6	Q8NCA5	O60565
Q08945	Q9Y5K6	P13196	Q15102	Q08945	A0A3B3IRP5	P63279	P16104	Q96AG4	F8WBF9	P38117	P31949	Q14152	P30038	P61088	A0A087WYT3
Q99536	Q13363	P28799	Q9P016	Q99536	O00487	Q9BQ70	Q96SB3	Q8NCA5	P18206	Q8TDD1	F8VXU5	H7BXK9	P63167	Q16643	Q9NTJ3-2
Q12788	Q9BTY7	Q5T653	Q9UHA3	G3V5T0	Q9C0E8	P62701	A0A0A0MT83	P61088	P49207	O94808	Q9Y285	Q96QB1-4	P40227	Q96TA1	E9PC52
Q86WR0	O75131	Q8NAV1	Q6ZXV5	Q86WR0	P08237	P50238	P48060	Q16643	P38117	P05783	Q04941	Q00653	O60684	Q8TAT6	P35573-3
A0A0C4DG89	P13196	Q14257-2	Q96AY3	P49137	Q99614	P16104	P17655	Q96TA1	M0QXN5	P08133	F8WC41	P63279	O00116	P28300	Q96N66
Q16555	P28799	P04818	P05787	Q16555	A8MWD9	Q96SB3	E9PI90	Q8TAT6	O94808	O00232	P08648	P55210	Q2NL82	Q9NVS9	Q9Y3B8
O00299	Q8NAV1	P15954	Q14566	O00299	P46783	Q96GC9	B4DY09	P28300	P20810-9	A0A0G2JPZ2	A0A3B3IUB5	P00387	A0A096LPI6	Q8N183	P07585
Q12799	O95140	O60565	Q13442	Q9HAU4	Q9Y5K6	J3KTL2	Q9P016	Q8N183	Q9UF12	P84090	P62136	P62701	Q8N8S7	P51116	P22760
Q9H7D7	Q14257-2	A0A087WYT3	P48059-2	Q9Y305	Q9BTY7	A0A0A0MT83	P05787	P51116	P05783	P15374	Q9UQ80	Q96SB3	Q86UE4	Q8N5K1	Q96AG4
P27815-5	X6R5A3	E9PC52	Q14444	Q9H7D7	O75131	P48060	Q6ZXV5	Q8N5K1	P08133	P47985	A0A0G2JPA8	J3KTL2	A0A087WY94	Q9NZL9	Q8NCA5
O00487	P15954	A0A087WUE9	Q14534	O00487	Q6ZS17	P17655	Q96AY3	Q9NZL9	O00232	P55072	Q8WUM4	K7ERF1	P52888	Q00013	P61088
Q99614	A0A087WYT3	Q96N66	P40818-2	Q99614	O94919	E9PI90	Q13442	P28838	P84090	P20339	Q15397	A0A0A0MT83	Q13283	P28838	Q96TA1
P46783	E9PC52	Q9Y3B8	Q00688	P46783	P28799	R4GMR5	P06396-3	A0A087WY00	P47985	Q92743	Q8TB37	P48060	J3KND3	P41227	Q96HW7-2
Q9Y5K6	Q96N66	Q86UP2-2	Q08945	Q86XR7-2	Q14257-2	B4DY09	Q8N3C0-4	Q9Y221	P15374	Q99805	Q92922	P17655	P62851	Q8N5M4	Q8TAT6
Q13363	Q9UIG0-2	Q96AG4	C9JG97	Q9Y5K6	P55060-4	Q15102	E5RIM7	O43678	Q9UKV8	E9PR30	E9PF16	R4GMR5	O15270	O43678	P28300
O75131	Q86UP2-2	Q8NCA5	B4DGM3	Q13363	Q9UGT4	Q9P016	Q14444	Q712K3	P51812	P31949	A0A2Q2TH77	B4DY09	P51153	Q15654	Q9NVS9
O94919	Q96AG4	P61088	Q99536	Q9BTY7	Q15276-2	Q9UHA3	Q6PL24	Q15654	P55072	F8VXU5	Q14974	Q9P016	Q07666	Q7Z4H8	Q8N183
P13196	Q2M3V2	Q16643	Q12788	O75131	Q96QE3-2	Q14566	P40818-2	E9PGC0	P20339	Q9Y285	Q8TF39	Q15102	P53621	P07711	P51116
P28799	Q8NCA5	Q96TA1	Q9Y314	O94919	Q9BTE1	Q96AY3	Q08945	P07711	Q92743	Q04941	Q7LBR1	Q9UHA3	O76003	P38606	Q8N5K1
A0A1B0GVD3	P61088	Q8TAT6	Q16555	Q9P2E3	M0QX38	Q13442	Q00688	Q7Z4H8	A0A3B3IRT8	A0A3B3IRP0	P04792	P05787	P13674-2	Q15599	Q9NZL9
Q8NAV1	Q16643	Q9Y2P8	O00299	P28799	P15954	P06396-3	X6R8P6	P38606	Q99805	F8WC41	A0A087X256	Q14566	P09429	P68363	Q00013
O95140	Q96TA1	P51116	Q96H79	O95248	O60565	Q8N3C0-4	C9JG97	P68363	E9PR30	M0QZR4	Q9P0K7-4	Q96AY3	O60493	P40429	P28838
Q14257-2	Q8TAT6	Q8N5K1	Q9H7D7	Q5T653	A0A087WYT3	Q14444	Q99536	P40429	P31949	P08648	P55795	E9PNR2	P50502	P05121	P41227
P15954	Q8WWM7-3	Q9NZL9	P68400	Q8N2H3	Q96N66	P40818-2	G3V5T0	P05121	F8VXU5	Q7L5N7	P18077	Q13442	Q9Y5K8	P06733	Q8N5M4
A0A087WYT3	Q9Y2P8	Q00013	O00487	O95140	Q9UIG0-2	Q00688	Q86WR0	P06733	Q9Y285	A0A3B3IUB5	P36578	P06396-3	P61604	P09960	O43678
Q9UIG0-2	P51116	P28838	Q99614	Q9UGT4	Q9Y3B8	Q08945	E9PM76	H3BPJ9	Q04941	P62136	Q14696	Q8N3C0-4	P28066	P82921	Q15654
Q9Y3B8	Q8N5K1	P41227	P46783	Q9HCU0	P07585	Q99536	Q16555	P09960	P08648	Q9UQ80	Q15046	E5RIM7	Q9UBI6	E7ESC7	Q7Z4H8
Q86UP2-2	Q9NZL9	Q8IZ40	Q13363	Q9BTE1	P22760	Q86WR0	O00299	Q96SU4	P62136	Q93008-1	O95302	Q14444	Q16401	P55265-5	P07711
Q96AG4	Q00013	Q9Y221	Q9BTY7	P15954	Q96AG4	A0A0C4DG89	Q9HAU4	P10909	Q8WTS6	Q8WUM4	O43837	P40818-2	P53004	P23284	P38606
Q8NCA5	P28838	Q15654	O75131	O60565	Q8NCA5	Q16555	Q9P2G1	P23284	Q13243	Q8WWM7	P00734	Q00688	Q13423	Q14558	Q15599
J3KQ61	P41227	P07711	A0A2R8YFS8	E9PAV3-2	P61088	O00299	Q9H7D7	Q14558	Q9UQ80	Q92922	P63241	Q08945	P47755	A0A087WT45	P68363
P61088	A0A087WY00	E9PGC0	P13196	Q9P266	Q96TA1	Q9HAU4	Q8WVC2	P49756	Q8WUM4	A0A0A0MTN0	P54289	X6R8P6	Q6ICJ4	P49756	P40429
Q16643	Q8IZ40	Q7Z4H8	P28799	Q96N66	P28300	Q9Y305	A6NHL2	Q9BYG3	Q9UP95	A0A2Q2TH77	F5GYF8	C9JG97	P55010	P51911	P05121
Q96TA1	Q9Y221	P38606	A0A1B0GVD3	Q9Y3B8	Q9NVS9	Q9H7D7	O00487	Q96IU4	Q92922	Q14974	Q86YH6	Q99536	P51610-2	Q9BYG3	P06733
Q8TAT6	Q15654	P68363	Q5T653	P07585	Q8N183	A0A3B3IRP5	Q9C0E8	O75439	A0A0A0MTN0	Q8TF39	O95816	Q86WR0	Q6YP21	P13716	Q15424-2
Q9Y2P8	P07711	P40429	Q8NAV1	Q96AG4	P51116	O00487	Q99614	P56181-2	A0A2Q2TH77	Q7LBR1	P02461	P49137	Q5T5C7	P56181-2	P09960
Q8IYM0	Q7Z4H8	P06733	O95140	Q5VW36	Q8N5K1	Q9C0E8	P46783	Q14320	Q14974	P04792	O43286	Q16555	O43707	Q14320	A8MUA9
Q8N183	P38606	Q9Y4P3	P04818	Q8NCA5	Q9NZL9	Q99614	Q86XR7-2	A0AVT1	Q8TF39	Q9NPA8	Q71DI3	O00299	P28482	A0A0A0MQX7	P55265-5
Q92614-2	O43795	P09960	Q96QE3-2	P61088	Q00013	P63272	Q13363	A0A024R4M0	Q7LBR1	A0A087X256	Q9ULX3	Q9HAU4	P46778	A0AVT1	P23284
Q8N5K1	P68363	Q02880-2	P15954	Q16643	P28838	P46783	Q9BTY7	P98179	P04792	B4DJV2	Q9NX14	Q9P2G1	Q92769	A0A024R4M0	A0A087WT45
Q9NZL9	P40429	Q56VL3	O60565	Q96TA1	P43246-2	Q86XR7-2	O75131	Q9UI09	Q9NPA8	P30464	P82663	Q96H79	O75822	P98179	P49756
Q00013	C9JCC6	P02787	A0A087WYT3	Q8TAT6	P41227	Q9Y5K6	O95425-2	P05556	A0A087X256	P55795	P48751-3	Q9H7D7	G5EA30	Q9UI09	Q9BYG3
P28838	P06733	Q96SU4	P35573-3	P28300	Q9Y5T5	Q13363	O94919	Q16647	B4DJV2	P18077	Q92688	Q8WVC2	H0YNA7	Q6UWE0	P13716
O15091	P09960	P10909	Q9Y5M8	Q9NVS9	Q8N5M4	Q9BTY7	E9PRQ7	P48739	P55795	P36578	Q3KQV9	Q9ULW0	P15848	P05556	Q12981
P41227	Q8N3U4-2	A0A2R8YGG3	Q9UIG0-2	Q8N183	Q9Y221	O75131	Q9P2E3	P55263	P18077	Q14696	Q9NP92	O00487	H0YFD6	Q16647	P56181-2
Q8N5M4	Q02880-2	P23284	Q9Y3B8	P51116	O43678	O95425-2	E7ENV7	Q8TEA8	Q5SRE5	Q15046	Q15836	Q9C0E8	P05204	O43896	Q14320
Q8IZ40	Q56VL3	Q969Z0	Q96AG4	Q9NZL9	Q15654	O94919	P28799	P30405	P36578	O95302	Q9BW27	A8MWD9	O15027-2	P48739	A0AVT1
Q9Y221	P02787	Q9NWT1	Q8NCA5	Q96EC8	P07711	E9PRQ7	Q8NAV1	G3V162	Q14696	O43837	P82909	Q99614	P30153	P55263	A0A024R4M0
Q9BRG1	Q96SU4	P49756	P52926	Q00013	Q7Z4H8	Q9P2E3	O95140	P13861	Q15046	P00734	P26641	P46783	P10606	Q8TEA8	H0YHX9
Q15654	A0A2R8YGG3	Q9BYG3	P61088	P28838	P38606	P28799	Q14257-2	O00231	O95302	P63241	Q9H078-2	Q86XR7-2	Q13190	P49721	P98179
P07711	P23284	O75487	Q16643	P41227	Q5VZE5	O95248	P55060-4	P13995	O43837	P54289	P32322	Q9Y5K6	Q14166	E7EN77	Q9UI09
Q7Z4H8	Q14558	O75439	Q96TA1	Q8N5M4	P68363	Q8NAV1	Q4G148	Q9GZN8	P00734	Q12888	Q15061	Q13363	Q9Y4W6	P30405	Q6UWE0
P38606	Q969Z0	P10451	Q8TAT6	A0A087WY00	P40429	Q14257-2	A0A140T9T7	Q13523	P54289	O95816	Q01459	Q9BTY7	Q08AF3	P13861	P05556
Q15599	A6NK58	A0AVT1	A0A0D9SF53	Q9UKJ3-2	P05121	P55060-4	Q9UGT4	Q9Y5X3	F5GYF8	P02461	Q96DB5	O75131	P37235	O00231	Q4G0F5
P40429	Q9NWT1	O95684	P28300	Q9Y221	P06733	A0A140T9T7	Q15276-2	Q16778	X5D2R7	Q8NI27	P20674	O94919	H7C1E4	P13995	Q16647
C9JCC6	P49756	A0A024R4M0	P51116	O43678	K7EMM9	Q9UGT4	Q9HCU0	P30038	O95816	O43286	V9GZ56	E7ENV7	H3BNC9	Q8NEY1-2	P48739
P06733	P51911	H0YHX9	Q9NZL9	Q15654	Q15424-2	Q9HCU0	Q9BTE1	P63167	P02461	Q96F85	B1AHL2	P28799	Q15075	Q13523	P55263
Q96FN9	Q9BYG3	Q6PI48	Q00013	E9PGC0	Q15366	P15954	P15954	P40227	Q96F85	O43395	P10301	Q5T653	P50454	Q9Y5X3	Q8TEA8
P09960	O75487	P98179	P28838	P07711	E7ESC7	O60565	O60565	O60684	O43395	Q8TDZ2	O43143	Q8NAV1	Q9UH99	Q9BW62	P30405
Q02880-2	O75439	Q9HCE1	P41227	Q7Z4H8	P10909	P01137	A0A087WYT3	A0A2R8YEZ4	Q71DI3	Q71DI3	Q9Y673	Q8N2H3	Q8N357	E9PF19	P13861
Q56VL3	P10451	Q9P0Z9	A0A087WY00	P38606	P55265-5	A0A087WYT3	Q9NTJ3-2	O00116	Q3MHD2	Q9ULX3	Q5VV89	O95140	Q8N556-2	H0YD80	Q9NX55
P02787	P56181-2	P05556	Q8IZ40	J3KQ42	P23284	P35573-3	V5IRT4	Q2NL82	Q9UI12	P82663	P49588	A0A140T9T7	Q4J6C6	P30038	O00231
Q96SU4	Q16352	O43896	Q9Y221	P68363	P49756	Q9Y5M8	Q96N66	A0A096LPI6	P16949	P16949	Q9NRX4	Q9UGT4	P30740	O43681	Q8NEY1-2
P55265-5	A0AVT1	P30405	Q712K3	P40429	P51911	Q96N66	Q9UIG0-2	Q8N8S7	Q92688	Q9UI12	F6WQW2	P04818	P23919-2	P40227	P13995
A0A2R8YGG3	A0A024R4M0	P13861	Q15654	P05121	Q9BYG3	Q96AG4	Q9Y3B8	Q86UE4	Q3KQV9	J3KPH8	P27816-6	Q9BTE1	Q9BUF5	O60684	Q13523
P23284	H0YHX9	Q7Z3K3-5	Q7Z4H8	P06733	P56181-2	P61088	P07585	A0A087WY94	Q15836	Q92688	Q99575	M0QX38	A6NC48	A0A2R8YEZ4	Q9Y5X3
Q969Z0	Q9H7L9	O00231	E9PGC0	P09960	Q14320	Q96TA1	Q96AG4	Q8TAF3	Q9BW27	Q3KQV9	P32119	P15954	A0A2R8YDT1	H0Y9P9	Q9BW62
A6NK58	P98179	P13995	P07711	P55265-5	A0AVT1	Q96HW7-2	P61088	Q15042	P82909	Q9NP92	P23786	O60565	E9PQR7	O60504	E7ENL6
Q9NWT1	M0QY24	Q13813-3	P38606	P48729-3	A0A024R4M0	Q8TAT6	Q96TA1	Q13283	Q7Z417	Q15836	P55042	A0A087WYT3	Q86UU1-3	O00116	E9PF19
P49756	P04035	Q13523	Q5VZE5	P23284	P98179	P28300	Q8TAT6	J3KND3	P26641	Q9BW27	Q9NY12	Q96N66	P53367	O95295	P49902
Q4U2R6	P05556	Q9Y5X3	P68363	A0A087WT45	Q9UI09	Q9NVS9	P28300	P62851	A9Z1X7	P82909	O95169	Q9UIG0-2	P25786	Q2NL82	Q4V9L6
P51911	Q8TEA8	Q8TB36	P40429	P49756	Q6UWE0	P51116	Q9NVS9	O15270	P32322	Q7Z417	Q9Y4L1	P07585	Q6NZI2	A0A096LPI6	A0A087WV97
Q9BYG3	P30405	P49736	C9JCC6	P51911	P05556	Q8N5K1	Q8N183	P51153	Q96DB5	C9JFE4	Q7RTV0	Q96AG4	A0A087X1F3	Q8N8S7	P30038
O75487	Q7Z3K3-5	A8MST6	Q9H792	Q9BYG3	Q16647	Q9NZL9	P51116	Q07666	J3QT77	P26641	H0Y390	Q8NCA5	P00338-3	Q86UE4	P63167
O75439	O00231	E7ENL6	P06733	P13716	Q02880	Q00013	Q9NZL9	P53621	P20674	P32322	Q14152	Q15545	P07437	Q13283	O43681
Q14320	P13995	Q99496	P09960	O75439	O43896	P28838	Q00013	O76003	H0YJ14	Q01459	O14558	P61088	P50552	J3KND3	P40227
Q16352	Q13813-3	P63167	Q02880-2	P56181-2	Q9UGJ0	P41227	P28838	P13674-2	B1AHL2	D6RGZ6	P63279	Q16643	Q16610	P62851	O60504
A0AVT1	Q13523	P30038	E7ESC7	Q14320	Q8TEA8	Q8N5M4	P41227	P09429	V9GZ56	Q96DB5	Q12846	Q96TA1	Q9H0B6	O15270	O00116
A0A024R4M0	P49902	O43681	Q56VL3	A0AVT1	P49721	Q9Y221	Q8N5M4	P35914	P10301	P52630	H0YDL9	A0A0D9SF53	O75368	P51153	O95295
Q6PI48	Q99496	P40227	Q96SU4	Q5VU43-13	P30405	E9PEF1	A0A087WY00	O60493	F2Z3J9	P20674	P62701	P28300	P62330	A0A2R8Y5A3	Q8N8S7
P98179	P63167	O60684	P55265-5	A0A024R4M0	P13861	Q15654	Q9Y221	A0A0G2JK23	Q9Y673	H0YJ14	P00387	Q9NVS9	H7C5U8	Q07666	Q86UE4
P05556	P30038	O00116	A0A2R8YGG3	P98179	Q9NX55	E9PGC0	O43678	P50502	O43143	P10301	O75600	Q8N183	Q7Z434	O76003	H0YJD4
Q8TEA8	O43681	Q2NL82	P23284	Q9UI09	O00231	P07711	Q15654	Q9Y5K8	Q5VV89	O75150	Q96GC9	P51116	A0A087WSV8	P09429	Q13283
P49721	P40227	Q8N8S7	Q969Z0	Q6UWE0	E9PHM2	Q7Z4H8	Q7Z4H8	Q9NP79	Q9NRX4	F2Z3J9	J3KTL2	Q8N5K1	P12081	O60493	P62851
P30405	O60684	Q13085-3	Q9NWT1	P05556	P13995	P38606	P07711	P61604	E9PPJ0	O43143	Q9BSD7	Q9NZL9	A0A0C4DGX4	P50502	O15270
P13861	O00116	Q86UE4	P49756	Q4G0F5	Q9GZN8	P68363	P38606	P28066	F6WQW2	Q9Y673	P22102	Q00013	E9PB61	Q7L775	P51153
Q7Z3K3-5	Q2NL82	Q15042	P51911	Q16647	Q13523	P40429	J3KQ42	Q9UBI6	Q99575	Q5VV89	P63261	P28838	Q9Y6W5	Q9Y5K8	Q07666
Q9NX55	A0A096LPI6	Q13283	Q9BYG3	Q8TEA8	Q9Y5X3	P05121	Q5VZE5	Q16401	P32119	P49588	A0A0A0MT83	P41227	Q02252	Q9NP79	O76003
O00231	Q8N8S7	P62851	O75487	P49721	E7ENL6	P06733	P68363	P53004	Q9NY12	Q9NRX4	Q09666	Q9Y5T5	Q8WYP5	P61604	P09429
P13995	Q13085-3	O15270	Q5BKU9	P30405	E9PF19	Q15424-2	P40429	Q13423	Q9Y4L1	E9PPJ0	Q9HCC0	Q8N5M4	Q9NWV4	Q9Y3C1	O60493
Q13523	Q86UE4	Q9BUB7	O75439	P13861	P30038	Q8N1F8	P06733	P47755	Q7RTV0	F6WQW2	P17655	Q9Y221	Q13242	P28066	P50502
Q9Y5X3	P52888	K7EIG1	P10451	Q9NX55	P63167	Q96FN9	Q8NB90-2	C9J4Z3	H0Y390	Q99575	Q07065	O43678	Q9BYT8	Q9UBI6	Q9Y5K8
Q8TB36	Q15042	P51153	Q16352	O00231	O43681	Q15366	Q15424-2	P55010	Q14152	P32119	B4DY09	Q9BRG1	P62318	Q16401	Q9NP79
P49736	Q13283	F8W6M3	A0AVT1	P13995	P40227	P09960	Q8N1F8	P51610-2	O14558	Q9NY12	B4DGU4	Q8IZ81	Q8N668	P53004	P61604
E7ENL6	P62851	Q07666	A0A024R4M0	Q9GZN8	B7Z6D5	E7ESC7	P09960	Q6YP21	P63279	Q9Y4L1	Q15102	Q712K3	Q9UHB6	G5E9W3	Q9Y3C1
Q99496	O15270	O76003	Q6PI48	Q9Y5X3	O60684	Q96SU4	P49662	Q5T5C7	Q9BQ70	Q99622	P05787	Q15654	Q15019	P47755	P28066
P49902	P51153	O60493	P98179	Q4V9L6	O60504	P10909	E7ESC7	O43707	H0YDL9	Q7RTV0	Q14566	P07711	Q9H2F5	Q96S59	A0A2R8Y5P7
P63167	F8W6M3	O75832	P41219	P49902	O00116	P55265-5	P55265-5	B4DLR8	Q12846	H0Y390	Q6FGG4	Q7Z4H8	Q9BWF3	P55010	Q9UBI6
P30038	Q07666	H0Y5G7	Q9UI09	P30038	O95295	P23284	P23284	P28482	P00387	Q14152	Q9Y2A7	P38606	O00505	P51610-2	O95834-2
O43681	P53621	A0A0G2JK23	Q6UWE0	P63167	Q2NL82	Q14558	Q14558	P46778	P62701	P11234-2	Q6ZXV5	Q5VZE5	Q9BYD1	Q9UMX1	Q16401
P40227	O76003	P50502	P05556	O43681	Q8N8S7	P49756	P49756	Q92769	P50238	O14558	Q96AY3	Q9H0A8	P07858	Q6YP21	P53004
B7Z6D5	P09429	P61604	Q5W0A0	P40227	Q86UE4	P51911	Q9BYG3	P22314	Q5JSH3	P63279	Q86VS8	P68363	Q01081	Q5T5C7	D6RGI3
O60684	O60493	P28066	P55263	B7Z6D5	A0A087WY94	Q9BYG3	Q96IU4	Q9Y2W1	Q9H1E3	H0YDL9	P16278	P40429	Q9H0C8	O43707	G5E9W3
A0A2R8Y425	A0A0G2JK23	Q96BK5	P30405	O60684	P52888	P13716	P13716	O75822	J3KTL2	Q9BQ70	Q9Y3D3	C9JCC6	Q02952-3	B4DLR8	P47755
O00116	P50502	Q9UBI6	P13861	A0A2R8Y425	Q13283	Q8TBC5	Q12981	G5EA30	Q9BSD7	P62701	M0QXB5	P05121	P21281	P28482	Q96S59
Q2NL82	P61604	Q16401	Q7Z3K3-5	O60504	P62851	O75439	Q14320	H0YNA7	Q2M2I8	O75600	Q13177	P06733	P28331	P06703	Q6ICJ4
Q8N8S7	P28066	P51784	Q9NX55	O00116	O15270	Q12981	A0A0A0MQX7	P15848	K7ERF1	P16104	Q9H4B7	Q8NB90-2	Q9Y696	P46778	P55010
Q8N9T8	Q96BK5	D6RGI3	O00231	Q12873-2	P51153	P56181-2	A0AVT1	H0YFD6	P22102	J3KTL2	Q00688	Q15424-2	P47897	Q92769	P51610-2
P52888	O15013-7	Q13423	P13995	Q2NL82	Q07666	Q14320	A0A024R4M0	P12259	O00592	Q9BSD7	Q08945	Q15366	O75165	Q13409-3	Q6YP21
Q13283	Q16401	P47755	Q13813-3	Q8N8S7	P53621	A0AVT1	H0YHX9	H0Y5B5	O43665	P22102	Q96JM3	P09960	P11182	O75822	Q5T5C7
P62851	Q13423	P55010	Q13523	Q8N9T8	O76003	Q5VU43-13	P98179	P18031	A0A0A0MT83	P63261	Q16698	P26572	P07237	G5EA30	O43707
Q9BUB7	P47755	O60716-5	Q9Y5X3	Q86UE4	P09429	A0A024R4M0	P22694	J3KR97	Q09666	O00592	Q99536	P49662	P62269	P15848	B4DLR8
O15270	P55010	P51610-2	Q8TB36	P52888	O75832	P98179	Q9UI09	P30153	Q9HCC0	A0A0A0MT83	Q02790	P55265-5	P61106	H0YFD6	P28482
K7EIG1	P51610-2	Q6YP21	P49736	Q13283	O60493	Q9UI09	Q9BYB0-3	P10606	P17655	Q09666	A0A0C4DG89	A0A2R8YGG3	P50213	A0A0D9SGE8	P06703
P51153	Q5T5C7	Q5T5C7	A8MST6	J3KND3	P50502	Q6UWE0	Q6UWE0	Q13190	Q07065	C9JAX1	Q9BYC9	P23284	J3KS15	Q8TDB6	P46778
F8W6M3	O43707	O43707	E7ENL6	P62851	Q7L775	P05556	P05556	Q14166	P05787	Q9HCC0	P61026	Q14558	Q9Y237-2	B4DYU2	Q92769
Q07666	B4DLR8	B4DLR8	E9PF19	K7EIG1	Q9Y5K8	Q4G0F5	Q4G0F5	Q9Y4W6	Q6ZXV5	P17655	Q99797	P49756	Q15758	P05204	O75822
Q5EBL8	P28482	P28482	Q99496	O15270	O43752	Q16647	Q16647	P37235	Q9Y2A7	R4GMR5	Q16555	P51911	Q13488	Q96SI9	G5EA30
P53621	P46778	G5E994	P63167	P51153	Q9NP79	O43896	O43896	O43615	Q96AY3	Q07065	O00299	Q9BYG3	P60709	O15027-2	P15848
O76003	P22314	P46778	P30038	Q07666	P61604	P48739	Q8TEA8	P62847-4	Q6DKJ4	B4DY09	Q49AN9	Q96IU4	Q9UJA5	P18031	H0YFD6
P09429	Q92769	P22314	O43681	Q5TCZ1-2	P28066	Q8TEA8	P49721	H3BNC9	Q86VS8	Q15102	A0A3B3ISV3	P13716	Q15814	P30153	A0A0D9SGE8
P35914	Q9Y2W1	Q92769	P40227	P53621	Q9UBI6	E7EN38	P30405	Q15075	B4E3T4	P08912	Q63ZY3	Q12981	P49770	P10606	Q8TDB6
O60493	Q9BZU3	Q9Y2W1	B7Z6D5	O76003	Q16401	P30405	P13861	P50454	P16278	Q6FGG4	Q13823	O75439	A0A0A0MSS8	E7EN19	B4DYU2
P50502	O95905	O95905	O60684	P09429	P53004	P13861	Q9NX55	O60507	Q13442	Q9Y2A7	B1ANH0	P56181-2	Q15904	J3QRC6	Q5VTR2
P61604	P50750	Q3B726	A0A2R8Y425	O60493	D6RGI3	Q9NX55	O00231	Q9UH99	P06396-3	Q6ZXV5	P46777	Q14320	P60059	A0A0R4J2E5	P05204
P28066	G5EA30	H0YFD6	O00116	P50502	Q9P0J0-2	O00231	P13995	P09493-9	M0QXB5	Q14566	Q8WVC2	A0AVT1	Q9H2M9	Q14166	Q96SI9
H0Y9G8	H0YFD6	B4DYU2	Q2NL82	Q7L775	G5E9W3	E9PHM2	Q13813-3	Q92599	Q13177	Q96AY3	O00487	Q5VU43-13	O43823	O75170	O15027-2
Q16401	B4DYU2	Q5VTR2	Q8N8S7	Q9Y5K8	P47755	P13995	C9J1X0	Q4J6C6	E5RIM7	Q8WXR4-5	P21964	A0A024R4M0	Q8TD16	O15075	O95208
P51784	Q5VTR2	P05204	Q8N9T8	Q9NP79	Q96S59	Q13813-3	Q9Y5X3	P30740	Q14240	Q6DKJ4	Q13363	J3QRG6	O00401	P37235	P18031
P53004	P05204	Q9P287	Q14690	P61604	Q6ICJ4	Q13523	Q9BW62	B4DUT8	Q14444	Q86VS8	O75131	P98179	Q9H9B4	O43615	P30153
Q9Y2S6	Q9P287	Q96SI9	P52888	P28066	P55010	Q9GZN8	Q4V9L6	P13645	O15498	P16278	Q6ZS17	Q9UI09	J3KNI1	A0A087WYF6	P10606
Q9P0J0-2	Q96SI9	P18031	Q13283	Q9UBI6	P51610-2	Q9Y5X3	P49902	Q9BUF5	Q08945	P06396-3	O94919	Q6UWE0	Q15417	H7C1E4	Q14166
F2Z3A6	P18031	H3BLT9	P62851	Q16401	Q9UMX1	Q99496	A0A087WV97	A6NC48	Q00688	Q13177	P19838	P05556	Q15050	H3BNC9	Q9Y4W6
P47755	P30153	P30153	Q9BUB7	P53004	Q6YP21	Q4V9L6	P30038	Q96JB2	Q96JM3	Q14240	P11233	Q4G0F5	J3KQ18	Q9NYB0	E9PG40
Q96S59	P10606	P10606	K7EIG1	D6RGI3	H3BSH7	A0A087WV97	P63167	A0A2R8YDT1	Q16698	Q14444	P28799	Q16647	Q96ME7	Q15075	P37235
P55010	Q13190	P50440	P51153	Q13423	O43707	P30038	O43681	Q86UU1-3	Q99536	E9PHA2	P29317	O43896	P06576	P50454	O43615
Q9H3R5	Q14166	P55196-2	Q07666	E9PPM7	B4DLR8	P63167	P40227	P53367	Q02790	Q08945	P07108-5	Q8TEA8	O00170	Q9UH99	Q14157-4
O60716-5	Q9Y4W6	Q14166	P53621	P47755	P28482	O43681	B7Z6D5	P25786	E9PPW7	Q00688	Q10472	P49721	O43765	Q8WTT2	H7C1E4
P51610-2	O15075	Q9Y4W6	O76003	Q96S59	P06703	P40227	O60684	S4R371	Q8WYQ5	Q96JM3	Q5T653	P30405	Q99584	Q8N357	H3BNC9
Q6YP21	O43615	O43615	P09429	Q6ICJ4	P48506	O60684	Q96CV9-2	Q6NZI2	A0A0C4DG89	Q16698	Q8N2H3	A6NGP5	A0A0C4DGS1	Q8N556-2	Q15075
Q5T5C7	K7ERF7	P29083	O75832	P55010	P46778	A0A2R8Y425	O60504	P07437	Q9BYC9	Q99536	O95140	P13861	E7EQR4	Q4J6C6	P50454
O43707	Q15554	H3BNC9	O60493	P51610-2	Q92769	O60504	O00116	K7EQ03	Q99797	G3V5T0	Q5W0H4	Q9NX55	P36551	Q9UKA4	Q9UH99
B4DLR8	P29083	G3V198	H0Y5G7	Q6YP21	Q9BZU3	O00116	O95295	P50552	P61026	Q02790	O60701	O00231	Q9UNE7	P30740	Q4J6C6
Q13573	H3BNC9	Q86WA6	P50502	Q5T5C7	Q13409-3	O95295	Q2NL82	Q9H0B6	Q16555	A0A0C4DG89	Q9BZG1	E9PHM2	Q8N1F7	A0A024RBT2	Q9UKA4
P28482	Q5UIP0-2	Q15075	P61604	O43707	O75822	Q2NL82	Q8N8S7	O75368	O00299	Q9BYC9	Q6P2Q9	P13995	P24752	B4DUT8	P30740
P48506	G3V198	O43347	P28066	B4DLR8	Q3B726	Q8N8S7	Q8N9T8	P62330	A0A3B3ISV3	Q99797	Q9HCU0	Q13813-3	Q9BRA2	Q9BUF5	B4DUT8
P46778	Q86WA6	P50454	O43293	Q13573	P15848	Q8N9T8	Q86UE4	A0A087WSV8	Q63ZY3	P61026	P15954	Q9GZN8	O43447	A0A0A0MRE5	Q9BUF5
Q92769	Q15075	Q8WTT2	Q9UBI6	P28482	H0YFD6	Q86UE4	P52888	P12081	Q9Y305	Q16555	P12277	Q13523	P54136	Q96JB2	Q96JB2
Q9Y2W1	O43347	Q2TB90	Q16401	P06703	A0A0D9SGE8	Q8TAF3	Q13283	A0A0C4DGX4	Q13823	O00299	P08670	Q9Y5X3	O00154-7	E9PQR7	E9PQR7
H0YAK1	P50454	H0Y4W0	P51784	P46778	Q8TDB6	Q14690	J3KND3	B5MBZ0	O75937	Q63ZY3	Q9Y295	Q16778	P51659	Q9NRY5	Q9NRY5
H0YFD6	Q9UH99	B4DUT8	P53004	Q92769	B4DYU2	P52888	P62851	P02533	P46777	Q9Y305	O60565	Q9BW62	Q92820	Q86UU1-3	Q86UU1-3
Q5VTR2	Q8WTT2	Q9P0X4-3	Q9P0J0-2	Q13409-3	H7C189	Q13283	O15270	E9PB61	Q9NXG2	P46777	F8W022	E9PF19	P08238	Q16576	P68133
P05204	Q2TB90	P21359-4	F2Z3A6	O75822	Q5VTR2	J3KND3	P51153	E5RFJ0	O00487	Q8WVC2	A0A087WYT3	Q4V9L6	F8W727	P53367	P53367
Q9P287	Q4J6C6	P23919-2	P47755	G5EA30	P05204	P62851	F8W6M3	Q9Y6W5	D6W5U7	O00487	Q68CZ2	P49902	Q9BR76	P25786	P53814
Q96SI9	B4DUT8	Q9BUF5	Q96S59	P15848	Q9P287	O15270	Q07666	Q9NWV4	Q9C0E8	Q9C0E8	Q9Y2G5	P30038	P78406	Q9Y4E1-5	P25786
O15027-2	Q9P0X4-3	Q9HD23	P55010	Q9H1C3	O15027-2	P51153	Q5EBL8	Q02252	Q99614	P46783	Q13724	P63167	P31930	Q6NZI2	Q6NZI2
P18031	O14578-3	A6NIH7	O60716-5	Q8TDB6	P18031	F8W6M3	Q5TCZ1-2	Q13242	A8MWD9	P21964	E9PC52	O43681	Q9BVG4	Q9Y4X5	A0A087X1F3
P30153	P23919-2	Q9H0H5	P51610-2	Q5VTR2	P30153	Q07666	P53621	Q9BYT8	P46783	Q13363	P23381	P40227	P35610	A0A087X1F3	P07437
P10606	Q9BUF5	A0A2R8YDT1	Q6YP21	P05204	P10606	Q5TCZ1-2	O76003	O15067	P21964	O75131	V5IRT4	B7Z6D5	P30041	P00338-3	Q6FI81
P50440	Q9HD23	P53384	Q5T5C7	Q9P287	A0A0R4J2E5	P53621	P09429	P62318	Q13363	A0A2R8YFS8	Q96N66	O60684	P63104	P07437	A0A087WVU6
A0A087WXU3	A0A0A0MTJ0	Q9NQZ2	O43707	O15027-2	Q14166	O76003	P35914	Q8N668	O75131	O94919	P54577	H0Y9P9	Q14247	P50552	P50552
A0A0R4J2E5	Q9H0H5	P25786	B4DLR8	P18031	Q9Y4W6	P09429	O60493	Q9BWF3	O94919	P19838	P07585	O60504	P20290	Q9H0B6	Q16610
Q13190	Q96JB2	Q6NZI2	P28482	P30153	P37235	P35914	H0Y5G7	P35270	P19838	P11233	P62072	O00116	P20618	O75368	Q9H0B6
Q14166	A0A2R8YDT1	D6R927	G5E994	P10606	O43615	O60493	Q9H9H4	O00505	P11233	Q5SWX3	Q96AG4	O95295	O76094	Q5JTH9-2	O75368
Q9Y4W6	Q9NQZ2	Q66GS9	E9PJ42	Q13190	Q15554	H0Y5G7	P50502	A0A087WUB9	Q5SWX3	P28799	Q9UJS0	Q2NL82	O75436	Q7Z434	Q5JTH9-2
F5H1Y4	P68133	P07437	Q5W111	Q14166	P29083	P50502	Q9Y5K8	Q9BYD1	P28799	Q10472	Q9BV79	Q8N8S7	Q96A49	A0A087WSV8	Q7Z434
O43615	P53367	P39060-2	P46778	Q9Y4W6	H3BNC9	Q7L775	Q8NB16	P07858	F5GWI4	B4DLR2	P06748	Q8N9T8	P13284	P12081	A0A087WSV8
Q15554	P25786	Q6FI81	Q92769	Q06481	Q15075	Q9Y5K8	O43752	E7EX17	Q10472	Q5T653	P61088	Q86UE4	P42285	F2Z2V2	P12081
P29083	Q6NZI2	P50552	Q9Y2W1	P37235	P50454	Q9NP79	Q9NP79	Q01081	Q13131-2	Q92896	Q16643	P52888	Q9BVK6	A0A0C4DGX4	A0A0C4DGX4
H3BNC9	P07437	O75368	Q9BZU3	O43615	Q9UH99	P61604	P61604	P52565	Q5W0H4	Q13131-2	Q96TA1	Q13283	Q9NVP1	Q9Y6V0-3	E9PB61
Q5UIP0-2	P39060-2	P12081	P18858	H3BNC9	Q8N357	Q9Y3C1	Q9Y3C1	Q9H0C8	O60701	Q5W0H4	P49406	J3KND3	P62937	B4DUA7	P10909-2
G3V198	P50552	P40937	G5EA30	Q15075	Q8N556-2	P28066	P28066	Q9NZ01	P84103-2	O60701	Q8TAT6	P62851	E9PL01	E9PB61	Q9Y6W5
Q86WA6	O75368	H9KVA9	Q9UPN9-2	P50454	Q4J6C6	O43293	O43293	P21281	A0A140T9T7	A0A140T9T7	Q9NR45	Q9BUB7	P61956	Q9Y6W5	P84022
Q15075	Q5VZU9	E9PB61	Q3B726	O60507	P30740	Q9UBI6	Q9UBI6	Q02952-3	Q6P2Q9	Q9BV68	H0Y9G6	O15270	K7EQ55	Q9NWV4	Q9NWV4
O43347	Q9Y4K3	A0A087X255	A0A0D9SGE8	Q9UH99	B4DUT8	O95834-2	Q16401	P28331	Q9HCU0	Q6P2Q9	Q9NUJ1	P51153	P62249	Q8WYP5	Q13242
P50454	P12081	Q16540	B4DYU2	Q8WTT2	P23919-2	Q16401	P53004	Q9BZF1	Q9BTE1	Q9BTE1	P28300	F8W6M3	A0A2R8YDM9	Q13242	O15067
Q8WTT2	P40937	P82912	Q5VTR2	Q92599	Q9BUF5	P53004	D6RGI3	Q9Y696	P15954	P15954	D6RF48	H0YN67	S4R3Q9	E9PFD7	D6W592
Q2TB90	E9PB61	Q01844-5	P05204	Q4J6C6	A6NC48	Q13423	Q13423	P47897	P12277	P12277	F8W930	Q07666	O95394	Q9BYT8	P62318
Q8N556-2	P82912	Q9Y6W5	Q9P287	Q8TBE9	Q96JB2	Q9P0J0-2	Q9P0J0-2	O75165	Q9Y520-3	P08670	E9PPM1	Q5TCZ1-2	Q13011	O15067	Q01804-5
P30740	Q9Y6W5	H0Y7V4	Q96SI9	Q9UKA4	A0A2R8YDT1	G5E9W3	G5E9W3	A0A0A0MSB8	P08670	Q9Y295	Q9BTU6	P53621	P17931	D6W592	Q8N668
A0A1B0GUE9	P84022	H7C003	P18031	P30740	Q9NRY5	P47755	P47755	P11182	P24928	O60565	P51116	P38935	P48681	P62318	Q9UHB6
B4DUT8	A0A087WW00	A0A087WW00	P30153	Q9BUF5	Q15637	Q96S59	Q96S59	P07237	Q9Y295	A0A087WYT3	Q9NZL9	O76003	O75886	Q01804-5	Q9BWF3
K7EMY3	Q02252	Q02252	P10606	Q9NPB8	Q86UU1-3	Q6ICJ4	C9J4Z3	P62269	O60565	Q9Y2G5	Q8N5K1	P35914	P46939	H7C4T5	P35270
Q9P0X4-3	Q8WYP5	Q8WYP5	P50440	Q96JB2	Q16576	P55010	Q6ICJ4	P61106	F8W022	Q13724	P12111-2	O75832	Q9UHB9	Q86WX3	O00505
Q9BUF5	Q13242	Q13242	A0A0R4J2E5	A0A2R8YDT1	P68133	P51610-2	P55010	Q9NWS0	A0A087WYT3	E9PC52	P28838	O60493	Q9BQ61	Q8N668	A0A087WUB9
Q9HD23	Q9Y4C8	E9PE82	Q13190	E9PQR7	P53367	Q9UMX1	P51610-2	P50213	Q9Y2G5	P23381	Q6P1M0	A0A0G2JK23	P61019	O43795-2	P07858
Q9H0H5	Q9BYT8	Q9Y4C8	Q14166	Q9NRY5	P25786	Q6YP21	Q9UMX1	J3KS15	Q13724	V5IRT4	Q9Y221	P50502	O75663	Q9UHB6	Q01081
Q96JB2	O15067	Q9BYT8	Q9Y4W6	Q86UU1-3	Q6NZI2	H3BSH7	Q6YP21	P08253	E9PAV3-2	Q96N66	P30533	Q9Y5K8	Q08170	Q9BWF3	P52565
A0A2R8YDT1	D6W592	O15067	O15075	Q16576	Q9Y4X5	Q5T5C7	Q5T5C7	Q9Y237-2	H3BPQ6	P54577	O43678	Q8NB16	Q9Y263	O00505	Q9NZ01
Q9NQZ2	P62318	D6W592	Q06481	J3KNN5	P00338-3	O43707	O43707	O43169	E9PC52	X6REW1	Q15654	Q9NP79	A0A087WZT3	A0A087WUB9	Q02952-3
P53367	H7BYL6	P62318	Q9NSV4-7	P53367	P07437	B4DLR8	B4DLR8	Q15758	P23381	Q9Y3B8	Q8WXF1	P61604	Q4G0Z9-4	P07858	P21281
P25786	Q8N668	Q96BW1	P37235	P25786	Q6FI81	Q13573	Q13573	B8ZZG1	V5IRT4	P07585	P07711	Q5BJH7	C9JIJ9	O00159-2	P28331
Q6NZI2	H0Y9M8	Q9NYY8	O43615	Q6NZI2	K7EQ03	P28482	P28482	Q13488	Q9BYN0	Q96AG4	Q7Z4H8	Q9Y3C1	P40616	Q01081	Q9Y696
Q9Y4X5	Q9BWF3	Q9BWF3	Q15554	K7EIE8	P50552	G5E994	E9PJ42	P60709	Q96N66	Q9UJS0	P38606	P28066	A0A087WT44	P52565	P47897
P00338-3	O00505	O00505	P29083	P07437	Q16610	P06703	G5E994	Q15814	P54577	Q8NCA5	P68363	Q9UBI6	F8W6G1	Q9H0C8	O75165
P07437	A0A087WUB9	A0A087WUB9	H3BNC9	Q6FI81	Q9UEG4	P46778	P06703	P49770	X6REW1	P06748	P40429	Q16401	P54727	Q9NZ01	Q8WUX9
P39060-2	P07858	P07858	Q5UIP0-2	P50552	Q9H0B6	Q92769	P48506	A0A0A0MSS8	Q9Y3B8	P61088	F5H669	P53004	Q9NZN4	Q02952-3	P11182
Q6FI81	Q9BYD1	Q9BYD1	G3V198	O75368	O75368	O95905	P46778	H3BUI0	P07585	P54725	A0A0U1RQF0	Q13423	Q9H9J2	P21281	P07237
Q9Y6Y0	Q01081	E7EX17	Q86WA6	Q5JTH9-2	H7C5U8	O75822	Q92769	P60059	P62072	Q96TA1	P52292	O95382-2	P00491	Q9BZF1	P62269
P50552	Q14451	Q01081	O43347	Q7Z434	Q5JTH9-2	P15848	Q9Y2W1	Q9Y5P4-3	Q96AG4	P49406	P05121	Q9P0J0-2	Q96JY6-5	Q9Y696	P61106
O75368	Q9H0C8	Q9NZ01	P50454	A0A087WSV8	Q7Z434	A0A0D9SGE8	Q13409-3	Q9H2M9	P06748	Q9NR45	P06733	G5E9W3	Q9UHI8	P47897	Q9NWS0
Q5JTH9-2	Q9NZ01	P21281	P52739	E9PB61	A0A087WSV8	Q8TDB6	P40337	O43823	P61088	Q8TAT6	P50914	P47755	P21399	A0A1W2PR36	P50213
Q7Z434	Q02952-3	Q02952-3	Q9UH99	P10909-2	P12081	B4DYU2	O75822	Q8TD16	P54725	H0Y9G6	Q9Y4P3	C9J4Z3	Q96CX2	O75165	Q5VZF2
P12081	P21281	Q9BZF1	Q8WTT2	Q96EK9	A0A0C4DGX4	H7C189	Q9UMX0-2	O00401	Q96TA1	Q99733	P09960	Q96S59	P57772	Q8WUX9	P08253
P40937	P28331	Q9Y696	B4DUT8	Q9Y6W5	E9PB61	Q5VTR2	G5EA30	Q9H9B4	P49406	P28300	P82921	Q6ICJ4	Q92905	P11182	Q9Y237-2
E9PB61	Q9BZF1	P47897	O14578-3	P84022	Q9Y6W5	P05204	A0A0A0MTP7	F5H1S9	Q8TAT6	Q68CZ2-2	P07199	P55010	Q9Y617	O00499-8	Q15758
Q16540	Q9Y696	F2Z2X4	P13645	A0A087WW00	P84022	Q8WXF7	P15848	Q15417	Q9NR45	Q8IYM0	P26572	P51610-2	Q8TC12	P07237	P60709
P10909-2	P47897	O75165	Q9BUF5	Q02252	O95429	O15027-2	H0YFD6	Q15050	Q9NY27	F8W930	Q56VL3	Q9UMX1	P34897	P62269	Q15814
P82912	Q86T29	P11182	Q9HD23	Q9NWV4	Q9NWV4	P18031	Q9H1C3	Q8IVM0-2	Q99733	Q9BTU6	Q96SU4	Q6YP21	P61313	P61106	P49770
Q9Y6W5	O75165	O43174	Q9H0H5	Q13242	Q8WYP5	P30153	Q8TDB6	J3KQ18	P28300	P51116	P10909	H3BSH7	O43396	P08253	Q9NZ63
O75923-15	O96028	P07237	Q96JB2	O43353	Q13242	P10606	B4DYU2	P60604	F8W930	Q8N5K1	A0A2R8YGG3	Q5T5C7	Q9UKX7	O43169	Q05655
O95429	Q8WUX9	P62269	A0A2R8YDT1	Q9BZK7	Q9Y4C8	Q14166	Q5VTR2	P61962	P62993	Q00013	P01111	O43707	P14324	Q15758	A0A0A0MSS8
H7C003	O00499-8	P61106	E9PQR7	Q9Y4C8	Q9BYT8	Q9Y4W6	P05204	P06576	P51116	P28838	P23284	Q13573	Q9Y678	P60709	E9PMR4
J3QL56	D6RGG3	Q9NVX2	Q16576	Q9BYT8	O15067	J3QRU8	Q8WXF7	O00170	Q8N5K1	Q6P1M0	C9JXQ7	P28482	Q9Y2Q9	E5RIQ5	Q9Y5P4-3
Q9NWV4	P11182	P50213	Q9NQZ2	D6W592	P62318	P37235	O15027-2	O43765	Q9NZL9	Q08752	Q14558	G5E994	B1AKR6	Q15814	Q9H2M9
Q8WYP5	O43174	Q9Y3Z3	J3KNN5	O15067	Q8N668	O43615	P18031	Q99584	P16070	A0A087WYX9	Q969Z0	P06703	P08729	P49770	P15924
Q13242	P07237	Q8WXD5	P68133	P62318	Q6EEV4-2	Q15554	P30153	F5H7F6	P12111-2	P30533	P49756	Q5W111	Q13643	A0A0C4DFS6	O43823
A0A0G2JJD3	P62269	O43169	P53367	Q86WX3	O43795-2	P29083	P10606	A0A0C4DGS1	P28838	O43678	Q4U2R6	P48506	Q7Z3B4	Q05655	P51178-2
Q9Y4C8	Q9NWS0	Q9H6W3	P25786	Q8N668	Q9BWF3	H3BNC9	Q13190	E7EQR4	A0A087WYX9	P62140	Q9BYG3	P46778	P17535	A0A0A0MSS8	Q8TD16
Q9BYT8	Q9NVX2	B8ZZG1	Q6NZI2	Q6EEV4-2	P35270	Q9NYB0	Q14166	P36551	Q08752	Q15654	Q07960	Q92769	Q04828	A0A087WW74	O00401
O15067	P50213	P60709	D6R927	Q9UHB6	O00505	Q15075	Q9Y4W6	Q15477	Q9UN37	E9PGC0	Q14195-2	Q9BZU3	P33993	Q9H2M9	Q9H9B4
P62318	O43169	Q9H9A6	Q66GS9	Q15019	A0A087WUB9	P50454	Q08AF3	Q8N1F7	P30533	P07711	O43242	Q13409-3	K7ES61	Q5JY65	Q9BZF1-3
Q01804-5	Q15758	Q9UJA5	P07437	Q9BWF3	P07858	O60507	Q06481	P24752	O43678	Q7Z4H8	O75439	O75822	P05386	P15924	A0A3B3ITX4
Q96BW1	Q9H6W3	Q15814	P39060-2	P35270	Q9Y639-5	Q9UH99	O15075	Q9BRA2	P62140	P38606	P56181-2	Q9UMX0-2	P09936	G3XAN8	Q15417
Q8N1G2	Q14694-2	P49770	Q6FI81	O00505	Q01081	Q8WTT2	O43615	Q9ULZ3	Q15654	E9PMS6	J3KNS1	G5EA30	P24844	O43823	Q15050
O43795-2	Q9H9A6	C9J5C3	Q9Y6Y0	A0A087WUB9	Q9H0C8	Q8N357	Q14157-4	O43447	E9PGC0	P68363	P11047	Q9BTA9	O00567	Q8TD16	J3KQ18
Q9UHB6	P60709	Q02338	P50552	Q6P6C2	Q9NZ01	Q4J6C6	Q15554	P54136	P07711	P40429	P25205	P15848	O76021	O00401	P60604
Q9NYY8	Q9UJA5	Q15904	O75368	O00159-2	P21281	Q9UKA4	H7C1E4	O00154-7	Q8WXF1	P52292	A0AVT1	Q9H1C3	P62273	Q9H9B4	P06576
Q9BWF3	Q15814	H3BUI0	P62330	P07858	Q9HBR0	P30740	P29083	P51659	Q7Z4H8	P05121	Q15388	A0A0D9SGE8	A0A0C4DFM1	Q15417	O00170
Q68DM5	P49770	Q13112	Q5JTH9-2	E7EX17	P28331	Q9BUF5	H3BNC9	P78527	P38606	P07204	A0A024R4M0	Q8TDB6	Q14746	Q15050	O43765
O00505	Q02338	P60059	Q9Y4K3	Q32MZ4-3	Q9Y696	A0A0A0MRE5	Q15075	Q00796	P68363	P06733	H0YHX9	B4DYU2	A0A2R8YHI9	A0A1B0GUW5	F5H7F6
A0A087WUB9	Q15904	A0A1B0GTU4	A0A087WSV8	Q01081	P47897	A6NC48	P50454	Q8IWU6	P40429	P50914	Q16762	Q5VTR2	K7EKE6	Q13443	Q99584
Q9BYD1	Q13112	Q9Y5P4-3	P12081	P52565	O75165	Q96JB2	O60507	Q92820	A0A0U1RQF0	P09960	O94925-3	P05204	Q14008-2	J3KQ18	A0A0C4DGS1
P07858	P60059	Q9H2M9	Q9NQ55-2	Q9NZ01	Q8WUX9	F5H8D7	Q9UH99	P08238	P52292	P07199	P98179	Q9P287	Q9Y6H1	P06576	E7EQR4
E7EX17	A0A1B0GTU4	P15924	A0A0C4DGX4	Q9H0C8	P11182	A0A2R8YDT1	Q8WTT2	F5GWT4	P05121	Q9UM00	O95965	O15027-2	A0A3B3ITT5	O00170	P36551
Q01081	Q9Y5P4-3	O43823	P40937	P21281	P07237	Q9NRY5	Q4J6C6	F8W727	P07204	P01111	Q9UI09	C9JPE1	P04080	O43765	Q9BRT6
Q14451	Q9H2M9	G3XAN8	Q9HCJ3	P28331	P62269	B5MCF8	Q8TBE9	Q9BR76	P06733	P23284	Q9UBV2	P18031	P17813	Q99584	Q9UNE7
Q9H0C8	P15924	O00401	E9PB61	Q9Y696	P61106	Q15637	Q9UKA4	P78406	P50914	Q9HAN9	P05556	P30153	P48643	A0A0C4DGS1	Q15477
P21281	G3XAN8	Q9H9B4	Q16540	P47897	Q9NWS0	Q86UU1-3	P30740	Q86W92	H3BPJ9	Q96KR1	O15144	P10606	I3L1R7	E7EQR4	Q8N1F7
P28331	O43823	G3V4V5	H0YNE9	Q5EBL4	Q9NVX2	Q16576	Q9BUF5	P31930	P09960	P49756	Q16647	J3QRC6	P49755	P36551	Q9NUQ9
Q9Y696	Q9H9B4	Q15417	Q9Y6W5	O75165	P50213	Q9NQZ2	A0A0A0MRE5	Q9BVG4	P82921	Q9BYG3	Q15393	P55196-2	Q9NTJ5	Q9BRT6	P24752
P47897	E7ERW7	Q15050	O75923-15	Q8WUX9	J3KS15	P53367	B8ZZX6	P30041	E9PES6	Q07960	O43920	Q14166	Q9P032	Q8IWA0	Q9BRA2
F2Z2X4	Q15417	J3KQ18	Q9ULU4-17	P11182	Q5VZF2	P53814	Q9NPB8	P63104	P26572	Q14195-2	P52788	Q9Y4W6	J3KPF3	Q9UNE7	Q92888
O75165	Q15050	H0YC42	Q8WYP5	P07237	Q15758	P25786	P26006	Q14247	P10909	O43242	P29966	Q08AF3	Q9BPW8	Q8N1F7	Q9ULZ3
A0A0A0MSB8	Q8IVM0-2	P61962	P56270-2	P62269	Q13488	Q9Y4E1-5	A6NC48	P20290	P01111	O75439	P02795	P37235	P24666	Q9NUQ9	O43447
P11182	J3KQ18	P06576	Q13242	P61106	P60709	Q6NZI2	Q96JB2	P20618	P23284	P56181-2	Q8TEA8	O43615	Q9P1F3	P24752	P54136
O43174	P60604	O00170	A0A0G2JJD3	Q9NWS0	Q92934	Q9Y4X5	F5H8D7	Q5LJA9	Q96KR1	P41223	U3KQC1	Q15554	Q04760	Q9BRA2	Q9H6T3
P07237	P61962	O43765	E9PE82	P50213	Q9UJA5	A0A087X1F3	A0A2R8YDT1	O76094	P49756	J3KNS1	Q99714	H7C1E4	Q9C005	O96007	O00154-7
P62269	Q96ME7	E7EQR4	Q9Y4C8	Q8WXD5	Q15814	P07437	Q9NRY5	P30490	Q9BYG3	P11047	P30405	P29083	Q9NYL9	Q9ULZ3	P51659
P09012	P06576	P36551	Q9BYT8	P08253	P49770	Q6FI81	Q15637	G5EA48	Q07960	A0AVT1	P26196	H3BNC9	P00390	O43447	P08238
P61106	O00170	Q9BRT6	Q9UHW5	Q9Y237-2	Q05655	E9PQ70	Q86UU1-3	O75436	Q14195-2	A0A024R4M0	Q03252	Q9NYB0	E9PG73	P54136	Q15042-4
Q9NVX2	O43765	Q9UDR5	O15067	B8ZZG1	A0A0A0MSS8	P50552	Q16576	Q8NFV4	O43242	Q8NF91-7	P39748	Q15075	Q9Y3C6	Q9H6T3	F5GWT4
P50213	E7EQR4	Q8IWA0	P62318	Q13488	E9PMR4	Q16610	Q9NQZ2	Q96A49	P56181-2	Q5JVZ5	P62328	P50454	O43181	O00154-7	F8W727
Q9H6W3	A0A0C4DGS1	Q9UNE7	Q01804-5	Q9H9A6	Q9Y5P4-3	Q9H0B6	J3KNN5	P13284	P41223	Q16762	O75477	O60507	A2A2V1	P51659	E9PIZ0
P60709	P36551	Q15477	Q8N668	P60709	Q9H2M9	O75368	P53367	P42285	P11047	O94925-3	Q14137	Q9UH99	Q96P70	P08238	Q9BR76
Q9H9A6	Q9BRT6	Q8N1F7	Q96BW1	Q9UJA5	P15924	Q5JTH9-2	P25786	Q9BVK6	E5RG17	P98179	P09543	Q8WTT2	B9A067	F5GWT4	P78406
Q9UJA5	Q9UDR5	P24752	Q8N1G2	Q15814	O43823	Q9Y4K3	Q6NZI2	P06730-2	A0A0A0MQX7	Q9UI09	O00231	Q8N357	Q15942	F8W727	Q7Z6Z7-3
Q15814	Q9UNE7	Q9BRA2	Q9UHB6	P49770	Q8TD16	Q7Z434	Q9Y4X5	Q15907	A0AVT1	Q4L180-5	P13995	Q4J6C6	Q7Z2W4	Q9BR76	P31930
P49770	Q8IWA0	Q9Y3B3	Q9NYY8	Q9Y3B2	O00401	A0A087WSV8	Q13951-2	Q9NVP1	A0A024R4M0	Q9UBV2	Q13813-3	Q495W5	Q9Y512	P78406	Q9BVG4
Q05655	Q15477	O43447	Q9BWF3	A0A0A0MSS8	Q9H9B4	P12081	P07437	P62937	Q16762	P05556	O95433	Q8TBE9	Q9UHV9	Q7Z6Z7-3	P30041
Q9Y3B2	Q8N1F7	Q9GZR2	O00505	Q9H2M9	Q9BZF1-3	Q9NQ55-2	Q6FI81	E9PL01	P30622-2	O15144	Q15233	Q9UKA4	P62495	P31930	P63104
Q13112	Q9NUQ9	P54136	J3QSD7	P15924	Q15417	A0A0C4DGX4	P50552	K7EQ55	O94925-3	Q16647	Q8IYS2	P30740	P62244	Q9BVG4	Q14247
Q9H2M9	P24752	Q9H6T3	A0A087WUB9	O43823	Q15050	E9PB61	Q16610	P62249	P98179	O43920	O00422-2	P13645	Q92747	P35610	P82979
P17026	Q9BRA2	O00154-7	P07858	O00401	A0A1B0GUW5	Q96EK9	Q9H0B6	A0A2R8YDM9	Q9UI09	Q15393	P11387	Q9BUF5	O00186	P30041	P20290
G3XAN8	O43447	P51659	Q9BYD1	Q9H9B4	Q13443	P82912	O75368	S4R3Q9	Q9UBV2	O43896	Q8IVL6	A0A0A0MRE5	Q16186	P63104	P20618
O43823	Q9GZR2	P78527	E7EX17	J3KNI1	J3KQ18	Q9Y6W5	P62330	Q9NU02	P05556	P52788	P11717	Q9NPB8	P30101	Q14247	Q3KQU3-2
P35612	P54136	P08238	Q01081	Q15417	P61962	O95429	H7C5U8	O95394	O15144	P29966	P63167	P26006	A6NDG6	P82979	Q5LJA9
Q9Y320-2	O00154-7	F8W727	Q14451	Q15050	P06576	P84022	Q5JTH9-2	Q13011	Q16647	P02795	P30038	A6NC48	P28072	P20290	O76094
O00401	P51659	P62487	Q9NZ01	J3KQ18	F8VWW7	Q02252	Q7Z434	Q9NR19	O43920	Q8TEA8	P40227	Q9H0H5	P13639	P20618	H3BM74
Q9H9B4	Q06481-6	Q8N4V1	Q9H0C8	P06576	O00170	Q8WYP5	A0A087WSV8	P17931	Q15393	Q99714	P49368	Q96JB2	Q86U42	Q5LJA9	F6S220
G3V4V5	P78527	Q9BR76	P21281	O00170	O43765	Q9NWV4	P12081	Q5TD07	Q05209	P30405	O60684	A0A2R8YDT1	P68431	O76094	G5EA48
E7ESU0	Q96HW7	P78406	Q02952-3	O43765	Q99584	Q13242	E7EW69	P48681	P48739	P13861	P19623	P53384	C9JEJ2	O75410	O75436
Q15417	Q92820	A0A087WU53	P28331	Q99584	E7EQR4	O43353	O15234	P46939	P52788	Q6VY07	O00116	E9PQR7	Q9NS86	G5EA48	Q8NFV4
Q15050	P08238	P31930	Q9BZF1	A0A0C4DGS1	P36551	E9PFD7	E9PB61	O75886	P29966	P26196	Q12873-2	Q9NRY5	Q15847	O75436	Q96A49
Q8IVM0-2	F8W727	Q9BVG4	Q9Y696	E7EQR4	Q9BRT6	Q9Y4C8	P10909-2	Q9UHB9	P55263	E9PD53	Q2NL82	Q9NPL8	Q01082	Q8NFV4	Q15742
J3KQ18	P62487	P30041	P47897	P36551	Q9UNE7	Q9BYT8	Q96EK9	A0A3B3IUC4	P02795	Q03252	A0A096LPI6	Q86UU1-3	B1AMS2	Q96A49	P13284
Q96ME7	Q8N4V1	Q96GN5	F2Z2X4	Q8IWA0	Q15477	O15067	Q9Y6W5	Q9BPU6	Q8TEA8	P39748	P26038	Q16576	Q9Y320	Q15742	P42285
P61962	Q9BR76	P63104	O75165	Q9UNE7	Q8N1F7	P62318	P84022	P61019	Q99714	P62328	I3NI32	Q9NQZ2	P22413	P13284	Q9BVK6
H0YC42	P78406	Q14247	O96028	Q15477	O75955	Q01804-5	Q12849	H0YLH3	P30405	O75477	Q96QK1	J3KNN5	Q13045	P42285	O75400-2
P06576	A0A087WU53	E7EV10	P11182	Q8N1F7	Q9NUQ9	Q9UNI6	A0A087WW00	Q0JRZ9	P13861	Q14137	A2RRP1-2	P53367	Q13813	Q9BVK6	Q14203-3
O00170	P31930	Q13111	D6RGG3	Q9NUQ9	P24752	Q8N668	Q02252	O75663	Q6VY07	P09543	Q86UE4	P25786	P22626	Q14203-3	Q9NVP1
O43765	Q9BVG4	P20618	O43174	P24752	Q9BRA2	Q8N1G2	Q8WYP5	Q08170	P26196	O00231	Q6UVY6	Q6NZI2	O95721	Q9NVP1	Q9BYX2-3
Q99584	P30041	P20290	P07237	Q9BRA2	Q92888	Q6EEV4-2	Q9NWV4	Q9Y263	Q03252	P13995	P02675	Q9Y4X5	P78371	P62937	P62937
E7EQR4	Q96GN5	O95197	P62269	Q92888	Q9ULZ3	Q9UHB6	Q13242	A0A087WZT3	P39748	Q13813-3	P08574	K7EIE8	P50402	E9PL01	E9PL01
A0A0C4DGS1	P63104	Q5LJA9	P61106	O43447	O43447	Q9UPQ9-2	O43353	Q13057	P19971	O95433	Q15042	P07437	F5H157	K7EQ55	P61956
P36551	Q14247	O76094	Q9NWS0	P54136	Q9GZR2	Q15019	Q9Y4C8	P57740	P62328	Q15233	Q13283	Q6FI81	A0A1B0GWE8	P62249	P62249
Q9BRT6	E7EV10	P78316	Q9NVX2	Q9H6T3	P54136	Q9BWF3	Q9BYT8	P40616	O75477	Q9Y5X3	J3KND3	P50552	O14949	A0A2R8YDM9	Q27J81-2
Q9UDR5	P82979	O75436	P50213	H0YEJ9	Q9H6T3	P35270	O15067	P53602	Q96K76-4	O00422-2	P62851	Q16610	Q9HC35	Q27J81-2	O95394
Q8IWA0	Q13111	Q6PCE3	O75970-5	O00154-7	O00154-7	O00505	P62318	Q8N766	Q14137	P11387	O15145	Q9H0B6	P02792	O95394	Q9NR19
Q9UNE7	A0A0A0MSA4	A0A2R8YFL0	J3KS15	P51659	P51659	A0A087WUB9	Q8N668	F8W6G1	P09543	Q8IVL6	Q9BUB7	O75368	P30084	Q9NR19	P17931
Q15477	P20618	A0A0B4J2G4	Q8WXD5	P78527	Q00796	Q9BYD1	Q6EEV4-2	P54727	O00231	P11717	O15270	Q5JTH9-2	Q13310-3	P17931	P48681
Q8N1F7	P20290	Q12882	Q9H6W3	P24592	F8VSC5	P07858	Q9H2F5	P17568	D6RG19	P63167	Q86W42	Q7Z434	Q13492	P48681	P46939
O75955	O76094	P42285	B8ZZG1	K4DIA7	P08238	O00159-2	Q9BWF3	Q9NZN4	P13995	P30038	P51153	A0A087WSV8	Q96I25	O75886	O75886
Q9NUQ9	P78316	Q9BVK6	Q9H9A6	Q00796	Q15042-4	Q9Y639-5	P35270	Q9H9J2	Q9GZN8	O43681	O43252	P12081	Q16543	P46939	Q9UHB9
P24752	Q8NFV4	Q6P4A8	P60709	Q92820	F8W727	Q01081	E9PSD7	Q8NHP8	O95433	P40227	P62854	B4E0Y9	P62258	Q9UHB9	Q9BQ61
Q9BRA2	Q6PCE3	Q9NVP1	Q92625	P08238	P62487	P52565	O00505	A0A0A0MT60	Q15233	P49368	Q07666	A0A0C4DGX4	Q6YN16	Q9BQ61	A0A3B3IUC4
Q9Y3B3	A0A2R8YFL0	P62937	Q9UJA5	Q15042-4	Q9BR76	Q9H0C8	Q6P6C2	Q14669-4	Q9Y5X3	O60684	J3KPT4	P40937	E7EQ69	P61019	P61019
Q9ULZ3	Q12882	E9PL01	Q15814	F8W727	P78406	Q9NZ01	A0A087WUB9	P00491	H0YL69	P19623	P10599	E9PB61	O75326	Q0JRZ9	Q0JRZ9
O43447	P42285	Q7Z7F7	P49770	P62487	P31930	P21281	Q15063-3	Q96JY6-5	P11387	O00116	P53621	Q16540	P78330	O75663	O75663
Q9GZR2	Q9BVK6	P62249	Q8IXQ5	E9PIZ0	Q9BVG4	P28331	Q9BYD1	P21399	Q8IVL6	Q2NL82	Q92878-2	P10909-2	Q8N163	Q08170	Q08170
P54136	P35658-2	A0A2R8YDM9	A0A0C4DFS6	Q9BR76	P30041	Q9Y696	P07858	Q96CX2	P11717	A0A096LPI6	Q9Y224	Q96EK9	P11279	Q9Y263	Q9Y263
Q9H6T3	Q6P4A8	Q9NU02	C9J5C3	P78406	P63104	P47897	E7EX17	Q92905	Q4V9L6	P26038	O76003	Q9Y6W5	Q9NT62	A0A087WZT3	A0A087WZT3
O00154-7	Q9NVP1	O95394	Q05655	P31930	Q14247	Q5EBL4	Q9Y639-5	Q9Y617	P30038	Q96QK1	Q96DI7	O95429	Q02809	A0A286YEX4	Q13057
P51659	P62937	Q13011	Q9Y3L3	Q9BVG4	K7EM87	O75165	Q32MZ4-3	Q99543	P63167	A2RRP1-2	P13674-2	P84022	P61201	A0A087WT44	P53602
Q06481-6	P61956	A0A0A0MR39	Q9Y3B2	P30041	P82979	Q8WUX9	Q01081	Q8TC12	P40227	Q86UE4	O60493	Q12849	C9JIF9	F8W6G1	P78324
P78527	K7EQ55	P48681	Q15904	P63104	P20290	P11182	P52565	P34897	P49368	Q6UVY6	P35914	Q8WYP5	P16615	P54727	A0A087WT44
Q9HCH5	P62249	O75886	Q13112	Q14247	P20618	P07237	Q9NZ01	P61313	O60684	J3QTA6	P50502	Q9NWV4	Q32P28	Q9NZN4	Q9UHN6
Q96HW7	Q9NU02	Q9UHB9	Q9Y5P4-3	Q9UL54-2	Q5LJA9	P62269	Q9H0C8	O43396	P19623	P08574	O15126	Q02252	P48147	Q9H9J2	P54727
Q00796	O95394	Q9BQ61	Q9H2M9	P82979	O76094	P61106	Q02952-3	Q9UKX7	O00116	Q15042	I3L0N3	Q13242	P15927-3	Q8NHP8	Q9NZN4
Q92820	Q13011	P30990	Q5JY65	P20618	H3BM74	Q9NWS0	P21281	Q9UEU0	Q2NL82	Q13283	Q9Y266	Q9Y4C8	Q14764	P00491	Q14669-4
P08238	A0A0A0MR39	P61019	P17026	P20290	G5EA48	Q9NVX2	Q9HBR0	Q9BU89	A0A096LPI6	J3KND3	P21953	Q9BYT8	Q9Y4K0	Q96JY6-5	P00491
F8W727	P17931	Q96GM8	P15924	Q5LJA9	O75436	P50213	P28331	O94973	Q8N8S7	P62851	Q9NR12	O15067	Q6IAA8	Q9UHI8	Q96JY6-5
P62487	P48681	O75663	P07948-2	O76094	Q8NFV4	Q5VZF2	Q9Y696	P14324	O43318	O15145	P61604	P62318	Q8IVM0	P21399	P21399
Q9BR76	Q9UHB9	Q08170	G3XAN8	G5EA48	Q96A49	J3KS15	P47897	Q9Y678	Q14353	O15270	P40121	Q01804-5	Q9UQE7	Q96CX2	Q96CX2
P78406	Q9BQ61	Q9Y263	O43823	O75436	Q15742	P08253	Q96GD0	B1AKR6	P26038	Q86W42	A0A087X1N8	H7C4T5	O75683	Q32MZ4-4	Q92905
A0A087WU53	P30990	A0A087WZT3	O00401	Q8NFV4	A0A2R8YFL0	A6XND1	Q5EBL4	P08729	Q96QK1	P51153	Q6ZMZ3	H7BYL6	H7BY58	Q92905	Q9Y617
P31930	P61019	Q13057	Q9H9B4	Q96A49	P13284	Q9Y237-2	O75165	Q13643	Q86UE4	O43252	P28066	Q8N668	O00151	Q9Y617	B1AHC4
Q7Z6Z7-3	Q96GM8	P57740	J3KNI1	Q15742	P42285	Q15758	Q8WUX9	Q7Z3B4	A0A087WY94	P62854	Q9UBI6	Q8N1G2	P30040	Q99543	Q8TC12
Q9BVG4	O75663	P40616	E7ESU0	A0A2R8YFL0	Q9BVK6	Q13488	P11182	P17535	Q6UVY6	Q07666	Q16401	Q9UHB6	Q8NBJ5	F8W9S7	P34897
P30041	Q08170	A0A087WT44	Q15417	P13284	Q86YP4-3	P60709	O00499-8	Q04828	C9JZR2	H0YKJ4	P53004	Q9UPQ9-2	B0YIW6	O60739	P61313
P63104	Q9Y263	P36969	Q15050	Q12882	O75400-2	Q92934	P07237	P33993	P52888	P10599	P11142	Q9NYY8	O60831	Q8TC12	O43396
Q14247	A0A087WZT3	Q13740-2	Q13443	P42285	Q14203-3	Q9UJA5	P62269	K7ES61	P08574	Q9NR28	D6RGI3	Q9BWF3	P14854	P34897	Q9UEU0
E7EV10	Q13057	F8W6G1	J3KQ18	Q9BVK6	Q9NVP1	Q15814	P61106	P49006	Q15042	P53621	Q969V3	P35270	P07954	P61313	Q9BU89
P82979	P57740	P54727	P60604	P35658-2	P62937	P49770	Q9NWS0	P05386	Q13283	Q9Y224	P08754	O00505	Q5T9B7	O43396	P14324
Q13111	A0A2C9F2P4	O75084	P61962	Q15907	E9PL01	Q9NZ63	Q9NVX2	Q9NSK0	J3KND3	Q9NZI7	Q13423	Q6P6C2	B5MCF9	Q9UEU0	Q7L9L4
P20618	A8MQ02	Q9NZN4	P06576	Q14203-3	P61956	A0A0C4DFS6	P50213	Q9BT73	P62851	O76003	P11216	A0A087WUB9	O15511	Q9UKX7	Q9Y678
P20290	P53602	Q9H9J2	O00170	Q9NVP1	K7EQ55	Q05655	Q5VZF2	P09936	O15145	P09429	P47755	Q15063-3	A0A087WYF7	Q9P270	O60232
Q5LJA9	Q8N766	Q99986	O43765	P62937	P62249	Q9Y3B2	Q8WXD5	O95477	O15270	Q96DI7	Q9UGM6	Q9BYD1	Q9UNS2	Q9BU89	Q86XL3-2
O76094	F8W6G1	P00491	E7EQR4	P61956	O95394	A0A0A0MSS8	P08253	P24844	P51153	P13674-2	P55010	P07858	P27816	P14324	B1AKR6
Q8TAT2	P54727	C9JFV4	P36551	Q7Z7F7	P17931	H3BUI0	O43169	O00567	O43252	P35914	Q8WUP2	E7EX17	G3V533	Q9Y678	P08729
O75436	Q9NZN4	P21399	Q9BRT6	K7EQ55	Q92995-2	A0A087WW74	Q15758	O76021	P62854	O60493	O60783	Q32MZ4-3	Q7Z4G1	O60232	Q13643
Q8NFV4	Q9H9J2	Q92905	Q9UDR5	P62249	P48681	P60059	Q9H9A6	A0A0C4DFM1	Q07666	K7EQ23	Q6YP21	Q01081	P35813-3	B1AKR6	Q04828
Q96A49	Q99986	P57772	Q8IWA0	Q27J81-2	Q9Y4K4	Q9Y5P4-3	P60709	Q14746	J3KPT4	P50502	Q9NP61	P52565	G5EA09	P08729	P05386
Q6PCE3	Q14669-4	Q9Y617	Q9UNE7	O95394	O75886	Q9H2M9	Q92934	B7ZB17	P10599	O15126	Q5T5C7	Q9H0C8	Q96I99	Q13643	P09936
A0A2R8YFL0	P00491	Q99543	Q15477	Q13011	P46939	P15924	Q9UJA5	Q9Y6H1	Q9NR28	Q9Y266	Q9NZB2	P21281	Q2TAY7	Q7Z3B4	P04062
Q12882	F8W9U3	O60739	Q8N1F7	Q9NR19	Q9UHB9	O43823	Q15814	A0A3B3ITT5	E9PQA5	Q9NR12	O43707	P28331	Q12904	P17535	P24844
P42285	C9JFV4	Q8TC12	A0A0A6YYL6	P17931	Q9BQ61	Q8TD16	P49770	P04080	P53621	P61604	Q8NBJ4	Q9Y696	P14866	Q04828	P18206-2
Q9BVK6	P21399	Q86W92-2	O75955	P48681	P61019	P0DP91	Q05655	P48643	Q9Y224	P40121	O95980	P47897	Q9H1E5	P33993	Q14012
Q14203-3	Q32MZ4-4	H0YIM7	P24752	Q9Y4K4	Q0JRZ9	O00401	Q9Y3B2	P17813	O76003	A0A087X1N8	Q93052	Q5EBL4	Q9UGP8	K7ES61	O00567
Q15907	P57772	P34897	Q9BRA2	P46939	O75663	Q9H9B4	A0A0A0MSS8	Q9Y3D6	P13674-2	Q6ZMZ3	Q01813	O75165	O43294	P05386	O76021
Q6P4A8	Q92905	P61313	O43447	O75886	Q9Y263	Q9BZF1-3	Q9H2M9	I3L1R7	Q96DI7	P28066	P28482	Q8WUX9	Q7KZF4	Q9BT73	P62273
Q9NVP1	Q9Y617	O43396	Q9GZR2	Q9UHB9	A0A087WZT3	A0A3B3ITX4	P15924	P49755	P09429	Q9UBI6	G5E994	P11182	Q92783	P09936	B1AMU3
P62937	Q99543	Q7Z2T5	P54136	P61019	Q13057	J3KNI1	G3XAN8	E7ES33	O60493	Q16401	Q5W111	P07237	Q9P2I0	P04062	A0A2R8YHI9
E9PL01	O60739	Q9UKX7	Q9H6T3	P49916-3	P57740	E7ESU0	O43823	Q9P032	Q9NXR7	P53004	Q9H0R6	P62269	Q00610-2	P24844	A0A2R8YER1
P61956	Q96P48-3	O94973	O00154-7	Q0JRZ9	P40616	Q15417	Q8TD16	J3KPF3	K7EQ23	A0A0A0MTI5	P54886	P61106	O43290	P18206-2	Q92973-2
Q7Z7F7	Q8TC12	P14324	P51659	O75663	A0A087WT44	Q15050	O00401	Q9BPW8	P50502	P11142	P04899	Q9NWS0	M0R268	O00567	Q14008-2
P62249	Q86W92-2	Q9Y678	P78527	Q9Y263	F8W6G1	A0A1B0GUW5	Q9H9B4	P24666	Q9Y5K8	Q9Y6K8	A0A3B3ISG5	P50213	E9PLK3	O76021	Q9Y6H1
K7EQ55	P34897	Q9H5V9	Q96HW7	A0A087WZT3	P54727	J3KQ18	Q9BZF1-3	Q9P1F3	O15126	D6RGI3	P46778	Q86Y82	Q9H269	Q9BVJ6	A0A3B3ITT5
A0A2R8YDM9	P61313	Q9Y2Q9	Q00796	Q13057	Q9NZN4	P06576	J3KNI1	Q04760	I3L0N3	Q969V3	Q92769	J3KS15	Q8IX30	P62273	P04080
Q9NU02	O43396	B1AKR6	P08238	C9JIJ9	Q9H9J2	O00170	E7ESU0	A8MXP9	Q9Y266	P08754	P22314	Q5VZF2	P54709	A0A0C4DFM1	Q12933
O95394	Q9UKX7	Q13643	F8W727	P57740	P04732	O43765	Q15417	Q9C005	Q9NR12	Q13423	P62424	P08253	Q6UXH1	Q14008-2	K7ER15
Q13011	O94973	P05067	P62487	A0A286YEX4	Q8NHP8	Q99584	Q9H1K0	Q8TB52	P61604	P47755	G5EA30	Q15758	K7EIY6	Q9Y6H1	P17813
A0A0A0MR39	Q9Y678	Q7Z3B4	Q9BR76	A0A087WT44	P00491	Q9H5N1	Q15050	O75688	P40121	P11216	H0YAK1	Q9H9A6	H3BTA2	A0A3B3ITT5	P48643
P17931	Q9H5V9	Q04828	P04049	P54727	F8W9U3	A0A0C4DGS1	J3KQ18	Q9NYL9	A0A087X1N8	Q9UGM6	Q3B726	P60709	Q9NV96	P04080	Q9Y3D6
P48681	Q9Y2Q9	K7ES61	P78406	O75084	Q96JY6-5	E7EQR4	P61962	P00390	P28066	P55010	P51858	P24593	A0A087WUT6	Q12933	P49755
Q9UHB9	Q13643	P33993	P31930	P17568	Q9UHI8	P36551	Q96ME7	P62714	Q9UBI6	Q8WUP2	P15848	Q92934	Q99598	P17813	Q9NTJ5
A0A3B3IUC4	P05067	P49006	Q9BVG4	Q9NZN4	P21399	Q9BRT6	P06576	E9PG73	Q16401	P51610-2	Q9Y2B0	Q9UJA5	Q15181	P48643	Q9P032
Q9BPU6	Q7Z3B4	P05386	P30041	P04732	Q6ZNB6-2	Q8IWA0	O00170	Q9Y3C6	P53004	Q6YP21	Q9H1C3	Q15814	E9PH82	Q9Y3D6	J3KPF3
P61019	Q04828	Q9NSK0	Q96GN5	Q9H9J2	Q96CX2	Q9UNE7	O43765	Q8IY17-2	P11142	O60783	P52306	P49770	P46821	Q8WUI4	Q9Y2J2-2
Q96GM8	P33993	P09936	P63104	Q92692	Q92905	Q15477	Q99584	P46734	D6RGI3	Q9NP61	P49790	Q05655	Q14165	P49755	Q9BPW8
O75663	Q96E22	O00567	E7EV10	Q8NHP8	H0YH87	Q8N1F7	Q9H5N1	O43181	Q969V3	Q9H0S4	Q8TED9	Q9Y3B2	Q8TD19	Q9NTJ5	P24666
Q08170	P49006	O76021	Q13111	P00491	Q9Y617	P24752	E7EQR4	O95782	Q13423	Q5T5C7	C9JQD4	A0A0A0MSS8	P62310	J3KPF3	Q5SRE5-2
Q9Y263	P05386	Q9BVJ6	P20618	Q96JY6-5	Q99543	Q9BRA2	P36551	G5E9W2	P47755	O43707	P12259	Q13112	P35080	Q9Y2J2-2	Q9P1F3
A0A087WZT3	Q9BT73	P62273	P20290	P21399	B1AHC4	O96007	Q9BRT6	A2A2V1	P11216	Q8NBJ4	Q9NS69	A0A087WW74	Q96HD1-2	Q9BPW8	Q04760
Q13057	P09936	Q96IK1	Q5LJA9	Q96CX2	O60739	Q92888	Q8IWA0	Q96P70	P55010	O95980	P20700	P60059	P13667	P24666	Q96TA2
P57740	P24844	A0A0C4DFM1	O76094	Q92905	Q8TC12	Q9ULZ3	Q9UNE7	B9A067	Q8WUP2	Q93052	P18031	P17405	Q9UH62	Q9P1F3	Q9C005
P53602	O00567	A6XGL2	O75616	Q9Y617	P34897	O43447	Q8N1F7	Q96RS6	P51610-2	B4DLR8	Q3ZCQ8-2	Q9Y5P4-3	C9J2Y9	Q04760	O75688
A0A087WT44	O76021	Q14008-2	Q8NFV4	P42345	P61313	Q9GZR2	Q15477	Q15084	O60783	Q01813	P30153	Q9H2M9	P26022	A8MXP9	Q9NYL9
F8W6G1	Q9BVJ6	Q9BVI4	Q6PCE3	O60739	O43396	P54136	Q9NUQ9	Q15942	Q6YP21	P28482	P10606	P15924	Q15121	Q9C005	P00390
P54727	P62273	A0A3B3ITT5	A0A2R8YFL0	Q8TC12	Q9UEU0	Q9H6T3	P24752	O95347	Q53FA7	G5E994	Q7LGA3	O43823	Q9H307	Q8TB52	P62714
P17568	A0A0C4DFM1	P04080	P42285	P34897	Q9UKX7	O00154-7	Q9BRA2	Q9Y512	Q9NP61	P54886	P35754	Q8TD16	D6RDK9	O75688	E9PG73
O75084	A6XGL2	Q06546	Q9BVK6	P61313	Q9P270	P51659	O96007	Q9UHV9	Q5T5C7	P04899	Q14166	Q69YN4-3	Q9UPN6	Q9NYL9	Q9Y3C6
Q9NZN4	Q14008-2	P48643	A0A1W2PNP0	O43396	Q9BU89	Q06481-6	Q92888	P62495	O43707	A0A3B3ISG5	Q08AF3	O00401	Q92890	P00390	P46734
Q9H9J2	Q9BVI4	O14965	Q14203-3	Q9UEU0	A6PVN5	K4DIA7	Q9ULZ3	P62244	F8W8Z9	P46778	Q9Y4W6	Q9H9B4	P17980	P62714	O43181
Q99986	Q9Y6H1	Q9Y3D6	Q6P4A8	Q9UKX7	P14324	Q00796	O43447	Q9NXA8-2	O95980	Q92769	P62306	Q9BZF1-3	P61221	E9PG73	A2A2V1
Q14669-4	A0A3B3ITT5	P49755	Q9NVP1	Q9BU89	Q9Y678	Q92820	P54136	A0A0D9SG72	Q8IXR9	P22314	E7EX73	J3KNI1	O75884	Q9Y3C6	Q96P70
P00491	P04080	Q9NTJ5	P62937	A6PVN5	Q9Y2Q9	P08238	E9PK89	Q92747	Q93052	P16591	Q06481	Q15417	P21912	P46734	Q15942
P21399	P48643	Q9P032	P61956	P14324	Q86XL3-2	Q15042-4	Q9H6T3	Q9Y6C2	B4DLR8	Q13409-3	O15075	Q9H1K0	O75531	O43181	Q96MC2
Q32MZ4-4	Q9Y3D6	O60566	X6RI79	Q9Y678	B1AKR6	F8W727	O00154-7	O00186	Q01813	O95905	E9PNW4	Q15050	O43809	Q02543	Q9Y512
Q92905	P49755	J3KPF3	Q9GZT6	Q9Y2Q9	P08729	P62487	P51659	Q16186	P28482	P62424	F5H1Y4	J3KQ18	P09132	U3KQK0	Q9UHV9
Q9Y617	Q9NTJ5	Q9BPW8	P62249	B1AKR6	Q13643	Q9BR76	K4DIA7	Q8IX12	Q9UBW8	G5EA30	P05091	Q8IVM0-2	Q99497	P07738	Q13451
Q99543	O60566	P24666	A0A2R8YDM9	P08729	Q7Z3B4	P78406	Q00796	P30101	P54886	P51858	O43615	E7EUL7	Q15650	A2A2V1	P62495
O60739	Q9P032	Q9P1F3	Q9NU02	Q13643	P17535	P31930	Q92820	A6NDG6	P04899	P15848	P13073	P60604	P62942	Q96P70	P62244
Q96P48-3	J3KPF3	Q96TA2	O95394	Q7Z3B4	Q04828	Q9BVG4	F8VSC5	P28072	P46778	Q9Y2B0	P67936	P06576	P48634-4	B9A067	Q92747
Q8TC12	Q9BPW8	A8MXP9	Q13011	Q04828	K7ES61	P35610	Q15042-4	E5RJ52	Q92769	H0YFD6	P51452	O00170	S4R3N1	C9J7T7	Q9Y6C2
H0YIM7	P24666	Q9C005	Q9NR19	P33993	P33993	P30041	P08238	P13639	Q6Y7W6	Q8TDB6	P63000	O43765	Q96S19	Q15084	Q5JRA6
P34897	Q5SRE5-2	Q8TB52	A0A0A0MR39	P49006	J3KPX7	P63104	F8W727	Q6P587	P22314	Q86XL3	O00410	F5H7F6	A0A087WZX2	Q15942	B8ZZ77
P61313	Q9P1F3	O75688	P17931	P05386	P05386	Q14247	P62487	Q86U42	Q13409-3	P05204	P62847-4	Q99584	P56192	Q7Z2W4	O00186
O43396	Q04760	Q9NYL9	P48681	Q9UHY7	P09936	Q9UL54-2	E9PIZ0	P68431	P62424	Q99704	Q6UB28	Q9H5N1	Q92520	Q9UHV9	Q16186
Q7Z2T5	A8MXP9	P00390	P46939	Q9NSK0	P04062	E7EV10	Q9BR76	C9JEJ2	O75822	P52306	Q13637	A0A0C4DGS1	P55060	P62495	P30101
Q9UKX7	Q9C005	Q9H3G5	O60870	P09936	Q99729-4	P82979	P78406	Q9NS86	G5EA30	P49790	H3BNC9	P36551	Q14257	Q9Y330	A6NDG6
O94973	Q8TB52	Q9Y3C6	Q9UHB9	P04062	P24844	P20618	Q7Z6Z7-3	Q15847	H0YAK1	C9JQD4	Q9NW15	Q9BRT6	Q9P2R7	P62244	P28072
P14324	O75688	P46734	P30990	P24844	P18206-2	P20290	P31930	Q01082	O00566	Q8WXF7	P53634	Q9UDR5	G3V4P8	Q92747	E5RJ52
Q9Y678	Q9NYL9	O95782	P61019	P18206-2	O00567	Q3KQU3-2	Q9BVG4	B1AKJ5	P15848	Q9NS69	Q9BU61	Q8IWA0	O94992	Q5JRA6	Q86VH2-4
Q96CN7	P00390	Q92833	P49916-3	O00567	O76021	O76094	Q86XZ4	P22413	P51858	P20700	P36507	Q9UNE7	Q9NSD9	O00186	P13639
Q9Y2Q9	P62714	Q02218	Q8NI60	O76021	Q9BVJ6	F5H0U5	P30041	Q13045	Q9Y2B0	P18031	Q99541	Q15477	O60826	Q16186	Q86U42
Q8NFF5	Q9Y3C6	Q96P70	O75663	Q9BVJ6	P62273	H3BM74	P63104	O14974	H0YFD6	Q3ZCQ8-2	Q86WA6	Q8N1F7	P53007	P30101	H3BND8
B1AKR6	Q8IY17-2	Q96RS6	Q08170	A0A0C4DFM1	B1AMU3	F6S220	Q14247	Q13813	A0A3B3ITC2	P30153	P21796	Q14680	Q9UBB4	A6NDG6	P68431
Q13643	O95782	Q15942	Q9Y263	Q14746	A0A0C4DFM1	G5EA48	P82979	Q8NBY1	P05204	P10606	Q15075	Q9NUQ9	Q9UP83	P28072	C9JEJ2
J3KSL8	Q92833	Q86Z14	A0A087WZT3	A0A2R8YHI9	Q14746	O75436	Q3KQU3-2	H0YJ97	Q99704	P35754	O14744	P24752	Q16204	Q86VH2-4	Q9NS86
Q7Z3B4	Q02218	O95347	P57740	Q14008-2	A0A2R8YHI9	K7EJU9	P20290	P22626	P49790	Q13190	P50454	Q9BRA2	Q96JJ7	Q8NF37	Q15847
P05067	Q96P70	Q7Z2W4	A0A2C9F2P4	Q9BVI4	Q92973-2	Q96A49	P20618	O95721	P12259	Q14166	Q9UH99	O96007	Q8NBS9	P13639	Q01082
P33993	Q96RS6	Q9H8Y5	P53602	Q9Y6H1	Q14008-2	Q15742	Q5LJA9	P78371	Q9NS69	Q9Y4W6	Q8N357	Q92888	Q9Y3I0	Q6P587	B1AMS2
Q96E22	Q16881	J3KTA4	A8MQ02	A0A3B3ITT5	Q9BVI4	P13284	O76094	P50402	O15027-2	Q08AF3	Q12765	Q9ULZ3	P17301	H3BND8	Q9Y320
P49006	Q15942	Q9Y512	A0A087WT44	P04080	Q9Y6H1	P42285	P30490	A0A1B0GWE8	P20700	P62306	Q9HBH1	O43447	P42126	Q86U42	Q13813
P05386	Q96MC2	Q9UHV9	P36969	P17813	A0A3B3ITT5	Q9BVK6	Q9C0B5	O14949	P18031	O15075	Q495W5	Q9GZR2	O15371	Q99816	P22626
Q9UHY7	O95347	Q13451	F8W6G1	P48643	P04080	O75400-2	F5H0U5	P02792	B6VEX4	P05091	P43304	P54136	P26599	P68431	O95721
Q9NSK0	Q7Z2W4	P62495	P54727	Q9Y3D6	K7ER15	Q14203-3	G5EA48	P30084	Q3ZCQ8-2	P13073	P62879	Q9H6T3	Q13155	E5RIF2	P78371
Q9BT73	Q9H8Y5	Q15021	O75084	P49755	Q06546	Q9NVP1	O75436	Q13310-3	P30153	O43615	P30740	B4DKY1	P12109	C9JEJ2	P50402
P09936	Q9Y512	P62244	Q9NZN4	Q9NTJ5	P17813	P62937	K7EJU9	Q13492	P10606	P67936	B4DUT8	O00154-7	P68104	Q15847	P02792
P04062	Q9UHV9	Q92747	Q9H9J2	Q9P032	P48643	E9PL01	Q96A49	Q96I25	P32455	P63000	P62633	P51659	F2Z388	Q01082	P30084
P24844	Q13451	O43805	Q99986	J3KPF3	Q9Y3D6	P61956	P13284	Q16543	P35754	O00410	P13645	K4DIA7	Q14103	B1AMS2	Q13310-3
P18206-2	P62495	Q9Y6C2	Q14669-4	Q9Y2J2-2	I3L1R7	K7EQ55	P42285	P62258	Q14166	Q13637	Q9BUF5	Q00796	Q8NCW5	Q9Y320	Q13492
O00567	Q15021	O00186	P00491	Q9BPW8	P49755	P62249	Q9BVK6	Q6YN16	Q9Y4W6	H3BNC9	P26006	Q92820	J3QLS3	P22413	Q96I25
O76021	P62244	P21709	P21399	P24666	Q9NTJ5	Q27J81-2	Q15907	E7EQ69	Q08AF3	G3V198	A6NC48	P08238	P50991	P22626	Q16543
Q9BVJ6	Q92747	Q16186	P57772	Q5SRE5-2	Q9P032	O95394	Q14203-3	O75326	P62306	Q9NW15	O15269	Q15042-4	Q96CT7	O95721	P62258
P62273	Q16186	Q8IX12	Q92905	Q9P1F3	J3KPF3	Q13011	Q9NVP1	P78330	E9PNW4	P53634	B5MCF8	F5GWT4	P62081	P78371	Q6YN16
A0A0C4DFM1	Q8IX12	Q96PU4	Q9Y617	Q04760	Q9Y2J2-2	Q9NR19	P62937	B5MC59	P37235	P36507	O95340	F8W727	Q9P258	P50402	E7EQ69
Q14746	Q96PU4	A6NDG6	Q99543	Q13769	Q9BPW8	P17931	Q8IY33-5	Q9P0K7	P05091	Q99541	Q9NPL8	P62487	Q96KP4	F5H157	O75326
Q14008-2	A6NDG6	P30101	Q9NZT2	Q96TA2	P24666	Q92995-2	P61956	P16930	P13073	P21796	A0A087WTP3	Q9BR76	H0YMV8	A0A1B0GWE8	P78330
Q9BVI4	P30101	Q8NF37	F8W9S7	Q9C005	Q5SRE5-2	P48681	K7EQ55	Q8N163	P67936	Q15075	O43464	P78406	P11586	P02792	P16930
Q9Y6H1	P28072	P13639	O60739	Q8TB52	Q9P1F3	Q9Y4K4	P62249	P15924-2	P51452	O14744	P53367	P31930	Q96CG8-3	P30084	C9J715
A0A3B3ITT5	P13639	Q6P587	Q96P48-3	O75688	Q04760	O75886	K7ERC8	P11279	P63000	P50454	H7C4H2	Q9BVG4	Q96TC7	Q13492	Q8N163
Q6ZRK6-2	Q6P587	Q86U42	Q8TC12	Q9NYL9	Q13769	P46939	Q27J81-2	Q9NT62	O00410	O60507	P25786	Q86XZ4	Q9Y3E7	Q96I25	Q8TD43-2
P04080	Q86U42	P68431	P34897	P00390	Q9C005	Q9UHB9	O95394	Q02809	H7C1E4	Q9UH99	Q6NZI2	P30041	Q9P0M6	Q16543	P11279
Q15526	P68431	C9JEJ2	P61313	P62714	Q8TB52	P61019	Q13011	P61201	Q13637	Q8N357	Q96HE7	P63104	Q9NTZ6	P62258	Q9NT62
Q06546	E5RIF2	Q9Y2G8	O43396	Q9Y3C6	Q9NYL9	Q0JRZ9	P17931	C9JIF9	H3BNC9	Q8N556-2	Q14697	Q14247	P04040	Q6YN16	A0A0C4DGT4
P48643	C9JEJ2	Q01082	Q7Z2T5	P46734	P00390	O75663	Q5TD07	Q03405-2	P53634	Q12765	Q66GS9	P82979	Q5T9A4	E7EQ69	Q02809
O14965	Q01082	Q15382	Q9UEU0	O43181	P62714	Q9Y263	P48681	Q32P28	Q9NW15	P43304	P07437	P20618	P13804	O75326	P61201
Q9Y3D6	P63218	Q8NFH4	Q9UKX7	Q02543	E9PG73	A0A087WZT3	Q9Y4K4	P48147	P36507	P62879	Q86UT6	P20290	P61020	P78330	C9JIF9
P49755	Q8NFH4	Q15717-2	Q9BU89	P07738	Q9Y3C6	Q13057	P46939	E5RHG8	Q99541	P30740	Q29RF7	O76094	Q9Y333	M0R1I2	P16615
Q9NTJ5	L0R6Q1	L0R6Q1	O94973	Q96P70	O43181	P57740	O75886	P15927-3	P21796	B4DUT8	O14617	F5H0U5	Q9Y2T2	Q13107	Q03405-2
Q9P032	Q9Y320	Q9Y320	P14324	B9A067	P07738	A0A2C9F2P4	Q9UHB9	Q9NV31	Q15075	P62633	Q9H299	G5EA48	Q9Y394	P16930	Q32P28
J3KPF3	Q13045	P22413	Q9Y678	Q96RS6	Q02218	P53602	P61019	O15213	O14744	P13645	Q96S97	O75436	Q99613	Q8N163	P48147
C9JKA9	P13987-2	Q13045	Q9H5V9	C9J7T7	Q96P70	A0A087WT44	Q5JSL3	Q14764	P50454	Q14849	P50552	Q8NFV4	Q7L2H7	Q8TD43-2	P15927-3
Q9BPW8	O14974	O14974	Q9Y2Q9	Q5M775-5	B9A067	Q9NXE8	F8WCM7	Q9Y4K0	G3XAJ6	Q9BUF5	Q16610	Q96A49	O00139	P11279	Q14764
P24666	Q8NBY1	P13987-2	Q8NFF5	Q15942	Q96RS6	P54727	P49916-3	P42574	Q9UH99	O75173-2	Q9H0B6	Q15742	H0YNH8	Q9NT62	Q9Y4K0
Q5SRE5-2	P22626	Q6P0N0	Q13643	Q7Z2W4	C9J7T7	P17568	A0A0A0MRT6	Q6IAA8	P09493-9	A0A2R8YF78	O75368	P13284	Q5BKZ1	E9PEB5	Q6IAA8
Q9P1F3	P78371	P22626	Q7Z3B4	Q9Y512	Q15084	Q9NZN4	O75663	Q9UQE7	Q8N357	O15269	Q5VZU9	P42285	Q9HD45	Q02809	Q15366-4
Q04760	P50402	P78371	P05067	Q9UHV9	Q15942	Q92692	A0A0A0MQU4	H7BY58	Q12765	F5H8D7	H7C5U8	Q9BVK6	Q12874	P61201	P29353
Q13769	A0A1B0GWE8	P50402	Q04828	Q13451	Q96MC2	Q8NHP8	Q9Y263	B4DHR0	Q495W5	E9PQR7	P30044	O75400-2	O60502	C9JIF9	A0A3B3ISG8
Q9NX20	Q06265	A0A1B0GWE8	K7ES61	P62495	Q7Z2W4	Q14669-4	A0A087WZT3	O00151	P43304	O94804	A0A087WSV8	Q15907	O95881	Q32P28	Q8IVM0
A8MXP9	A0A2R8Y566	O14949	P33993	Q15021	Q9Y512	P00491	Q13057	Q9NZ45	P62879	O95340	P12081	Q14203-3	H7C3P4	P48147	Q9UQE7
Q9C005	O14949	P02792	P11388	P62244	Q9UHV9	F8W9U3	P57740	P30040	P30740	A0A087WTP3	F8W031	Q9NVP1	O60506	O15213	O75683
Q8TB52	P02792	A0A087WWF6	Q96E22	Q92747	P62495	Q96JY6-5	P40616	F5H5D3	B4DUT8	O43464	Q96LL4	P62937	Q9NZ32	Q14764	E9PFB9
Q5T1V6	P30084	P30084	P49006	Q9Y6C2	P62244	Q9UHI8	P53602	Q8NBJ5	P62633	P53367	Q9NQ55-2	E9PL01	P61006	Q9Y4K0	H7BY58
O75688	E9PRG8	Q13492	P05386	Q5JRA6	A0A0D9SG72	P21399	P78324	B0YIW6	P13645	H7C4H2	P46199	P61956	P17858	Q6IAA8	O00151
Q9NYL9	O95084	Q96I25	Q9NSK0	O00186	Q92747	Q6ZNB6-2	A0A087WT44	P43235	P23919-2	P25786	P04075	Q7Z7F7	O75351	P29353	Q9NZ45
P00390	Q13492	Q16543	P09936	P30101	Q9Y6C2	Q96CX2	Q9NXE8	P14854	Q9BUF5	Q6NZI2	Q7Z2W9	K7EQ55	P53597	Q96ST2	P30040
P62714	Q96I25	P62258	P04062	A6NDG6	Q5JRA6	Q32MZ4-4	P54727	P07954	O75173-2	Q96HE7	Q9NQG5	P62249	P62753	A0A3B3ISG8	F5H5D3
A0A0A6YYJ8	Q0VF96	Q6YN16	P24844	P28072	O00186	Q92905	P17568	Q5T9B7	P26006	Q9Y4X5	M0R0F0	Q27J81-2	G5EA31	Q8IVM0	H0YDG6
E9PG73	Q16543	E7EQ69	P18206-2	Q86VH2-4	Q16186	Q9Y617	K7ERU7	B5MCF9	A6NC48	Q14697	P02533	O95394	O95372	Q9UQE7	Q8NBJ5
Q9H3G5	P62258	Q14194	O00567	P13639	A6NDG6	H0YH87	Q9NZN4	O15511	I3L4Q0	P12111	P13807	Q13011	Q96S44	O75683	O76071
Q9Y3C6	Q6YN16	A0A0G2JNZ2	O76021	Q6P587	P30101	Q99543	Q9H9J2	A0A087WYF7	O15269	P07437	Q16540	Q9NR19	Q9HAV7	H7BY58	B0YIW6
P18754-2	E7EQ69	Q8N163	M0QZ12	H3BND8	P28072	F8W9S7	Q8NHP8	Q9UNS2	A0A2R8YDT1	Q29RF7	E5RFJ0	P17931	Q15428	O00151	O60831
Q02218	H7C4M9	O75691	Q9BVJ6	Q86U42	Q86VH2-4	O60739	Q9NUQ6-4	Q7Z4G1	Q8WUW1	Q9H299	A0A3B3ISK9	P48681	Q9UH65	P30040	P14854
Q9NUM3	Q14194	P11279	P62273	P68431	P13639	Q8TC12	Q14669-4	Q6UW63	E9PQR7	O14617	P82912	Q9Y4K4	B4DEM9	Q7Z3E2	P07954
Q96P70	Q96SK2	Q9NT62	Q96IK1	Q9H6S0	H3BND8	Q86W92-2	P00491	G5EA09	P49589-3	P50552	A0A0A0MQV6	O75886	Q9BZV1	Q8NBJ5	Q5T9B7
Q96RS6	Q8N163	O14561	A0A0C4DFM1	C9JEJ2	Q86U42	P34897	Q96JY6-5	Q96I99	O94804	Q16610	Q9Y6W5	P46939	Q9Y3C8	C9JQV0	B5MCF9
Q16881	O75691	P16615	Q14746	Q15847	P68431	P61313	Q9UHI8	Q12904	O95340	Q9H0B6	H0Y7V4	O60870	Q9H6B4	B0YIW6	O15511
Q15942	P11279	Q8WVD3	A6XGL2	Q01082	E5RIF2	O43396	P21399	Q2TAY7	A0A087WTP3	O75368	P61353	Q9UHB9	Q99873-3	O60831	P18615
Q96MC2	Q9NT62	Q32P28	Q14008-2	O43491	C9JEJ2	Q9UEU0	Q6ZNB6-2	P14866	O43464	P62330	P62277	Q9BQ61	P27695	P14854	Q9UNS2
Q99633	Q02809	P48147	Q9H410	B1AMS2	Q15847	Q9UKX7	Q96CX2	Q9UGP8	P53367	Q5VZU9	Q02252	P61019	C9JRZ6	P07954	Q7Z4G1
Q7Z2W4	P61201	E5RHG8	Q9BVI4	F8WF84	Q01082	Q9P270	Q32MZ4-4	O43294	P25786	H7C5U8	P17661	P49916-3	P63220	Q5T9B7	G5EA09
Q9H8Y5	C9JIF9	P15927-3	Q9Y6H1	P22413	O43491	Q9BU89	Q92905	P63151	S4R371	P30044	Q13242	O75663	P07919	B5MCF9	Q96I99
Q9Y512	Q9H082	Q9NV31	A0A3B3ITT5	Q13813	B1AMS2	E9PS76	A0A0R4J2F3	Q7KZF4	Q6NZI2	A0A087WSV8	P62191	Q08170	P61964	O15511	Q96BM9
Q9UHV9	Q32P28	O15213	P04080	P22626	Q9Y320	P14324	H0YH87	Q92783	Q96HE7	P12081	A0A0G2JJD3	A0A0A0MQU4	Q9UEE9	A0A087WYF7	Q2TAY7
Q13451	E5RHG8	P42574	K7ER15	O95721	P22413	Q7L9L4	Q9Y617	Q9P2I0	Q14697	F8W031	Q9NPA0	Q9Y263	Q9H444	P18615	Q86VN1
P62495	P15927-3	Q6IAA8	Q06546	P78371	Q13045	Q9Y678	Q99543	Q00610-2	P00338-3	K7EIR0	P45974	A0A087WZT3	X6R5Z6	Q9UNS2	P14866
Q15021	Q9NV31	P29353	P48643	P50402	E9PB93	O60232	O95260	O43290	P07437	Q9GZS1	Q9BYT8	Q13057	P98082	Q7Z4G1	Q9H1E5
P62244	O15213	O00442-2	Q8N5F7	F5H157	Q8NBY1	H0YN99	F8W9S7	M0R268	A0A087WWI6	Q9NQ55-2	J3KPY9	P57740	Q9BPX5	G5EA09	O43294
Q92747	Q14764	Q9UQE7	A0A0D9SF54	A0A1B0GWE8	O95721	Q9H5V9	O60739	E9PLK3	O94760	Q7Z2W9	P13746	P53602	O14964	Q96I99	Q7KZF4
O43805	P42574	O75683	Q9Y3D6	P02792	P22626	Q86XL3-2	Q8TC12	Q8IWJ2	Q9H299	P04075	P62318	A0A087WT44	P04733	Q2TAY7	Q9P2I0
Q16186	Q6IAA8	H7BY58	P49755	Q9HC35	Q01968-2	B1AKR6	P34897	Q9HD20	H3BUH9	Q9NQG5	Q9UMS4	F8W6G1	P46060	Q12904	Q00610-2
P30101	Q96ST2	O00151	Q9NTJ5	P30084	P78371	P08729	O43396	Q9H3U1-2	P50552	B5MBZ0	Q14554	P54727	Q14011	P14866	O43290
A6NDG6	Q9UQE7	Q01860	Q9P032	Q13492	P50402	Q13643	Q9UKX7	Q8IX30	Q16610	P13807	Q9UHB6	O75084	P50443	Q9H1E5	E9PLK3
P28072	O75683	Q9NZ45	J3KPF3	Q96I25	A0A1B0GWE8	Q7Z3B4	Q9UEU0	Q13505	Q9H0B6	E9PB61	Q9BWF3	P17568	Q6IBS0	Q9UGP8	Q8IWJ2
Q8IYQ7	H7BY58	P30040	Q9BPW8	Q16543	P02792	P17535	Q9BU89	P54709	O75368	E5RFJ0	O00505	Q9NZN4	Q9NRY4	O43294	Q9H3U1-2
Q8NF37	O00151	F5H5D3	E9PIN0	P62258	Q9HC35	Q04828	A6PVN5	Q6UXH1	P62330	P82912	O96008	P04732	O75083	Q7KZF4	Q8IX30
P13639	Q01860	Q8NBJ5	P24666	Q6YN16	P30084	P33993	Q9Y678	P22692	H7C5U8	A0A0A0MQV6	Q15063-3	Q9H9J2	Q96AT9	Q92783	Q13505
Q6P587	Q9NZ45	O76071	Q5SRE5-2	E7EQ69	Q9ULH7-4	Q96E22	H0YN99	K7EIY6	P30044	Q9Y6W5	P07858	Q99986	O60832	Q00610-2	P54709
Q86U42	P30040	B0YIW6	Q9P1F3	Q5SQP8	Q13492	P49006	B1AKR6	Q9NV96	A0A087WSV8	P61353	Q9BYD1	Q8NHP8	Q96DZ1	O43290	Q6UXH1
P68431	F5H5D3	P14854	Q04760	O75326	Q96I25	P05386	P08729	A0A087WUT6	P12081	P62277	Q01081	P00491	A0A0C4DFZ2	M0R268	Q92696
Q9H6S0	Q8NBJ5	P07954	Q13769	P78330	Q8IWX8	K7EP90	Q13643	Q99598	F8W031	Q02252	Q9NZ01	Q96JY6-5	P49773	E9PLK3	P22692
C9JEJ2	O76071	Q5T9B7	Q9NX20	P23610	Q16543	Q9BT73	Q7Z3B4	Q15181	Q9GZS1	Q8WYP5	P21281	P21399	Q2TAA2	Q9H3U1-2	Q6QNY1
Q01082	B0YIW6	O15511	Q96TA2	P16930	P62258	P09936	P17535	P46821	Q7Z2W9	Q13242	P28331	Q96CX2	P54652	Q8IX30	Q9NV96
P63218	P14854	A0A1W2PS05	A8MXP9	C9J715	Q6YN16	P04062	Q04828	Q9Y3F4	P04075	P62191	A0A024R571	A0A0R4J2F3	Q9BXP2	Q13505	H3BTA2
Q8NFH4	P07954	P18615	Q9C005	Q8TD43-2	E7EQ69	P24844	P33993	Q14165	Q9NQG5	P45974	Q9BZF1	Q92905	P62829	P54709	A0A087WUT6
Q15717-2	Q5T9B7	Q9UNS2	Q8TB52	P11279	O75326	P18206-2	P49006	Q8TD19	M0R0F0	Q86Y39	P35998	Q9Y617	P42167	Q6UXH1	Q99598
P22413	B5MCF9	A0A087WTW0	O75688	Q9NT62	P78330	O00567	P05386	P62310	P13807	H0Y6I0	Q9Y696	Q99543	Q9UI30	E5RK75	Q9H4G4
Q13045	O15511	Q9Y5B6	Q9NYL9	Q02809	P42226	O76021	Q9NSK0	P35080	E9PB61	Q9BYT8	P47897	O94822	Q9NX40	B7ZC39	Q15181
P13987-2	A6NK53	Q6UW63	P00390	C9JIF9	P16930	Q9BVJ6	P54105	P13667	P82912	O15067	Q5EBL4	B1AHC4	Q13200	Q6QNY1	P46821
E9PB93	P18615	G5EA09	P62714	O14561	Q8N163	Q9NRR3	P09936	Q9UH62	A0A0A0MQV6	D6W592	O75165	F8W9S7	P52209	Q9NV96	Q9Y3F4
Q13813	Q9UNS2	Q96I99	Q9H3G5	I3L0T4	O14640	P62273	P04062	C9J2Y9	Q9Y6W5	P62318	A0A0A0MSB8	O60739	Q8WUM0	A0A087WUT6	Q14165
Q8NBY1	A0A087WTW0	Q96BM9	Q9Y3C6	Q32P28	G5E9V5	Q96IK1	P24844	P26022	P61353	Q9UMS4	D6RGG3	Q8TC12	Q13595	Q9H4G4	Q8TD19
P22626	Q6UW63	Q2TAY7	P46734	P48147	P11279	A0A0C4DFM1	P18206-2	Q15121	P62277	Q9NRH3	P11182	P34897	P55957	Q15181	P62310
P78371	G5EA09	P14866	P18754-2	P15927-3	Q9NT62	Q14746	O00567	Q9H307	Q9NWV4	Q9P2L0	P07237	O43396	Q8IWE2	P46821	Q15678
P50402	Q96I99	Q9H1E5	Q92833	Q14764	C9JIF9	A0A2R8YHI9	Q9Y6I3-1	Q92890	Q13242	H7BYL6	P62269	Q9UEU0	Q9NQC3	Q9Y3F4	Q7Z5L9
A0A1B0GWE8	Q12904	Q9UGP8	Q02218	Q9Y4K0	Q03405-2	Q92973-2	O76021	P61221	P62191	Q8N668	P61106	Q9UKX7	Q8NFW8	Q15032-2	P35080
O14949	Q2TAY7	O43294	Q9NUM3	Q6IAA8	Q32P28	Q14008-2	Q9BVJ6	Q9GZT8	P45974	Q14554	Q8N0S6	Q9P270	P38936	Q14165	P13667
Q9HC35	Q8IVS2	P63151	Q96P70	P29353	E5RHG8	Q9BVI4	Q9NRR3	P21912	H0Y6I0	Q9NYY8	F8VUY8	Q9BU89	Q16222	Q8TD19	Q9UH62
P02792	P14866	Q12800	Q15942	P49366	P15927-3	Q9Y6H1	P62273	O75531	H0YIQ2	Q9BWF3	P50213	H3BQ53	Q9UFN0	Q9H4L5	P26022
A0A087WWF6	Q9UGP8	Q8NBE8	Q96MC2	Q96ST2	O15213	A0A3B3ITT5	A0A0C4DFM1	Q9BQ52	Q9UL15	P35270	Q9UBI1	P14324	P61081	P62310	Q15121
P30084	O43294	Q9H0P0	Q99633	Q9UQE7	Q14764	P04080	Q14746	Q16630	P62318	O00505	Q03135	A6PVN5	Q6DKI1	Q8NBN3	Q9H307
E9PRG8	P63151	Q7KZF4	Q7Z2W4	O75683	Q9Y4K0	Q06546	Q15811-12	O43809	Q9UMS4	O96008	J3KS15	Q9Y678	Q86TI2	Q15678	Q92890
Q13310-3	Q7KZF4	O43290	Q9H8Y5	H7BY58	P42574	P17813	Q14008-2	P09132	Q9NRH3	A0A087WUB9	P08253	H0YN99	Q68CQ7	P20020-6	P02545-2
O95084	Q92783	Q00610-2	Q9Y512	Q5T5C0-3	Q6IAA8	P48643	Q9BVI4	Q99497	Q9H8Y8	Q9BYD1	O43169	Q9Y2Q9	P18669	P35080	P61221
Q13492	Q00610-2	Q9P2I0	Q9UHV9	Q92997	P29353	Q9Y3D6	A0A3B3ITT5	Q9NWM8	Q8N668	P07858	Q8IX30-2	Q8NFF5	P20962	P13667	K7EPJ5
Q96I25	O43290	Q16891-2	Q13451	O00151	P49366	P49755	Q9Y6H1	Q15650	Q14554	Q01081	P07195	B1AKR6	Q06210	Q9UH62	P21912
A0A2R8Y7R8	Q9P2I0	Q9HD20	P62495	Q9NZ45	Q96ST2	Q9NTJ5	P04080	P62942	Q15019	Q9NZ01	Q9UG63	P08729	Q52LJ0	P26022	Q9HD20-2
Q0VF96	Q9HD20	Q9H269	Q6ZU65-2	P30040	Q9UQE7	J3KPF3	Q12933	Q13409-6	Q9H2F5	Q02952-3	Q15758	Q13643	Q92805	Q15121	E9PB90
Q16543	Q9UII4	P54709	Q15021	H0YDG6	O75683	Q9Y2J2-2	K7ER15	A0A087WZX2	Q9BWF3	P21281	P12814	Q7Z3B4	Q99426	Q9H307	P30154-2
P62258	Q13505	Q13505	P62244	Q8NBJ5	H7BY58	Q9BPW8	Q06546	Q92520	O00505	Q86VH2-3	B8ZZG1	P17535	P09486	Q6P2E9-2	O75531
Q6YN16	P54709	K7EIY6	Q92747	O76071	Q9Y606	P24666	O00748-5	P56192	O96008	A0A024R571	Q13488	Q04828	O15212	Q92890	O43809
E7EQ69	P0CG39	Q9NV96	O43805	B0YIW6	O00151	Q5SRE5-2	P17813	Q8WXX5	Q9BYD1	Q9BZF1	P22307	Q9UPU7	P41240	Q49A26	P09132
Q14194	K7EIY6	A0A087WUT6	O00186	O60831	P30040	Q9P1F3	P48643	P55060	P07858	Q9Y696	O96011	P33993	A0A0C4DGH0	P61221	Q99497
P78330	Q5T440	A0A024QZP7	P21709	P14854	F5H5D3	Q04760	E9PQX9	Q14257	E7EX17	P35998	P60709	P11388	P15880	P21912	Q15650
Q96SK2	A0A087WUT6	Q15181	Q16186	P07954	H0YDG6	Q9NX20	Q9Y3D6	P42785	Q01081	P47897	Q9BTV4	P49006	Q9BSH4	Q9HD20-2	P62942
Q9HAU0-5	A0A024QZP7	P46821	A6NDG6	Q5T9B7	Q8NBJ5	Q9C005	I3L1R7	G3V4P8	Q9H0C8	O75165	Q86WV6	P05386	P78559	P30154-2	Q96S19
P16930	Q15181	Q9Y3F4	P30101	B5MCF9	O76071	Q8TB52	P49755	Q9NSD9	Q02952-3	A0A0A0MSB8	P09622	J3KPX7	Q13641	O75531	A0A087WZX2
Q8N163	P46821	Q14165	P28072	O15511	B0YIW6	O75688	Q9Y5T5-3	X1WI28	P21281	P11182	Q15814	K7EP90	P09601	Q9BQ52	P56192
O75691	Q9Y3F4	P62310	Q8IYQ7	A0A087WYF7	O60831	Q9NYL9	Q9P032	O60826	Q86VH2-3	P07237	P48047	Q9UHY7	P33316	O43809	Q92520
G5E9V5	Q14165	P13667	Q8NF37	Q9UNS2	P14854	P00390	J3KPF3	Q9NUQ8	A0A024R571	P62269	Q8WVX9	Q9NSK0	Q9NW13	P09132	Q8WXX5
P11279	P68032	P35080	P13639	Q6UW63	P07954	P62714	Q9Y2J2-2	P53007	P28331	P61106	P49770	Q9BT73	E7EWV1	Q99497	Q9P2R7
Q9NT62	P62310	C9J2Y9	P68431	G5EA09	Q5T9B7	E9PG73	Q9BPW8	P35527	Q9BZF1	Q8N0S6	Q14204	P09936	A0A096LP25	Q15650	O94992
P61201	Q8NBN3	Q32P41	Q96FV9	Q96I99	B5MCF9	Q9Y3C6	B7Z879	Q9UP83	Q9Y696	P50213	Q9UDY4	P04062	A0A075B6F9	P62942	Q9NSD9
Q9Y248	Q15678	Q15121	Q9H6S0	Q2TAY7	O15511	O43181	P24666	A0A1W2PNW1	P35998	Q9UBI1	B1AK88	P24844	E7EPT4	A0A087WZX2	O60826
C9JIF9	P35080	Q9BVS4	C9JEJ2	Q12904	A0A087WYF7	P07738	Q5SRE5-2	Q16204	P47897	Q6P9B6	Q16134	P18206-2	P13489	P56192	Q9BQ39
P16615	P13667	Q9H307	Q01082	Q86VN1	Q9UNS2	Q96P70	Q9P1F3	Q8TEQ6	O75165	Q03135	P60059	J3QRD1	Q8N1G4	Q92520	Q9NUQ8
O14561	C9J2Y9	Q49A26	P63218	P14866	Q7Z4G1	B9A067	Q04760	Q96JJ7	P11182	P08253	P36957	O00567	P30837	Q8WXX5	Q9UBB4
Q5JPH6	Q9BXW9-3	O14910	Q15382	Q9H1E5	G5EA09	Q9H0E9	Q13769	Q8NBS9	P07237	O43169	A0A1B0GTU4	O76021	Q9UJZ1	Q9P2R7	Q86SZ2
Q9HAB8	Q15121	P61221	Q15717-2	Q9UGP8	Q96I99	Q96RS6	Q96TA2	P25325	P62269	P07195	A0A0G2JL47	Q9BVJ6	E9PMV1	G3V4P8	Q16204
P48147	Q9H307	A0A2R8Y5H9	L0R6Q1	O43294	Q96BM9	C9J7T7	Q9C005	Q9Y3T9	P61106	Q15758	P17405	P62273	P08473	O94992	Q96JJ7
P15927-3	Q9UL63	Q6P1K8	Q9Y320	P63151	Q2TAY7	Q15942	Q8TB52	Q9Y3I0	Q8N0S6	Q9UG63	P78357	A0A0C4DFM1	P14618	O60287	Q8NBS9
Q9NV31	Q9UPN6	P21912	P22413	Q12800	Q12904	Q96MC2	O75688	P17301	P50213	P12814	Q9H2M9	Q14746	A0A1B0GTL5	Q9NSD9	Q9Y3I0
O15213	Q49A26	O75531	E9PB93	Q7KZF4	Q86VN1	Q99633	Q9NYL9	O15371	Q6P9B6	Q13488	P68366	Q92973-2	Q05519	O60826	P17301
Q14764	P61221	Q9BQ52	Q6P0N0	Q9P2I0	A0A3F2YNY7	Q7Z2W4	P00390	P26599	Q9UBI1	P22307	P51572	Q14008-2	Q9UNZ2	Q9BQ39	P42126
Q9Y4K0	Q6P1K8	P05423	O95721	Q00610-2	P14866	Q9Y512	P62714	Q13155	Q03135	O96011	Q9H9B4	Q9BVI4	O43402	Q9Y6M5	O15371
P42574	Q9GZT8	Q7Z7K6	P22626	O43290	Q9H1E5	Q9UHV9	E9PG73	P12109	J3KS15	P60709	P07814	Q9Y6H1	P61970	Q9NUQ8	P26599
Q6IAA8	P21912	O43809	P78371	M0R268	Q9UGP8	P62495	Q9Y3C6	Q9Y4P1	P08253	Q9BTV4	P04114	A0A3B3ITT5	P12236	Q9UBB4	Q13155
Q15366-4	P82650	P09132	P50402	E9PLK3	O43294	P62244	P46734	P68104	O43169	Q86WV6	Q15417	P04080	P04424	A0A1W2PNW1	Q9Y4P1
P29353	A0A0U1RQM3	Q99497	Q06265	Q8IX30	Q7KZF4	Q92747	O43181	Q53T59	P07195	P09622	Q96AQ6	Q12933	P59998	Q86SZ2	P68104
P49366	O75531	Q15650	O14949	Q13505	Q92783	Q5JRA6	A2A2V1	Q14103	Q9UG63	Q15814	Q13443	K7ER15	P16435	Q16204	Q53T59
O00442-2	I3L419	S4R3N1	P02792	P54709	Q00610-2	O00186	Q96P70	Q8NCW5	Q15758	P48047	Q9Y3D2	Q06546	P26885	Q8TEQ6	Q16881-4
Q96ST2	P05423	Q9NPD3	Q9HC35	Q6UXH1	O43290	Q16186	C9J7T7	P50991	P12814	Q1KMD3	J3KQ18	P17813	A0A0C4DGA2	Q96JJ7	Q96EQ0
Q9UQE7	Q7Z7K6	P56192	A0A087WWF6	Q92696	Q9P2I0	O00418	Q5M775-5	Q96CT7	B8ZZG1	P49770	Q9UEW8	P48643	Q15056	Q8NBS9	Q8NCW5
O75683	O43809	Q92520	P30084	P22692	M0R268	P30101	Q15942	P62081	Q13488	Q14204	P06576	Q8N5F7	B8ZZN6	Q9Y3T9	P50991
H7BY58	P09132	Q66PJ3-2	Q13310-3	K7EIY6	B7Z6Z4	A6NDG6	Q7Z2W4	Q9P258	P22307	Q9UDY4	O00170	Q9Y3D6	Q9UIJ7	Q9Y3I0	Q96CT7
O75362	Q99497	P55060	O95084	A0A087WUT6	E9PLK3	P28072	Q9Y512	Q96KP4	O96011	Q05655	O43765	A0A2R8Y5J0	P61163	P17301	P62081
Q8IUC4	Q15650	P42785	Q13492	Q6ZSJ8	H3BP77	Q86VH2-4	J3KTA4	H0YMV8	P60709	B1AK88	Q9Y4Y9	I3L1R7	P19367	P42126	Q9P258
Q9Y6D6	P56192	Q9UIA9	Q96I25	A0A024QZP7	Q9H269	P13639	Q9UHV9	Q8TEX9	Q9BTV4	Q16134	Q99584	P49755	Q9ULC3	O15371	Q96KP4
O00151	Q92520	P51114	Q0VF96	Q99598	Q9H3U1-2	Q6P587	Q0ZGT2-2	Q8NEU8	Q86WV6	J3QSY4	F5H7F6	Q9P032	Q9NVJ2	Q6GMR7	H0YMV8
Q01860	Q8WXX5	P14923	Q16543	Q9H4G4	Q8IX30	Q86U42	P62495	Q96TC7	P09622	A0A3B3ISQ4	E7EQR4	J3KPF3	A0A0C4DGV4	P26599	P11586
Q9NZ45	P55060	Q9P2R7	P62258	Q15181	Q13505	P78560	P62244	Q9P0M6	Q9UJA5	A0A087WV05	Q10471	Q9Y2J2-2	Q9C0C9	Q13155	Q8NEU8
P30040	P42785	E9PK82	Q6YN16	P46821	P54709	P68431	Q8NC51-3	Q9NTZ6	Q15814	P60059	P36551	Q9BPW8	P53618	P12109	Q9UDT6-2
F5H5D3	Q9UIA9	Q9NSD9	E7EQ69	Q9Y3F4	Q6UXH1	C9JEJ2	A0A0D9SG72	O75915	P48047	P36957	Q9UDR5	P24666	O75380	P68104	Q96TC7
Q8NBJ5	P51114	Q8IVW6	Q14194	Q14165	Q92696	Q9NS86	Q92747	P60468	Q1KMD3	P78357	Q8IWA0	Q5SRE5-2	P21291	Q53T59	Q9Y3E7
O76071	P14923	Q9BQ39	P78330	Q8TD19	P0CG39	Q15847	Q9Y6C2	P04040	P49770	P16070-7	E9PP60	Q9P1F3	Q9UBT2	Q14103	Q9P0M6
J3QQW9	G3V4P8	Q9NUQ8	Q96SK2	P62310	K7EIY6	Q01082	O00186	Q5T9A4	Q9BW83	Q9H2M9	M0QZM1	Q04760	Q16270	Q16881-4	Q9NTZ6
B0YIW6	O60287	P35527	Q9HAU0-5	Q15678	Q6QNY1	F5H4K7	Q16186	P13804	Q14204	P51572	O60704	Q13769	P12955	Q96EQ0	O75915
P14854	E9PK82	Q9UBB4	A0A0G2JNZ2	Q9Y3A6	Q9NV96	B1AMS2	O00418	P61020	Q9UDY4	Q9H9B4	P40925-3	Q96TA2	Q96FQ6	Q8NCW5	P04040
P07954	Q9NSD9	P53007	Q13107	Q7Z5L9	H3BTA2	Q14678	P30101	Q9Y333	B1AK88	Q14938	Q8TCT8	A8MXP9	G8JLH6	P50991	P60468
Q5T9B7	Q8IVW6	Q16204	Q8N163	P35080	A0A087WUT6	L0R6Q1	A6NDG6	Q9Y2T2	Q16134	H3BSC1	Q8N1F7	Q9C005	P31150	Q96CT7	P13804
B5MCF9	Q9BQ39	Q8TEQ6	O75691	P13667	Q99598	Q9Y320	P28072	Q9Y394	A0A0A0MSS8	P07814	Q96HS1	Q8TB52	P15144	X6RM00	P61020
O15511	Q9NUQ8	Q8NBS9	P11279	Q9UH62	A0A024QZP7	P22413	Q86VH2-4	Q99613	Q15904	Q96AQ6	O75955	O75688	Q9NPQ8	P62081	C9JRJ5
Q9UNS2	Q9UBB4	Q9Y3T9	Q9NT62	C9J2Y9	Q9H4G4	Q13045	P13639	Q7L2H7	A0A087WV05	Q15417	P35580	Q9NYL9	Q9Y3B4	Q9P258	A0A0U1RQQ4
A0A087WTW0	P53007	Q9Y3I0	Q02809	P26022	Q15181	Q13813	O75146	O00139	P60059	Q15050	Q9HB71	P00390	P02511	Q96KP4	Q9Y333
Q6UW63	Q9UP83	P42126	Q9Y248	Q15121	P46821	O95721	Q6P587	H0YNH8	P36957	Q13443	O15031	B5MCP4	O60264	Q9Y5B0-4	Q9Y2T2
P35251-2	Q15165-1	O15371	C9JIF9	Q9H307	Q5M775-2	P22626	Q86U42	Q5BKZ1	Q8TF61	J3KQ18	P24752	P62714	P48723	P11586	Q9Y394
G5EA09	Q16204	P48729	O14561	P17980	Q14165	P78371	H3BND8	Q9HD45	A0A1B0GTU4	Q9UEW8	Q9BRA2	O95926	A0A2R8YGD1	Q96CG8-3	Q99613
Q96I99	Q8NBS9	Q13155	Q32P28	Q92890	Q8TD19	P50402	C9J7Z1	Q16513	P78357	Q5H909	H0UI06	E9PG73	P49321	Q8NEU8	Q7L2H7
Q96BM9	Q9Y3T9	P68104	P48147	P61221	P62310	A0A1B0GWE8	P78560	A0A075B754	Q9H2M9	P61962	Q9Y3B3	Q9Y3C6	O43488	Q96TC7	Q5HYK7
Q2TAY7	O60336-2	Q9NU22	P15927-3	F8VZX2	P35080	O14949	P68431	Q12874	O43823	E7ETY7	Q96HC4	P46734	P37108	Q9Y3E7	Q9H2J4
Q86VN1	Q9Y3I0	P50991	P35612-3	Q8N4C8-5	P13667	Q9HC35	E5RIF2	O60502	Q8TD16	P06576	P54136	O43181	F5H4R6	Q9P0M6	Q12874
Q8IVS2	P42126	P62081	O15213	P21912	Q9UH62	P02792	Q9H6S0	F8VZ95	P51572	O00170	Q8N2K0	U3KQK0	E7EM64	Q9NTZ6	O60502
P14866	P26599	P0CG38	Q7Z4V5-4	E9PB90	P26022	P30084	C9JEJ2	Q9Y6I3	Q9H9B4	Q9Y4Y9	P03928	P07738	P29279	O75915	Q9Y6I3
Q9H1E5	P48729	Q9P258	Q14764	P30154-2	Q15121	E9PRG8	Q15847	Q9UBM7	Q9UDT6	O43765	B4DKY1	Q96P70	Q9H488	P04040	O95881
Q9UGP8	A0A0J9YW33	Q96KP4	P42574	O75531	Q9H307	Q13310-3	Q01082	O95881	P07814	Q99584	P48449-3	C9J7T7	P53701	P60468	P40855
P63151	Q13155	H0YMV8	Q6IAA8	Q16630	P17980	Q13492	O43491	Q68EM7	J3KNI1	F5H7F6	P54819	Q15084	Q9UJU6	P13804	Q8IUD2-4
Q12800	P68104	Q9Y5B0-4	Q96K76-2	O43809	Q92890	Q96I25	Q9Y320	B1ALA9	Q96AQ6	Q9H5N1	O00154-7	Q15942	P05412	P61020	O60506
G5E9T8	F2Z388	P52294	Q96ST2	P09132	P61221	Q8IWX8	P22413	H7C3P4	Q15417	E7EQR4	P51659	Q7Z2W4	Q96A35	O14530	Q9NZ32
Q9H0P0	Q14103	P11586	Q9UQE7	Q99497	Q6P1K8	Q16543	Q8NBY1	O43676	Q15050	A0A0C4DGS1	J3KQN4	Q9Y512	P63313	Q9Y333	Q15369
P14859-3	Q8NCW5	Q14BN4	O75683	Q9NWM8	Q86Y46	P62258	E9PB93	O60506	Q13443	Q10471	O95336	Q9UHV9	P61769	Q9Y2T2	P61006
Q7KZF4	Q9NU22	Q8TEX9	H7BY58	Q15650	F8VZX2	Q6YN16	Q13813	P61006	J3KQ18	P36551	P04264	P62495	O96013	Q9Y394	P17858
Q00610-2	P50991	A0A3B3ITH3	H0YMN5	P62942	P47224	E7EQ69	P22626	P17858	Q5H909	Q9UDR5	K4DIA7	Q15021	P60842	Q99613	O75351
O43290	Q96CT7	Q96TC7	Q9Y6D6	P56192	Q9GZT8	Q5SQP8	O95721	O75351	E7ETY7	P35749-4	P15153	P62244	P00492	Q7L2H7	P53597
Q9P2I0	P62081	Q9P0M6	O00151	Q92520	P21912	O75326	Q01968-2	P53597	P06576	Q8IWA0	Q8IWU6	Q92747	Q9C0C2	H0YNH8	P62753
E9PLK3	Q9P258	O95456	Q01860	Q8WXX5	Q9HD20-2	B4DGI9	P78371	P62753	O75935	M0QZM1	P08238	O00186	P35232	Q9HD45	A0A0J9YYL3
J3QR07	Q96KP4	Q9NTZ6	Q9NZ45	P42785	Q5T447	H7C4M9	P50402	Q9Y679	O00170	O60704	P13797	Q16186	P17252	P36776	P30085
P54709	H0YMV8	P04040	P30040	Q9UIA9	P30154-2	P78330	O14949	P30085	Q9Y4Y9	Q9P2R7-2	Q01650	P30101	P61981	Q12874	O95372
Q13505	P52294	P60468	F5H5D3	Q9P2R7	O75531	P42226	P02792	O95372	O43765	Q15477	Q8IYI6	A6NDG6	O75607	O60502	Q96S44
H0Y2X5	P11586	P13804	Q8NBJ5	G3V4P8	Q16630	B5MC59	P30084	Q7Z6Z7-2	Q99584	Q8N1F7	F8W727	P28072	Q13162	Q9Y6I3	Q9HAV7
Q9BTD8-4	Q8TEX9	Q5T9A4	O76071	Q9NSD9	Q7Z7K6	P16930	Q08AD1-2	Q96S44	A0A0C4DGS1	Q96HS1	F5H2F4	Q86VH2-4	A0A1B0GWJ0	O95881	Q15428
O94901-9	A0A3B3ITH3	P61020	P14854	O60826	O43809	Q8N163	Q13492	Q9HAV7	E7EQR4	Q0VDF9	Q9UIQ6	A0A0G2JS92	A0A0A0MRR7	Q68EM7	Q9UH65
Q9NQT8	Q96TC7	P35249	P07954	Q9BQ39	P09132	P11279	Q96I25	O00178	P36551	O75955	Q9BR76	Q8NF37	P30520	B1ALA9	E7EVJ4
H3BTA2	Q9P0M6	Q02539	Q5T9B7	Q9NUQ8	Q99497	Q9NT62	Q8IWX8	Q15428	Q10471	P35580	J3QR09	P13639	Q5SW79-2	H7C3P4	Q9BZV1
A0A087WUT6	O95456	Q9UFC0	B5MCF9	Q8NEY1-5	Q9NWM8	Q02809	Q16543	Q9UH65	Q8N1F7	Q9HB71	Q86W92	Q6P587	P55884	O60506	P82932
Q9NX00	Q9NTZ6	O14530	O15511	P53007	Q15650	C9JIF9	H0Y6A0	A0A1W2PPH1	Q0VDF9	O15031	A0A087WU53	H3BND8	P05023	O95104	Q9Y3C8
Q99598	P04040	Q9Y333	A0A1W2PS05	Q9UBB4	P62942	Q32P28	P62258	Q9BZV1	Q96HS1	P24752	P31930	Q86U42	P67809	F8VR68	O75382
Q9H4G4	P13804	Q8IUR7	P18615	Q86SZ2	Q96S19	P48147	Q5GJ75	Q9Y3C8	O75955	Q9BRA2	Q9BVG4	P78560	O15143	Q9NZ32	Q9H6B4
Q15181	Q5T9A4	Q9Y2T2	Q9UNS2	Q16204	P56192	P15927-3	Q6YN16	Q9H6B4	P35580	H0UI06	Q06323	Q99816	Q6EMK4	Q15369	P27695
P46821	P61020	Q9Y394	A0A087WTW0	Q8TEQ6	Q92520	O15213	E7EQ69	P27695	Q9HB71	Q96HC4	P31939	P68431	P62820	P61006	Q6P2E9
Q9Y3F4	P35249	Q99613	Q9Y5B6	Q96JJ7	Q8WXX5	Q14764	O75326	Q6P2E9	O15031	P54136	Q969X5	E5RIF2	Q8WUH6	P17858	C9JRZ6
Q14165	Q9UFC0	Q7L2H7	Q7Z4G1	Q8NBS9	P51114	Q9Y4K0	H7C4M9	C9JRZ6	P24752	Q8N2K0	B8ZZQ6	Q9H6S0	P00367	O95487-2	P29590
Q8TD19	Q02539	H0YNH8	Q6UW63	A0A0J9YW64	Q9P2R7	P42574	P78330	P63220	Q9BRA2	P03928	P35610	Q9C0B1	Q6WCQ1	O75351	P07919
P62310	O14530	P23219	G5EA09	Q9Y4K1	G3V4P8	Q6IAA8	P42226	P07919	H0UI06	O00154-7	P30041	Q9NS86	K7ENL2	P53597	Q8NDH3
A0A2R8Y5S9	Q9Y333	Q9HD45	Q96I99	Q9Y3I0	O94992	Q15366-4	Q8N241	P61964	Q96HC4	P51659	Q6P1J9	Q15847	Q6GMV3	P62753	P61964
Q9BRK4	Q9Y394	Q16513	Q96BM9	P17301	Q9NSD9	P29353	B5MC59	Q9H444	Q9ULZ3	P78527	P63104	Q01082	Q9HCU5	G5EA31	A0A087X1G7
P35080	Q99613	A0A075B754	O43854	P42126	X1WI28	Q8IVM0	A0A0G2JNZ2	X6R5Z6	O43447	O95336	Q99798	O43491	Q16851	P30085	Q9BVM4
Q9GZR7	Q7L2H7	P36776	Q2TAY7	O15371	O60826	Q9UQE7	P23610	Q7Z4R8	B1ALY0	P04264	A0A0A0MSA4	B1AMS2	H0YN58	O95372	Q9H444
P13667	O00139	Q12874	Q8IVS2	P26599	Q9BQ39	O75683	P16930	P98082	P54136	K4DIA7	P19338	P22413	O95202	O95400	X6R5Z6
G3V311	Q5BKZ1	O60502	P14866	Q13155	Q8NEY1-5	H7BY58	Q8N163	Q9BPX5	J3QQZ9	P15153	P20618	Q13045	Q96KP1	Q9HAV7	P98082
Q15121	P25208	Q9UBM7	Q9H1E5	P68104	P53007	Q5T5C0-3	Q03405	O14964	P03928	Q8IWU6	P20290	Q13813	O43776	O00178	Q8N6T3
Q71UM5	P18583-5	O95881	Q9UGP8	Q16881-4	Q9UBB4	Q9Y6D6	O75691	P46060	O00154-7	P08238	O95197	O95721	P52907	Q15428	Q9BPX5
H7C561	A0A075B754	Q68EM7	O43294	Q8NCW5	Q16204	Q96GY0	Q8TD43-2	Q14011	P51659	P13797	P48735	P22626	P19525	P82932	O14964
Q9BVS4	Q12874	H7C3P4	P63151	P50991	Q8TEQ6	O00151	P11279	Q9NZN3	Q06481-6	Q8IYI6	O76094	P78371	Q9BRF8	Q9H6B4	O14745
Q9H307	O60502	O43676	Q9H0P0	Q96CT7	Q96JJ7	Q9NZ45	Q02809	P50443	E9PM92	F8W727	P30490	P50402	A0A2R8Y4T1	P27695	P04733
H0Y7P7	F8VZ95	A0A087WXI5	Q7KZF4	X6RM00	Q8NBS9	P30040	P61201	Q6IBS0	O95336	Q9BR76	P61158	F5H157	Q92597	C9JRZ6	P46060
Q6P2E9-2	Q9UBM7	Q5C9Z4	Q92783	P62081	A0A0S2Z4L3	Q8NBJ5	Q03405-2	P17050	P04264	J3QR09	P60953	O14949	A0A0A6YYC7	P29590	Q9NZN3
D6RDK9	O95881	O60506	O43290	Q9P258	Q9Y3T9	C9JQV0	Q32P28	O75083	G3V529	P78406	P56199	P02792	P48059-3	P63220	O00429
Q9UPN6	Q68EM7	O95104	Q00610-2	Q96KP4	Q9Y3I0	O76071	P48147	Q96AT9	P42566	P31930	K7EJU9	Q9HC35	H7BXY3	P07919	Q6IBS0
P17980	O60506	M0QWZ7	Q9P2I0	H0YMV8	P17301	B0YIW6	O15213	Q96DZ1	P15153	Q9BVG4	Q9GZT3	P30084	P12270	A0A087X1G7	Q9NRY4
Q92890	O95104	P61006	P00395	P11586	P42126	O60831	Q14764	O60832	K4DIA7	H0YFA4	Q8NFV4	Q08AD1-2	P26447	P61964	P23458
P61221	M0QWZ7	P17858	Q8IWJ2	P52294	P26599	P14854	Q9Y4K0	O75340	Q92820	Q06323	P37837	Q13492	P48556	P49418	P17050
P21912	P61006	O75351	J3QR07	Q8NEU8	Q13155	P07954	P42574	A0A0C4DFZ2	Q8IWU6	P31939	P17987	Q96I25	O15305	Q9H444	O75083
Q9HD20-2	P17858	P53597	Q13505	A0A3B3ITH3	P68104	Q5T9B7	Q6IAA8	P49773	P08238	Q969X5	P35908	Q8IWX8	Q9Y2U8	X6R5Z6	Q96AT9
P30154-2	O75351	P62753	P54709	Q9UDT6-2	Q53T59	B5MCF9	Q15366-4	Q2TAA2	P13797	B8ZZQ6	Q96CG8	Q16543	O95817	P98082	O60832
A0A0U1RQM3	P53597	P30085	B7ZC39	Q96TC7	Q16881-4	O15511	P29353	P54652	Q8IYI6	P30041	P62195	P62258	P54920	Q9BPX5	Q96DZ1
O75531	P62753	P41743	O75175	Q08722	Q8NCW5	A0A087WYF7	Q96K76-2	Q9BXP2	F8W727	P63104	Q9Y6N5	Q6YN16	Q9HCN8	O14964	O75340
Q16630	P78310	E9PC62	Q6QNY1	Q9Y3E7	J3QLS3	P18615	Q8IVM0	P62829	Q9UIQ6	Q14247	I3L1T3	E7EQ69	Q9P0L0	O14745	A0A0C4DFZ2
P05423	A0A0J9YYL3	Q13907-2	Q9NV96	Q14978-3	P50991	Q9UNS2	Q9UQE7	Q9Y3D0	J3QR09	A0A0A0MSA4	H0YDU8	O75326	Q15691	P46060	P49773
Q7Z7K6	P30085	O95400	H3BTA2	Q9P0M6	Q96CT7	Q7Z4G1	O75683	P38919	Q9BR76	P19338	P13284	P78330	Q13148	Q9NZN3	Q2TAA2
O43809	P62308	Q7Z6Z7-2	A0A087WUT6	O95456	P62081	Q6UW63	H7BY58	Q9NX40	O43731	P20290	Q9BVK6	B5MC59	G0XQ39	O00429	P54652
P09132	P41743	Q96S44	A0A024QZP7	Q96KB5	Q9P258	G5EA09	Q92997	Q9UI30	P78406	P25490	Q9H223	P23610	P16403	Q6IBS0	Q9BXP2
Q99497	O95372	E9PJF4	Q9H4G4	Q9NTZ6	Q96KP4	Q96I99	Q96GY0	B1AHB1	Q86W92	O15226	Q00059	P16930	Q9BV57	Q9P2Q2	P62829
Q15650	Q96S44	P13611-4	Q15181	O75915	H0YMV8	Q96BM9	O00151	Q13200	P31930	Q68DG0	P20020	Q8N163	Q9NYU2-2	Q9NRY4	Q9Y3D0
O75695	E9PJF4	Q9HAV7	P46821	P04040	P52294	Q2TAY7	Q9NZ45	P52209	Q9BVG4	P48735	P62937	O75691	P43490	Q6NXE6	Q9NX40
P62942	Q9HAV7	O00178	Q9Y3F4	P13804	P11586	Q12904	P30040	Q8WUM0	Q06323	O76094	A0A2R8YEY5	Q8TD43-2	Q15785	Q9H0U9	Q9UI30
P48634-4	Q15428	Q15428	Q14165	P61020	Q8NEU8	A0A067XG54	Q8NBJ5	Q13595	P31939	P61158	A0A024RA52	P11279	P30049	P17050	Q13200
Q13409-6	O00178	Q9H0E3	Q8TD19	O14530	Q9UDT6-2	P14866	O76071	Q8IWE2	B8ZZQ6	P60953	P15121	Q9NT62	P17096-2	O75083	P52209
Q9NPD3	A0A1W2PPH1	A0A1W2PPH1	A0A3B3ISF9	Q9Y333	Q96TC7	Q9H1E5	O60343-2	Q9NQC3	P30041	P56199	Q13263	Q02809	E9PRD4	Q96AT9	Q8WUM0
P56192	Q9P0J1	Q9P0J1	P35080	Q9Y2T2	Q9Y3E7	Q9UGP8	B0YIW6	Q8NFW8	P11234	Q8NFV4	P61978	P61201	Q15293	O60832	Q13595
Q92520	Q14197	Q9BSK4	P13667	Q9Y394	Q9P0M6	O43294	O60831	Q6PGP7	P63104	P37837	F8VU90	C9JIF9	W4VSQ9	A0A0C4DFZ2	Q8IWE2
Q8WXX5	P27695	Q9NXC5	Q9GZR7	Q99613	O95456	P63151	P43235	P38936	Q14247	P17987	P61956	P16615	O60888	P49773	O95810
P55060	C9JRZ6	P82932	Q9UH62	Q7L2H7	Q96KB5	Q12800	P14854	Q16222	P19338	P35908	Q7Z7F7	Q9HAB8	Q9NPJ3	Q2TAA2	Q8WUA2
P42785	P63220	P27695	C9J2Y9	Q5HYK7	Q9NTZ6	G5E9T8	P07954	Q08623	P20290	Q96CG8	Q9GZT6	Q03405-2	A0A2R8Y484	P54652	F2Z2C0
Q9UIA9	P07919	C9JRZ6	G3V311	A0A087WZD8	Q8WUI4-3	Q6UVY6-2	Q5T9B7	P61081	P20618	Q15742	K7EQ55	Q9NQX3	Q9UQ13	Q9NV70	O95183
P14923	P61964	Q9NV66	Q15121	Q5BKZ1	P04040	Q7KZF4	B5MCF9	Q6DKI1	O60869-3	P62195	P62249	Q32P28	P51665	Q9BXP2	Q6PGP7
P51114	A0A087X1G7	Q8N8A6	Q9BVS4	Q969E8	Q5T9A4	Q92783	O15511	Q86TI2	Q68DG0	Q9Y6N5	A0A2R8YDM9	P48147	Q96T51	P07355	C9JT44
O60287	Q9H444	P07919	Q96DV4	Q9HD45	P13804	Q00610-2	A0A087WYF7	P18669	P48735	Q5T8U5	Q9NU02	E5RHG8	Q13838	P62829	Q9BPZ3
E9PK82	D6REX3	P61964	Q9H307	P36776	P61020	O43290	Q9UNS2	P20962	O76094	I3L1T3	O95394	O15213	A0A087X2I1	Q9Y3D0	P38936
Q9NSD9	Q9BPX5	A0A087X1G7	Q92890	Q9H2J4	O14530	E9PLK3	A0A088AWN2	Q06210	P61158	A0A2R8YFL0	Q13011	Q14764	P62745	P38919	Q9NTX5
A0A3B3ISV4	O14964	Q9H444	Q49A26	Q12874	Q9Y333	H3BP77	P27816	Q52LJ0	E9PGE5	H0YDU8	Q14318	Q9Y4K0	Q96C19	Q9UI30	Q16222
Q9BQ39	E9PQC4	O00139-5	K7EK33	O95881	Q9Y2T2	Q8IWJ2	Q7Z4G1	Q9NY93	P60953	H0YDT0	P62917	P42574	C9JCN8	Q9NX40	Q9UFN0
Q96IR7	O14745	A0A0D9SF63	P61221	P40855	Q9Y394	Q9H3U1-2	Q6UW63	Q92805	P56199	P42285	E5RI56	Q6IAA8	Q9GZL7	Q13200	Q08623
Q9NUQ8	P46060	Q9BPX5	Q6P1K8	H0Y5T1	Q7L2H7	Q8IX30	G5EA09	P09486	O75436	Q9BVK6	P17931	P29353	H0Y512	P52209	P61081
P53007	P04733	O14964	P35789	H7C3P4	Q99613	P54709	Q96I99	Q99426	P37837	Q9H223	Q9UBR2	P49366	Q5T4U5	Q8WUM0	Q6DKI1
Q9UBB4	O60506-3	O14745	Q9GZT8	O60506	O00139	Q8NDT2-2	Q96BM9	O15212	P17987	Q15773	P48681	Q9UQE7	O75964	Q13595	O95825
Q9UP83	Q9BSC4	P04733	P21912	Q8NB46	Q5HYK7	C9J0G0	Q2TAY7	P41240	P35908	Q9NVP1	P49915	O75683	Q9BRR6	Q8NEJ9	Q86TI2
Q16204	Q14011	P46060	Q9HD20-2	Q9NZ32	H0YNH8	P22692	Q12904	A0A0C4DGH0	Q96A49	Q00059	Q9Y4K4	H7BY58	Q9Y680	Q8IWE2	P18669
Q8TEQ6	A6NHR9-2	Q9BSC4	Q5T447	P61006	B5MD00	K7EIY6	Q86VN1	Q96II8	P62195	P20020	P46939	Q92997	I3L0E3	O95810	P20962
Q96JJ7	O00429	Q9NUL7	P30154-2	P17858	Q969E8	Q9NV96	P14866	P15880	Q9Y6N5	P62937	Q9UHB9	O00151	Q9Y2Q3	Q8WUA2	Q06210
Q8NBS9	Q6IBS0	A6NHR9-2	O75531	O95487-2	Q9HD45	A0A087WUT6	Q9H1E5	Q9BSH4	Q5T8U5	A0A024RA52	P21810	Q9NZ45	P52815	Q8NFW8	Q9NY93
J3QT87	Q6NXE6	Q9Y3D9	Q9BQ52	O75351	Q12874	Q6ZSJ8	Q9UGP8	Q96B26	H0YDU8	P15121	P61019	P30040	Q16512	Q6PGP7	Q92805
Q9Y3T9	O95139	Q6NXE6	P05423	P53597	O60502	Q99598	O43294	P78559	P13284	E9PL01	Q92572	F5H5D3	P51570-2	P38936	P09486
Q7KZ85	Q96T23	O95139	Q7Z7K6	P62753	Q9Y6I3	Q9H4G4	Q12800	Q13641	Q12882	Q13263	Q8TCS8	H0YDG6	P53814-5	Q9NTX5	Q99426
Q9Y3I0	O75083	O75083	O43809	G5EA31	O95881	Q15181	P20936-2	P09601	Q9BVK6	Q8NHM4	B0YIW2	Q8NBJ5	P62316	Q16222	O15212
P42126	O75340	O60832	P09132	P30085	H7C3P4	E9PH82	Q7KZF4	P33316	Q9H223	Q7Z7F7	O75663	P52655	P62899	Q9UFN0	P41240
P48729	O60832	O75340	Q99497	P41743	O15020-2	P46821	Q9P2I0	Q9NW13	F5H8F7	K7EQ55	Q14571	O76071	P04844	Q08623	A0A0C4DGH0
Q13155	A6NHN7	A6NHN7	Q9NYP9	O95372	Q8IUD2-4	Q14165	Q00610-2	A0A096LP25	B1ALD9	P62249	Q08170	O60831	Q96CN9	P61081	P15880
P68104	P49773	P49773	Q15650	Q96S44	O60506	Q9Y5V0	O43290	A0A075B6F9	P20020	A0A2R8YDM9	A0A087WZT3	B0YIW6	P49903	Q6DKI1	Q9BSH4
Q6DRA6	Q92526	P54652	P62942	Q9HAV7	Q9NZ32	Q8TD19	M0R268	E7EPT4	P62937	K7ERC8	P57740	P14854	O43390	Q86TI2	P78559
A0A3B3IUB1	P54652	Q9BXP2	S4R3N1	O00178	P61006	P62310	D6RIY7	P13489	P15121	O95394	O95168	P07954	A0A3B3IRL2	P35240	Q13641
Q96EQ0	Q9BXP2	A0A286YF37	Q9NPD3	Q15428	P17858	Q9BRK4	E9PLK3	Q8N1G4	A0A024RA52	P62917	Q9NZZ3	Q5T9B7	Q9BT22	P18669	J3QL05
Q9NU22	A0A286YF37	P62829	P56192	Q9UH65	O75351	Q8NBN3	Q9H3U1-2	P30837	E9PL01	Q14318	P40616	B5MCF9	P61160	P20962	P09601
Q8NCW5	P62829	Q9Y3D0	Q92520	Q9P0J1	P23511	Q15678	Q8IX30	P50583	Q13263	Q13011	P62888	O15511	P08243	Q06210	O60716-8
P50991	Q9Y3D0	P38919	P51114	Q13619	P53597	P20020-6	P54709	Q9UJZ1	P61978	P17931	A0A087WT44	Q9UNS2	P54578	Q52LJ0	Q9NW13
Q96CT7	P38919	P42167	P14923	Q9BZV1	D6RCD0	Q7Z5L9	P50897	P14618	Q8NHM4	Q9UBR2	P20042	P27816	Q96PU8	Q92805	A0A096LP25
X6RM00	Q9NX40	Q9UI30	E9PK82	P82932	P62753	P35080	Q92696	Q9UNZ2	F8VU90	P48681	F8W6G1	G3V533	P60228	Q99426	A0A0G2JS82
P62081	Q9UI30	Q9NX40	Q9NSD9	Q9Y3C8	G5EA31	P13667	P22692	O43402	Q8WZA9	O95760	Q9Y5L4	Q7Z4G1	P06730	P09486	Q86V48-2
Q9P258	Q13200	Q16595	O60826	Q643R3	P30085	Q9UH62	K7EIY6	P61970	P61956	P49915	P54727	Q6UW63	A0A0C4DFN3	O15212	A0A075B6F9
Q9BUI4	P52209	Q13200	Q8IVW6	P27695	P41743	C9J2Y9	Q6QNY1	P12236	K7EQ55	Q9Y4K4	Q32Q12	Q8N6H7	Q99442	P41240	P13489
Q96KP4	Q9Y2R4	H0Y997	Q96IR7	C9JRZ6	Q13907-2	P26022	H3BTA2	Q6I9Y2	P62249	O75886	P17568	P35813-3	P62857	A0A0D9SFP2	Q8N1G4
P52294	D6RAY7	Q9UER7	Q9BQ39	P29590	O95372	Q15121	A0A087WUT6	P59998	A0A2R8YDM9	P46939	Q9NZN4	G5EA09	Q9Y5J1	A0A0C4DGH0	P30837
P11586	Q8WUM0	D6RIY6	Q9NUQ8	P51809	Q96S44	Q9H307	Q6ZSJ8	Q01780	S4R3Q9	Q9UHB9	Q9H9J2	Q96I99	P02786	P15880	Q9UJZ1
Q14BN4	Q9Y4W2	P52209	P53007	P07919	Q9HAV7	Q9UPN6	Q99598	Q8N573	E9PPN3	Q9UFG5	K7ELG9	Q96BM9	Q07157-2	Q96B26	P14618
Q8TEX9	Q13595	Q9Y2R4	P35527	Q8NDH3	Q15428	P02545-2	Q9H4G4	D6RD18	E7ESP9	P21810	Q99623	Q12904	Q9Y584	P78559	A0A1B0GTL5
Q9UDT6-2	Q8NEJ9	Q8WUM0	Q9UBB4	Q96EI5-2	O00178	P17980	Q15181	P16435	Q7Z7L8	P61019	Q9Y490	Q2TAY7	Q96C01	Q13641	Q05519
H0Y612	Q8IWE2	Q9Y4W2	Q9UP83	A0A087X1G7	Q99729-3	Q92890	P46821	P82914	O95394	Q92572	Q14669-4	Q86VN1	Q96EY7	P09601	Q9UNZ2
Q96TC7	Q9NZB2-6	P33991	A0A1W2PNW1	P61964	Q13619	P61221	Q9Y3F4	P26885	Q13011	P58335-4	O00629	A0A067XG54	Q9Y6Y8	P23229-7	O43402
O95456	F8WCF6	Q13595	Q16204	P49418	Q9BZV1	O75884	Q14165	Q15056	Q14318	Q8TCS8	F8W9U3	P14866	Q9BVP2	Q9NW13	Q9GZY8
Q9P0M6	Q9NQC3	F8WCF6	Q8TEQ6	Q9H444	P82932	Q9GZT8	Q8TD19	A0A0C4DGA2	P62917	B0YIW2	P21399	Q9H1E5	O76031	E7EWV1	Q9H7E2
Q9NTZ6	Q8WUA2	Q9NQC3	Q96JJ7	X6R5Z6	Q9Y3C8	P21912	P62310	Q9UIJ7	Q9UBR2	O75663	Q92905	Q9UGP8	P67775	A0A096LP25	P61970
P04040	Q8NCN5	Q8WUA2	Q8NBS9	Q8N6T3	O75382	Q9HD20-2	Q9BRK4	P61163	P17931	Q08170	Q9Y617	O43294	P18754	Q96BY6-3	Q15811-6
P60468	Q8NFW8	Q8NFW8	Q99708-3	Q9BPX5	Q9H6B4	Q5T447	Q8NBN3	Q9ULC3	Q8N264	Q9Y263	P31689	P63151	Q9NRV9	Q86V48-2	P12236
Q5T9A4	Q9BPZ3	Q9Y2X9	Q9Y3T9	O14964	H0YKX0	A0A0U1RQM3	Q15678	Q9NVJ2	P48681	Q9NSC5	Q9BRK5	Q9C0D5-2	A0A087WUK2	E7EPT4	P59998
P13804	Q6ZNB6	Q6PGP7	Q15154-4	P46060	P27695	O75531	Q9Y3A6	A0A0C4DGV4	O95760	A0A087WZT3	Q15058	Q7KZF4	H7BXH2	P13489	P16435
P61020	Q16222	Q6ZNB6	Q9Y3I0	Q9BSL1	Q6P2E9	Q69YQ0-2	P20020-6	C9J9K3	P49915	P20908	A0A087X0R6	Q92783	D6RFG8	Q8N1G4	P26885
Q96ED9	Q9UFN0	Q16222	Q7KZ85	Q9BSC4	C9JRZ6	Q16630	Q7Z5L9	Q9C0C9	O75886	Q3KQU3	Q9NVI7-2	Q9P2I0	O94925	Q6ZMI0	F8VW96
C9JRJ5	J3QQX2	J3QQX2	P42126	Q9NZN3	P29590	O43809	P35080	P53618	P46939	P57740	P62314	Q00610-2	P11940	P30837	B8ZZN6
Q02539	P61081	P61081	O15371	A6NHR9-2	Q9P2W9	P09132	P13667	O75380	Q9UHB9	O95168	O75348	O43290	Q92552	Q9UJZ1	Q9UIJ7
Q9Y333	Q6DKI1	Q6DKI1	A0A1W2PRB8	O00429	P63220	Q99497	Q9UH62	P21291	Q9BQ61	P62888	P49792	M0R268	Q9NQ50	Q5T6F2	P61163
Q9Y2T2	P18669	P18669	Q13155	Q6IBS0	P07919	Q9NWM8	P26022	Q9UBT2	P21810	A0A087WT44	Q9P273	E9PLK3	Q9H3P7	P14618	P19367
Q9Y394	P20962	Q8N3F8	P68104	Q9NRY4	Q8NDH3	Q15650	Q5VYS8	Q9BUH6	Q9BPU6	Q8N766	Q8TC12	Q8IWJ2	P62266	A0A1B0GTL5	G3V1T4
Q99613	Q06210	P20962	A0A3B3IUB1	Q6NXE6	Q96EI5-2	P62942	Q9H307	Q16270	P61019	P20042	O95671	Q9H269	P31942	Q05519	Q9ULC3
Q7L2H7	Q52LJ0	Q06210	Q96EQ0	Q9H0U9	P61964	Q96S19	Q92890	P12955	Q92572	F8W6G1	P53396	Q9H3U1-2	Q9BWD1	Q9UNZ2	Q9BZZ5
H0Y714	Q8IV48	Q52LJ0	Q8NCW5	Q9P0R6	A0A087X1G7	P56192	P02545-2	Q96FQ6	Q8TCS8	Q9Y5L4	C9JJ19	Q8IX30	M0R117	O43402	A0A0C4DGV4
O00534	Q9BYJ9	Q9BYJ9	Q9NU22	P17050	P49418	Q92520	P17980	J3QQT2	F2Z2Y6	P54727	Q6UB35	Q13505	Q13561	P61970	C9J9K3
Q5BKZ1	Q9NY93	Q99426	P50991	P23458	Q9H444	Q8WXX5	P61221	O94851	B0YIW2	Q32Q12	P34897	P54709	P49757	Q15811-6	Q9C0C9
P69849	Q99426	P09486	P62081	O75083	P98082	P42785	Q6P1K8	G8JLH6	O75663	P17568	P39019	Q6UXH1	Q9NWU2	P12236	M0QY97
P18583-5	P09486	O15212	Q9P258	Q96AT9	Q8N6T3	Q9UIA9	O75884	P31150	E9PGT1	Q9NZN4	A0A2R8Y658	Q92696	H7C070	Q6I9Y2	P53618
Q969E8	O15212	P41240	Q96KP4	O75340	Q9BPX5	P51114	K7EPJ5	P15144	Q9Y263	Q9H9J2	P61313	Q9NV96	P09525	P04424	P21291
Q9HD45	P15880	A0A0C4DGH0	H0YMV8	O60832	O14964	G3V4P8	Q9GZT8	Q9NPQ8	A0A087WZT3	Q8NHP8	J3KQ32	A0A087WUT6	P54619	P59998	Q9UBT2
P36776	Q9BSH4	P15880	P52294	Q96DZ1	O75179-5	O94992	P21912	H3BPE7	Q3KQU3	A0A0A0MT60	O43396	A0A024QZP7	Q9BU23	Q01780	Q16270
H0YBA1	Q96B26	Q96B26	P11586	A0A0C4DFZ2	P46060	Q9NSD9	Q9HD20-2	Q9Y3B4	I3L2B2	Q99623	Q8WWI1-3	Q99598	O75438	P16435	P12955
Q9H2J4	Q5T230	Q5T230	Q8TEX9	P49773	Q9BSC4	O60826	E9PB90	P02511	C9JIJ9	Q9Y490	E7EW20	Q9H4G4	P24539	P26885	Q96FQ6
Q12874	Q13641	Q13641	A0A3B3ITH3	Q2TAA2	O00429	Q9BQ39	Q5T447	P36955	O95168	Q14669-4	O76024	Q15181	P35555	A0A0C4DGA2	J3QQT2
O60502	Q9BQP7	Q9BQP7	Q96TC7	P54652	Q6IBS0	Q9NUQ8	O14763	O60264	P40616	O00629	Q9UKX7	P46821	Q96EL3	Q8NFH5	Q9UBC2
Q8IY31	F5H658	P09601	O95456	Q9BXP2	Q9NRY4	Q9UBB4	P54289-4	P48723	Q9NZZ3	P00491	P63244	Q14165	A0A0B4J203	F8VW96	M0R0N4
O95881	P09601	Q6NW34	Q9P0M6	P07355	Q9P2Q2	Q86SZ2	A0A0U1RQM3	P54840	P62888	P21399	J3QT28	Q8TD19	Q02878	B8ZZN6	P56182
Q68EM7	Q9NW13	Q9NW13	Q86XN7	P62829	Q6NXE6	Q16204	O75531	A0A087X1H5	A0A087WT44	Q96CX2	Q9Y678	P62310	Q13596	Q9UIJ7	P31150
H7C3P4	A0A096LP25	A0A096LP25	Q9NTZ6	Q9Y3D0	Q9H0U9	Q8TEQ6	O43809	P19784	Q8N766	Q32MZ4-4	Q8NFH3	Q8NBN3	Q96BW5	P61163	P15144
O43676	Q99959	Q99959	P04040	P38919	P23458	Q96JJ7	P09132	P49321	P20042	Q92905	Q9Y2Q9	Q15678	O43852-4	P19367	Q9NPQ8
Q5C9Z4	A0A075B6F9	A0A075B6F9	P60468	P42167	Q9P0R6	Q8NBS9	Q99497	Q9Y3L5	O43684	Q9Y617	I3L2C7	Q9Y3A6	P56381	Q9ULC3	Q9Y3B4
O60506	P13489	E7EPT4	Q5T9A4	Q9NX40	O75083	Q9Y4K1	Q9NWM8	O00625	F8W6G1	P31689	O95747	Q7Z5L9	Q7Z7H8	Q9NVJ2	O60264
M0QWZ7	Q8N1G4	P13489	P13804	Q9UI30	Q96AT9	Q9Y3T9	Q15650	A0A140T9R1	Q9Y5L4	Q9BRK5	B1AKR6	P35080	Q13084	A0A0C4DGV4	P48723
P61006	H0YGX7	Q8N1G4	P61020	Q16595	Q96DZ1	J3QSA1	P62942	P37108	Q32Q12	Q15058	P08729	Q96HD1-2	P43897	C9J9K3	Q9GZT9
P17858	P30837	H0YGX7	P35249	Q13200	O75340	Q7KZ85	Q96S19	E7EM64	P54727	A0A087X0R6	O14907	P13667	P41250	M0QY97	A0A087X1H5
O95487-2	Q9UJZ1	P30837	Q02539	H0Y997	O60832	Q9Y3I0	Q9UPZ3-2	F5H4R6	J9JIE9	Q9NVI7-2	P05067	Q9UH62	P30043	P53618	P19784
O75351	E9PF49	Q9UJZ1	Q9UFC0	Q9UER7	P49773	P17301	P56192	Q9H488	Q9NZN4	P62314	Q7Z3B4	C9J2Y9	Q9Y2Z0	O75380	P49321
C9K0J8	Q5T6F2	Q5T6F2	O14530	P52209	Q2TAA2	P42126	Q92520	Q08AM6	Q9H9J2	O75348	Q04828	P26022	A0A2R8Y4D7	P21291	Q9Y3L5
Q6GMV2	P14618	P14618	Q9Y333	Q8WUM0	P54652	P26599	Q8WXX5	P53701	Q9NQ48	P49792	P33176	Q15121	P62280	Q9UBT2	A0A140T9R1
P53597	Q53GI4	Q05519	Q9Y2T2	Q9Y4W2	Q9BXP2	Q13155	Q9UIA9	Q9H2G2	Q8NHP8	Q8TC12	P33993	Q9BVS4	P07384	Q16270	O43488
P62753	Q9Y399	Q9UNZ2	Q9Y394	Q13595	P62829	Q96A65-2	O94992	Q9UJU6	A0A0A0MT60	O95671	K7ES61	Q9H307	Q9UNX4	P12955	P37108
P30085	O43402	Q9Y399	Q99613	Q8NEJ9	Q9Y3D0	Q92598-3	Q9NSD9	Q9H0A0	Q99623	P53396	P02545	Q9UPN6	Q9NSE4	Q96FQ6	F5H4R6
P41743	P15924-3	P15924-3	Q7L2H7	Q86X83	P38919	P68104	A8MXB7	Q92974	Q9Y490	C9JJ19	P05386	P02545-2	P05106	G8JLH6	Q5VT52-5
O95372	Q9GZY8	Q9GZY8	Q5VWC4	Q8IWE2	P42167	Q53T59	O60826	P05412	O00629	P11908	P09936	P17980	Q9Y4G6	P56182	Q08AM6
Q13907-2	P61970	P61970	Q5BKZ1	Q8WUA2	Q9UI30	P08651	H3BSM7	B0QY89	P00491	Q6UB35	Q13509	Q92890	Q9UJY1	P31150	Q9H488
Q96S44	P12236	P12236	Q969E8	Q9Y2X9	Q9NX40	Q14103	Q9BQ39	Q96A35	Q9UHI8	P34897	P14618-2	P61221	P82933	P15144	Q92974-3
P13611-4	Q6I9Y2	Q6I9Y2	E9PLD2	Q6PGP7	Q13200	Q16881-4	Q9Y6M5	P63313	P21399	P39019	O00567	Q6P1K8	P42166	Q9NPQ8	P53701
Q9HAV7	Q01780	Q01780	H0YBE1	Q9BPZ3	Q9UER7	Q96EQ0	Q9NUQ8	P50416	Q96CX2	P61313	Q9Y2Q5	O75884	O94903	H3BPE7	Q9UJU6
O00178	Q15398	Q9H5Q4	P36776	Q9NTX5	P52209	Q8NCW5	Q8NEY1-5	O43159	Q92905	Q86YP4	G3XAN4	Q86Y46	O95373	Q9Y3B4	Q59GN2
Q15428	Q9H5Q4	Q12778	Q12874	Q16222	Q9Y2R4	P50991	D6RBN9	P61769	P57772	Q8WWI1-3	O76021	F8VZX2	Q8NC56	P02511	B0QY89
Q99729-3	P16435	P16435	O60502	Q9UFN0	Q8WUM0	Q96CT7	P53007	P60842	Q9Y617	O43396	P10412	K7EPJ5	Q96M27	A0A087WZK9	Q96A35
Q9UH65	P26885	P26885	Q8IY31	P16234	Q9Y4W2	P62081	Q9UBB4	P00492	P31689	J3KQ32	A0A0C4DFM1	P47224	P62913	O60264	P63313
Q9H0E3	A0A0C4DGA2	Q15056	Q9UBM7	Q08623	H0Y8E6	Q9P258	Q16204	Q9C0C2	Q9BRK5	Q7Z2T5	Q9HBH5	Q9GZT8	P21333-2	P48723	O96033
E7EVJ4	Q8NFH5	Q8NFH5	Q8TB61	P61081	Q13595	Q96KP4	Q8TEQ6	Q16795	Q15058	Q9UEU0	Q6FI13	P21912	Q9Y281	A0A2R8YGD1	P50416
Q13619	F8VW96	F8VW96	O95881	Q6DKI1	Q8NEJ9	H0YMV8	Q96JJ7	P35232	A0A087X0R6	Q9UKX7	P82673	Q9HD20-2	Q96F86	A0A087X1H5	P61769
Q9P0J1	B8ZZN6	Q9UIJ7	H7C3P4	Q68CQ7	P55957	P11586	Q8NBS9	P17252	Q9NVI7-2	E9PKP7	Q6UWU2	O14763	P09110	P49321	O96013
Q9BZV1	Q9UIJ7	P61163	O43676	P18669	Q8IWE2	A0A0A6YYJ5	P25325	P61981	Q96G03	P63244	Q96I24	P82650	Q9UHQ9	Q9Y3L5	P60842
P82932	G8JLB3	Q86VY4	Q5C9Z4	Q8N3F8	A0A1B0GV54	Q14BN4	Q8WWX9	O75607	P62314	P14324	P62805	O75531	P04406	A0A140T9R1	P00492
Q9Y3C8	A0A0C4DGV4	Q9HBM6	O60506	P20962	Q6PGP7	O94763	A8MTZ0	Q92614-5	O75348	Q9Y678	O75369-2	Q9H425	Q15582	P37108	Q9C0C2
Q99873-3	C9J9K3	Q9NVJ2	O95104	J3KPF9	Q9BPZ3	Q8NEU8	Q9Y3I0	Q13162	P49792	P52789	Q14008-2	O43809	P45954	F5H4R6	A0A0A0MQR7
P27695	Q9C0C9	A0A0C4DGV4	M0QWZ7	Q06210	P38936	A0A3B3ITH3	P30154	O95834-3	F8W9S7	Q5JRC6	Q9Y6H1	P09132	Q9BV86	Q96AJ9	P35232
C9JRZ6	Q86YL5	C9J9K3	Q9NZ32	Q52LJ0	Q9NTX5	Q9UDT6-2	P17301	E7EPJ7	Q8TC12	H0YN99	A0A3B3ITT5	Q99497	O00754	Q5VT52-5	P17252
Q9NV66	M0R2Z9	Q9C0C9	P61006	Q9NY93	Q16222	Q96TC7	P42126	H0YLQ3	O95671	Q8NFH3	Q969M3	Q9NWM8	P11766	Q08AM6	P61981
P63220	P53618	M0R2Z9	P17858	Q92805	Q9UFN0	Q14978-3	P48729	M0R165	P53396	B3KS98	P04080	Q15650	P07108	Q9H488	O75607
Q6WCQ1-3	P21291	P53618	O95487-2	P09486	P16234	Q9Y3E7	Q13155	A0A1B0GWJ0	C9JJ19	Q9Y2Q9	Q15113	O75695	Q96D15	G3V4K3	Q92614-5
P07919	Q9UBT2	P21291	O75351	Q99426	Q96A72	Q9P0M6	Q9Y4P1	A0A0A0MRR7	P34897	I3L2C7	P30086	P62942	Q9NQW7	P53701	Q13162
Q96EI5-2	Q96FQ6	P04183	Q6GMV2	O15212	Q08623	O15119	P68104	E7ER44	P39019	O95747	Q9UJ70-2	Q96S19	P10620	P12268	Q9UPN7
P61964	O60547	Q9UBT2	P53597	Q92530	P61081	Q9NTZ6	Q53T59	Q96GQ7	P61313	B1AKR6	A0A0R4J2G3	S4R3N1	P46109	Q9UJU6	A0A1B0GWJ0
Q9UEE9	G8JLH6	Q96FQ6	H3BRE8	P41240	Q6DKI1	Q8WUI4-3	Q16881-4	Q6RFH5	Q8WWI1-3	P08729	Q9BZE1	P56192	P35625	G3XAI2	A0A0A0MRR7
Q9H444	Q5RKV6	O60547	P62753	P36954	O95825	P60468	Q8NCW5	P18510	J3KQ32	Q13643	P17813	Q92520	P26373	Q59GN2	P49790-2
X6R5Z6	S4R347	J3QQT2	P78310	A0A0C4DGH0	Q68CQ7	P04040	J3QLS3	P30520	O43396	O14907	P48643	Q8WXX5	P50395	J3QLW7	P30520
Q9BPX5	P56182	G8JLH6	G5EA31	O60231	P18669	P13804	P50991	Q9HAV0	Q96FJ2	Q7Z3B4	Q9BYD6	Q9P2R7	O95182	Q9NRL3	Q5SW79-2
O14964	Q96HR8	Q5RKV6	P30085	P15880	P20962	Q5T9A4	Q96CT7	Q5SW79-2	Q96GA7	O95219	Q96CB9	G3V4P8	Q14573	P19634	P55884
O14745	P31150	S4R347	P62308	Q9BSH4	J3KPF9	P61020	P62081	P55884	O76024	P33176	H0Y5K5	O94992	Q9BSJ8	P05412	P05023
P04733	Q9NPQ8	Q12905	P41743	Q96B26	Q06210	O14530	Q9NYL4	Q8NEY1-6	Q9UEU0	Q6XZF7	Q9UMX5	Q9NSD9	M0R2Q4	B0QY89	P67809
P46060	Q6PD62	P56182	E9PC62	Q562R1	Q52LJ0	A0A0U1RQQ4	Q9P258	O95822	E9PKP7	P33993	P49755	A8MXB7	Q9UBE0	Q96A35	O15143
O60506-3	Q9Y3B4	Q96HR8	Q13907-2	P78559	Q9BYJ9	Q9Y333	Q96KP4	P05023	O94973	K7ES61	P35579	O60826	Q9H2D6-7	P63313	P62820
Q9BSC4	O60264	P31150	O95372	Q13641	Q9NY93	Q9Y2T2	P52294	Q9BY44	P63244	P49006	P13726	Q9BQ39	P05161	P50416	Q6EMK4
Q14011	P48723	Q9NPQ8	O95400	F5H658	Q92805	Q9Y394	P11586	P67809	A6PVN5	P02545	Q9NTJ5	Q9Y6M5	O14548	P61769	Q8WUH6
A6NHR9-2	A0A2R8YGD1	O75145	Q96S44	P09601	Q99426	Q7L2H7	O94763	O15143	P14324	P05386	Q9P032	Q9NUQ8	P41252	O96013	Q9H0D6-2
O00429	P19784	Q6PD62	P13611-4	P23229-7	P09486	Q99613	P51948	Q6EMK4	Q96AE4-2	Q9NSK0	J3KPF3	P53007	Q86VP6	P60842	P00367
Q6IBS0	P49321	Q9Y3B4	Q9HAV7	P33316	O15212	O00139	Q8NEU8	P62820	Q9Y678	P09936	E9PGP6	Q9UBB4	A0A0G2JIW1	P00492	Q6WCQ1
Q9Y3D9	P37108	O60264	Q15428	Q9NW13	Q92530	Q5HYK7	A0A3B3ITH3	Q8WUH6	Q8NFH3	P14618-2	Q9BPW8	Q9UP83	P07741	Q8WWH5	H7BYG8
Q6NXE6	F5H4R6	P48723	O00178	A0A096LP25	P41240	H0YNH8	Q9UDT6-2	P00367	Q9Y2Q9	P24844	Q9P1F3	C9JUH3	Q96EK6	Q9C0C2	Q6GMV3
O95139	P29279	P49321	Q9P0J1	Q86V48-2	P36954	Q5BKZ1	A2A2V2	Q6WCQ1	B3KS98	O00567	Q5SRE5-2	Q16204	P50990	P35232	P62633-8
Q9P0R6	Q9H4L4	P19784	Q9BZV1	A0A075B6F9	A0A0C4DGH0	Q969E8	Q9Y3E7	Q13948-10	I3L2C7	Q9Y2Q5	Q13247	Q8TEQ6	G8JLG1	P17252	Q9HCU5
O75083	Q9H488	P37108	B9ZVT1	E7EPT4	P15880	Q9HD45	Q14978-3	K7ENL2	O95747	Q9H7D0	Q9NX20	Q96JJ7	Q8WX93-3	P61981	Q16851
E9PDM8	Q01105	F5H4R6	P82932	P13489	Q9BSH4	Q9H2J4	Q9P0M6	Q6GMV3	B1AKR6	G3XAN4	P33897	Q8NBS9	Q13325	O75607	H0YN58
Q96AT9	P53701	P29279	Q92673	Q8N1G4	Q562R1	Q12874	Q9NTZ6	Q16851	P08729	O76021	E7EWP0	Q8WWX9	O76041	Q92614-5	O95202
Q96DZ1	P12268	Q01105	P27695	Q6ZMI0	P78559	O60502	O75915	H0YN58	Q13643	P10412	A8MXP9	A8MTZ0	P17096	Q13162	Q96KP1
O60832	P48634-2	P53701	Q6P2E9	P30837	Q13641	Q8IY31	P04040	O95202	P58546	A0A0C4DFM1	Q9C005	Q9Y3I0	O15460	O95834-3	A0A2R8Y6X0
A6NHN7	A0A0G2JIS2	P12268	O95251	Q9UJZ1	P09601	Q9Y6I3	Q5T9A4	Q96KP1	O14907	Q14746	O14828	P17301	F8VVA7	Q9UPN7	O43776
P49773	Q9UJU6	A0A0G2JIS2	C9JRZ6	Q5T6F2	P33316	Q8TB61	P13804	P07355-2	Q7Z3B4	Q6FI13	Q9BT09	P42126	G3V4X6	Q7Z5L9-2	P52907
Q86YA3-6	Q9H0A0	Q9H2G2	Q9P2W9	P14618	Q9NW13	O95881	P61020	O43776	O95219	P82673	O75431	O15371	R4GNA1	H0YLQ3	P19525
P09104-2	A0A087X0W9	Q9UJU6	P63220	A0A1B0GTL5	A0A096LP25	P40855	O14530	P52907	P17535	Q6UWU2	P30419	A0A0G2JKR7	P07093	F8VWH9	Q9BRF8
P06396	B0QY89	Q9H0A0	Q8N8A6	Q05519	Q96BY6-3	Q9Y6G5	A0A0U1RQQ4	P19525	Q04828	Q9Y5S9	Q9NYL9	Q13155	Q8TDN6	A0A1B0GWJ0	Q92597
Q9H773	P63313	Q96BR5	P07919	Q9UNZ2	A0A0G2JS82	O95571	Q9Y333	Q9BRF8	P33176	Q96I24	P09382	P68104	A0A3B3ITD8	A0A0A0MRR7	O95486
P07332	P50416	A0A087X0W9	Q8NDH3	O43402	Q86V48-2	O15020-2	Q9Y2T2	Q92597	C9K0J5	Q13563	P41091	P08651	O94776	Q6RFH5	P48059-3
P54652	P30566	Q9NRL3	P61964	Q9GZY8	A0A075B6F9	Q8IUD2-4	Q9Y394	P48059-3	P33993	P62805	P55786	Q53T59	P53582	P49790-2	P12270
Q9BXP2	P26232-5	B0QY89	Q9H444	P61970	E7EPT4	O60506	Q7L2H7	P12270	K7ES61	O75369-2	Q01085	Q14103	Q8N6R0	P30520	O15131
A4D1E9	P60842	P63313	X6R5Z6	P40939	P13489	Q8NB46	Q99613	H0Y8C4	Q6XZF7	Q14008-2	P00390	Q16881-4	P49257	Q9HAV0	P26447
C9J384	P00492	Q96A35	Q9NPI1-2	Q15811-6	Q8N1G4	Q9BSY4	O00139	P26447	P49006	Q9Y6H1	P49189	Q8NCW5	O75947	Q5SW79-2	E7END4
P62829	Q9C0C2	P50416	A0A0D9SF63	P12236	Q6ZMI0	Q9NZ32	Q5HYK7	Q8N556	P02545	A0A3B3ITT5	P62714	P50991	P51148	P55884	O15305
Q9Y3D0	Q8WWH5	O43159	Q9BPX5	P04424	P30837	P61006	Q5BKZ1	F8W8I6	P05386	Q969M3	P42224	Q96CT7	P51571	Q5VSL9	Q9Y2U8
P38919	P35232	P60842	O14964	Q05707-3	P50583	P17858	P25208	O15305	A0A087WTF0	P04080	E9PG73	P62081	P31040	O95822	O95817
P42167	P61981	P00492	O75179-5	P16435	Q9UJZ1	Q9UHY8	B5MD00	Q9Y2U8	P09936	Q15113	O60488	Q9P258	P17174	P05023	P54920
Q9NX40	O75607	Q9C0C2	O14745	P26885	Q5T6F2	O95487-2	Q969E8	O95817	Q13509	P30086	P27797	Q96KP4	Q9NVH1	Q9BY44	Q9HCN8
Q9UI30	Q92614-5	Q8WWH5	P04733	A0A0C4DGA2	P14618	O75351	Q9HD45	P54920	U3KQ32	Q9UJ70-2	O43181	H0YMV8	Q5JTV8	Q9NXV2	Q9P0L0
Q9Y2U5	Q13162	Q16795	P46060	Q8NFH5	Q9UNZ2	P53597	P36776	I3L1Y9	P14618-2	Q9BZE1	O95782	P52294	Q75MG1	P67809	Q15691
Q13200	Q9UPN7	Q7L5D6	O60506-3	F8VW96	Q9GZY8	Q6GMV2	Q9H2J4	Q9HCN8	P24844	A0A0R4J2G3	A2A2V1	P11586	Q9BXV9	O15143	Q13148
Q9H329	A0A0B4J1R2	P35232	Q9BSL1	Q9UIJ7	H0YBF4	H3BRE8	Q12874	C9J381	O00567	P17813	Q02218	A0A1W2PQP5	P48507	Q6EMK4	G0XQ39
P11137-4	H0YLQ3	P61981	Q9NUL7	P61163	P61970	D6RCD0	O60502	Q9P0L0	Q9Y2Q5	P48643	A0A384DVU0	Q8NEU8	Q9BRP8	P62820	P16403
Q9UER7	A0A087WXM8	O75607	Q8N488	P19367	P12236	P62753	E5RI99	H0Y8X4	G3XAN4	Q9BYD6	E7EMS2	Q9UDT6-2	P62736	Q8WUH6	Q9BQS8
A0A1B0GVH5	A0A0A0MRR7	Q13162	A6NHR9-2	Q9ULC3	Q15811-6	Q9Y679	O95881	Q15691	O76021	H0Y5K5	P62906	A2A2V2	A0A024R4K9	P00367	Q96T76-9
D6RIY6	E7ER44	H0YLQ3	C9JTT8	Q9NVJ2	P16435	P30085	P40855	P16403	P10412	Q9Y3D6	Q15942	H0Y612	Q12931	Q6WCQ1	C9JIU5
P52209	Q6RFH5	A0A087WXM8	O00429	Q9BZZ5	P26885	P41743	Q9Y6G5	Q9H832	Q05682	Q9UMX5	Q9Y3B7	Q96TC7	Q13541	K7ENL2	Q9NYU2-2
Q9Y2R4	P30520	A0A1B0GWJ0	Q6IBS0	A0A0C4DGV4	Q15056	E7EQI7	H7C3P4	Q9NYU2-2	A0A0C4DFM1	I3L1R7	P21439	Q9Y3E7	J3KQL8	Q6GMV3	Q9H832
Q8WUM0	E7EW59	A0A0A0MRR7	Q9NRY4	C9J9K3	Q9UIJ7	O95372	O95571	Q9BV57	Q9HBH5	P49755	Q9Y512	Q9P0M6	Q8NBX0	P62633-8	Q9BV57
P33991	P17844	Q6RFH5	P04350	Q9C0C9	P61163	O95400	Q8IUD2-4	P43490	P82673	P35579	Q8WZ82	O95456	P10253	Q9HCU5	F8W6I7
Q13595	P55884	P30520	Q9Y3D9	M0QY97	A6NF51	Q96S44	Q9BSY4	Q15785	Q6FI13	Q9NTJ5	P62495	Q9NTZ6	Q9BUQ8	Q16851	P43490
Q9Y2I6-2	O95822	P55884	Q6NXE6	P53618	Q9ULC3	Q9HAV7	Q9NZ32	P30049	Q9Y5S9	Q9P032	Q9NZU5	Q96KB5	Q5SSJ5	Q9NQT4	Q15785
Q8IWE2	P01037	P01037	Q9H0U9	O75380	Q9BZZ5	Q15428	P61006	Q7L1Q6	Q96I24	J3KPF3	H0YJM8	O75915	P04181	H0YN58	P30049
Q9NQC3	P05023	P05023	Q9P0R6	P21291	C9JVE2	O00178	P17858	P17096-2	P62805	P36405	E7EV01	P60468	Q04721	O95202	O75494
Q8NCN5	Q9BY44	Q9BY44	O75083	Q9UBT2	A0A0C4DGV4	Q13619	O95487-2	Q8TF05	O75369-2	Q9Y450	Q92621	P04040	Q9H7B2	Q96KP1	Q8NCS7
Q8NFW8	P67809	Q9NXV2	Q96AT9	Q16270	C9J9K3	Q9H1H9-3	O75351	Q15293	Q14008-2	E9PGP6	Q08211	Q9H7C4	A6NFX8	O43776	Q7L1Q6
Q6PGP7	O15143	A0A0A6YYF3	O60832	P12955	M0QY97	Q9BZV1	P53597	O95298	Q9Y6H1	A0A3B3IT92	C9JA28	P13804	P42704	P52907	Q5GLZ8-3
Q9Y2X9	A0A087WY55	P67809	A6NHN7	Q96FQ6	Q13308-3	Q9NWV8	D6RCD0	W4VSQ9	A0A2R8YE63	Q9BPW8	P69905	P61020	O94905	P19525	P17096-2
P46926	P62820	O15143	P49773	J3QQT2	P53618	P82932	P62753	O60888	A0A3B3ITT5	P24666	P62244	C9JRJ5	O95292	Q9BRF8	Q8TF05-2
Q9BPZ3	Q96AE7	P62820	Q8ND04	G8JLH6	O75380	Q9Y3C8	P30085	Q9NPJ3	Q969M3	Q9P1F3	G3V4W0	O14530	Q5SRQ6	Q92597	Q15293
Q9NTX5	Q8WUH6	A0A087WY55	Q9H773	Q14980	P21291	O75382	P41743	Q9UIC8-2	Q15113	Q5SRE5-2	Q9Y6C2	Q9Y333	Q9Y5P6	Q6QNY0	O60888
Q6ZNB6	Q5T5X7	Q5T5X7	Q9NV70	P31150	Q9UBT2	Q9H6B4	E7EQI7	Q9UQ13	P04080	Q13247	O60664	Q9Y2T2	Q9H2W6	P48059-3	Q9NPJ3
Q16222	P00367	P00367	P54652	P15144	F8VRJ5	P27695	O95372	P51665	P30086	P33897	P40261	Q9Y394	Q86X55	P12270	A0A2R8Y484
Q8IYB5	Q6WCQ1	Q6ZRY4	Q9BXP2	Q9Y3B4	Q16270	C9JRZ6	Q96S44	Q96T51	Q9UJ70-2	A8MXP9	O00186	Q99613	P13674	P26447	P51665
Q08623	Q6ZRY4	P53350	P62829	Q14677-3	P12955	P63220	Q9HAV7	Q13838	Q9BZE1	Q9C005	Q53H82	Q7L2H7	X6R8A1	O15305	Q96T51
P61081	P53350	Q6P9G9	Q9Y3D0	P36955	Q9UBB5	P07919	O00178	A0A087X2I1	A0A0R4J2G3	A0A087WU07	Q16186	O00139	Q9H9G7	Q9Y2U8	Q9UKM9
O95825	Q6GMV3	Q6GMV3	P38919	O43314-2	Q96FQ6	Q8NDH3	Q15428	C9JSR4	Q9BYD6	O14828	Q16666	Q5HYK7	Q07812-5	O95817	A0A087X2I1
Q6DKI1	P62633-8	O75525	P42167	O60264	O15381-5	P61964	Q13619	P18583-8	P17813	Q9BT09	Q9Y676	H0YNH8	O00483	P54920	P18583-8
A2A2Z9	O75525	Q9HCU5	Q9NX40	P48723	E7EPM6	A0A087X1G7	Q96PE7	Q96C19	P48643	Q9NYL9	Q86SR1	Q5BKZ1	P00505	Q9HCN8	Q96C19
P18669	Q9HCU5	Q16851	Q9UI30	P49321	Q96HR8	P49418	Q9BZV1	A8MT37	Q8IZV5	P41091	P30101	Q6ZW31	P27694	C9J381	C9JCN8
P20962	Q16851	Q9NQT4	Q13200	O00625	P31150	Q9H444	Q9NWV8	Q5T4U5	H0Y5K5	P09382	O43264	Q969E8	O60763	Q8N128	Q9GZL7
Q06210	Q9NQT4	O95202	P52209	R4GMX8	P15144	P98082	P82932	O75964	Q9UMX5	P00390	P23258	P36776	Q9NQT5	Q9P0L0	A8MT37
Q52LJ0	O95202	Q96KP1	Q9Y2R4	P37108	Q6PD62	Q9BPX5	Q9Y3C8	Q9BRR6	I3L1R7	P49189	Q8IYQ7	Q9H2J4	O96019	Q15691	Q5T4U5
Q9BYJ9	Q96KP1	O94888	Q8WUM0	O43488	Q9Y3B4	O14964	Q643R3	Q9Y680	P49755	P42224	P13639	H0YBA1	Q9NQ88	Q13148	A0A2R8Y5D4
Q9NY93	B1ANR0	O43776	Q9Y4W2	E7EM64	P02511	P46060	Q9H6B4	H0YNG3	P35579	E9PG73	Q6P587	Q12874	A0A0A0MRI2	G0XQ39	J3QRU1
O15212	O43776	P52907	Q13595	F5H4R6	A0A087WZK9	Q9BSL1	O75382	I3L0E3	Q9NTJ5	O60488	Q8WVM8	O60502	P63208	P16403	Q9P291
Q99426	P52907	P19525	Q8IWE2	Q5VT52-5	O60264	D6R9P4	P27695	Q32MZ4	Q9P032	P27797	P68431	Q8TB61	P29373	Q96D71	Q9BRR6
P41240	E7ETU9	O43709	Q8WUA2	P29279	P48723	Q86UE8	Q6P2E9	Q5T7F0	J3KPF3	P46734	A0A2R8Y811	O95881	Q9NR31	Q96T76-9	Q9Y680
P15880	P19525	M0R2B7	Q9NQC3	Q08AM6	P49321	Q14011	C9JRZ6	Q9Y2Q3	P36405	O43181	Q6NVY1	P40855	Q96C24	Q9BV57	Q86W92-4
Q9BSH4	M0R2B7	Q9Y6K1-2	Q8NCN5	Q9H4L4	Q9Y3L5	B1ANH2	P29590	P52815	Q9BPW8	O95782	C9JEJ2	H7C3P4	Q9UN86	Q9NYU2-2	Q9Y2Q3
Q5T230	P02768	O43291	Q8NFW8	Q9H488	O00625	Q9NZN3	A0A1W2PPS1	Q9UK41	P24666	P17302	Q07954	Q5C9Z4	P12956	Q9H832	Q8TC07-3
Q96B26	P12270	P12270	Q6PGP7	Q92974-3	P37108	O00429	P07919	P62316	Q9P1F3	Q02218	P46087	O60506	Q9BZQ8	P43490	Q16512
Q562R1	P26447	E9PEM5	Q9Y2X9	G3V4K3	O43488	P50443	Q8NDH3	P62899	Q04760	M0R3D4	Q9H3N1	Q9BSY4	P29144	O15173	O75475
Q13641	P48556	P26447	Q9BPZ3	P53701	E7EM64	A0A1C7CYX9	P61964	P17612	Q13247	Q16881	Q9Y6G9	Q9NZ32	Q14157	Q7Z2Z2-2	P62316
Q9BQP7	F8W8I6	O15305	Q6ZNB6	P12268	F5H4R6	Q6IBS0	A0A087X1G7	P27487	Q9NX20	E7EMS2	Q15847	P61006	Q4G0N4	Q15785	P62899
P19012	Q9Y2U8	F8W8I6	Q16222	P48634-2	Q9H488	Q9P2Q2	Q9BVM4	P04844	A8MXP9	P62906	Q9Y2G8	P17858	O75874	P30049	P17612
P23229-7	O95817	Q9Y2U8	J3QQX2	P49821	Q92974-3	Q9NRY4	Q9H444	Q5QNW6-2	Q9C005	A0A2R8Y4J4	Q01082	Q6UWF9	Q9BXY0	O75494	P04844
Q9NW13	P54920	O95817	P61081	Q9UJU6	P53701	Q6NXE6	X6R5Z6	O43390	Q9BT09	Q15942	Q96QR8	O95487-2	P60174	Q5GLZ8-3	P49903
A0A096LP25	Q9HCN8	P54920	Q15910	Q9NRL3	P12268	Q9H0U9	P98082	P49903	O14828	Q9Y3B7	Q9UBS4	O75351	Q16531	P17096-2	O43390
Q86V48-2	Q9P0L0	Q9HCN8	Q6DKI1	A0A087X0W9	P48634-2	Q9P0R6	A0A0D9SF63	A0A3B3IRL2	P30419	P36269	P01008	P53597	J3KR44	Q8TF05	A0A3B3IRL2
Q99959	H0Y8X4	Q9P0L0	P18669	P05412	Q9UJU6	P23458	Q9BPX5	Q9BT22	Q9NYL9	O95347	J3QLR8	H3BRE8	P38159	Q15293	P61160
P13489	Q15691	H0Y8X4	P20962	B0QY89	Q9H0A0	P17050	O14964	P61160	P09382	Q7Z2W4	M0R026	D6RCD0	Q9BWJ5	W4VSQ9	P08243
P00167	Q13148	Q15691	Q06210	Q96A35	Q59GN2	O75083	P46060	P08243	P41091	Q66K74	Q8TCC3	P62753	Q5JRX3	O60888	A0A0U1RRB6
Q8N1G4	P16403	Q13148	Q14978	P63313	A0A087X0W9	Q96AT9	Q9BSL1	Q9NUU7	P00390	P21439	L0R6Q1	Q9Y679	Q99961	Q9NPJ3	P54578
H0YGX7	Q13308	P16403	Q52LJ0	O96033	P05412	O75340	Q9BSC4	P54578	P49189	Q9Y512	E9PCY5	P30085	O00303	A0A2R8Y484	Q96PU8
P30837	Q9NYU2-2	Q13308	Q8IV48	P50416	B0QY89	O60832	C9J973	Q96PU8	P42224	Q9UHV9	O75746	Q7Z3T8-3	M0QXB4	P51665	J3KPS0
P50583	P43490	Q9NYU2-2	Q9BYJ9	O43159	Q96A35	A0A0C4DFZ2	A6NHR9-2	J3KPS0	E9PG73	Q8WZ82	P04259	P41743	O75608	Q96T51	P60228
Q9UJZ1	Q86Y07	P43490	Q99426	P61769	P63313	P49773	Q9NZN3	P60228	O60488	P62495	P22413	E7EQI7	Q96QD9	Q13838	Q8IUI8
Q5T6F2	Q15785	Q86Y07	P09486	O96013	O96033	Q92526	O00429	Q99442	P27797	Q9NZU5	Q13045	O95372	J3KN38	A0A087X2I1	Q8IV20
P14618	P30049	Q15785	O15212	P60842	P50416	Q2TAA2	Q6IBS0	P62857	Q9Y3C6	E7EV01	O14974	O95400	Q8IWB7	C9JSR4	P06730
J3KNN7	O75494	P30049	P41240	P00492	P61769	P54652	Q9NRY4	Q9Y5J1	O43181	Q92621	H0YJ97	Q96S44	Q15149-4	Q96C19	A0A0C4DFN3
Q53GI4	O60911	O75494	P36954	Q96L92	O96013	P62829	Q6NXE6	P02786	O95782	Q08211	P22626	P31350	A0A1W2PPZ5	C9JCN8	P46937
Q05519	Q7L1Q6	O60911	P32780	Q9C0C2	P60842	Q9Y3D0	P17050	Q96C01	A2A2V1	P69905	O95721	Q9HAV7	P16401	Q9GZL7	Q99442
Q9NUP9	P35251	Q96R06	P15880	Q16795	P00492	P38919	P23458	Q27J81	Q96P70	P07900	P78371	O00178	P35613-2	Q5T4U5	P62857
Q9UNZ2	P17096-2	Q8NCS7	Q9BSH4	P35232	Q9C0C2	P42167	Q9P0R6	Q96EY7	M0R3D4	P62244	P50402	Q15428	P40222	Q9P291	A0A0C4DGN6
Q9Y399	Q8TF05	Q7L1Q6	Q5T230	P17252	Q16795	B1AHB1	O75083	Q9Y6Y8	Q8IZ41	G3V4W0	F5H157	A0A1W2PPH1	Q04446	Q9BRR6	Q9Y5J1
P15924-3	A0A087WZV0	P35251	Q96B26	P61981	P35232	Q9NX40	Q96AT9	Q9BVP2	A0A087WYP2	Q9Y6C2	Q15365	Q9P0J1	P10809	Q9Y680	Q07157-2
P11310-2	Q15293	P17096-2	Q13641	O75607	P17252	Q9UI30	O75340	O76031	A0A1B0GTW1	O60664	P40926	Q13619	P49207	Q32MZ4	Q96C01
P61970	O95298	Q8TF05	Q9BQP7	Q92614-5	P61981	Q13200	O60832	E9PKV2	Q15084	P40261	A0A1B0GWE8	Q9H1H9-3	P38117	Q86W92-4	P01112
P12236	Q16836	Q15293	P09601	Q13162	O75607	A0A1B0GVH5	Q96DZ1	J3QS03	P62906	O00186	O14949	Q9BZV1	P08133	Q9Y2Q3	Q5JRG1
Q15811-6	O60888	Q969X6	Q6NW34	Q9UPN7	Q13162	D6RIY6	A0A0C4DFZ2	Q4G0J3	Q15942	Q16186	P02792	Q9NWV8	O00232	P52815	Q9BVP2
F5H2U8	Q9UIC8-2	Q16836	P33316	A0A1B0GWJ0	A0A0A0MRR7	P52209	P49773	Q8TBM8	Q66K74	Q8IX12	P01023	P82932	P20339	Q16512	O76031
Q6I9Y2	Q9NPJ3	O60888	Q9NW13	H0YAN8	Q7L7X3	Q9Y2R4	Q8ND04	Q9NRV9	Q9Y512	Q16666	P23443	Q9Y3C8	A0A3B3IRT8	Q92636	P67775
P04424	P51665	P16070-5	A0A096LP25	A0A0A0MRR7	Q6RFH5	Q8WUM0	Q2TAA2	A0A087WUK2	Q9UHV9	Q9Y676	P30084	Q9H6B4	Q9H2G2-2	P53814-5	I3L3T0
A4D1F6	C9J5X1	Q9NPJ3	Q86V48-2	P30520	P30520	Q9Y4W2	Q9BXP2	D6RFG8	P62495	P30101	Q8IY81	O75382	Q8WTS6	O75475	O15294-2
O95197-7	Q13838	Q9UIC8-2	Q99959	Q9HAV0	Q9HAV0	Q13595	P62829	O94925	Q9NZU5	O43264	Q13310-3	Q99873-3	Q9UQ80	P62316	Q9BV44
Q9H5Q4	A0A087X2I1	P51665	A0A140T9U8	O60645	P17844	P55957	Q9Y3D0	P11940	Q92621	P13639	Q13492	P27695	O00499	P62899	Q9NRV9
P16435	P62745	C9J5X1	P13489	P55884	P55884	Q8IWE2	P42167	Q92552	C9JA28	Q6P587	Q96I25	Q6P2E9	Q92922	P17612	A0A087WUK2
P26885	Q9GZL7	Q13838	Q8N1G4	Q5VSL9	Q5VSL9	Q8WUA2	B1AHB1	Q9NQ50	Q08211	P68431	Q16543	C9JRZ6	A0A0A0MTN0	P04844	D6RFG8
Q8NFH5	H0Y512	A0A087X2I1	H0YGX7	P05023	O95822	Q9NQC3	Q9NX40	P12110-2	P69905	Q8WVM8	P62258	P29590	Q14974	O43390	Q2TAM5
Q9HAF1	Q5T4U5	P62745	Q9NZJ6	Q9BY44	P05023	Q8NFW8	Q9UI30	Q9H3P7	P62244	A0A2R8Y811	O00148	P07919	Q9H7C4-2	P49903	P11940
F8VW96	O75964	Q9GZL7	P30837	P67809	Q9BY44	Q6PGP7	Q9Y2U5	P62266	Q92747	Q6NVY1	Q6YN16	Q8NDH3	A0A087X256	P61160	D3YTA9
Q9UIJ7	Q04323-2	H0Y512	Q9UJZ1	O15143	P67809	O43149	Q13200	P31942	Q9Y6C2	E5RIF2	M0R1I2	A0A087X1G7	B4DJV2	P08243	Q9H3P7
P61163	J3QRU1	O75964	P08473	P62820	O15143	Q9BPZ3	P52209	Q9BWD1	O60664	Q07954	Q9Y2Z4	P61964	P18077	P54578	P62266
Q9ULC3	Q9Y680	J3QRU1	Q5T6F2	Q6EMK4	Q6EMK4	P38936	Q9Y2R4	P78344	P40261	C9JEJ2	J3QRS3	Q9UEE9	Q14696	Q96PU8	P31942
Q9NVJ2	Q32MZ4	Q9BRR6	P14618	Q7Z739	P62820	Q9NTX5	Q8WUM0	H0YCK3	Q5JRA6	P45973	Q8WUJ3	Q9BVM4	Q15046	J3KPS0	Q9BWD1
G8JLB3	I3L0E3	O15111	Q05519	Q8WUH6	Q8WUH6	Q16222	Q9Y4W2	Q13561	O00186	Q9Y6G9	Q8N163	P49418	O75394	Q92542-2	H7C1U8
A0A0C4DGV4	Q9Y2Q3	I3L0E3	Q9UNZ2	P00367	P00367	Q9UFN0	H0Y8E6	P49757	Q16186	P46087	Q9Y5X1	Q9H444	O95302	P60228	M0R117
C9J9K3	P52815	Q9Y2Q3	O43402	H7BYG8	Q9H0D6-2	Q6R327	Q13595	A6NL93	Q8IX12	Q9H3N1	Q9H2U2	X6R5Z6	F5GYF8	P06730	Q8IW45
Q9C0C9	P63267	P63267	Q9Y399	K7ENL2	Q6WCQ1	Q8IYB5	Q8NEJ9	O95801	Q16666	Q15847	P11279	P98082	Q9UJY5	A0A0C4DFN3	E9PR47
A0A1B0GWE0	Q13952	P52815	Q9GZY8	Q6GMV3	Q6P9G9	P16234	P55957	Q9NWU2	P40123	Q01082	C9JAK5	A0A0D9SF63	P02461	P46937	Q13561
Q15084-5	P35269	Q13952	P61970	P84085	Q6GMV3	Q08623	Q8IWE2	E9PSI1	A6NDG6	B1AKJ5	Q9NT62	Q9BPX5	Q71DI3	Q99442	P51148-2
M0QY97	O75475	P35269	P12236	P62633-8	P62633-8	P61081	Q8N3E9	Q9BU23	P30101	Q96QR8	P20337	O14964	Q3MHD2	P62857	P49757
P53618	P62316	O75475	Q15811-6	Q9NQT4	F6UJY1	Q6DKI1	Q99627	O75438	P28072	E7ERS3	Q02809	P46060	P16949	Q9Y5J1	O95801
P21291	Q9NRF8	P62316	Q6I9Y2	O95202	O75525	O95825	Q8WUA2	P24539	E5RJ52	O94874	Q9HD33	Q9BSC4	Q9NP92	P02786	Q9NWU2
Q9UBT2	P62899	Q9NRF8	P59998	Q96KP1	Q9HCU5	Q68CQ7	A0A1B0GV54	P49720	O43264	Q9UBS4	P22234	C9J973	Q15836	Q07157-2	E9PSI1
P12955	P04844	A0A2R8YDF3	Q01780	O43776	Q16851	P18669	Q8NFW8	P35555	P13639	Q15382	A0A087WTT6	Q14011	Q96DA6	Q96C01	Q5T1M5-2
Q96FQ6	Q8WVM0	P62899	Q9NPA3	P52907	Q9NQT4	P20962	Q6PGP7	B5ME97	Q86U42	P01008	Q9Y3D5	Q9NZN3	P82909	Q9NZL4	Q9Y2H0-3
O60547	P49903	P04844	O95197-7	P19525	O95202	J3KPF9	Q9BPZ3	Q96EL3	P68431	Q8TD57-2	Q9H082	A6NHR9-2	P26641	Q16774-3	F8W8W4
P56182	O43390	Q8WVM0	Q15398	Q9BRF8	Q96KP1	Q06210	Q9NTX5	Q02878	Q8WVM8	J3QLR8	Q01518	O00429	E9PFK9	P01112	P09525
Q96HR8	A0A3B3IRL2	P49903	Q9H5Q4	Q92597	P07355-2	Q9BYJ9	Q16222	Q13596	E9PDF6	Q8TCC3	J3QRN6	Q6IBS0	Q96DB5	Q9BVP2	Q9BU23
P31150	Q9BT22	O43390	P23368	Q14103-3	B1ANR0	Q9NY93	Q9UFN0	E7ETZ4	Q6NVY1	L0R6Q1	P09497	Q9NRY4	Q15061	O76031	O75438
Q6PD62	P61160	Q9NWT8	P16435	Q6QNY0	Q9NQW7-4	P09486	Q8IYB5	Q7Z7H8	E5RIF2	E9PCY5	P55084	Q9Y3D9	V9GZ56	P67775	P24539
Q9Y3B4	P08243	Q9BT22	P82914	A0A0A6YYC7	O43776	Q99426	P16234	Q13084	Q07954	O75746	Q92973	Q6NXE6	P10301	P36639	P49720
O60264	Q9NUU7	P61160	P26885	O95486	P52907	O15212	Q08623	O15400	C9JEJ2	Q9Y320	P50479	P17050	Q9Y673	O15294-2	P35555
P48723	P54578	P08243	Q15056	P48059-3	P19525	Q92530	P61081	P43897	Q9NS86	Q13045	Q32P28	Q9P0R6	Q9NRX4	Q9BV44	B5ME97
A0A2R8YGD1	Q96PU8	P54578	Q8NFH5	C9JQ42	Q9BRF8	P41240	Q6DKI1	O60216	Q9Y6G9	J3QK89	P48147	P23458	E9PPJ0	Q9NRV9	Q96EL3
P32004	J3KPS0	Q96PU8	Q9HAF1	P12270	Q92597	P36954	O95825	Q02388-2	P46087	Q8WW12	Q06830	O75083	P32119	A0A087WUK2	Q02878
Q9NXA8	P60228	P60228	F8VW96	C9JBY7	Q6QNY0	A0A0C4DGH0	Q68CQ7	P41250	Q9H3N1	O14974	P84095	Q96AT9	Q9NY12	D6RFG8	Q13596
P19784	Q99442	Q99442	Q9UIJ7	P26447	C9JQ42	Q9UNX3	P18669	P30043	Q15847	H0YJ97	E5RHG8	O75340	Q7RTV0	Q2TAM5	E7ETZ4
P49321	P62857	P62857	P61163	O15305	P48059-3	P15880	Q9H3W5	Q9Y2Z0	Q01082	P22626	Q9NV31	O60832	Q99622	P11940	H0YI09
O00625	Q9Y5J1	Q9Y5J1	Q9ULC3	Q9Y2U8	P12270	Q9BSH4	Q06210	Q7Z6M1	Q96QR8	P78371	Q8IUE6	Q96DZ1	H0Y390	P12110-2	D6RGX2
P37108	P02786	P16422	Q9NVJ2	O95817	A1A4S6	Q562R1	Q9BYJ9	P62280	B1AMS2	P50402	O60749	A0A0C4DFZ2	O14558	Q9H3P7	Q96BW5
F5H4R6	Q07157-2	P02786	Q9HBM6	P54920	P26447	P78559	Q99426	P00742	O94874	Q15365	Q14764	P49773	H0YDL9	P62266	Q9ULG6-5
E7EM64	Q9Y584	Q07157-2	Q9Y4R8	I3L1Y9	U3KPZ7	Q13641	P09486	P07384	Q15382	P40926	Q9Y4K0	Q8ND04	Q12846	P31942	H0YMR4
P29279	Q96C01	Q96C01	G8JLB3	Q9HCN8	P48556	P09601	O15212	A0A0C4DGB0	Q9UBS4	A0A1B0GWE8	Q6IAA8	Q2TAA2	Q9GZX9	Q9BWD1	O43852-4
Q5VT52-5	Q96EY7	Q9Y584	A0A0C4DGV4	Q9P0L0	E7END4	F5H7P7	Q92805	Q9NSE4	J3QLR8	O14949	Q92575	Q9H773	Q96QC0	P78344	Q7Z7H8
Q9H4L4	Q9Y6Y8	Q96EY7	C9J9K3	Q15691	O15305	O60716-8	P41240	Q96T76	A0A087X1Z3	P02792	P29401	P54652	Q9H1E3	A0A1W2PQ51	P56381
Q9H488	Q9BVP2	Q9Y6Y8	Q9C0C9	M0QZ22	F8W8I6	P33316	A0A0C4DGH0	P05106	M0R026	P30084	P02458-1	Q9BXP2	P22102	Q8IW45	O14976-2
Q08AM6	O76031	Q9BVP2	Q96A83-2	Q13148	Q9Y2U8	Q9NW13	P15880	Q9NXH9	E9PCY5	Q8IY81	P62979	P62829	Q9BSD7	Q13561	Q13084
Q01105	P67775	Q9H267	M0QY97	G0XQ39	O95817	A0A096LP25	Q9BSH4	Q9Y4G6	P22413	P09104	H7BY58	Q9Y3D0	Q09666	P49757	O15400
P53701	P18754	O76031	P53618	P16403	H0Y6M8	J3KQ34	P78559	Q9UJY1	Q13045	P51580	Q99757	P38919	O43665	Q15643	P43897
Q5VT66	A0A087WUK2	J3QS03	P21291	Q9BQS8	P54920	Q96BY6-3	Q13641	P23434	Q8WW12	O95084	Q3SY69	P42167	O00592	O95801	O76070
P12268	O94925	P67775	Q9UBT2	Q96T76-9	Q9HCN8	A0A0G2JS82	F5H658	P82933	O14974	K4DI93	O60220	Q9NX40	Q07065	P53611	P41250
A0A0G2JIS2	Q9P2D1	P36639	P04183	Q9BV57	Q9P0L0	Q86V48-2	P09601	P42166	J3QK89	Q13492	X6RCK5	Q9UI30	Q9Y2A7	Q9NWU2	E7ERY9
Q9UJU6	P11940	E7EW05	Q16270	Q9H832	H0Y8X4	H0YCN2	Q9NW13	O94903	P22626	Q96I25	Q8IXB1	Q13200	Q6FGG4	E9PSI1	P30043
Q9H0A0	Q92552	Q9BV44	P12955	Q9NYU2-2	E5RIY0	H7C3B5	Q3ZCQ8	E9PER6	O95721	Q16543	Q9NZ45	P52209	Q6DKJ4	P09525	Q9BUJ2-2
Q92974	A0A0A0MRN5	A0A087WUK2	O60547	P43490	Q15691	A0A075B6F9	A0A096LP25	E7ENN3	P78371	P62258	P30040	Q8WUM0	Q86VS8	Q9BU23	A0A087X0A8
A0A087X0W9	P19022	Q8WWK9	G8JLH6	Q15785	Q13148	E7EPT4	Q8TDQ7	Q8TD55	P50402	O00148	F5H5D3	Q9Y4W2	P16278	O75438	Q9Y2Z0
Q9NRL3	Q9NQ50	Q9P2D1	Q5RKV6	P30049	H6UMI1	P13489	A0A0G2JS82	Q96M27	F5H157	Q6YN16	Q8NBJ5	Q13595	M0QXB5	P24539	P62280
B0QY89	Q9H3P7	O94925	S4R347	Q8NCS7	P16403	P00167	A0A075B6F9	P62913	Q15365	E7EQ69	Q16658	Q8NEJ9	Q13177	B5ME97	P48751-2
Q96A35	P62266	P11940	Q96HR8	Q7L1Q6	Q9BQS8	Q8N1G4	E7EPT4	P21333-2	P40926	B4DFG0	J3KN29	Q8IWE2	Q14240	P35555	P07384
P63313	P31942	Q9NQ50	P56182	Q5GLZ8-3	Q9H832	Q6ZMI0	P13489	Q9Y281	A0A1B0GWE8	O75326	Q8WW59	Q8WUA2	O15498	P18846	E7EWP2
P50416	Q9BWD1	Q8WX93-5	P31150	P17096-2	Q9BV57	P30837	P00167	Q96F86	O14949	A0A0G2JNZ2	Q15126	O95183	Q16698	Q96EL3	A0A0C4DGB0
O43159	Q9Y624	Q9H3P7	Q9NPQ8	Q8TF05-2	Q9NYU2-2	Q9UJZ1	Q8N1G4	P09110	P02792	Q9P0K7	B0YIW6	Q8NFW8	Q96JM3	O00217	Q9NSE4
P60842	H0YCK3	P62266	O75147-2	Q15293	F8W6I7	Q5T6F2	Q6ZMI0	Q9UHQ9	P23443	C9JL85	O60831	Q6PGP7	Q02790	Q02878	P05106
P00492	Q13561	P31942	Q6PD62	Q9BRK3	P43490	P14618	P30837	P04406	P30084	Q9Y2Z4	P14854	P38936	Q71UI9	Q13596	Q9Y4G6
Q96L92	P51148-2	Q9BWD1	Q9Y3B4	O60888	O15173	A0A1B0GTL5	P50583	Q8N5I4	P09104	A0A087X266	P07954	Q9BPZ3	E9PPW7	G5E9P3	Q9UJY1
Q8WWH5	O95801	P78344	Q9BXJ9	Q96F24	Q15785	Q05519	Q9UJZ1	Q15582	Q13310-3	J3QRS3	E5RJD8	Q9NTX5	P61026	H0YI09	A0A3B3ISM6
Q9C0C2	Q9BTX1	Q9Y624	Q14677-3	Q9UIC8-2	P30049	Q9NUP9	Q5T6F2	P45954	P51580	Q8WUJ3	Q5T9B7	Q16222	Q63ZY3	Q96BW5	P25325-2
O75027	Q9NWU2	M0R117	O60264	Q9NPJ3	O75494	Q9UNZ2	P14618	Q92900	Q13492	Q8N163	B5MCF9	Q9UFN0	A0A3B3ISV3	O43852-4	O94903
P35232	E9PSI1	Q13561	P48723	Q9UQ13	Q7L1Q6	O43402	A0A1B0GTL5	O00754	Q96I25	E5KLJ9	O15511	P16234	O75937	P56381	Q9H3Q1
P17252	O75438	P51148-2	Q9NXA8	P51665	Q5GLZ8-3	Q9GZY8	Q86UL3	P07108	Q16543	Q9Y5X1	A6NK53	Q08623	Q13823	Q7Z7H8	O95373
P61981	P24539	P49757	P49321	Q96T51	P17096-2	P61970	Q9NUP9	P11766	P62258	Q9H2U2	Q02750	P61081	P11441	O14976-2	Q8NC56
O75607	P49720	Q9BTX1	P19784	Q13838	Q8TF05-2	Q9Y426	Q9UNZ2	P50570	O00148	E7EVQ6	A0A087WYF7	Q6DKI1	P46777	Q13084	Q96M27
Q13162	P35555	O95801	Q9Y3L5	P42025	Q15293	P12236	Q9GZY8	Q9Y6C9	Q6YN16	P11279	Q9UNS2	O95825	Q9NXG2	O15400	Q8TD55
O15235	Q96EL3	Q9NWU2	P37108	Q9UKM9	O60888	Q6I9Y2	H0YBF4	Q96D15	E7EQ69	Q9NT62	C9JFR7	Q86TI2	P21964	P43897	P62913
O95834-3	Q8N0X4	E9PSI1	E7EM64	A0A087X2I1	C9JVR6	P59998	O43432	Q9NQW7	B4DFG0	P20337	Q9UGM3-9	Q68CQ7	P19838	O60216	P63092
Q9UPN7	P33992	O75438	F5H4R6	C9JSR4	Q96F24	P07902	P61970	P46109	O75326	E9PEB5	P10515	P35240	P11233	P41250	P21333-2
A0A0B4J1R2	Q02878	Q9NW82	P29279	Q96C19	P31751	P16435	P12236	Q93009	P78330	Q02809	G5EA09	P18669	Q10472	P30043	Q9Y281
H0YLQ3	Q13596	P24539	Q5VT52-5	C9JCN8	Q9NPJ3	P82914	P59998	P35625	B5MC59	P61201	Q96I99	Q8N3F8	Q92896	Q9Y2Z0	P09110
P28340	E7ETZ4	P35555	Q9H4L4	Q9GZL7	Q9UQ13	P26885	Q9H5Q4	P26373	M0R1I2	Q9HD33	Q9Y697	P20962	Q13131-2	P62280	Q9UHQ9
A0A1B0GWJ0	A0A1W2PNX8	Q9ULC4-2	Q9H488	H0Y512	P51665	Q8NFH5	P16435	Q00169	G5E9L0	P22234	Q96BM9	J3KPF9	Q5W0H4	P48751-2	P04406
A0A0A0MRR7	Q96PZ0	Q96EL3	Q01105	A8MT37	Q96T51	F8VW96	P26885	A2A274	J3QRS3	Q9P0J0	A0A0U1RRK1	Q06210	Q13795	P07384	Q4KMQ2-3
Q9H074	A0A0A6YYL4	P33992	Q07820	Q5T4U5	A0A087X2I1	Q9UIJ7	Q15056	P50395	P28070	Q9H082	Q2TAY7	Q52LJ0	O60701	E7EWP2	Q9NVM9
Q6RFH5	Q12955-5	Q02878	Q9NR23	Q9UET6	P62745	P61163	Q8NFH5	Q08257	Q8N163	O14561	P51553	Q9BYJ9	P84103-2	A0A0C4DGB0	Q9UPT5
Q8NHU6-2	C9J0I9	Q13596	P53701	J3QRU1	Q96C19	P19367	B8ZZN6	O75976	E5KLJ9	P16615	Q8IVS2	Q92805	Q6P2Q9	Q9UNX4	P07108
P30520	O43852-4	E7ETZ4	Q5VT66	Q9BRR6	H0Y512	Q8WUF8	Q9UIJ7	O95182	Q9Y5X1	Q01518	P39023	Q99426	Q9NQY0	Q9NSE4	P11766
Q9HAV0	Q16763	A0A1W2PNX8	O00458	Q9Y680	A8MT37	Q9ULC3	P61163	Q14573	P11279	P09497	Q03113	P09486	P12277	Q9Y4G6	P35813
E7EW59	P56381	Q96PZ0	P12268	I3L0E3	Q5T4U5	Q9NVJ2	Q8WUF8	Q9UBE0	C9JAK5	Q03405-2	P18859	O15212	P08670	Q9UJY1	O43847
P17844	Q7Z7H8	H0YI09	P48634-2	Q86W92-4	Q5T1M5	E9PMQ6	Q9ULC3	P03956	Q14112-2	P55084	Q9UBG0	Q92530	Q9Y520-3	Q96S66	Q96D15
Q5SW79-2	Q13084	A0A0A6YYL4	Q9UJU6	Q9Y2Q3	J3QRU1	Q9BZZ5	Q9NVJ2	A0A1B0GVV3	Q9NT62	Q92973	P14866	P41240	Q9Y295	P42166	Q9NQW7
Q9ULE6	P43897	Q96P16	Q9H0A0	Q8TC07-3	Q9Y680	A0A0C4DGV4	A0A0C4DGV4	Q16706	P20337	E7ET15	Q9H1E5	A0A0C4DGH0	P24928	O94903	P46109
P55884	O60216	Q14966	Q96BR5	P35269	I3L0E3	C9J9K3	C9J9K3	Q9H2D6-7	Q02809	P50479	Q9UGP8	P32780	Q13724	Q9H3Q1	P35625
O95822	A0A0A0MTH9	O43852-4	P38435	Q16512	Q86W92-4	Q9C0C9	M0QY97	O14548	P61201	Q32P28	J3QQ67	P15880	Q9Y2G5	Q10567	P26373
P05023	P41250	Q16763	Q9NRL3	O75475	Q9Y2Q3	Q15084-5	P53618	Q15032	Q9HD33	P48147	O43294	Q9BSH4	P23381	O95373	P50395
Q9BY44	Q9NPH2	Q7Z7H8	A0A087X0W9	Q9Y2C4	P52815	M0QY97	A0A075B7B1	P41252	P22234	Q06830	Q5GLZ8	P78559	Q9BYN0	Q8NC56	A2A274
P67809	Q9Y2Z0	Q13084	C6ZRJ7	P62316	P53814-5	Q13308-3	O75380	Q86VP6	Q9P0J0	P84095	Q9Y5S1	Q13641	P54577	Q8TD55	Q08257
P06737	P62280	P43897	B0QY89	Q495G5	O75475	P53618	P21291	A0A0G2JIW1	Q9Y3D5	P15927-3	Q7KZF4	F5H658	P62072	P62913	Q14573
O15143	A0A0C4DG88	O60216	Q96A35	Q9NRF8	P62316	O75380	Q9UBT2	P07741	Q8WU90	Q9BT78	Q86UP2	P09601	P06748	P63092	Q9BSJ8
P62820	P07384	A0A0A0MTH9	P63313	P17612	P62899	P21291	Q16270	Q96EK6	C9JIF9	Q8IUE6	Q00610-2	P33316	P54725	P21333-2	Q9UBE0
Q8WUH6	O75449	P41250	P50416	P62899	P17612	Q9UBT2	E7EMK3	P50990	Q01518	Q9P0V3	Q9NP77	Q9NW13	Q9NR45	Q96F86	A0A1B0GVV3
Q5T5X7	J3KQY1	Q9NPH2	O43159	P98175	P04844	Q9BUH6	P12955	Q8WX93-3	P55084	O60749	Q16891-2	E7EWV1	P49406	Q9Y281	Q16706
P00367	Q9Y605	P30043	O96013	P04844	O43390	Q16270	Q9UBB5	Q9NYF8	Q92973	Q14764	Q9H845	A0A096LP25	H0Y9G6	P09110	Q9H2D6-7
Q6ZRY4	Q9UNX4	Q9Y2Z0	P60842	P49903	P49903	P12955	Q96FQ6	O76041	P50479	Q9Y4K0	Q9BZE4	Q8TDQ7	Q9NUJ1	Q9UHQ9	P05161
P53350	Q15031	Q7Z6M1	P00492	O43390	P61160	Q96FQ6	G8JLH6	B4DR80	Q9UKG1	A0A3B3IUA2	Q9HD20	A0A0G2JS82	Q9NY27	P04406	P41252
K7ENL2	Q9NSE4	P62280	Q8WWH5	P61160	A0A0U1RRB6	A0A2R8YCS7	Q14980	Q6Y7W6-5	Q32P28	Q7L576	Q9BS26	Q86V48-2	Q99733	Q9BV86	Q86VP6
Q6P9G9	Q96T76	A0A0C4DG88	Q9C0C2	P08243	P08243	Q9UBC2	C9JPX5	Q15029	P48147	Q6IAA8	Q9H269	A0A075B6F9	F8W930	Q9UPT5	Q9UEY8-2
Q6GMV3	O14874	J3KQY1	P35232	A0A0U1RRB6	Q9NUU7	G8JLH6	P56182	Q86V48	Q06830	Q15366-4	Q13636	E7EPT4	P62993	O00754	A0A0G2JIW1
G5E9Z2	Q9NXH9	Q9Y605	P17252	P54578	P54578	E7EPM6	P31150	Q9Y6I9	P84095	Q92575	Q9H0U6	P13489	P16070	P07108	P07741
P84085	P23434	Q9NSE4	P61981	Q96PU8	Q96PU8	Q5RKV6	P15144	O15460	E5RHG8	P29401	P43034	P00167	Q08752	P11766	Q96EK6
O75525	P82664	Q9UNX4	O75607	P60228	J3KPS0	P56182	Q9NPQ8	F8VVA7	P15927-3	Q9UQE7	P54709	Q8N1G4	Q9UN37	P35813	P50990
Q9HCU5	P82933	Q15031	Q92614-5	Q8IV20	P60228	P31150	Q9Y3B4	Q07812	Q9BT78	P62979	Q13505	P30837	P30533	O43847	G8JLG1
Q16851	O75179-6	O14787-2	Q13162	Q8IUI8	Q8IUI8	P15144	Q86WN1	R4GNA1	O15116	H7BY58	A8K878	P50583	P62140	P50570	Q13325
Q9NQT4	P42166	Q96T76	Q9UPN7	P06730	P06730	Q9NPQ8	O43314-2	P07093	Q8IUE6	Q99757	Q9H6S3	Q9UJZ1	Q8WXF1	Q9Y6C9	O76041
O95202	O94903	O14874	A0A0B4J1R2	Q13308-4	A0A0C4DFN3	Q9Y3B4	O60264	E7ESF4	O60749	A6NKB8	P25705	P08473	F5H669	Q96D15	B4DR80
Q96KP1	Q12899	Q8WUW1-2	H0YLQ3	A0A0C4DFN3	Q99442	Q14677-3	P48723	Q8TDN6	Q14764	Q3SY69	P42677	Q5T6F2	P52292	P10620	P17096
P07355-2	O95373	P23434	P28340	P46937	P62857	P02511	Q9H2K0	A0A3B3ITD8	Q9Y4K0	A0A0A0MQS1	Q9UL25	P14618	P07204	P46109	P0C0S5
O94888	S4R3P5	P82664	A0A1B0GWJ0	P62857	Q9Y5J1	Q86WN1	Q9GZT9	O94776	Q7L576	O60220	K7EIY6	A0A1B0GTL5	P50914	P35625	Q9Y6I9
O43776	P49761	P82933	Q7L7X3	Q9Y5J1	P02786	O43314-2	P49321	P53582	Q6IAA8	Q8IXB1	Q5T440	Q9NUP9	P01111	P26373	Q9BTM1
P52907	Q8NC56	P42166	H0YAN8	P02786	Q96C01	O60264	O00625	Q8N6R0	Q92575	O00151	O95470	Q9UNZ2	Q96KR1	P50395	O15460
P19525	P62913	O94903	A0A0A0MRR7	Q07157-2	Q9NZL4	P48723	A0A140T9R1	P49257	P29401	Q9NZ45	P55265	Q9Y399	Q07960	A2A274	Q92878-3
O95486	P21333-2	S4R3P5	E7ER44	Q96C01	Q96EY7	A0A2R8YGD1	Q96DE0	H3BQK0	Q9UQE7	P30040	Q02978	O43402	Q14195-2	Q08257	P07093
Q6QNY0	O15164	O95373	Q13555-6	Q9Y584	P01112	Q9H2K0	P37108	O75947	O75683	F5H5D3	Q9NV96	P61970	Q9P000	O95182	Q01085-2
Q9NXE4-4	Q9Y281	P49761	Q6RFH5	Q9NZL4	Q9BVP2	Q9NXA8	O43488	P51148	Q15018	Q8NBJ5	H3BTA2	P40939	O43242	Q14573	Q8TDN6
P12270	Q96F86	Q8NC56	P30520	Q96EY7	Q9H267	P19784	Q96FJ0	F8VXC8	P62979	Q16658	Q99470	P12236	P41223	Q9BSJ8	A0A3B3ITD8
E9PEM5	K7EIV4	P62913	Q9HAV0	Q9Y6Y8	O76031	P49321	F5H4R6	P51571	H7BY58	Q8WW59	A0A087WUT6	Q15811-6	P11047	Q9UBE0	O94776
P26447	Q9UHQ9	A0A3B3IU30	E7EW59	Q9BVP2	J3QS03	Q9Y3L5	Q96AJ9	P31040	Q99757	H7BYZ3	H7BYD0	Q6I9Y2	E5RG17	A0A1B0GVV3	A0A075B7D9
U3KPZ7	P04406	Q09161	Q5SW79-2	O76031	P67775	O00625	P29279	P17174	A6NKB8	J3KN29	Q15181	P59998	Q16762	Q9H2D6-7	P53582
P48556	P45954	P21333-2	P17844	J3QS03	P36639	R4GMX8	Q08AM6	Q9NVH1	F8VYK9	Q9ULV4-3	P46821	P04424	P30622-2	O14548	P49257
F8W8I6	Q9BV86	O15164	P55884	P67775	Q4G0J3	P37108	Q9H488	Q5JTV8	Q3SY69	K7EQR7	Q9Y3F4	P16435	O94925-3	P41252	O75947
O15305	O00754	A0A087X0J3	Q5VSL9	Q03111	Q9BV44	O43488	Q01105	Q9BXV9	A0A0A0MQS1	Q15126	B4DUC8	P82914	Q9UBV2	Q9UEY8-2	P51571
Q9Y2U8	P11766	Q9Y281	O95822	P36639	Q9NRV9	E7EM64	Q92974-3	P48507	O60220	B0YIW6	O75323	P26885	O15144	Q9UQN3	P31040
O95817	F5H442	Q96F86	P01037	Q4G0J3	Q5RIB0	F5H4R6	G3V4K3	P62736	Q8IXB1	O60831	Q14165	Q15056	Q15393	A0A0G2JIW1	P17174
P54920	A0A0C4DGU5	Q9UHQ9	P05023	O15294-2	A0A087WUK2	Q5VT52-5	P53701	Q5JW30	O00151	P14854	A0A087WXS7	Q8NFH5	O43920	P07741	Q9NVH1
Q9HCN8	P46109	P04406	Q9BY44	Q9BV44	D6RFG8	Q08AM6	P12268	Q12931	Q9P299	P07954	Q8TD19	F8VW96	Q05209	Q96EK6	Q5JTV8
Q9P0L0	Q93009	P45954	Q9NXV2	Q9NRV9	H7BXH2	Q9H488	Q9UJU6	F6Y5H0	P85299-5	Q13868	P13667	B8ZZN6	P52788	P50990	Q9BXV9
H0Y8X4	Q16537	Q92900	P67809	A0A087WUK2	O94925	Q01105	Q9H0A0	O60237	P30040	E5RJD8	C9J2Y9	Q9UIJ7	P29966	G8JLG1	P48507
Q15691	P26373	O00754	P06737	H7BXH2	H9KV45	Q92974-3	Q59GN2	J3KQL8	F5H5D3	Q5T9B7	Q9UH62	P61163	P02795	Q8WX93-3	Q9BRP8
Q13148	P05230	P11766	O15143	D6RFG8	Q2TAM5	G3V4K3	P38435	Q8NBX0	Q8NBJ5	B5MCF9	P26022	P19367	Q99714	Q13325	Q9HC35-2
H6UMI1	F8VYE8	Q9Y6C9	A0A087WY55	Q2TAM5	P11940	P53701	A0A087X0W9	P10253	Q16658	Q7Z2Z2	Q12797	Q8WUF8	Q6VY07	H3BP71	P62736
G0XQ39	P50395	O15084	P62820	P11940	Q92552	Q8TCC3-2	P19634	Q9BUQ8	H7BYZ3	O15511	Q15121	Q9ULC3	Q03252	O76041	Q5JW30
P16403	A2A274	P10620	Q8WUH6	Q9Y217	Q9Y217	P12268	B0QY89	P04181	J3KN29	A6NK53	A0A0A0MSW3	Q9NVJ2	P26196	C9JF13	Q12931
Q96T76-9	Q08257	P46109	F8WCX2	Q9NQ50	Q9NQ50	P49821	Q96A35	Q5SSJ5	Q15126	A0A087WYF7	Q9H307	A0A0C4DGV4	P39748	P17096	F6Y5H0
Q9BV57	O75976	Q93009	Q5T5X7	Q9H3P7	Q9H3P7	Q9UJU6	P63313	Q04721	P52823	Q02750	Q96DV4	C9J9K3	P62328	Q9Y6I9	Q13541
Q9NYU2-2	Q9BXK1	Q16537	P00367	P62266	P62266	Q9H0A0	O96033	Q9H7B2	B0YIW6	Q9UNS2	P27144	Q9C0C9	P19971	F8VVA7	J3KQL8
P43490	O95239	P26373	Q6ZRY4	P31942	P31942	Q96BR5	P50416	A6NFX8	O60831	C9JFR7	A0A087X1J7	M0QY97	O75477	Q92878-3	Q8NBX0
Q15785	Q9BSJ8	Q2M296	P53350	Q9BWD1	Q9BWD1	A0A087X0W9	O43159	P42704	P14854	P27816	Q5T4B2	P53618	Q14137	Q07812	P10253
P30049	Q9UBE0	Q9UJK0	Q6P9G9	P23919	P78344	Q9NRL3	Q7Z5H3-5	O94905	P07954	Q7Z4G1	P61221	O75380	Q96K76-4	P07093	Q8IVF2
O75494	Q16706	P05230	Q6GMV3	A0A1W2PQ51	F2Z2B9	P05412	P61769	O95292	E5RJD8	Q6UW63	Q12965	P21291	P09543	Q8TDN6	Q9BUQ8
Q86U28	O14548	P50395	O75525	Q8IW45	E9PR47	B0QY89	P60842	Q5SRQ6	P23497-4	P10515	Q92830	Q9UBT2	Q15233	O94776	Q969H8
O60911	O75794	A2A274	Q9HCU5	F2Z2B9	Q13561	Q96A35	P00492	Q9Y5P6	Q5T9B7	G5EA09	H0Y4R1	Q9BUH6	O95433	P53582	P04181
Q7L1Q6	P41252	Q08257	Q16851	Q13561	P51148-2	P63313	Q96L92	Q86X55	B1AJQ6	Q96I99	P11498	Q16270	P11387	P49257	Q5SSJ5
Q5GLZ8-3	Q86VP6	Q9BXK1	Q9NQT4	P51148-2	P49757	O96033	Q8WWH5	P13674	B5MCF9	Q9Y697	Q12841	P12955	Q8IVL6	Q92545	Q04721
P17096-2	Q9UJQ4	O75976	O95202	P49757	H0Y4Z8	P50416	Q9C0C2	X6R8A1	Q7Z2Z2	A0A0A0MTC7	P21912	Q96FQ6	P11717	O75947	Q9H7B2
Q8TF05	A0A0G2JIW1	Q9BSJ8	Q96KP1	Q15643	Q15643	O43159	A0A0A0MQR7	O14672	Q9H6F5	Q96BM9	Q9P035	A0A2R8YCS7	P49368	P51571	A6NFX8
Q15293	F5H4V9	Q9UBE0	O94888	Q9BTX1	O95801	P61769	Q16795	O00483	O15511	Q12904	Q9NSB2	Q9UBC2	P19623	P31040	P42704
O60888	P07741	Q15631	O43776	O95801	Q9NWU2	P60842	P35232	P00505	Q02750	Q2TAY7	P13473	G8JLH6	Q14353	P17174	O94905
Q16836	Q9H9Y2	A0A1B0GVV3	P52907	Q92541	E9PSI1	P00492	Q9BZH6	P27694	A0A087WYF7	P51553	O75531	Q5RKV6	P26038	Q8NI08	O95292
Q9UIC8-2	P50990	J3KMX2	P19525	Q9NWU2	Q9Y2H0-3	Q9C0C2	P17252	P98160	Q9UNS2	Q8IVS2	Q7Z7K6	P56182	Q96QK1	Q9NVH1	Q5SRQ6
Q9NPJ3	Q9NYF8	Q16706	Q14103-3	E9PSI1	P09525	Q5JSZ5-5	P61981	Q9HAT2	C9JFR7	P39023	O43809	P31150	Q6UVY6	F8VZI0	O95490-3
P51665	O76041	O14548	O43291	Q9Y2H0-3	Q9NW82	C9J8T6	O75607	O60763	P27816	E9PC15	P09132	P15144	P62875	Q5JTV8	Q9H2W6
K7EQ71	P17096	Q9P2R3-4	Q9NXE4-4	P09525	Q96BH1	E7EM50	Q92614-5	O14498	Q7Z4G1	P18859	P16152	Q9NPQ8	P08574	Q75MG1	Q9Y5P6
C9J5X1	Q15029	Q9BQ75	A0A0U1RRH6	Q9BU23	P49720	P35232	Q13162	A0A3B3ITJ2	Q9NX46	Q9UBG0	A0A2Y9D025	Q9Y3B4	O15145	Q9BXV9	P13674
A0A087X2I1	Q86V48	P22570	P12270	O75438	P24539	P17252	Q9UPN7	Q9NQT5	P10515	P14866	Q13404	Q14677-3	Q9NZR1	P48507	Q86X55
P62745	Q9H9A5-6	P41252	Q8IX01-4	P49720	P35555	P61981	H0YN69	A0A2R8YCH5	P35813-3	Q9H1E5	Q7L0Y3	P02511	O43252	P62736	X6R8A1
Q96C19	O15460	Q86VP6	E9PEM5	P24539	Q96EL3	O75607	M0R165	F8W9J4	G5EA09	Q9UGP8	P83111	Q86WN1	P62854	Q12906-7	O14672
Q9GZL7	F8VVA7	Q9UJQ4	P26447	P35555	O00217	Q92614-5	F8VWH9	Q9Y5A9	Q96I99	J3QQ67	Q92520	O43314-2	E9PJH7	A0A024R4K9	O00483
Q96SZ6	P07093	O75179-3	U3KPZ7	Q96EL3	P33992	Q13162	A0A1B0GWJ0	O96019	A0A0A0MTC7	O43294	P56192	O60264	J3KPT4	Q12931	Q96B36
H0Y512	Q8TDN6	Q9UQN3	F8W8I6	O00217	Q02878	Q9UPN7	Q7L7X3	C9JAB2	Q9Y697	B7Z2R7	P09619	P48723	P10599	Q13541	P00505
J3QRU1	P55735-3	A0A0G2JIW1	O15305	P33992	Q13596	H0YLQ3	H0YAN8	Q9NQ88	Q2TAY7	Q5GLZ8	Q96I63	P54840	Q9NR28	J3KQL8	P27694
Q9Y680	A0A3B3ITD8	P07741	Q9Y2U8	Q02878	G5E9P3	A0A1B0GWJ0	A0A0A0MRR7	Q9NWZ8	Q12904	P47813	Q6DD88	P49321	Q9Y224	Q8NBX0	Q9HAT2
O15111	P46100-2	Q9H9Y2	O95817	Q13596	H0YI09	A0A0A0MRR7	Q6RFH5	A0A0A0MRI2	P51553	P46108	P55060	Q9Y3L5	Q96DI7	P10253	O60763
I3L0E3	O94776	P50990	P54920	E7ETZ4	Q96BW5	H0YAN8	P30520	P00533	P39023	Q14683	Q14257	O00625	Q9NXR7	Q9BUQ8	Q9NQT5
P63267	P53582	Q9NYF8	Q9HCN8	P43155	H0YMR4	E9PKI6	Q9HAV0	P63208	P18859	Q9Y5S1	P60903	P37108	I3L0N3	Q5SSJ5	Q9H1Y0
P52815	Q14807	O76041	Q9UKS6	Q96PZ0	O43852-4	Q6RFH5	O60645	Q9UJW0	Q9UBG0	Q13478	Q12792	O43488	O15126	P04181	Q9Y5A9
Q8TC07-3	Q8N6R0	P17096	Q9P0L0	Q96BW5	Q7Z7H8	P30520	Q5SW79-2	P29373	P14866	Q7KZF4	Q9P2R7	E7EM64	Q9Y266	Q04721	O96019
P35269	Q86V87	Q15029	Q15691	D6RGX2	O14976-2	Q9HAV0	P55884	Q9NR31	Q9UGP8	Q00610-2	P31153	F5H4R6	Q9NR12	Q9H7B2	P84077
Q16512	P49257	Q86V48	M0QZ22	Q14966	A0A1B0GTC3	O60645	O95822	P78318	J3QQ67	Q9P2I0	P18124	P29279	P40121	A6NFX8	Q9NQ88
O75475	O75947	Q9H9A5-6	Q13148	Q7Z7H8	O15400	P17844	P05023	Q96C24	O43294	Q16891-2	O96000	Q08AM6	A0A087X1N8	P42704	Q13907
Q9Y2C4	F8VXC8	Q6PJG6	P16403	O14976-2	Q13084	P55884	Q9BY44	Q9UN86	B7Z2R7	Q9BZE4	Q8IYU8	Q9H488	P11142	O94905	A0A2R8Y3X5
P62316	P51571	Q01085-2	Q96T76-9	O15400	P43897	Q5VSL9	Q9NXV2	P12956	Q5GLZ8	Q9H845	E9PK82	Q01105	P08754	O95292	A0A0A0MRI2
Q9NRF8	P31040	P07093	Q9H832	Q13084	O60216	O95822	P67809	Q9BZQ8	P47813	Q9HD20	Q9NSD9	H0YMW2	P11216	Q5SRQ6	P48637
Q96CM8-2	P17174	Q8TDN6	Q9NYU2-2	P43897	P41250	P05023	O15143	P29144	P20908-2	Q9BS26	Q9Y2X3	Q92974-3	Q8WUP2	Q9H2W6	P63208
P62899	Q9NVH1	A0A3B3ITD8	P43490	O60216	P30043	Q9BY44	P62820	O75874	P46108	Q9H269	X1WI28	G3V4K3	Q9NP61	P13674	D6RBD7
P04844	Q5JTV8	O94776	Q86Y07	A0A0A0MTH9	Q9BUJ2-2	Q9NXV2	Q6EMK4	Q9BXY0	Q9Y5S1	Q13636	O60826	P53701	Q53FA7	Q86X55	Q86XP3-2
Q8WVM0	Q9NSI2	Q330K2	Q15785	P41250	Q9Y2Z0	P67809	Q96BA8	P60174	Q9UPT8	P43034	P56134	Q8TCC3-2	Q9H0S4	X6R8A1	O75312
P49903	P48507	P53582	P30049	P30043	Q7Z6M1	O15143	Q8WUH6	Q16531	Q7KZF4	Q9H0U6	Q9NUQ8	P12268	Q9NZB2	O14672	Q9UJW0
O43390	J3KNA0	Q14807	O75494	Q9Y2Z0	P62280	P62820	P00367	P38159	Q92783	Q9H3U1-2	E5RGS4	P49821	O95980	O00483	P29373
P61160	Q9UBW7	Q8N6R0	Q8N567	P62280	G5E9D5	Q6EMK4	Q9H0D6-2	P08559	Q9P2I0	F8VVL1	P35527	Q9UJU6	Q93052	Q96B36	Q9NR31
A0A0U1RRB6	H3BSM5	P49257	Q96R06	G5E9D5	P48751-2	Q8WUH6	Q460N5-5	Q9BWJ5	Q00610-2	Q13505	P53007	Q9H0A0	Q8WXA9-2	E9PHY5	P78318
P08243	Q96GM5	H3BQK0	O60911	P48751-2	P07384	P00367	K7ENL2	Q5JRX3	O43290	P54709	Q15165-1	Q59GN2	Q01813	P00505	Q96C24
P54578	Q12906-7	O75947	E9PPJ1	O95155-3	E7EWP2	Q9H0D6-2	Q6GMV3	Q99961	M0R268	A8K878	Q15008	Q96BR5	P54886	P27694	Q9UN86
P60228	Q12931	Q5VZL5-3	Q7L1Q6	P07384	Q9BQC6	Q6WCQ1	A0A0C4DGF9	P37802	E9PLK3	O94901-9	P36543	P38435	Q9UBW8	Q9HAT2	P12956
P06730	F6Y5H0	P51571	Q5GLZ8-3	E7EWP2	F5H7K1	K7ENL2	P84085	O00303	Q9BZE4	Q6UXH1	Q96JJ7	A0A087X0W9	P04899	P19388	Q9BZQ8
Q99442	Q8NBX0	P31040	P17096-2	Q14185	J3KQY1	Q6GMV3	P62633-8	O75608	Q9H845	P25705	Q5QPA5	P05412	A0A3B3ISG5	O60763	P29144
P62857	Q9BUQ8	P17174	Q8TF05	Q9BQC6	A0A0C4DGB0	P62633-8	F6UJY1	A0A1W2PPZ5	Q9BS26	P42677	P61586	B0QY89	P62424	O14498	P15170-3
Q9Y5J1	Q8IYB8	O75792	Q15293	J3KQY1	Q9NSE4	F6UJY1	Q16851	P16401	Q9HD20	Q9UL25	Q8NBS9	P63313	O00566	A0A3B3ITJ2	O75874
P02786	P04181	D6RHJ6	Q969X6	Q15031	Q9UNX4	Q9HCU5	Q9NQT4	P35613-2	O75462	Q5T440	Q9Y2V2	Q96A35	P51858	Q9NQT5	Q9BXY0
Q07157-2	Q5SSJ5	Q9NVH1	O95298	Q9UNX4	Q9NXH9	Q16851	O95202	P40222	Q9H269	O95470	Q9NZI8	O96033	Q9Y2B0	D6R938	P60174
Q96C01	Q9H7B2	Q9NSI2	W4VSQ9	Q9NSE4	Q9Y4G6	Q9NQT4	Q96KP1	Q04446	Q13636	P55265	Q9Y3I0	I3L0U5	Q99704	Q9Y5A9	Q16531
D6RER5	A6NFX8	O75390	O60888	P05106	Q96TA2-3	O95202	P07355-2	Q92791	P43034	Q02978	P17301	P50416	P49790	O96019	Q86WV7
Q96EY7	P42704	P48507	Q16836	Q9NXH9	Q9UJY1	Q96KP1	B1ANR0	P10809	Q8IX30	H3BTA2	P42126	P61769	Q9NS69	Q9NQ88	J3KR44
Q9Y6Y8	Q9UKU9	Q9BRP8	Q9NPJ3	Q9Y4G6	P82933	A0A2R8Y6X0	A0A2R8Y6X0	O75934	P54709	Q9NV96	O15371	O96013	P20700	A0A0A0MRI2	P11172
Q9BVP2	O94905	P62736	Q9UIC8-2	Q9UJY1	P25325-2	O43776	O43776	P18206	A8K878	O43184	P26599	P60842	B6VEX4	P63208	A0A3B3IU18
O76031	O95292	Q9UBW7	Q8N2W9	Q96RN5	P42166	P52907	P52907	P49207	Q9H6S3	A0A087WUT6	P52758	P00492	Q3ZCQ8-2	Q9UJW0	P38159
P67775	Q5SRQ6	Q96GM5	P51665	A0A3B3ISM6	Q9H3Q1	P19525	P19525	P38117	Q6UXH1	Q99470	P24534	Q8WWH5	P32455	P29373	Q9BWJ5
P36639	Q9H2W6	Q12931	C9J5X1	P82933	O94903	Q9BRF8	Q9BRF8	Q8TDD1	O00273	Q96A65	Q13155	Q9C0C2	P35754	Q9NR31	Q14376
Q9NRV9	P13674	F6Y5H0	Q13838	P42166	E9PER6	A0A2R8Y4T1	Q96T58	P41208	P25705	H7BYD0	Q13642-5	Q16795	P62306	P78318	Q5JRX3
A0A087WUK2	Q86X55	Q8NBX0	A0A087X2I1	O94903	O95373	Q92597	Q92597	P08133	P42677	Q15181	P12109	P35232	Q01105-2	Q96C24	Q99961
H7BXH2	Q6ZR19	A0A0C4DGB6	P62745	Q9H3Q1	P49761	Q6QNY0	Q6QNY0	O00232	Q9UL25	P46821	P68104	P17252	P05091	Q9UN86	C9J6B6
O94925	O00483	Q9BUQ8	Q96C19	S4R3P5	Q8NC56	O95486	P48059-3	O15118	K7EIY6	Q9Y3F4	A0A087X020	P61981	P13073	P12956	Q8TF42
Q9Y6K1	P00505	Q8IYB8	Q9GZL7	O95373	Q96M27	O14647-2	P12270	Q92743	O95470	O75323	Q76M96	Q9BZH6	P67936	Q9BZQ8	P37802
P11940	P27694	P04181	A0A2R8YG42	Q8NC56	Q8TD55	P48059-3	E9PEM5	P20339	Q02978	Q14165	P07996	O75607	P51452	P29144	O00303
Q92552	P98160	Q5SSJ5	A8MT37	Q8TD55	P62913	P12270	A1A4S6	A0A3B3IRT8	H3BTA2	A0A087X2C3	Q14103	Q92614-5	O00410	P15170-3	M0QXB4
P61077-3	P19388	Q9H7B2	Q5T4U5	P62913	Q09161	P26447	P26447	Q04941	K7EKS1	A0A3B3ISF9	P12004	Q13162	Q13637	Q4G0N4	O75608
Q9NQ50	O60763	A6NFX8	O75964	Q09161	O60563	U3KPZ7	U3KPZ7	Q8WTS6	Q9NV96	Q8NBN3	Q8TAE8	O15235	P53634	O75874	Q96QD9
Q9H3P7	Q9NQT5	P42704	J3QRU1	P63092	P21333-2	E7END4	O15305	Q9UQ80	Q8WUF5	Q15678	Q8NCW5	Q9UPN7	Q9NW15	Q9BXY0	J3KN38
P62266	Q9NUD5	Q9UKU9	O15111	P21333-2	Q96F86	F8W8I6	F8W8I6	Q92922	A0A087WUT6	P35080	P50991	F8VWH9	P36507	P60174	A0A1W2PPZ5
Q92600	Q9Y5A9	O94905	I3L0E3	Q9Y281	Q9Y281	O15305	Q9Y2U8	A0A0A0MTN0	Q99470	P45985	J3QLS3	Q5SXM8	Q99541	Q16531	P16401
P31942	O96019	O95292	Q9Y2Q3	Q96F86	P09110	Q9Y2U8	O95817	Q14974	Q99598	P13667	P23396	A0A1B0GWJ0	P21796	Q86WV7	P35613-2
Q9BWD1	Q5T123	Q5SRQ6	P52815	P09110	Q9UHQ9	O95817	P54920	O43399	Q15181	Q96HD1-2	P62081	Q8IYB3	O14744	J3KR44	Q16775
H0YIV9	Q9NQ88	Q9H2W6	P63267	P04406	P04406	P54920	Q9HCN8	Q8TF39	H7BYD0	C9J2Y9	Q6NUK1	A0A0A0MRR7	G3XAJ6	P38159	P40222
A0A1W2PNV4	P32929	P13674	Q13952	Q15582	Q15582	Q9HCN8	C9J381	Q9H7C4-2	E9PH82	Q9UH62	A0A0C4DG49	H0YAN8	Q12765	Q9BWJ5	Q04446
Q9Y624	G8JLA2	Q86X55	P35269	P45954	Q9C0B7	Q9P0L0	J3QL92	A0A087X256	P46821	P26022	Q96KP4	Q6RFH5	P43304	P08559	P10809
Q13561	A0A0A0MRI2	O14672	Q16512	Q9BV86	O00754	E5RIY0	Q9P0L0	Q93063	O43633	Q12797	P14209	P30520	P62879	Q14376	O75934
O95801	P48637	O00483	B8ZZW2	O00754	P11766	Q15691	Q15691	P18077	O75323	Q15121	P28288	Q9HAV0	Q15738	Q5JRX3	A0A087WY35
Q9BTX1	P63208	P00505	H0YMD1	P11766	O43847	O75063	M0QZ22	Q14696	Q14165	A0A0A0MSW3	P35520	O60645	P62633	Q99961	P98194-2
Q9UL18	Q9BW19	P27694	A6PVV2	P07108	Q9Y240	Q13148	Q13148	Q15046	A0A087WXS7	H7C5E2	P62070	P55884	E7EVH7	P37802	P49207
Q9NWU2	H7BYN4	P98160	O75475	P35813	Q96D15	G0XQ39	H6UMI1	O95302	P62310	Q9H307	Q8TEX9	Q5VSL9	I3L4Q0	O00303	P38117
E9PSI1	O75312	O60763	P62316	O43847	P10620	P16403	G0XQ39	P00734	P35080	Q96DV4	A0A2U3TZU2	O95822	O15269	M0QXB4	O95833
Q9UHP3	P29373	Q9NQT5	Q9NRF8	F5H442	P46109	Q96D71	P16403	F5GYF8	P13667	P27144	Q9Y5J7	P05023	Q8WUW1	Q96QD9	M0QXN5
Q9UHQ4-2	Q9NR31	Q9NUD5	P62899	Q96D15	P35625	Q9BQS8	Q9BQS8	P02461	Q96HD1-2	O43815	P20338	Q9BY44	P49589-3	O75608	P08133
O75438	P78318	Q9Y5A9	P04844	H0YBB4	Q16537	Q9H832	Q96T76-9	Q8NI27	P26022	Q5T4B2	Q13885	Q9NXV2	O95340	J3KN38	O00232
P24539	Q96C24	O96019	Q8WVM0	Q9BQA1	O43150-2	Q9BV57	Q9H832	Q8TDZ2	Q12797	P61221	Q8N1W1-5	P67809	O94804	O75190	O15118
P35555	Q5T8R1	Q5T123	P49903	P10620	P26373	Q9NYU2-2	Q9NYU2-2	Q71DI3	Q9H307	Q92830	Q9H7Z7	O15143	A0A087WTP3	Q15149-4	P20339
Q9BUA3	Q9UN86	A0A3B3ITT1	O43390	P46109	Q9Y237	F8W6I7	Q9BV57	P32320	H7C5E2	H0Y4R1	R4GN98	Q6EMK4	O43464	A0A1W2PPZ5	O95782-2
O00217	P12956	Q9NQ88	Q9NWT8	P26373	P05230	P43490	F8W6I7	P13611-2	Q6P2E9-2	P11498	P45880	P62820	H7C4H2	H3BS10	A0A3B3IRT8
P33992	Q14157	A0A0A0MRI2	Q9BT22	F8VYE8	A2A274	Q15785	P43490	P16949	D6RDK9	Q12841	Q7Z406-5	Q96BA8	Q96HE7	P16401	Q9H2G2-2
Q02878	O75874	Q9UMS0	F5H1D6	P50395	P50395	P30049	Q86Y07	F5H8H2	P27144	P21912	Q96TC7	Q8WUH6	Q14697	P35613-2	E7EWK3
Q13596	Q9BXY0	Q9BW19	P61160	Q08257	Q08257	O75494	Q15785	Q15836	P17980	P49959	Q9NTZ6	P00367	O94760	P40222	Q8WTS6
E7ETZ4	P60174	P29373	A0A0U1RRB6	O95182	O95182	Q5GLZ8-3	P30049	P82909	Q92890	Q9P035	O75915	Q9H0D6-2	Q9H299	Q04446	O00267-2
H0YI09	Q16531	Q9UJW0	P08243	Q14573	Q9BSJ8	P17096-2	Q5GLZ8-3	P26641	Q5T4B2	Q9NSB2	P04040	Q13948-10	Q29RF7	P10809	Q9UQ80
Q96PZ0	Q86WV7	Q9NR31	P54578	Q9BSJ8	M0R2Q4	Q8TF05-2	P17096-2	Q96DB5	Q12965	A8MYK1	P41221	P53350	P30044	O75934	A0A0A0MTN0
A0A0A6YYL4	P11172	Q96C24	Q96PU8	Q9UBE0	Q9UBE0	Q15293	Q8TF05-2	B1AHL2	P61221	P13473	P13804	K7ENL2	F8W031	P49207	Q14974
Q12955-5	J3KR44	Q9UN86	P60228	Q9H2D6-7	A0A1B0GVV3	O95298	Q15293	H0YJ14	Q92830	A0A0G2JN29	Q5T9A4	Q6P9G9	Q9NX08	P38117	O43399
O43852-4	P08559	Q6AWC2	Q8IUI8	Q8ND56	Q16706	W4VSQ9	Q9BRK3	P10301	O75884	O75531	P61020	Q6GMV3	Q9GZS1	P41208	A0A087X1B1
Q16763	P38159	P12956	Q9BVC3	P41252	Q9H2D6-7	Q9BRK3	O60888	F2Z3J9	H0Y4R1	Q9UHD1	Q96PK6-5	P84085	Q7Z2W9	O95833	Q9H7C4-2
P56381	Q9BWJ5	Q14157	Q99442	Q86VP6	P16989-2	O60888	Q96F24	Q9Y673	Q12841	Q7Z7K6	H0Y7A7	P62633-8	Q9NQG5	P08133	G3V1P5
Q7Z7H8	Q14376	P15170-3	Q15833	Q9UEY8-2	P41252	Q96F24	Q9UIC8-2	P49588	P11498	O43809	Q8NBU5	F6UJY1	M0R0F0	Q9Y4E8-3	P18077
Q13084	Q5JRX3	Q9NW08	P62857	A0A0G2JIW1	Q86VP6	Q9UIC8-2	Q9NPJ3	Q6PCB7	P21912	P09132	Q12904-2	O75525	P13807	O00232	Q96JH7
P43897	Q99961	O75874	Q9Y5J1	F5H4V9	Q9UEY8-2	Q9NPJ3	Q9HA77	Q9NRX4	P49959	P16152	Q9Y333	Q16851	Q9UKD2	P20339	Q14696
O60216	O75446	Q9BXY0	P02786	P07741	A0A0G2JIW1	Q9UQ13	Q9UQ13	P32119	Q9P035	A0A2Y9D025	Q9Y394	Q9NQT4	L7N2F9	O95782-2	Q15046
A0A0A0MTH9	O00303	P60174	Q07157-2	Q96EK6	P07741	P51665	P51665	Q9NY12	P82650	Q13404	Q7L2H7	H0YN58	A0A0A0MQV6	Q9H2G2-2	O95302
O00743-3	M0QXB4	Q16531	P30825	P50990	Q96EK6	Q96T51	Q96T51	Q7RTV0	P13473	Q7L0Y3	Q99613	O95202	P62277	Q04941	F5GYF8
P41250	Q9BXB5	P11172	Q9Y584	G8JLG1	P50990	Q13838	Q13838	Q99622	O75531	O60784	Q13405	Q96KP1	P61353	P54819-3	P02461
Q9NPH2	Q8IWB7	J3KR44	Q96C01	Q13325	G8JLG1	A0A087X2I1	P42025	O14558	Q9UHD1	P83111	P62995	Q9Y4C2	P62191	Q8WTS6	Q9UJY5
P30043	Q15149-4	P08559	Q96EY7	O76041	Q13325	Q96C19	A0A087X2I1	Q12846	O43809	Q92520	P00966	O43776	H0Y6I0	O00267-2	Q8TDZ2
A0A087X0A8	Q9BUP3	P38159	Q9Y6Y8	B4DR80	O76041	Q9GZL7	Q5VZ89-5	H0YDL9	Q13526	P56192	Q5VWC4	P52907	Q9UMS4	Q9UQ80	Q71DI3
Q9Y2Z0	A0A1W2PPZ5	Q9BWJ5	Q9BVP2	P17096	B4DR80	P17275	Q96C19	Q5JSH3	P09132	P18583-6	O15460-2	P19525	Q9H8Y8	Q92922	P32320
P62280	P16401	Q14376	O76031	Q9Y6I9	P17096	Q5T4U5	Q9GZL7	P22102	Q99497	P09619	P23219	Q9BRF8	Q14554	A0A0A0MTN0	Q3MHD2
G5E9D5	C9JIP2	Q5JRX3	P67775	F8VVA7	Q9Y6I9	Q9UET6	H0Y512	Q9BSD7	P16152	Q6DD88	P00558	A0A2R8Y4T1	O96008	Q14974	O75427
P48751-2	P35613-2	Q99961	Q15043	P07093	Q92878-3	J3QRU1	A0A0A0MSP4	Q09666	A0A2Y9D025	P55060	Q13347	Q92597	A0A024R571	A0A087X1B1	P16949
O95155-3	P40222	P37802	P36639	Q6VEQ5	P07093	Q5T1M5	Q5T4U5	P63261	Q15650	P42785	Q9NPE3	Q6QNY0	P35998	Q9H7C4-2	O43592
P07384	O00411	O00303	E7EW05	Q8TDN6	Q8TDN6	A0A0A0MSI8	O75964	O43665	Q13404	P60903	P12235	O95486	Q6P9B6	Q9BZE9	Q15836
J3KQY1	P10809	M0QXB4	Q4G0J3	A0A3B3ITD8	A0A3B3ITD8	Q9BRR6	Q9UET6	Q9HCC0	O75695	Q53EL6	G3V1U5	P48059-3	Q9UBI1	P18077	P82909
Q6IN85	O75934	O75608	Q9BV44	O94776	O94776	Q9Y680	J3QRU1	Q9H1B7	P62942	Q9UIA9	Q9HD45	P12270	Q03135	I3L4C2	P26641
A0A0C4DGB0	I3L1K6	Q96QD9	Q9Y4B6-3	P53582	A0A075B7D9	I3L0E3	Q9P291	Q07065	Q7L0Y3	P31153	O00391	A1A4S6	P07195	Q5SRE5	E9PFK9
Q9NSE4	P18206	O75190	A0A087WUK2	Q05397-2	P53582	Q5T7F0	Q9BRR6	Q9Y2A7	S4R3N1	P18124	P36776	P26447	P12814	Q14696	Q96DB5
Q9UNX4	P49207	Q8IWB7	D6RFG8	Q86V87	Q86V87	Q86W92-4	Q9Y680	Q6DKJ4	O60784	O96000	Q12874	E7END4	O96011	Q15046	D6RGZ6
Q15031	Q96RE7	Q15149-4	Q9P2D1	P49257	P49257	Q9Y2Q3	I3L0E3	Q86VS8	Q96S19	G3V4P8	Q96IJ6	O15305	Q9BXB4	O95302	P10301
O14787-2	P38117	Q9BUP3	P11940	O75947	O75947	P35269	P07203	P16278	P83111	Q8IYU8	Q8N129	X6R3N0	Q9BTV4	A0A2R8YFH5	Q9Y673
O14874	Q8TDD1	A0A1W2PPZ5	Q92552	P51571	P51571	Q16512	Q5T7F0	Q5T4U8	A0A087WZX2	Q9NSD9	Q9UBM7	Q9Y2U8	P09622	F5GYF8	P49588
Q9NXH9	P08133	P16401	P61077-3	P31040	P31040	O75475	Q86W92-4	M0QXB5	Q92520	Q9Y2X3	Q8TB61	O95817	Q86WV6	P02461	Q6PCB7
Q9Y4G6	O00232	P35613-2	P19022	P17174	P17174	Q9Y2C4	Q9Y2Q3	Q9Y3D3	P56192	X1WI28	O95881	P54920	P48047	Q9UJY5	Q9NRX4
Q9NP31	P13796	P40222	O14545	O75792	Q9NVH1	P62316	Q8TC07-3	Q13177	P09619	A0A3B3ISV4	A0A087X0R7	Q9HCN8	Q1KMD3	Q8TDZ2	E9PPJ0
P23434	Q14676-3	O00411	Q9NQ50	Q9NVH1	Q5JTV8	A0A2R8YDF3	Q14CX7	Q14240	Q6DD88	O60826	R4GNH3	Q9P0L0	Q9BW83	Q71DI3	P32119
P82933	P20339	P10809	Q9H3P7	F8VZI0	Q9BXV9	P62899	P35269	O15498	P55060	P56134	Q53EP0	Q15691	Q14204	Q3MHD2	Q9NY12
P25325-2	A0A3B3IRT8	O75934	P62266	Q5JTV8	P48507	P17612	O43541	Q16698	Q14257	Q9NUQ8	P07737	O75063	Q9UDY4	P16949	Q99622
P42166	H0Y9X1	P18206	Q92600	Q9Y3P9	Q9BRP8	P04844	Q92636	Q96JM3	P60903	P35527	B1ALA9	Q9Y6W3	B1AK88	Q9NP92	Q7RTV0
O94903	Q9UQ80	Q96RE7	P31942	P48507	P62736	P49903	O75475	Q02790	P09661	Q9UBB4	H7C3P4	Q13148	Q16134	Q15836	H0Y390
P31350-2	Q14914	P49207	Q9BWD1	P22033	Q12931	O43390	F8WJN3	Q9BYC9	Q12792	P53007	Q6ZR64	G0XQ39	A0A087WV05	P82909	O14558
Q10567	Q9ULR0-2	P38117	H0YIV9	P62736	F6Y5H0	Q9NWT8	Q9Y2C4	P61026	P31153	Q9UP83	O43676	P16403	P36957	P26641	H0YDL9
O95373	Q92922	Q8TDD1	P23919	Q12931	Q13541	Q93077	P62316	Q99797	P18124	Q99683	E9PNQ8	Q96T76-9	P78357	Q8IUF8	Q12846
P49761	A0A0A0MTN0	P08133	Q9Y624	F6Y5H0	J3KQL8	Q68EM7-2	Q9NRF8	O75937	G3V4P8	P36543	O60506	Q9BV57	P51572	Q96DB5	Q9H1E3
Q8NC56	Q14974	O00232	M0R117	Q13541	Q8NBX0	A0A3B3IRL2	P17612	P46777	O60287	Q96JJ7	M0QWZ7	Q9H832	P07814	D6RGZ6	P22102
P62913	Q8TF39	O14646	Q5T5I6	G3V5R9	Q8IVF2	P61160	P62899	Q9NXG2	Q8IYU8	Q8NHH9-4	Q9BSY4	Q9NYU2-2	Q96AQ6	P10301	Q9BSD7
E9PLI5	A0A087X256	P13796	Q13561	J3KQL8	A0A0C4DGB6	P08243	P98175	Q92945	Q9NSD9	Q9UKY7	P61006	P43490	Q9UEW8	F2Z3J9	Q09666
P53992	H7C3P6	O15118	P51148-2	Q8NBX0	Q9BUQ8	A0A0U1RRB6	P04844	Q9HD26	Q9Y2X3	Q5QPA5	Q9Y277	Q15785	E7ETY7	Q9Y673	P63261
P21333-2	G3V1P5	P20339	P49757	P10253	Q5SSJ5	P54578	Q96CN9	P21964	O60826	P61586	P17858	P30049	O75935	P49588	O43665
O15164	P18077	A0A3B3IRT8	O95801	Q9Y316	P04181	Q96PU8	P49903	P19838	P56134	P61289	P53597	O75494	Q9Y4Y9	Q9NRX4	Q07065
Q9Y281	Q14696	P54819-3	Q9BTX1	Q9BUQ8	Q04721	J3KPS0	O43390	P40763	Q8NBL1	Q8NBS9	A0A087WW43	Q5GLZ8-3	Q10471	P27816-6	Q9Y2A7
Q96F86	Q15046	Q9UQ80	Q9UL18	I3L139	Q71RC2-6	P60228	A0A3B3IRL2	P11233	Q9UBB4	Q9Y2V2	P62753	P17096-2	M0QZM1	P32119	Q6DKJ4
Q8WTS1	A0A2R8YFH5	Q93008-1	Q9NWU2	O75381	Q9H7B2	Q8IV20	P61160	Q10472	P35527	P25325	D6RCD0	Q8TF05-2	Q0VDF9	P55042	Q86VS8
P09110	P00918	O60313	Q9NW82	P04181	A6NFX8	Q8IUI8	P08243	O60701	Q9UP83	Q9NZI8	A0A3B3IS67	Q15293	Q9HB71	Q7RTV0	F6QDS0
Q9UHQ9	Q8NI27	A0A0G2JMZ8	P24539	Q5SSJ5	P42704	P06730	A0A0U1RRB6	Q6P2Q9	P36543	Q9Y3T9	P52597	W4VSQ9	P35580	Q99622	A8MVZ6
P04406	P36404	Q92922	P35555	Q04721	O94905	A0A0C4DFN3	P54578	P12277	Q16204	P53677	P30085	O60888	O15031	H0Y390	Q9Y3D3
Q15582	Q8TDZ2	A0A0A0MTN0	Q9ULC4-2	Q9H7B2	O95292	Q99442	Q8WUI4-4	P08670	Q9UKY7	Q9Y3I0	Q9P0U1	C9JVR6	H0UI06	O14558	Q13177
Q9NVM9	Q71DI3	Q14974	Q9BUA3	A6NFX8	Q5SRQ6	P46937	P60228	Q9Y295	P61586	Q9BZL4	Q4VC31	Q96F24	Q96HC4	A0A2R8YFU2	Q14240
P11766	Q3MHD2	Q8TF39	Q96EL3	P42704	Q9Y5P6	Q15833	Q8IUI8	P24928	Q8NBS9	P17301	Q08380	A0A087WWW9	P03928	H0YDL9	O15498
O43847	P82663	A0A087X256	O00217	O94905	Q9H2W6	P62857	Q8IV20	F8W022	P61289	P42126	Q9UEY8	Q9NPJ3	Q8NF91	Q12846	O15357-2
P50570	P16949	P18077	P33992	O95292	Q86X55	Q9Y5J1	P06730	Q13724	Q9Y2V2	C9JZL8	Q9BY32	Q9UQ13	O95336	Q5JSH3	Q16698
Q9Y6C9	Q9NP92	Q96JH7	Q02878	Q5SRQ6	P13674	P02786	A0A0C4DFN3	Q9Y2G5	P25325	O15371	Q9BYC5	P51665	P42566	Q9H1E3	Q8WX93-4
Q9BQA1	Q96DA6	Q14696	Q13596	Q9Y5P6	X6R8A1	Q07157-2	Q99442	P23381	Q99708-3	P26599	Q7Z6Z7-2	E9PQ61	P15153	P22102	Q02790
P10620	P35244	Q15046	E7ETZ4	Q9H2W6	O14672	P30825	P62857	Q9H2U2-2	Q9NZI8	P52758	H0Y5K2	Q96T51	Q5TDH0	Q2M2I8	H7C5E4
P46109	P82909	A0A2R8YFH5	H0YI09	P13674	Q6ZR19	Q96C01	Q9Y5J1	Q9BYN0	Q9Y3I0	P24534	P30048	Q13838	P13797	Q9BSD7	E9PPW7
Q16537	C9JDE9	Q96ER9	Q96PZ0	Q86X55	Q07812-5	Q9NZL4	P02786	P54577	Q1MSJ5	Q13155	Q13418	A0A0J9YX62	Q8IYI6	Q09666	Q9BYC9
P26373	P26641	Q8NI27	A0A0A6YYL4	X6R8A1	O00483	Q96EY7	Q07157-2	P62072	P17301	Q13642-5	Q5R3B4	A0A087X2I1	J3QR09	P63261	P61026
P05230	Q8IUF8	P36404	C9J0I9	O14672	Q96B36	Q9Y6Y8	P30825	P06748	Q9BZL4	P12109	Q9HAV7	P62745	Q9UIQ6	O43665	Q13823
F8VYE8	P61978-2	Q8TDZ2	Q8NB90	Q07812-5	P00505	P01112	Q96C01	H7C2Q8	P42126	P68104	Q99729-3	Q96C19	Q06323	O00592	O75937
P50395	Q8N1G0	Q71DI3	O43852-4	O00483	P27694	Q9BVP2	Q9NZL4	P54725	C9JZL8	F2Z388	Q9P0J1	Q9GZL7	P31939	Q9HCC0	P46777
Q08257	Q15061	P82663	Q16763	Q96B36	P98160	O76031	H3BQK9	Q9NR45	O15371	P07996	F8W7Q4	P20810-2	B8ZZQ6	Q9H1B7	Q01518-2
S5FZ81	V9GZ56	P16949	A0A0A0MT01	P00505	Q9HAT2	P67775	Q9BVP2	P49406	H0Y858	Q14103	Q04917	Q8NEY1-7	K7EK07	Q07065	Q9HD26
Q9BSJ8	P49588	Q15836	Q7Z7H8	P27694	O60763	P36639	O76031	H0Y9G6	P26599	P12004	E5RJZ7	A0A0A0MSP4	P19338	Q9Y2A7	Q15155
Q9UBE0	P49916	Q96DA6	Q13084	B7ZC38	A0A3B3ITJ2	P18754	P67775	Q9NY27	P52758	Q8TAE8	E9PGT6	Q5T4U5	P48735	Q6DKJ4	P21964
Q16706	P27816-6	P35244	P43897	P98160	Q9NQT5	Q4G0J3	Q03111	Q99733	P24534	P50991	Q9BVC6	Q9UET6	Q68DG0	Q86VS8	Q9H269-2
O14548	P32119	P82909	O60216	O60763	Q9Y5A9	O15294-2	Q9BZF9	Q68CZ2-2	Q13155	P23396	Q9UKK3	Q5T1M5	P61158	B4E3T4	Q8IZL8
Q8ND56	Q9NY12	Q9UIV1	A0A0A0MTH9	O14498	O96019	Q9BV44	P36639	D6RF48	Q13642-5	P62081	X6R960	J3QRU1	P60953	F6QDS0	P19838
O75794	Q7RTV0	P26641	P41250	Q9NQT5	P84077	A0A1B0GTU9	I3L3T0	Q9BTU6	P12109	Q9NYH9	P82932	Q9P291	P37837	P53990-3	P11233
P41252	Q99622	A0A2R8YFJ4	Q9NPH2	A0A2R8YCH5	Q9NQ88	Q9NRV9	Q0ZGT2-4	P62993	P68104	Q9Y2L1	Q9H6B4	Q9BRR6	P17987	M0QXB5	Q8TAQ2-2
Q86VP6	H0Y390	Q8N1G0	D6RHE1	Q9Y5A9	A0A2R8Y3X5	A0A087WUK2	Q4G0J3	P16070	Q76M96	Q6NUK1	Q8NFQ8	Q9Y680	P62195	Q13177	P29317
Q9UJQ4	Q9HCQ7	Q15061	P30043	O96019	A8MZH8	D6RFG8	O15294-2	A0A3B3ITW1	P07996	A0A0C4DG49	A0A3B3ITK0	I3L0E3	Q9Y6N5	Q14240	Q92783-2
A0A0G2JIW1	H0YDL9	V9GZ56	Q9Y2Z0	P84077	A0A0A0MRI2	A2AB90	Q9BV44	P12111-2	P48163	Q96KP4	P61224	Q86W92-4	Q5T8U5	O15498	P62847
P07741	Q8TAA5	Q9Y673	Q7Z6M1	A0A3B3ITT1	Q9UJW0	O94925	Q5JQP8	Q08752	Q14103	H0YMV8	Q9UMF0	Q9Y2Q3	Q9H223	O15357-2	Q92896
P50990	Q9H1E3	Q53H12	P62280	Q9NQ88	P29373	Q16864	Q9NRV9	A0A087WYX9	P12004	P52294	Q96A33	P35269	P15121	Q16698	P30508
G8JLG1	P22102	A0A3B3ITN0	O95155-3	Q13907	Q9NR31	P11940	A0A087WUK2	O75940	P30613	P14209	P27695	Q16512	A0A024RA52	Q96JM3	Q5W0H4
Q8WX93-3	Q9BSD7	P49588	A0A0C4DG88	A0A2R8Y3X5	P78318	Q92552	D6RFG8	P30533	Q8TAE8	P28288	Q6P2E9	O75475	Q13263	O00507-2	O60701
P0DPI2	Q09666	Q9NRX4	P07384	P48637	Q96C24	Q9Y217	Q16864	P62140	Q8NCW5	P35520	C9JRZ6	P62316	F8VU90	H0YEH1	Q6P2Q9
A6NKG5	P63261	P49916	J3KQY1	A0A0A0MRI2	Q9UN86	O14545	P11940	Q8WXF1	P50991	Q14BN4	P14174	Q9NRF8	Q8WZA9	Q02790	Q9NQY0
O76041	O00592	A0A087WUL2	Q9Y605	P63208	P12956	Q9NQ50	Q14061	F5H669	Q96CT7	A0A2U3TZU2	P29590	P62899	Q9UJU6-2	Q71UI9	Q10567-2
C9JF13	Q9HCC0	P32119	Q9NSE4	Q9UMS0	Q9BZQ8	P12110-2	Q92552	P52292	Q8N4C6-6	Q8TEX9	E9PF82	P17612	Q7Z7L8	H7BZ98	P12277
P17096	Q07065	Q9NY12	Q15031	D6RBD7	P29144	Q9H3P7	P48740-4	P07204	P62081	P62070	P52272	P04844	P62917	Q9BYC9	P08670
Q15029	Q9Y2A7	Q7RTV0	Q9UNX4	Q9UJW0	Q14157	P62266	A0A0A0MRN5	P50914	P23396	Q9Y5J7	Q5SRP5	P09493-6	Q14318	P61026	Q9Y295
O15460	Q6DKJ4	Q99622	O14874	P29373	P15170-3	P31942	Q13884	P01111	Q9Y2L1	Q13885	Q08J23	O43390	Q9UBR2	Q99797	Q9Y2G5
F8VVA7	Q8WXR4-5	P22466	Q9NXH9	Q9NR31	Q3BDU5	Q9BWD1	Q9NQ50	Q9HAN9	Q6NUK1	Q8N1W1-5	P07919	P49903	P49915	Q49AN9	P23381
Q92878-3	P16278	H0YDL9	Q9Y4G6	P78318	Q4G0N4	P78344	Q9H3P7	Q96KR1	Q9P258	R4GN98	O95864	Q9NWT8	P21810	O75937	Q9BYN0
P07093	Q9Y3D3	Q8TAA5	P23434	P12956	Q6S8J3	H7C1U8	P62266	Q07960	B7Z4B8	Q9H7Z7	X6R5Z6	Q93077	Q92572	Q13823	P54577
Q8TDN6	M0QXB5	Q96QC0	P82664	Q9BZQ8	O75874	Q8IW45	P31942	Q14195-2	Q96KP4	Q8NEU8	Q7Z4R8	Q9BT22	Q9NSC5	P46777	A0A087X0W7
O94776	Q9H1A4	Q9H1E3	P82933	P29144	Q9BXY0	Q9ULU4-3	Q9BWD1	Q9P000	H0YMV8	Q9ULG6	D6REX3	A0A3B3IRL2	Q3KQU3	K7ES02	P62072
P53582	Q13177	O15230	P25325-2	Q4G0N4	P60174	Q13561	P23919	O43242	G3V5N8	P45880	P00488	P61160	O95168	Q6UWH4	Q9UJS0
Q14807	Q14240	P22102	P42166	O75874	Q16531	P51148-2	H7C1U8	P41223	P14209	Q96TC7	P98082	P08243	P62888	Q9NXG2	P06748
Q8N6R0	Q9UBP9	Q9BSD7	O94903	F8W7U8	J3KR44	Q99439	M0R117	P11047	P28288	Q9NVV4-2	S4R360	Q9NUU7	Q9NZZ3	Q92945	K7ERE1
P49257	P50570-4	O00592	Q10567	P60174	P11172	P49757	A0A1W2PQ51	J3KNS1	P35520	Q9P0M6	P60866	P54578	P20042	P21964	H7C2Q8
O75947	E9PHA2	Q09666	Q12899	Q16531	A0A3B3IU18	Q15643	Q9ULU4-3	E5RG17	P62070	F6XEV2	Q9BPX5	J3KPS0	Q9Y5L4	Q8IZL8	P54725
Q96DH6-2	Q16698	P63261	O95373	P11172	P38159	O95801	Q13561	P25205	A0A2U3TZU2	Q9NTZ6	U3KQ56	P60228	Q32Q12	P11233	Q9NR45
P51571	Q96JM3	Q9HCC0	P49761	J3KR44	P08559	P53611	P51148-2	Q15388	Q9Y5J7	O75915	O14964	Q8IUI8	Q9NQ48	Q8TAQ2-2	P49406
P17174	Q02790	Q9H1B7	Q8NC56	P38159	Q9BWJ5	Q9NWU2	Q99439	Q5JVZ5	Q96CG8-3	P04040	O00159	Q8IV20	Q99623	P29317	P30626
D6RHJ6	Q96J01	Q07065	Q8TD55	Q14376	Q5JRX3	E9PSI1	P49757	Q16762	Q13885	P60468	P46060	P06730	Q9Y490	Q10472	Q99733
Q9NVH1	Q96S55	Q6DKJ4	P62913	Q9BWJ5	Q99961	P09525	Q15643	O94925-3	Q8N1W1-5	P41221	A0A087WYR3	O60447	E5RGQ3	Q92896	F8W930
Q8NEF9	E9PDR0	Q8WXR4-5	Q09161	Q5JRX3	Q8TF42	Q9BU23	O95801	Q9UBV2	R4GN98	Q15020	Q709F0	A0A0C4DFN3	O00629	Q5W0H4	D6RF48
Q5JTV8	Q9ULE0	F6QDS0	P63092	Q99961	O00303	O75438	Q9NWU2	O15144	Q9H7Z7	P13804	O00330	Q99442	P31689	Q9NVT9	P62993
Q9NSI2	Q9BYC9	P16278	Q8WX92-2	Q8TF42	M0QXB4	Q9NW82	Q5T1M5-2	Q15393	P45880	Q5T9A4	Q15149	P46937	Q9BRK5	O60701	P16070
P48507	Q99797	Q9H1A4	P21333-2	P37802	P24386	P24539	P09525	O43920	Q96TC7	P61020	P20073	Q15833	Q15058	Q6P2Q9	Q6P1M0
J3KNA0	P61026	Q9Y3D3	Q9Y281	O00303	J3KN38	P49720	Q9BU23	Q05209	Q9Y3E7	Q8NBU5	Q5JTH9	P62857	Q9NVI7-2	Q9NQY0	Q08752
Q9BRP8	A0A3B3ISV3	M0QXB5	Q96F86	M0QXB4	A0A0U1RQV4	B5ME97	Q96BH1	P52788	Q9P0M6	A0A0A0MRE9	I1E4Y6	Q9Y5J1	A0A087X0R6	P12277	A0A087WYX9
P22033	Q13823	Q13177	Q9UHQ9	P24386	Q9HAU5	P35555	P49720	P29966	Q9NTZ6	P08621	Q9Y570	P02786	Q96G03	P08670	Q9UN37
Q9UBW7	O75937	Q14240	P04406	A0A0U1RQV4	Q15149-4	O00217	P24539	P02795	P04040	Q9Y333	A8MXV4	Q07157-2	P62314	Q9Y520-3	O75940
Q96GM5	P46777	O15498	Q9NVM9	Q9HAU5	A0A1W2PPZ5	Q02878	P35555	Q9NTI5-2	P41221	P09417	Q9NZN3	Q96C01	P49792	Q9Y295	P30533
Q5JW30	Q9NXG2	P50570-4	P45954	Q8IWB7	P16401	Q13596	H3BRN4	Q99714	Q15020	Q9Y2T2	Q6IBS0	Q9NZL4	O75348	P24928	Q15434
Q12931	P21964	E9PHA2	Q9BV86	Q15149-4	P35613-2	P43155	Q9BUA3	Q6VY07	Q5T9A4	Q9Y394	O95139	Q96EY7	P53396	Q13724	H3BQQ2
F6Y5H0	Q96EB6	Q96JM3	O00754	A0A1W2PPZ5	P40222	P35568	Q02878	Q03252	P13804	Q99613	H3BTC0	Q9Y6Y8	O95671	Q9Y2G5	P62140
Q13541	P11233	Q16698	P11766	H3BS10	Q04446	Q96BW5	Q13596	P26196	P61020	Q7L2H7	Q8IV08	H3BQK9	C9JJ19	P60900	C9J4M6
Q9BUQ8	P29317	Q96SQ9-2	O43847	Q9P217	F8WBH5	C9J0I9	P43155	B1AKD8	H0Y7A7	H0YNH8	P23458	Q9BVP2	P39019	P23381	Q9NY61
F5H248	P62847	Q02790	Q9Y6C9	P16401	P10809	Q7Z7H8	G5E9P3	P39748	Q8NBU5	Q13405	P17050	O76031	Q8WWI1-3	Q9BYN0	A0A0U1RQF0
Q8IYB8	Q10472	Q96J01	Q96D15	P35613-2	F8VQD4	P56381	Q96BW5	P62328	A0A0A0MRE9	P62995	A0A286YF22	P67775	J3KQ32	Q01970-2	P50914
P04181	Q5W0H4	Q9ULE0	P46109	Q16775	O75934	O14976-2	Q14966	P19971	O60271	Q9Y2D5-6	O75083	P36639	Q96FJ2	P54577	Q9UM00
Q5SSJ5	Q9NVT9	Q9BYC9	Q16537	P40222	S4R435	Q13084	Q7Z7H8	O75477	P47712	P00966	P00338	Q4G0J3	Q96GA7	P06748	H0YBL1
Q9H7B2	O60701	P61026	P26373	Q04446	P98194-2	P43897	O14976-2	Q14137	F8W6P5	P23219	Q96DZ1	O15294-2	O76024	H7C2Q8	P01111
A6NFX8	Q9BZG1	Q99797	Q9UJK0	Q92791	P49207	O60216	P43897	P09543	E9PQA6	P00558	O60832	Q9BV44	E9PKP7	P54725	Q9HAN9
A0A0A0MTH0	Q1ED39	A0A3B3ISV3	P05230	P10809	P38117	O76070	O15400	D6RG19	P08621	Q13347	O75340	Q9NRV9	P63244	Q9NR45	Q96KR1
P42704	Q92828	Q13823	P50395	O75934	Q8TDD1	P41250	Q13084	Q15233	Q8NEZ2	Q9NPE3	Q99943	A0A087WUK2	Q96AE4-2	P30626	Q07960
Q9UKU9	Q6P2Q9	O75937	Q08257	P49207	O95833	P30043	O60216	O95433	Q9Y333	P12235	Q92882	D6RFG8	P12694	Q99733	Q14195-2
O94905	A0A1C7CYX0	P46777	Q9BXK1	P38117	M0QXN5	F8W1A4	O76070	P46976	P09417	Q9HD45	A0A0C4DFZ2	O94925	B3KS98	Q9BWS9-2	Q15628
O95292	I3L1J3	K7ES02	O75976	P41208	I3L4B4	Q7Z6M1	P12074	P11387	Q9Y2T2	P36776	F5GYQ1	H9KV45	Q8NFH3	F8W930	Q9P000
Q5SRQ6	A0A0A0MTI1	O00165	Q14573	Q8TDD1	P08133	P62280	A0A0A0MTH9	F8WCR4	Q9Y394	Q12874	P49773	Q2TAM5	O95747	D6RF48	O43242
Q9H2W6	P12277	Q9NUL3	Q9BSJ8	M0QXN5	Q9Y4E8-3	G5E9D5	P41250	Q8IVL6	Q99613	Q8N129	Q16854	Q16864	P58546	P62993	P41223
Q9Y5P6	A0A2R8Y4C3	Q9HD26	Q9UBE0	P08133	O00232	Q9Y303-3	D6RHE1	P11717	Q7L2H7	Q9UBM7	Q9BW91	P11940	O14907	P16070	P11047
P13674	P08670	P21964	Q16706	O00232	O75815	P48751-2	U3KQS8	H0Y360	H0YNH8	Q8TB61	Q9NV70	Q92552	O95219	Q6P1M0	E5RG17
Q86X55	P24928	Q96EB6	O14548	G3XAH6	P20339	P07384	P30043	P49368	Q13405	O95881	Q9BXP2	D3YTA9	P33176	Q08752	E7EQR8
O14672	Q9Y295	P40763	Q8ND56	P20339	O95782-2	F5H7K1	Q9Y2Z0	Q9UBQ7	P62995	Q53EP0	H3BN98	Q9Y217	C9K0J5	A0A087WYX9	Q16762
O00483	P30291	P11233	P41252	O95782-2	A0A3B3IRT8	Q08AE8	Q7Z6M1	P19623	P00966	Q13123	P07355	Q9NQ50	Q6XZF7	O75940	P30622-2
E9PHY5	Q13724	P29317	Q9UJQ4	A0A3B3IRT8	Q9H2G2-2	A0A0C4DGB0	F8W1A4	P26038	Q5BKZ1	P07737	P07602	P12110-2	P02545	P30533	O94925-3
P00505	P23381	H3BLV9	Q9UEY8-2	Q9H2G2-2	Q04941	Q9UNX4	P62280	Q96QK1	P00558	Q68EM7	Q12805	Q9H3P7	P14618-2	P62140	Q9UBV2
P27694	Q9BYN0	P62847	A0A0G2JIW1	Q8WTS6	E7EWK3	Q9NSE4	P48751-2	A2RRP1-2	Q13347	B1ALA9	A0A087WW40	P62266	Q9Y2Q5	C9J4M6	O15144
B7ZC38	P54577	Q10472	P07741	Q9UQ80	Q7L5N7	Q9NWZ5	P07384	Q6UVY6	Q9NPE3	F6T1Q0	Q96EY8	P31942	Q9H7D0	J3KPD3	Q504U8
P98160	P62072	Q92896	Q9H9Y2	Q93008-1	Q8WTS6	Q9NXH9	J3KQY1	C9JZR2	Q7Z4V5	Q96S52	F5H345	Q9BWD1	G3XAN4	Q8WXF1	Q15393
Q9HAT2	Q9UJS0	Q5W0H4	Q96EK6	Q92922	Q9UQ80	Q9Y4G6	Q9UNX4	P62875	P12235	O95571	P62829	P78344	P10412	Q9NY61	O43920
P19388	P06748	Q9NVT9	P50990	A0A0A0MTN0	Q92922	Q9UJY1	Q9NSE4	Q9Y4E8	Q12874	E9PNQ8	O14818	H7C1U8	Q05682	P62166	Q05209
O60763	H7C2Q8	O60701	G8JLG1	Q14974	A0A0A0MTN0	P23434	O14874	P08574	O60502	Q9Y5S2	P38919	Q8IW45	Q6FI13	A0A0U1RQF0	P52788
Q9NQT5	P54725	Q1ED39	F5H0R1	O43399	Q14974	P82933	P05106	A2A2Q9	Q96IJ6	Q8N2C7-2	Q8NC51	Q13561	P82673	A6NC57	P29966
Q9NUD5	Q9NR45	Q92828	Q9NYF8	A0A087X1B1	O43399	P25325-2	Q9NXH9	O15145	Q8N129	O60256	B1AHB1	Q99439	Q9HBH5	P07204	Q15020-4
Q9Y5A9	P49406	Q6P2Q9	H3BP71	A0A087X256	A0A087X1B1	P42166	Q9Y4G6	Q9Y625	Q9UBM7	O60333-2	Q9NX40	P49757	Q9Y5S9	P50914	P02795
P29218-3	H0Y9G6	A0A1C7CYX0	P0DPI2	K7EIG7	A0A087X256	O94903	Q9UJY1	O43252	Q8TB61	P61006	P48960	H0Y4Z8	Q96I24	H3BLU7	Q99714
O96019	Q9NY27	A0A0A0MTI1	O76041	B4DJV2	K7EIG7	Q9H3Q1	P23434	P62854	O95881	P68036	P46976-3	Q15643	P62805	Q9H0A0-2	Q03252
Q5T123	Q99733	I3L1J3	B4DR80	Q9BZE9	B4DJV2	E9PER6	A0A0A0MT32	E9PJH7	A0A2R8Y430	Q9Y277	Q13200	O95801	O75369-2	Q9UM00	P26196
P33981-2	Q13153	P12277	C9JF13	O14617-3	P18077	O95373	P32856	P10599	Q13123	P17858	Q9H936	Q9NWU2	A0A2R8YE63	O43639	P39748
P84077	F8W930	P08670	Q96ES7	P18077	I3L4C2	Q8NC56	A0A3B3ISM6	Q9NR28	Q53EP0	O75351	P26368	E9PSI1	Q969M3	H0YBL1	E9PJZ7
Q9NQ88	P62993	Q9Y295	P17096	I3L4C2	Q96JH7	P49761	P82664	Q9Y224	P07737	P53597	O00461	Q9Y2H0-3	Q15113	P01111	P62328
H3BRJ5	Q6IQ32	P24928	O15460	Q96JH7	Q14696	Q8TD55	Q14315-2	Q96DI7	B1ALA9	Q15370	P52209	P09525	P30086	Q9HAN9	P19971
Q00535	A0A3B3ITW1	P30291	F8VVA7	Q14696	Q15046	P62913	Q99996-5	Q9NXR7	Q96K17	P62753	Q8WUM0	P54619	A0A0R4J2G3	Q96KR1	O75477
G8JLA2	Q7L190	Q13724	P07093	Q15046	O75394	P53992	P82933	I3L0N3	Q8IVF2-3	D6RCD0	Q8N465	Q9UHP3	Q9BZE1	Q07960	Q14137
A0A0A0MRI2	Q08752	P23381	P55735-3	O75394	O95302	P63092	Q6IAK0	O15126	H7C3P4	P52597	Q8IXM3	Q9BU23	Q9BYD6	Q14195-2	Q96K76-4
P48637	Q9UN37	Q9BYN0	Q8TDN6	O95302	A0A2R8YFH5	Q8WX92-2	P42166	Q9Y266	Q6ZR64	P30085	O00622	O75438	Q8IZV5	Q15628	P09543
P63208	O75940	P54577	A0A3B3ITD8	A0A2R8YFH5	P02461	O60563	O94903	Q9NR12	E9PNQ8	Q9P0U1	Q13595	P49720	H0Y5K5	Q9P000	Q15233
Q9BW19	P30533	P06748	O94776	O14777	Q9UJY5	P21333-2	P54802	P40121	Q9Y5S2	Q4VC31	Q9Y2S7	P24539	Q9UMX5	O43242	O95433
P29373	P62140	H7C2Q8	P53582	F5GYF8	Q8TDZ2	Q9Y281	E9PER6	A0A087X1N8	O15020-2	Q08380	Q9Y6M9	P35555	P35579	P41223	P09493-5
Q9UJW0	J3KPD3	Q9NR45	Q14807	P02461	Q71DI3	Q96F86	Q12899	Q6ZMZ3	O60506	Q9UEY8	P35221	A0A2R8Y4Z8	P36405	P11047	O00422-2
Q9NR31	Q8WXF1	P49406	Q8N6R0	Q9UJY5	P32320	P09110	O95373	Q9NRR5	P62913-2	Q9BY32	Q92947	Q96EL3	O14828	E5RG17	P11387
P78318	Q9NY61	H0Y9G6	Q86V87	Q8TDZ2	Q3MHD2	Q14318-2	Q8NC56	P11142	O60333-2	O95372	Q8IWE2	A0A0B4J203	Q9BT09	P25205	Q8IVL6
Q96C24	C9JBI3	Q9NUJ1	P49257	P32320	P16949	Q9UHQ9	Q8TD55	Q9Y6K8	P56377	Q7Z6Z7-2	P05387	Q02878	P30419	E7EQR8	P11717
Q9UN86	Q9Y467	Q9NY27	H3BQK0	Q71DI3	O43592	P04406	Q9NVH0	Q969V3	P61006	Q96S44	Q9NQC3	Q13596	A0A1B0GVZ4	Q15388	P49368
P12956	Q86UV5	Q68CZ2-2	O75947	P13611-2	Q9NP92	P61925	K7EIG9	P11216	P17858	P30048	Q9Y2X9	E7ETZ4	P41091	Q16762	Q9UBQ7
P29144	O43929	F8W930	Q5VZL5-3	Q3MHD2	Q15836	P45954	P62913	Q9UQ03	P68036	Q13418	Q8NFW8	P43155	P09382	P30622-2	P19623
O75874	P52292	P62993	P51571	P16949	P35244	Q9UPT5	Q09161	Q8WUP2	Q9Y277	Q5R3B4	P83731	P35568	Q01085	O94925-3	G8JLK1
Q9BXY0	P50914	Q6IQ32	P31040	F5H8H2	P82909	O00754	P53992	O60783	O75351	Q13049	Q9P2E9	G5E9P3	P49189	Q9UBV2	Q14353
P60174	H3BLU7	A0A3B3ITW1	P17174	O43592	P26641	P11766	P63092	Q9NP61	P53597	P13611-4	Q16222	Q96BW5	P42224	Q6RW13	P26038
Q92485-2	Q9Y6A5	A0A087WV22	O75792	Q15836	Q8IUF8	P35813	P21333-2	Q53FA7	Q15370	Q9HAV7	Q9UFN0	C9J0I9	O60488	O15144	Q96QK1
Q16531	Q9UM00	Q7L190	Q9NVH1	P82909	E9PFK9	O43847	Q96F86	Q93052	H7BZ14	A0A1W2PPH1	A0A0G2JHC2	Q14966	P27797	Q15393	Q6UVY6
Q86WV7	P01111	Q08752	Q5JTV8	P26641	Q96J02-2	A0A075B785	Q9Y281	Q01813	P62753	Q9P0J1	Q14847	H0YMR4	Q8IZ41	O43920	P62875
P11172	Q96KR1	Q9UN37	Q9NSI2	E9PFK9	Q96DB5	Q16643-3	P09110	P54886	G5EA31	Q04917	P31948	O43852-4	Q8TCE6	Q05209	J3QTA6
J3KR44	O15381	P30533	O75390	Q8N1G0	Q15061	Q96D15	Q9UHQ9	Q9UBW8	P30085	Q9BZV1	P61081	Q16763	P62906	P52788	Q8NDI1-3
P38159	Q07960	P62140	P48507	A0A0A0MQR2	V9GZ56	P10620	A0A0A0MSK4	P04899	P52597	E9PGT6	J3KRC4	Q7Z7H8	Q9Y3B7	P29966	P08574
Q9BWJ5	O43242	J3KPD3	Q9BRP8	Q96DB5	P10301	P46109	P04406	Q86XP3	Q9P0U1	Q9BVC6	Q6DKI1	O15400	P36269	P02795	O15145
Q5JRX3	Q13330	Q8WXF1	P22033	Q15061	F2Z3J9	P35625	Q4KMQ2-3	P62424	Q4VC31	Q6YHK3-3	J3KQJ1	P43897	Q8WZ82	Q9UPY6	Q9NZR1
Q99961	P41223	Q9NY61	Q9UBW7	P52630	Q9Y673	Q16537	Q15582	O00566	Q08380	Q9UKK3	Q68CQ7	Q13084	Q9NZU5	Q99714	O43252
O75446	P11047	Q9Y467	Q96GM5	P10301	P49588	O43150-2	P45954	P51858	Q9BY32	Q9H6B4	O14656	O60216	Q92621	Q6VY07	P62854
P05787-2	J3KNS1	Q86UV5	Q12931	F2Z3J9	Q9NRX4	P26373	Q9BV86	Q9Y2B0	O95372	Q13033	P20933	P41250	Q08211	Q03252	E9PJH7
O00303	Q15388	O43929	F6Y5H0	Q9Y673	P27816-6	P50395	Q9UPT5	P52306	Q7Z6Z7-2	Q8NFQ8	Q13501	E7ERY9	C9JA28	P26196	J3KPT4
M0QXB4	A0A2R8Y653	P52292	Q13541	P49588	P32119	Q08257	G3V3X5	Q99704	Q96S44	A0A3B3ITK0	P18669	P30043	O60664	P39748	B1AL79
O75608	O94925-3	P50914	Q9UJ83	Q9NRX4	Q99622	Q8NI08-7	P11766	Q9NS69	Q9BW60	P61224	O00267	Q7Z6M1	P40261	P62328	P10599
O75190	O15144	Q9UNW9	Q8NBX0	P32119	Q7RTV0	O95182	P35813	P20700	P30048	A0A2R8Y4W2	P20962	Q6ZNE5	Q16666	P19971	Q9NR28
Q15149-4	Q15393	Q9Y6A5	A0A0C4DGB6	Q9NY12	O14558	Q9BSJ8	O43847	P61326	Q13418	P41214	P09496	P62280	P40123	O75477	E9PQA5
Q9BUP3	O43920	Q9UM00	Q9BUQ8	Q7RTV0	Q9Y2X9-2	Q9UBE0	A0A075B785	Q3ZCQ8-2	Q5R3B4	Q96A33	P14927	O95155-3	O43264	Q14137	Q9Y224
A0A1W2PPZ5	Q9NVN8	O43639	Q8IYB8	Q99622	H0YDL9	Q9H2D6-7	F5H442	B6VEX4	Q9Y383	P27695	P46779	P07384	Q8WVM8	Q96K76-4	Q9NZI7
P16401	Q05209	P01111	P04181	O14558	Q12846	P41252	Q9Y6C9	P35754	P13611-4	C9JRZ6	K7EPN4	Q14185	A0A2R8Y811	P09543	Q96DI7
P35613-2	P52788	Q96KR1	Q5SSJ5	A0A2R8YFU2	Q5JSH3	Q86VP6	Q92598-2	P32455	Q9HAV7	P14174	Q06210	Q9BQC6	E9PDF6	Q15233	Q9NXR7
P40222	P29966	O15381	Q9H7B2	H0YDL9	Q96QC0	Q9UEY8-2	Q96D15	P62306	Q15428	P20591	O75694	J3KQY1	Q6NVY1	O95433	O15126
Q86WU2	Q9NTI5-2	Q07960	A0A0A0MTH0	Q12846	Q9H1E3	A0A0G2JIW1	H0YBB4	E9PNW4	Q9UH65	E9PF82	P63172	A0A0C4DGB0	Q07954	P46976	Q9Y266
Q04446	Q99714	O43242	P42704	O75600	A0A0C4DG68	P07741	Q9NQW7	P05091	A0A1W2PPH1	Q08J23	Q52LJ0	Q9UNX4	Q9H3N1	Q96RT1-7	Q9NR12
O00411	E9PD53	P41223	Q9UKU9	Q96QC0	P22102	Q96EK6	P46109	P13073	Q04917	P07919	P09486	Q5TB53	Q9Y6G9	O00422-2	P40121
P10809	Q03252	P11047	O94905	Q9H1E3	Q9BSD7	Q9H9Y2	P35625	P67936	B4DKB2	P10155	Q99426	Q9NSE4	P46087	P11387	A0A087X1N8
O75934	P26196	Q09472	O95292	Q9NVM1	P63261	P50990	P26373	P51452	Q9BZV1	P61964	P53999	P05106	Q9Y3Y2	Q8IVL6	O43818
Q68DW7	P52756	Q15388	Q5SRQ6	P22102	Q09666	G8JLG1	O43150-2	P63000	E9PGT6	O95864	A0A0C4DGH0	Q9NWZ5	Q96QR8	P11717	A0A3B3ISZ5
I3L1K6	P39748	Q99707	Q9H2W6	Q09666	O43665	Q13325	P05230	O00410	Q9BVC6	Q9H444	P15880	Q9NXH9	O94874	P49368	Q9NRR5
O75379	P62328	A0A2R8Y653	Q86X55	P63261	O00592	P0DPI2	F8VYE8	P53634	P16455	X6R5Z6	Q9BSH4	Q70JA7	Q9UBS4	A6NIX2	P11142
Q96RE7	O75477	O94925-3	O14672	Q9HCC0	Q07065	H0YA55	P50395	Q9NW15	Q9UKK3	D6REX3	P16260	Q9Y4G6	A0A087X1Z3	Q9UBQ7	Q9H479
P49207	Q14137	Q9UBV2	O00483	Q07065	Q9Y2A7	O76041	Q08257	P36507	X6R960	P98082	Q4VXZ8	Q9NSY1-3	J3QLR8	P19623	Q9Y6K8
P38117	Q96K76-4	O15144	P51692	Q9Y2A7	Q6DKJ4	B4DR80	O75976	Q99541	Q9Y3C8	S4R360	A6NEL0	Q9UJY1	M0R026	P26038	Q969V3
P08133	P09543	Q15393	E9PHY5	Q6FGG4	Q86VS8	B7Z6J7	O95182	P21796	Q9H6B4	P60866	Q99733-2	P23434	E9PCY5	Q96QK1	Q9Y4F5-3
O00232	Q5VTE6	O43920	P00505	Q6DKJ4	A8MVZ6	P17096	Q14573	O14744	Q13033	Q9BPX5	P78559	A0A3B3ISM6	Q01130	Q6UVY6	P11216
Q3SY77	Q15233	Q9NVN8	P27694	Q86VS8	Q9Y3D3	Q96LW7	Q9BSJ8	Q12765	Q8NFQ8	O14964	Q9NRX2	P82933	Q8WW12	C9JZR2	Q9UQ03
P13796	O95433	P19022-2	P98160	F6QDS0	Q13177	O15460	Q9UBE0	P43304	A0A3B3ITK0	O00159	Q13641	P25325-2	Q15365	O15145	Q9UGM6
G3XAH6	O00422-2	Q05209	Q9HAT2	P16278	Q14240	F8VVA7	Q16706	P62879	P61224	P46060	P09601	P42166	P40926	Q9NZR1	O00291-3
O15118	Q9UBC3	P52788	P19388	Q9H1A4	C9JDW2	Q92878-3	Q9UID3	P28161	Q9Y6E0	P50452	O75534	O94903	P23443	O43252	P45974-2
P20339	P11387	P29966	O60763	Q13177	O15498	Q01085-2	Q9H2D6-7	P62633	P27695	Q13547	P33316	Q9H3Q1	P09104	P62854	Q8WUP2
O95782-2	Q8N3P4-2	Q9NTI5-2	Q9NQT5	Q14240	E9PHA2	P07093	O14548	J3KMZ8	C9JRZ6	Q709F0	Q9NW13	P54802	P51580	Q8WXC6	Q9NP61
A0A3B3IRT8	Q8IVL6	Q99714	P52435	O95793	Q16698	Q8TDN6	P41252	P13984	P14174	O00330	A0A087WWF1	O95373	O00148	E9PJH7	Q53FA7
A0A3B3IRP0	P11717	Q03252	Q9NUD5	O15498	Q8WX93-4	A0A3B3ITD8	Q86VP6	O15269	Q9P2W9	Q15149	A0A096LP25	P49761	B4DFG0	P10599	A0A0C4DFV9
P54819-3	P49368	E9PD53	Q9Y5A9	E9PHA2	Q02790	Q8WWI5	A0A0G2JIW1	I3L4Q0	E9PF82	P20073	Q7L2E3-2	Q8NC56	G5E9L0	Q9Y224	Q9H0S4
H0Y9X1	P19623	P26196	O96019	Q16698	Q96J01	O94776	O60292	Q8WUW1	P63220	Q5JTH9	Q5JXC2	Q8TD55	J3QRS3	Q9NZI7	Q9NZB2
Q9NZH0	P26038	P39748	Q5T123	Q96JM3	H7C5E4	P53582	P07741	P49589-3	Q08J23	Q9Y570	E7EPT4	P62913	P28070	Q96DI7	O95980
O00267-2	I3NI32	Q96HR3	A0A0A0MSH9	Q86VW0	Q9BYC9	P49257	Q96EK6	O95340	P07919	I1E4Y6	Q14789-4	Q09161	Q9Y5X1	Q99570	Q93052
Q9UQ80	A0AV96	P62328	Q9NQ88	Q02790	P61026	Q92545	P50990	O94804	P10155	Q9NZN3	P35268	P53992	Q9H2U2	I3L0N3	Q01813
Q93008-1	P37268	O75477	G8JLA2	Q71UI9	O75937	O75947	G8JLG1	P02794	A0A0C4DFT3	Q13158	P13489	P63092	P20337	O15126	P54886
F5GZI3	P08574	Q14137	A0A0A0MRI2	Q9BYC9	Q13823	Q96FJ0-2	Q8WX93-3	O43464	P61964	Q6IBS0	H7C393	Q8WX92-2	Q9HD33	Q9Y266	Q9UBW8
Q92922	O15145	Q15233	P63208	P61026	P46777	O14981-2	Q13325	H7C4H2	O95864	Q9NRY4	Q8N1G4	P21333-2	P22234	Q9NR12	A0A3B3ISG5
Q9Y287	Q86W42	O95433	Q9BW19	O75937	Q01518-2	P51571	P0DPI2	Q96HE7	Q9H444	Q15067	Q53GQ0	Q96F86	Q8WU90	A0A087X1X9	P49748-3
A0A0A0MTN0	O43252	Q9NRU3	H7BYN4	Q13823	Q9NXG2	P31040	H0YA55	Q14697	X6R5Z6	O95139	P30837	Q9Y281	Q01518	P40121	P62424
Q14974	P62854	Q8IYS2	O75312	P46777	Q9HD26	P17174	O76041	A0A2R8Y5N1	Q7Z4R8	A0A286YF22	Q9UJZ1	P09110	P55084	A0A087X1N8	O95168-2
O43399	J3KPT4	O00422-2	Q9UJW0	Q01518-2	P21964	Q9NVH1	P17096	Q5VTL8	D6REX3	O75083	P08473	Q9UHQ9	P50479	X6RAE7	O00566
Q8TF39	P10599	P11387	P29373	O00165	Q7LGC8	F8VZI0	P82094	O94760	P98082	Q96AT9	P14618	A0A0A0MSK4	Q9UKG1	Q6ZMZ3	P51858
A0A087X256	Q9NR28	Q8IVL6	Q9NR31	Q9NXG2	Q8IZL8	Q5JTV8	Q9H9A5-6	Q9H299	P60866	Q96DZ1	A0A1B0GTL5	Q8N5I4	Q06830	Q9NRR5	Q9Y2B0
K7EIG7	Q8NDZ4	P11717	P78318	Q9HD26	P40763	Q75MG1	Q9Y6I9	O14617	A0A0D9SF63	O60832	Q8WX93	P04406	P84095	P11142	P52306
Q8IYR0	Q9Y224	P49368	Q96C24	P21964	P11233	Q9Y3P9	O15460	Q29RF7	U3KQ56	O75340	Q05519	P61925	O15116	F8WAN1	Q99704
G3V1P5	Q9NZI7	P19623	P49069	P40763	Q8TAQ2-2	O75390	P07093	A0A087X0Q1	Q9BPX5	Q99943	P43007	Q9NVM9	Q9BT78	Q9Y6K8	Q9NS69
P18077	Q96DI7	Q16629	P12956	P11233	P62847	Q9BXV9	Q6VEQ5	P30044	O14964	Q92882	G3V325	Q4KMQ2-3	Q8IUE6	Q9Y4F5-3	P20700
Q96JH7	G3V0I5	P26038	A0A0A0MSE7	Q8TAQ2-2	Q10472	P48507	Q8TDN6	F8W031	G3V1D3	A0A0C4DFZ2	Q9UNZ2	Q15582	O60749	P11216	Q3ZCQ8-2
Q14696	I3L0N3	Q9UBD5	P15170-3	Q92783-2	Q92896	Q9BRP8	A0A3B3ITD8	P04075	P04733	P49773	O43402	P45954	Q7L576	Q9UQ03	Q13618
Q15046	O15126	I3NI32	Q4G0N4	B4DLR2	Q13131-2	P22033	A8MYT4	Q7Z2W9	P46060	F5GYQ1	Q9Y399	Q9BV86	Q92575	Q8WUP2	P32455
A0A2R8YFH5	A0A087X090	Q96QK1	O75874	Q10472	Q9NVT9	P62736	O94776	Q9NQG5	Q15459	P01116-2	A6NNT2	Q9UPT5	P29401	Q53FA7	P35754
O95302	Q9Y266	Q13409	Q96T60	Q92896	O60701	Q13023-2	P53582	M0R0F0	P50452	G3V1A6	P15924-3	O00754	P62979	Q9NP61	P62306
O14777	P21953	Q9Y4E8	Q9BXY0	O60701	Q6P2Q9	Q9NXS2	Q05397-2	Q59FY4	O00330	Q9BW91	P22830	P11766	Q99757	Q9BUJ2	P05091
Q96ER9	Q9NR12	P37268	P60174	Q6P2Q9	Q9NQY0	Q12931	Q86V87	P13807	Q15149	P54652	P61513	P07108	A6NKB8	Q9H0S4	P13073
P00918	P40121	P08574	Q16531	Q9NQY0	Q10567-2	Q13541	P49257	Q9UKD2	P20073	Q9NV70	Q9UNK0	O43847	Q3SY69	Q9NZB2	P67936
Q9UJY5	A0A087X1N8	A0A0A0MSG2	Q86WV7	Q10567-2	P12277	J3KQL8	O75947	A0A0B4J1R7	Q14011	Q9BXP2	O15355	Q96D15	A0A0A0MQS1	O95980	P51452
P36404	O43818	A2A2Q9	P11172	P12277	Q9BSF4	Q8NBX0	P51571	A0A0A0MQV6	Q5JTH9	H3BN98	P26639	H0Y9E6	O60220	Q93052	P63000
Q71DI3	Q9NRR5	O15145	J3KR44	P08670	P08670	P10253	P31040	P62277	Q9Y570	P07602	O60568	Q9BQA1	Q8IXB1	Q8WXA9-2	O00410
Q3MHD2	P11142	Q86W42	P38159	P24928	Q9Y295	Q8IVF2	P17174	P61353	Q6IBS0	P07355	Q9NR30	P46109	Q9P299	Q01813	Q9NW15
P82663	Q969V3	O43252	Q9BWJ5	Q9Y295	P24928	Q9UQR1	O75792	P62191	Q15067	Q12805	A0A1P0AYU5	P35625	Q16658	Q86VR2	P53634
Q9C0J8	P11216	P62854	Q99961	Q9Y2G5	Q9Y2G5	E7EV41	Q96PN6-4	P45974	A0A286YF22	Q96EY8	Q86VH2	O43150-2	J3KN29	P54886	P36507
P16949	Q9UNY4	J3KPT4	P37802	P60900	P60900	Q9BUQ8	Q9NVH1	H0Y6I0	O75083	A0A087WW40	P61970	P26373	Q15126	Q9UBW8	Q99541
O43592	Q9UGM6	P10599	O00303	P23381	P23381	P04181	F8VZI0	Q13308-6	Q96AT9	F5H345	P40939	P05230	Q9H6F5	P04899	P21796
Q9NP92	Q8WUP2	Q8NDZ4	M0QXB4	Q9NPI6	Q9NPI6	Q5SSJ5	Q5JTV8	Q9UL15	Q96DZ1	P62829	P12236	P50395	Q02750	A0A3B3ISG5	Q9UHB7-2
Q15836	Q15833-2	Q9Y224	O75608	Q9BYN0	Q9BYN0	Q04721	Q9BXV9	Q9UMS4	O60832	Q9Y3D0	Q07021	Q08257	C9JFR7	Q86XP3	O14744
Q96DA6	O60783	Q9NZI7	Q96QD9	H3BTN9	Q01970-2	Q9H7B2	P48507	Q9NRH3	O75340	O14818	Q9H0E2	O75976	Q9NX46	P62424	Q12765
P35244	P29762	Q96DI7	Q8TCD5	P54577	P54577	P42704	Q9BRP8	Q9H8Y8	Q92882	Q8NBZ7	Q86SX6	O95182	P10515	Q9NX24	P43304
P82909	Q9H0S4	G3V0I5	O75190	P62072	P62072	O94905	Q9HC35-2	Q14554	A0A0C4DFZ2	P42167	P04424	Q14573	Q9Y697	O00566	P62879
Q9UIV1	Q8NBJ4	I3L0N3	Q9BXB5	B7ZL14	P06748	O95292	P22033	E9PDF2	P49773	Q8NC51	O14980	Q9BSJ8	P51553	P51858	P28161
P26641	Q93052	O15126	Q8IWB7	Q9UJS0	H7C2Q8	Q5SRQ6	P62736	O96008	P01116-2	Q9NX40	Q9Y265	Q9UBE0	P39023	Q9Y2B0	P62633
D6RBW0	Q01813	Q9Y266	A0A1W2PPZ5	P06748	P54725	Q9H2W6	O15228	A0A024R571	Q9UHD8-5	B1AHB1	Q9H5Q4	Q16706	P18859	Q86XL3	O15269
A0A140T9L0	O14681	Q9NR12	P16401	H7C2Q8	Q9NR45	P13674	G3XAL9	Q86VH2-3	Q9BW91	P48960	Q9UKX5	Q9H2D6-7	Q9UBG0	Q99704	Q7L8J4
Q8N1G0	P54886	P40121	P35613-2	P54725	H0Y9G6	Q86X55	Q12931	P35998	Q9NV70	Q13200	H3BR94	O14548	P16035	Q9NS69	Q8WUW1
Q15061	Q9H0R6	A0A087X1N8	Q16775	Q9NR45	P30626	X6R8A1	Q13541	Q9UBI1	P54652	Q05048	P16435	P05161	J3KMY5	P20700	P49589-3
Q96DB5	A0A3B3ISG5	O43148	P47974	P49406	Q9NY27	O14672	J3KQL8	O15357	H3BN98	Q9H936	P26885	Q8ND56	J3QQ67	Q3ZCQ8-2	O95340
V9GZ56	P62424	O43818	P40222	P30626	Q99733	O00483	Q8NBX0	Q6P9B6	P07602	P26368	P82914	P16989-2	P47813	P49754	O94804
P10301	O00762	Q9NRR5	O00411	Q9NUJ1	F8W930	Q96B36	P10253	Q03135	P62829	O00461	Q9NYK5	P22570	P46108	Q8WWM7-6	Q8TB45
Q53H12	O00566	P11142	O95936	F8W930	P62993	P00505	Q8IVF2	P29372	F5H345	P52209	Q9P015	P41252	Q9Y5S1	P35754	Q9UPY8
Q5VV89	P51858	P08754	P10809	D6RF48	A0A087WV22	A0A0U1RQT8	Q9BUQ8	P07195	O14818	Q8WUM0	Q15056	Q86VP6	Q9NP77	P32455	H7C4H2
P49588	Q9Y2B0	P11216	O75934	P62993	Q6P1M0	P27694	Q7KYR7	P12814	P38919	Q8IXM3	Q8NFH5	Q9UEY8-2	Q9BZE4	P62306	Q96HE7
E9PN81	Q86XL3	Q9UNY4	P55212	P12111-2	Q08752	P98160	Q6P6B7	Q9UG63	P42167	Q13595	Q9UIJ7	A0A0G2JIW1	Q9H845	Q01105-2	Q14697
Q9NRX4	P52306	Q9UGM6	Q96RE7	Q6P1M0	Q9UN37	Q9HAT2	O75381	P22307	Q8NC51	Q9Y2S7	P61163	P07741	Q9BS26	P05091	P43005
P27816-6	P49790	Q8WUP2	P49207	Q08752	P23497-3	P19388	P04181	O96011	Q9NX40	Q9Y6M9	C9JNG9	Q96EK6	Q13636	P13073	Q5VTL8
P32119	Q9NS69	Q15833-2	P38117	Q9UN37	O75940	O60763	Q5SSJ5	Q9BTV4	Q9UI30	Q92947	P07942	Q14103-4	P43034	P67936	O94760
Q9NY12	P20700	O60783	X6REY2	O75940	P30533	O14498	Q04721	P09622	Q13200	P35221	Q5VYK3	P50990	A8K878	P51452	Q9H299
Q7RTV0	Q3ZCQ8-2	Q9H0S4	P41208	P30533	Q15434	Q9NQT5	Q9H7B2	Q86WV6	P26368	Q8IWE2	Q5SY16	G8JLG1	Q9H6S3	P63000	P51991-2
H0YDL9	P61326	P29762	P08133	H3BQQ2	P62140	Q9H1Y0	A6NFX8	P48047	P52209	Q9NZB2-6	Q9ULC3	Q8WX93-3	O00273	O00410	P30044
Q8TAA5	Q13618	Q9NZB2	Q9Y4E8-3	Q15434	J3KPD3	Q9Y5A9	P42704	Q1KMD3	O00461	F8WCF6	Q9NVJ2	Q13325	P25705	Q9NW15	F8W031
Q5JSH3	Q9H2P9	Q93052	O00232	P62140	Q8WXF1	O96019	O94905	Q9BW83	Q8WUM0	P05387	P04179	H3BP71	P42677	P53634	Q9NX08
Q9H1E3	P62306	Q8WXA9-2	Q3SY77	Q8WXF1	Q9NY61	Q9UJJ9	O95292	Q14204	Q8IXM3	Q9NQC3	A0A2R8YDW2	O76041	Q9UL25	P36507	Q9NQG5
O15230	Q01105-2	Q01813	P13796	J3KNR0	P62166	Q96J92	Q5SRQ6	Q9UDY4	Q0ZGT2	O76095	O75251	Q8TDM6-4	O95470	Q99541	M0R0F0
P22102	Q8N257	P54886	P20339	Q9NY61	P52292	C9JAB2	O95490-3	B1AK88	Q13595	Q8NFW8	A0A0C4DGV4	P17096	Q02978	P21796	P13807
Q9BSD7	P05091	P04899	O95782-2	F5H669	P07204	P84077	Q9Y5P6	A0A087WV05	P55957	Q6PGP7	C9J9K3	Q96LW7	Q8WUF5	H0Y9L6	Q9UKD2
O00592	P13073	A0A3B3ISG5	A0A3B3IRT8	P62166	A0A0U1RQZ9	Q9NQ88	Q9H2W6	P36957	Q9H6Z4	P83731	O00469-2	Q96AT1	K7EKS1	O14744	A0A0B4J1R7
Q09666	P67936	Q86XP3	Q9H2G2-2	P52292	P50914	Q13907	P13674	P51572	P07900-2	Q9P2E9	P53618	O15460	Q99470	G3XAJ6	A0A0A0MQV6
P63261	P51452	P62424	P54819-3	P07204	Q9UM00	Q00535	Q86X55	P07814	P35221	Q9Y3A5	P27348	F8VVA7	H7BYD0	O95297-2	D6RHI9
Q9HCC0	P63000	O00762	H0Y9X1	A0A0U1RQZ9	X6RA30	A0A0A0MRI2	X6R8A1	Q96AQ6	Q8IWE2	Q16222	O75380	P07093	O43633	Q12765	P62277
Q9H1B7	O00410	O00566	O00267-2	P50914	H0YBL1	P63208	O14672	Q9UEW8	Q14694	Q9UFN0	P21291	Q8TDN6	O75323	P43304	P61353
Q07065	A0A0A0MSK6	P51858	Q9UQ80	Q9UM00	P01111	Q9Y5P6-2	O00483	E7ETY7	P05387	Q14847	Q8N0X7	A0A3B3ITD8	P45985	P62879	Q15029-2
Q9Y2A7	Q86U86-7	Q9Y2B0	P26368-2	P01111	Q9HAN9	Q9UJW0	Q96B36	O75935	Q9NQC3	P61758	Q9UBT2	Q8WWI5	Q12797	P28161	Q96H20
Q6DKJ4	P53634	P52306	Q93008-1	Q9HAN9	Q96KR1	O75312	P00505	Q9Y4Y9	O76095	E5RJR5	Q16270	O94776	H7C5E2	P62633	P62191
P16278	P36507	P49790	Q9ULR0-2	Q96KR1	Q07960	P29373	P27694	A0A1X7SBZ2	Q96RF0	J3QQX2	Q96FQ6	P53582	P27144	P13984	H0Y6I0
F6QDS0	Q99541	Q9NS69	A0A087WUC6	Q07960	Q14195-2	Q9NR31	B7ZC38	Q10471	P38936	Q9Y3C4-3	J3QQT2	Q86V87	O43815	I3L4Q0	J3KPY9
Q9Y3D3	P21796	P20700	Q92922	Q14195-2	Q15628	P78318	P98160	M0QZM1	P83731	P31948	Q9NRG7	P49257	Q5T4B2	Q7L8J4	Q9UL15
Q9H1A4	O14744	Q3ZCQ8-2	A0A0A0MTN0	Q9P000	Q9P000	Q96C24	Q9HAT2	P55957-2	Q9P2E9	P16234	Q10713	P63146	Q12965	O15269	Q5TFE4
Q13177	Q14684	P49754	Q14974	O43242	O43242	Q9UN86	O60763	Q0VDF9	Q16222	Q8IYM9	O94851	O75947	P11498	P49589-3	Q9UMS4
Q14240	Q12765	H0YM70	Q8TF39	P41223	P41223	P12956	Q9NQT5	Q96HS1	Q9UFN0	P61081	G8JLH6	O14981-2	Q12841	O94804	Q9H8Y8
Q9UBP9	P43304	Q13618	Q9BZE9	P11047	P11047	Q9BZQ8	F2Z2W7	Q9HB71	Q14847	J3KRC4	Q03001-9	P51571	Q9P035	O95340	Q14554
O15498	P62879	Q9H2P9	P18077	E5RG17	E5RG17	P29144	Q96FN4	P35580	A0A0G2JHC2	J3KQJ1	Q70UQ0-4	P31040	P13473	H7C4H2	O96008
P50570-4	P00374	P62306	Q14696	P25205	P25205	Q14157	A0A2R8YCH5	O15031	P61758	Q6DKI1	P15144	P17174	Q9UHD1	Q96HE7	A0A024R571
E9PHA2	P62633	Q01105-2	Q15046	E7EQR8	Q16762	P15170-3	Q9Y5A9	H0UI06	J3QQX2	Q86TI2	P04083	O75792	Q13526	Q14697	P35998
Q16698	Q9HCE3	P05091	Q9Y5B8	Q16762	Q99707	Q4G0N4	O96019	Q96HC4	P31948	Q68CQ7	Q5T160	Q9NVH1	P16152	P43005	E9PCB6
Q96JM3	J3KMZ8	P13073	C9JNE2	A0A2R8Y653	A0A2R8Y653	O75874	Q9UJJ9	Q9HCJ6	Q08623	O14656	Q9NPQ8	Q5JTV8	Q9NWH9	Q5VTL8	Q6P9B6
Q96SQ9-2	P13984	P67936	A0A2R8YFH5	P30622-2	O94925-3	Q9BXY0	C9JAB2	B1ALY0	P61081	Q9H4A6	Q96B49	Q9Y3P9	A0A2Y9D025	O94760	Q9UBI1
Q9H0I3	O15269	P51452	O14777	O94925-3	Q9UBV2	P60174	P84077	Q8N2K0	J3KQJ1	P20933	Q96CS3	Q9BXV9	Q13404	P52735	Q03135
Q02790	I3L4Q0	P63000	Q7Z7E8	Q9UBV2	O15144	Q16531	Q9NQ88	P03928	J3KRC4	O14521-2	P36955	P48507	Q5TEC6	Q9H299	P16333
Q96J01	P49589-3	O00410	F8W7R3	O15144	Q15393	J3KR44	A0A2R8Y3X5	E9PM92	Q6DKI1	Q13501	P61960	Q9BRP8	Q7L0Y3	H3BUH9	P07195
Q6NUP7	O95340	P53634	Q96ER9	Q15393	O43920	P11172	A8MZH8	O95336	Q68CQ7	P18669	O60264	P22033	O60784	P51991-2	P12814
E9PDR0	A0A087WTP3	Q9NW15	Q9UJY5	O43920	Q05209	P38159	A0A0A0MRI2	J3KQN4	O14656	O00267	Q9Y5B9	P62736	P83111	P30044	Q9UG63
Q9BYC9	Q96HE7	P36507	Q8NI27	Q05209	P52788	Q9BWJ5	P48637	P04264	P20933	P09496	Q9NX47	H3BSM5	Q6DD88	A0A0U1RQQ9	P22307
Q99797	Q14697	Q99541	O43286	P52788	P29966	Q14376	P63208	P42566	Q9H4A6	P20962	Q92616	A0A024R4K9	P60903	F8W031	Q9BXB4
P61026	Q5VTL8	P21796	Q71DI3	P29966	Q15020-4	Q5JRX3	Q9UMS0	P15153	Q13501	P14927	P46977	Q12931	P09661	Q9NQG5	Q9BTV4
A0A3B3ISV3	O94760	O14744	P32320	Q15020-4	P02795	Q99961	P29373	Q15274	P18669	P46779	P48723	Q13541	Q12792	Q9UKD2	P20340
Q13823	P42696	Q14684	Q3MHD2	P02795	Q9UPY6	C9J6B6	O75312	P13797	O00267	K7EPN4	A0A2R8YGD1	J3KQL8	P31153	P13807	P09622
O75937	Q29RF7	Q13043	Q9NX14	Q9UPY6	Q99714	Q8TF42	Q9NR31	Q8IYI6	P09496	Q06210	Q9H2K0	Q8NBX0	P18124	P62277	Q86WV6
P11441	O14617	Q12765	P82663	Q9NTI5-2	U3KQC1	P37802	P78318	F5H2F4	P20962	P63172	O75396	P10253	Q9Y2X3	P61353	P48047
P46777	P30044	P43304	Q9C0J8	Q99714	Q6VY07	O00303	B5MEG9	Q06323	P14927	Q7Z4I7	Q9NP73-2	Q9BUQ8	P56134	Q96H20	Q1KMD3
O00165	F8W031	P62879	P16949	U3KQC1	E9PD53	M0QXB4	Q96C24	P31939	P46779	Q52LJ0	P10768	F5H248	Q8NBL1	P62191	F5GZ97
Q6UWH4	P18065	Q9BRJ6	F5H8H2	Q6VY07	Q03252	P24386	Q9UN86	B8ZZQ6	Q06210	H0YDT8	Q6NUM9	Q8IYB8	Q15008	P62699	Q9BW83
Q9NXG2	Q9GZS1	Q15738	O43592	Q03252	P26196	O75608	A0A2U3TZR0	P11234	P63172	Q9NY93	P49321	Q8NCE2	P36543	P45974	Q14204
P21964	P04075	P00374	Q9NP92	E9PD53	P52756	Q96QD9	P12956	K7EK07	Q7Z4I7	Q92805	Q9Y3L5	O75381	Q9UKY7	H0Y6I0	Q9UDY4
Q96EB6	Q7Z2W9	P62633	Q15836	P26196	P39748	J3KN38	Q9BZQ8	F8VZQ9	Q52LJ0	O15212	Q16822	Q5SSJ5	Q15750	P20594-2	B1AK88
Q8IZL8	P02743	Q9HCE3	Q96DA6	P52756	E9PJZ7	Q9HAU5	P29144	P19338	P80297	P09486	P37108	P04181	P61586	P13746	Q5VSL9-2
A0A024RCR6	Q9NQG5	J3KMZ8	P35244	P39748	P62328	Q8IWB7	P15170-3	P48735	P09486	Q99426	F5H4R6	Q04721	P61289	Q9UL15	A0A087WV05
P40763	M0R0F0	O15269	P82909	P62328	O75477	A0A1W2PPZ5	Q4G0N4	Q68DG0	Q99426	P41240	P29279	Q9H7B2	Q9Y2V2	A0A0C4DG44	P36957
P11233	Q9UPP1	P49589-3	C9JDE9	P19971	Q14137	P16401	O15037	Q9UFW8	O15212	A0A0B4J1W3	O43598	A6NFX8	Q9NZI8	Q5TFE4	I3L2N2
Q8TAQ2-2	Q9UKD2	A0A087WTP3	P26641	O75477	Q96K76-4	P35613-2	O75874	P61158	P41240	P53999	Q9H488	P42704	C9JZL8	Q9UMS4	P07814
Q92783-2	P15170	H7C4H2	A0A140T9L0	Q14137	P09543	Q16775	Q9BXY0	P60953	A0A0B4J1W3	A0A0D9SFP2	P53701	O94905	P52758	Q9H8Y8	Q13895
P62847	A0A0A0MQV6	Q96HE7	A0A2R8YFJ4	P09543	Q15233	P40222	P60174	P56199	F8VVM2	P15880	P01024	O95292	P24534	Q14554	Q96AQ6
Q10472	Q9ULX6	Q14697	Q9Y4P8	Q15233	O95433	Q04446	Q16531	P37837	P53999	Q9BSH4	P04843	Q5SRQ6	F5H6X6	A0A024R571	Q5QPM7
Q92896	P62277	A2AAT0	Q15061	O95433	Q96RT1-7	Q92791	J3KR44	P17987	A0A0C4DGH0	Q13610	P36915	Q9Y5P6	P07996	P35998	P78537
Q5W0H4	P61353	P26358	Q96DB5	Q96RT1-7	P11387	P10809	P11172	Q96C86	P15880	A6NEL0	Q8IXI1	Q9H2W6	P48163	P37198	Q9UEW8
Q9NVT9	P62191	P42696	P52630	P11387	Q8IVL6	O75934	P38159	P35908	Q9BSH4	P78559	Q96C36	P49750-3	P12004	Q6P9B6	O75935
O60701	P45974	O94760	F2Z3J9	Q8IVL6	P11717	P98194-2	Q9BWJ5	Q96CG8	A6NEL0	Q13641	P22695	P13674	Q8TAE8	Q9UBI1	Q9Y4Y9
Q1ED39	Q86U38	O14617	Q9Y673	P11717	P49368	P49207	Q14376	P62195	P78559	Q9NRX2	A0A3B3IU45	Q86X55	P23396	Q03135	Q10471
Q92828	H0Y6I0	Q29RF7	Q53H12	P49368	Q9UBQ7	P38117	Q5JRX3	Q9Y6N5	Q13641	J3QL05	Q9UJU6	X6R8A1	Q96BY6	P16333	P55957-2
Q6P2Q9	O14929	P51991-2	Q5VV89	Q9UBQ7	M0R3C7	Q8TDD1	C9J6B6	H0YDU8	Q9NRX2	P09601	Q9H0A0	O14672	Q6NUK1	P29372	Q0VDF9
A0A1C7CYX0	Q5TFE4	A0A087X0Q1	P49588	P19623	P19623	O95833	Q99961	H3BRL3	P09601	O75534	Q96BR5	Q07812-5	A0A0C4DG49	P07195	Q9HB71
A0A0A0MTI1	Q9UMS4	P30044	Q9NRX4	Q14353	P26038	O14617-5	Q8TF42	Q9H223	O75534	P33316	Q99567	O00483	G3V5N8	Q9UG63	P35580
P12277	Q9NRH3	H0YLJ3	P27816-6	P26038	Q96QK1	P08133	O00303	B1ALD9	P33316	A0A087WWF1	J3QSU6	P51692	P14209	P12814	O15031
P08670	Q14554	F8W031	P32119	Q96QK1	Q6UVY6	O00232	M0QXB4	Q00059	Q9NW13	Q9NW13	Q96A35	Q96B36	P28288	P22307	H0UI06
Q9Y520-3	P09493-4	A0A087WXK2	H7BY33	Q6UVY6	H0YHL5	O75815	Q96QD9	A0A024RA52	A0A087WWF1	P49593	P63313	P00505	P35520	Q9BXB4	Q96HC4
Q9Y295	O96008	P18065	Q7RTV0	P62875	P62875	P20339	Q8TCD5	P15121	E7EWV1	E7EWV1	P31946	P27694	A0A2U3TZU2	Q9BTV4	E9PM92
P24928	Q9H9Z2	Q9GZS1	Q99622	O15145	A0A087WXB0	O95782-2	Q9HAU5	Q9BWS9	A0A096LP25	A0A096LP25	P50416	B7ZC38	Q9Y5J7	P20340	O95336
Q9NVU0	A0A024R571	P04075	H0Y390	Q9NZR1	A2A2Q9	A0A3B3IRT8	O75190	Q13263	Q00577	Q7L2E3-2	Q8TCJ2	P98160	Q13885	P09622	G3V529
P30291	Q86VH2-3	Q7Z2W9	P22466	O43252	O75170-6	Q9H2G2-2	Q8IWB7	F8VU90	Q9H0L4	Q00577	P05141	Q9HAT2	Q9H7Z7	Q86WV6	P42566
Q13724	P35998	P02743	Q12846	P62854	O15145	Q04941	Q15149-4	Q8WZA9	X6RLX0	Q9H0L4	P61769	P19388	Q9BVL2	P48047	P15153
Q7Z398	P37198	Q9NQG5	Q8TAA5	Q92609	Q9NZR1	Q5VWZ2	A0A1W2PPZ5	E7ESP9	Q14789-4	X6RLX0	P23497	O60763	H0Y7A7	Q1KMD3	Q5JR04
P23381	F8VUY8	M0R0F0	Q96QC0	P10599	O43252	E7EWK3	P16401	Q14318	E7EPT4	E7EPT4	P60842	Q9NQT5	Q8NBU5	Q9BW83	P13797
P54577	Q03135	Q9UKD2	A0A0C4DG68	E9PQA5	P62854	Q8WTS6	P35613-2	P62917	P35268	Q14789-4	O00203	Q9H1Y0	P47712	Q14204	Q8IYI6
P62072	Q9H8Y1	P13807	O15230	Q9Y224	E9PJH7	O00267-2	P40222	E5RI56	P13489	P35268	O00161	A0A2R8YCH5	E9PQA6	Q9UDY4	J3QR09
P06748	P07195	A0A0A0MQV6	Q9H1E3	Q9NZI7	P10599	Q9UQ80	Q04446	Q9UBR2	Q8N1G4	P13489	Q969G5	Q9Y5A9	P08621	B1AK88	Q9UIQ6
H7C2Q8	P12814	Q9ULX6	P22102	Q96DI7	P46934-4	Q93008-1	Q92791	C9JG87	Q53GQ0	Q8N1G4	O43172	O96019	Q8NEZ2	A0A087WV05	Q06323
P54725	P22307	P62277	Q9BSD7	Q9NXR7	Q9Y224	F5GZI3	Q99611	P49915	P30837	Q53GQ0	Q16795	Q9UJJ9	P09417	P36957	P31939
Q9NR45	Q9BTV4	P61353	Q09666	Q9Y266	Q9NZI7	Q92922	P10809	O95760	Q9UJZ1	P30837	P35232	Q96J92	Q13405	B1ALK7	B8ZZQ6
P49406	P20340	P58317	O00592	Q9NR12	Q96DI7	A0A0A0MTN0	F8VQD4	P21810	Q99715-4	Q9UJZ1	P61981	C9JAB2	P62995	I3L2N2	Q969X5
P30626	P09622	Q96H20	P63261	P40121	Q9NXR7	Q14974	A0A0D9SEN1	Q92572	Q96C90	Q96C90	P17252	P84077	P00966	P51572	Q13033-2
Q9NUJ1	Q96ST3	A0A087X1E4	Q9HCC0	A0A087X1N8	P18887	O43399	O75934	Q8TCS8	Q5JWF2	Q5JWF2	P15291	Q9NQ88	P00558	P07814	P19338
Q9NY27	P48047	P62191	Q9H1B7	Q9NRR5	G3V0I5	A0A087X1B1	P49207	B0YIW2	E9PF49	P14618	O75607	A0A2R8Y3X5	Q13347	Q96AQ6	P25490
Q99733	Q1KMD3	P45974	Q07065	P11142	I3L0N3	Q9H7C4-2	P38117	E9PGT1	P08473	A0A1B0GTL5	Q13162	Q00535	Q9NPE3	O75157	P48735
Q13153	Q8WVX9	Q86U38	Q9Y2A7	Q9Y6K8	Q9Y266	F8W717	P41208	Q9NSC5	P14618	Q9NUP9	O15235	A0A0A0MRI2	Q7Z4V5	Q9UEW8	O15226
F8W930	Q9BW83	C9J1D1	V9GY48	Q969V3	Q9NR12	Q9BZE9	O95833	Q3KQU3	A0A1B0GTL5	Q9UNZ2	H7C1N3	P63208	P12235	E7ETY7	P61158
D6RF48	Q14204	Q9UL15	Q6DKJ4	P08754	P40121	P18077	M0QXN5	O95168	Q53GI4	Q9Y399	A0A087WY96	Q9UMS0	F8W8I8	P50750-2	P60953
E9PPM1	B1AK88	O14929	O15047	P11216	A0A087X1N8	Q66PJ3	P08133	P62888	P43007	O43402	Q6PKG0	Q9BW19	Q96IJ6	O75935	Q8WZA0-2
P62993	A0A087WV05	Q9UMS4	Q86VS8	C9JB30	Q9NRR5	I3L4C2	O00232	Q9NZZ3	Q9UNZ2	A6NNT2	P10644	Q9UJW0	Q8N129	Q9Y4Y9	P37837
Q9P031	P36957	Q14554	P16278	Q9UQ03	P11142	Q14696	O75815	O43684	Q9HD15	P22830	A0A087X2D5	P29373	Q13123	M0QZM1	P17987
Q6IQ32	I3L2N2	O96008	Q9H1A4	Q9UGM6	P18583-2	Q15046	O15118	P20042	O43402	Q9GZY8	P56537	Q9NR31	Q53EP0	Q0VDF9	Q9Y250
A0A3B3ITW1	P68366	Q9H9Z2	Q9Y3D3	P45974-2	Q9Y6K8	Q9Y5B8	P20339	Q9Y5L4	A6NNT2	P61513	Q5SXM8	Q96C24	P07737	Q9HB71	P62195
Q7L190	P51572	A0A024R571	Q13177	Q8WUP2	Q969V3	O75394	O95782-2	Q32Q12	P22830	Q9UNK0	Q6UXN9	P78318	Q96K17	P35580	Q9Y6N5
Q08752	P07814	P35998	Q14240	O60783	P11216	O95302	Q9H2G2-2	O60343	P61513	O15355	A0A0A0MRR7	Q9UN86	F6T1Q0	O15031	H0YDU8
Q9UN37	Q13895	P26599-3	O15498	Q53FA7	Q9UQ03	A0A2R8YFH5	Q9GZN8-2	Q9Y490	O15355	Q9H2U1	P49411	P12956	Q8IVF2-3	Q9GZZ9	H3BRL3
O75940	P35637	P37198	P50570-4	Q9NP61	Q9UGM6	P02461	Q5VWZ2	Q99623	P26639	P26639	P09669	Q9BZQ8	E9PNQ8	H0UI06	A0A3B3IS06
P30533	O75935	Q9NW64	E9PHA2	Q9H0S4	O00291-3	Q9UJY5	E7EWK3	E5RGQ3	O60568	O60568	Q6P1L8	P29144	Q9Y5S2	Q96HC4	H0YDT0
P62140	Q9Y4Y9	Q03135	Q16698	Q9NZB2	P45974-2	Q8TDZ2	Q8WTS6	O00629	Q9NR30	Q9NR30	P08240	Q14157	P62913-2	P03928	Q9H223
J3KPD3	Q10471	E9PQ01	Q96JM3	O95980	Q8WUP2	P32320	O00267-2	P31689	A0A1P0AYU5	A0A1P0AYU5	P18510	O15037	P56377	Q8NF91	A0A2R8Y7F4
Q8WXF1	Q13427	Q9H8Y1	G3V1D8	Q8NBJ4	O60783	Q71DI3	Q9UQ80	Q9BRK5	P61970	C9JAZ1	P30520	O75874	Q9Y277	E9PM92	B1ALD9
Q9NY61	M0QZM1	P07195	Q96SQ9-2	Q8WXA9-2	Q9NP61	Q3MHD2	Q93008-1	E9PKV8	P12236	P61970	Q9HAV0	F8W7U8	Q15370	O95336	A0A024RA52
Q9Y467	P35749-4	P12814	Q86VW0	Q01813	Q53FA7	P13611-2	F5GZI3	Q15058	Q07021	Q9Y426	Q9Y230	Q9BXY0	P52597	P04264	P15121
O43929	Q0VDF9	Q9UG63	Q02790	Q86VR2	Q9H0S4	Q9C0J8	A0A0A0MTN0	Q9NVI7-2	Q9H0E2	P12236	Q5SW79-2	P60174	Q9P0U1	G3V529	P61978
P52292	Q96HS1	P22307	Q96J01	Q9UBW8	Q9NZB2	P16949	Q14974	A0A087X0R6	Q86SX6	Q07021	P55884	Q16531	Q4VC31	P42566	Q13263
P50914	Q14651	Q9BTV4	Q9ULI2	P04899	O95980	F5H8H2	A0A087X256	Q96G03	P59998	Q9H0E2	O95822	Q86WV7	Q9BY32	P15153	Q8WZA9
P02008	P12532	P20340	Q9BYC9	A0A3B3ISG5	Q8NBJ4	O43592	K7EIG7	P62314	Q13542	Q86SX6	O14967	P11172	H0Y5K2	Q5JR04	Q9UJU6-2
Q9Y6A5	Q9HB71	P09622	Q99797	P62424	Q93052	Q15836	B4DJV2	P49792	O14980	O14980	F2Z2X0	J3KR44	P30048	Q5TDH0	Q14318
Q9UM00	P35580	Q96ST3	P61026	Q96MX6	Q01813	Q96DA6	Q9BZE9	O75348	Q9Y265	Q9Y265	P05023	P38159	Q9BW60	P13797	P62917
O43639	Q96HC4	P48047	A0A3B3ISV3	O00566	E7ER32	P82909	Q93063	P53396	D6RD18	D6RD18	P67809	Q9BWJ5	Q13418	Q01650	Q9UBR2
P01111	Q9HCJ6	Q1KMD3	Q13823	P51858	Q86VR2	P26641	P18077	O95671	P16435	P16435	O15143	Q5JRX3	Q5R3B4	Q9UIQ6	P49915
Q92917	Q8N2K0	Q8WVX9	O75937	Q9Y2B0	P54886	E9PFK9	I3L4C2	P11908	P82914	P26885	P62820	Q99961	Q9Y383	Q06323	P21810
Q96KR1	P03928	Q9BW83	Q5T5P1	P52306	Q9UBW8	Q96J02-2	Q14696	C9JJ19	P26885	P82914	J3KNQ4	Q8TF42	Q04917	P31939	Q92572
P46937-9	E9PM92	Q14204	P11441	Q99704	Q9H0R6	A0A2R8YFJ4	Q8IXL7-2	P39019	Q9P015	Q9NYK5	Q8WUH6	P37802	B4DKB2	B8ZZQ6	Q9NSC5
Q9NZW5	O95336	Q13257	P46777	P49790	P04899	A0A0A0MQR2	Q15046	Q8WWI1-3	Q15056	A0A0C4DGA2	P00367	Q8NEM2	Q9BVC6	Q13033-2	P20908
Q07960	P04264	B1AK88	O15049	Q9NS69	A0A3B3ISG5	Q9Y4P8	O95302	J3KQ32	A0A0C4DGA2	Q9P015	Q96SL4	O00303	O75821	P19338	P62888
O15381	G3V529	A0A3B3ISQ4	E7EVK1	P20700	Q86XP3	Q96DB5	A0A2R8YFH5	Q96FJ2	B8ZZN6	Q15056	P61011	M0QXB4	Q9UKK3	P48735	Q9NZZ3
Q14195-2	Q9UNQ2	A0A087WV05	O00165	Q3ZCQ8-2	P62424	Q15061	Q9Y2H1	E9PKP7	Q9UIJ7	C9IZG4	J3QLE5	P24386	Q14161	Q68DG0	P20042
O43242	Q15274	P36957	Q9NXG2	Q8WWM7-6	O00566	V9GZ56	P02461	P63244	P61163	Q8NFH5	K7EJC8	O75608	Q8NFQ8	P61158	O43684
P41223	P13797	P68366	Q92945	Q13618	P51858	P10301	Q9UJY5	P52789	A0A0G2JQ62	Q9UIJ7	P35606	Q96QD9	P61224	P60953	Q9Y5L4
P11047	Q01650	H3BSC1	P21964	P32455	Q9Y2B0	A0A0R4J2E8	Q8NI27	O95747	P07942	P61163	Q93050	A0A0U1RQV4	P14174	Q8WZA0-2	Q32Q12
Q14118	Q8IYI6	P07814	Q96EB6	P35754	P52306	Q9Y673	Q8TDZ2	P58546	Q5VYK3	O60678	Q7Z7H5	Q9HAU5	Q08J23	P56199	Q9UGR2
Q09472	J3QR09	Q13895	Q8IZL8	P83436	Q99704	P49588	Q71DI3	O14907	Q5SY16	P07942	O94907	Q8IWB7	P60866	P37837	Q5T8P6-3
E5RG17	Q06323	Q14195	A0A024RCR6	P62306	P49790	Q9NRX4	P32320	O95219	Q9ULC3	Q5VYK3	Q9HCU5	Q15149-4	G3V1D3	P17987	Q9NQ48
P25205	P31939	Q6EEV6	P40763	Q01105-2	Q9NS69	P32119	P13611-2	P33176	Q9NVJ2	Q5SY16	Q16851	A0A1W2PPZ5	Q15459	P62195	Q99623
Q15388	B8ZZQ6	Q9Y4Y9	P11233	P05091	P20700	Q9NY12	Q3MHD2	Q6XZF7	P04179	Q9ULC3	H0YN58	P16401	P50452	Q9Y6N5	Q9Y490
Q16762	Q6P1J9	Q10471	Q8TAQ2-2	P13073	B6VEX4	Q99622	O75427	P17900	O75251	Q9NVJ2	O95202	P35613-2	P51608	Q9UHB6-4	D6RCB9
O94925-3	P19338	P35749-4	P29317	P67936	Q3ZCQ8-2	Q7RTV0	P16949	P02545	E7EQZ4	P04179	Q96KP1	Q16775	O00330	O15078-2	O00629
Q9UBV2	P25490	M0QZM1	Q8N335	P51452	Q8WWM7-6	H0Y390	Q9NRG4	P14618-2	B8ZZX4	O75251	P56385	P40222	Q15149	I3L1T3	Q86X27
O15144	P48735	Q0VDF9	P62847	Q9BYV8	P32455	O14558	F5H8H2	Q9Y2Q5	A0A0C4DGV4	C9JVE2	P50995	Q04446	P20073	H0YDU8	P31689
Q15393	P61158	Q96HS1	Q10472	K7ERP4	P35754	Q12846	O43592	P10412	C9J9K3	A0A0C4DGV4	A0A087X0K9	Q92791	Q9Y570	A0A3B3IS06	Q9BRK5
O43920	P60953	P12532	Q92896	Q13637	P62306	Q7L7X3-3	Q9NP92	P82673	O00469-2	C9J9K3	P36542	P10809	E9PF10	Q9H223	Q9NVI7-2
Q9NVN8	P37837	Q9HB71	Q5W0H4	A0A0A0MSK6	P05091	Q9GZX9	Q15836	Q9Y5S9	Q9C0C9	O00469-2	A0A0B4J2A4	F8VQD4	Q9P2R3	Q13287	A0A087X0R6
P52788	P17987	P35580	Q9NVT9	P67936-2	P13073	Q96QC0	Q96DA6	Q96I24	Q09028	Q9C0C9	P05362	A0A0D9SEN1	Q15067	A0A024RA52	Q96G03
P29966	P62195	H0UI06	O60701	Q9NW15	P51452	Q9H1E3	P82909	P62805	O60669	Q09028	O43776	O75934	H3BTC0	P15121	P62314
Q9NTI5-2	Q9Y6N5	Q96HC4	Q9BZG1	P36507	P63000	P22102	P26641	Q9P2B4	P53618	O15294	P52907	P49207	E9PLP8	Q96JB5	O75348
Q99714	H0YDU8	Q9HCJ6	Q1ED39	Q99541	Q13637	Q9BSD7	E9PFK9	O00115	P27348	P53618	O75489	Q96RE7	A0A286YF22	Q13263	P49792
Q6VY07	Q9H223	Q8N2K0	Q92828	P21796	P36507	Q09666	Q96J02-2	Q15113	P48751	P27348	P19525	P38117	Q92882	F8VU90	P53396
E9PD53	F5H8F7	P03928	Q6P2Q9	O14744	P21796	O43665	Q96DB5	Q969M3	O75380	P48751	P02751-3	P41208	P01116-2	Q8WZA9	O95671
Q03252	Q00059	O95336	I3L1J3	G3XAJ6	Q9UHB7-2	P63261	Q15061	P30086	P21291	A0A075B7B1	A0A2R8Y4T1	O95833	Q9UHD8-5	Q9UJU6-2	Q9NZM5
P26196	A0A024RA52	J3KQN4	A0A0A0MTI1	Q14684	O14744	Q9HCC0	P52630	Q9UJ70-2	Q9UBT2	O75380	Q92597	Q7Z6J0	Q9BW91	Q10589	P11908
P52756	P15121	P04264	P12277	Q12765	G3XAJ6	Q07065	V9GZ56	A0A0R4J2G3	Q16270	P21291	A3KMH1-2	O14617-5	P07602	Q14318	P39019
P39748	Q9BWS9	Q9UNQ2	P08670	P62879	Q14684	Q9Y2A7	P10301	Q9BZE1	P12955	Q9UBT2	P34932	P08133	O14818	P62917	J3KQ32
P62328	Q13263	P46013-2	Q9Y295	P43304	P43304	Q86VS8	A0A0R4J2E8	Q9BYD6	Q96FQ6	Q8N0X7	Q14249	O00232	Q8NC51	Q9UBR2	P52735-3
O75477	P61978	A0A3F2YNY6	P24928	Q15738	P62879	F6QDS0	Q9Y673	Q8IZV5	J3QQT2	Q16270	Q8IVL5	O15118	P26368	P49915	Q96FJ2
Q14137	Q8WZA9	Q15274	P30291	P00374	P00374	P16278	Q53H12	Q9UMX5	Q10713	Q96FQ6	P20340-2	O95782-2	O00461	Q9UFG5	Q96GA7
P09543	Q5VV41	H0Y3X6	Q13724	P62633	C9JJV1	Q9Y3D3	P49588	P35579	O94851	J3QQT2	Q8N6T3-4	A0A3B3IRT8	Q8IXM3	P21810	O76024
D6RG19	B5MCY1	H0YJP0	Q9Y2G5	O94851-5	A0A2R8YF78	Q13177	Q9NRX4	P52943	P62750	Q10713	P48059-3	Q9H2G2-2	Q0ZGT2	Q92572	Q6ZUT6
Q5VTE6	Q14318	P13797	P60900	J3KMZ8	I3L4Q0	Q14240	P32119	P36405	G8JLH6	O94851	P08727	Q5VWZ2	Q9H6Z4	P42766	E9PKP7
Q15233	P62917	Q01650	P23381	O15269	O15269	Q9UBP9	Q9NY12	Q13247	P33316-2	G8JLH6	P12270	Q04941	P35221	Q9NSC5	P63244
O95433	Q9Y294	J3QR09	Q9Y618-2	I3L4Q0	Q7L8J4	C9JDW2	Q99622	O14828	Q03001-9	E7EPM6	A1L188	P54819-3	Q14694	Q3KQU3	Q9HCH5-6
Q9H9Y6-5	P83916	Q5T1Z8	Q9BYN0	Q8WUW1	P49589-3	O15498	Q7RTV0	Q9BT09	Q70UQ0-4	Q70UQ0-4	P26447	Q7L5N7	P05387	P68036-3	Q96AE4-2
O00422-2	Q8TBX8	P31939	Q01970-2	O95340	O94804	E9PHA2	O14558	Q8TBA6	P56182	P31150	Q969E2	H0Y9X1	P83731	Q9BZI7	Q8NG68
P11387	P49674	B8ZZQ6	P54577	O94804	O95340	Q16698	Q12846	A0A1B0GVZ4	P31150	P15144	P78527-2	Q8WTS6	Q9P2E9	O95168	Q8NFH3
Q9UBC3	P49915	P19338	P62072	H7C4H2	A0A087WTP3	Q96JM3	H0YDL9	P30419	P15144	Q9NPQ8	A0A087X027	Q9UQ80	Q9Y3A5	P62888	O95747
Q9UPW5-2	P21810	P48735	Q9UJS0	Q96HE7	H7C4H2	Q02790	Q8TAA5	P41091	P04083	P04083	E7END4	P26368-2	P61758	Q9NZZ3	P58546
Q8IVL6	Q8TCS8	P61158	P06748	Q9Y4E8-2	Q96HE7	Q71UI9	Q9H1E3	P09382	H7C360	Q5T160	O15305	Q93008-1	A0A0G2JHC2	P20042	P00750
P11717	B0YIW2	P60953	H7C2Q8	Q14697	Q14697	Q96J01	Q96JB6	Q01085	Q9Y3B4	Q96B49	Q9Y2U8	Q92922	Q14847	Q9Y5L4	O14907
P49368	O95168	Q96GD4	P54725	P43005	P43005	H7C5E4	A0A3B3IRV6	P49189	P02511	H3BPE7	O95447	A0A0A0MTN0	P31948	Q32Q12	O95219
Q9UBQ7	P62888	P56199	Q9NR45	P26358	P26358	Q9BYC9	P22102	P42224	Q96CS3	Q9Y3B4	O95674	Q14974	J3KQJ1	Q9NQ48	P33176
P19623	Q9NZZ3	P37837	P49406	Q5VTL8	Q5VTL8	P61026	Q9BSD7	O60488	P61960	P02511	Q02818	A0A087X1B1	O14656	Q99623	C9K0J5
Q14353	P20042	P17987	P30626	O94760	O94760	Q13823	Q09666	P27797	O60264	Q96CS3	H0YIS7	K7EIG7	Q9H4A6	Q9Y490	Q6XZF7
P26038	O43684	P62195	Q9NY27	Q9H299	Q9H299	O75937	O43665	Q8TCE6	P49458	P61960	P54920	B4DJV2	Q13501	O00629	Q63ZY3-3
I3NI32	Q9Y5L4	Q9Y6N5	Q13153	Q29RF7	P51991-2	P11441	P63261	E7EMS2	Q9Y5B9	Q9Y5B9	Q9H0U4	G3V1P5	P14927	P31689	P17900
Q6WKZ4-3	Q9BRT9	Q5T8U5	Q68CZ2-2	P30044	P30044	P46777	Q9H1B7	P62906	E7EV99	P49458	P51688	Q9BZE9	P46779	Q9BRK5	P02545
Q96QK1	Q32Q12	H0YDU8	F8W930	F8W031	F8W031	Q01518-2	Q9HCC0	Q9Y3B7	Q92616	O60264	Q9HCN8	P18077	K7EPN4	Q15058	Q13509
Q9ULR3	Q15120	Q8IY37	P62993	P46199	Q9NX08	Q9NXG2	Q07065	Q66K74	P48723	Q92616	O75643	I3L4C2	P63172	Q9NVI7-2	P14618-2
A0AV96	Q9UGR2	Q9H223	Q6IQ32	Q9NQG5	Q9GZS1	Q92945	Q9Y2A7	Q9NZU5	A0A2R8YGD1	E7EV99	P54687	Q96JH7	Q7Z4I7	A0A087X0R6	P84101
H0Y767	Q5T8P6-3	A0A2R8Y891	A0A087WV22	A0A0B4J1S8	P46199	Q9HD26	Q6DKJ4	Q92621	P54840	P48723	Q14151	Q14696	P80297	Q96G03	Q01780-2
P62875	K7EKD8	F5H8F7	Q6P1M0	M0R0F0	Q7Z2W9	P21964	Q86VS8	Q08211	X6RM59	A0A2R8YGD1	Q9P0L0	Q8IXL7-2	A0A0B4J1W3	P62314	P10412
Q9Y4E8	Q9Y490	Q5VV42	Q7L190	Q5VW32	Q9NQG5	A0A0A0MS99	P16278	P69905	O75396	X6RM59	Q10469	Q15046	P53999	P49792	Q9HBH5
P37268	Q99623	Q15773	Q08752	Q9UKD2	A0A0B4J1S8	A0A024RCR6	F6QDS0	G3V4W0	K7EJL1	Q9H2K0	Q15691	O75394	P39687	O75348	P82673
P08574	O00629	Q00059	Q9UN37	P13807	Q9UKD2	Q8IZL8	Q9Y3D3	O60664	Q99471	O75396	O75063	Q9Y5B8	A6NEL0	P53396	Q9Y5S9
O15145	O95757	A0A024RA52	O75940	A0A0A0MQV6	P13807	P40763	Q9H1A4	P40261	P10768	Q99471	Q13148	O95302	Q9NRX2	O95671	Q96I24
Q9Y625	P31689	P15121	P30533	Q93062	A0A0A0MQV6	P11233	X6R700	Q53H82	E7ETB3	P10768	P23526	A0A2R8YFH5	O75534	Q9NZM5	P62805
Q9NZR1	Q15058	Q9BWS9	H3BQQ2	Q8IVB5	Q9ULX6	Q8TAQ2-2	Q13177	Q16666	P49321	Q6NUM9	G0XQ39	O14777	A0A087WWF1	Q6UB35	O75369-2
Q86W42	Q9NVI7-2	Q13263	P62140	A0A1B0GWC0	P62277	A0A3B3IRE4	Q14240	P40123	Q16822	E7ETB3	P16403	Q7Z7E8	Q00577	P39019	Q9P2B4
O43252	A0A087X0R6	Q14318	Q8WXF1	P62277	P61353	P62847	O15498	O43264	O43488	P19784	Q5JTZ9	F5GYF8	Q9H0L4	Q8NFW1-3	O00115
P62854	P62314	P62917	Q9NY61	P61353	Q15029-2	Q10472	E9PHA2	Q8WVM8	P37108	P49321	Q13308	P02461	Q14789-4	Q86YP4	Q15113
J3KPT4	P49792	Q9Y294	Q9Y467	Q15029-2	P62191	Q92896	Q16698	Q6NVY1	E7EM64	Q16822	A0A0C4DFL7	Q9UJY5	P35268	Q8WWI1-3	Q969M3
P10599	O75348	P83916	P62166	Q96H20	H0Y6I0	Q13131-2	Q96JM3	A0A2R8Y811	F5H4R6	P35250	Q9NYU2-2	Q8NI27	Q53GQ0	J3KQ32	P30086
Q9Y224	P53396	Q8TBX8	Q86UV5	P17661	Q5TFE4	Q9NVT9	Q86VW0	Q07954	Q96AJ9	O43488	P30050	Q8TDZ2	Q96C90	Q96FJ2	Q9UJ70-2
Q96DI7	Q9NZM5	P49915	O43929	A0A2R8YD45	Q9UMS4	O60701	Q02790	Q9H3N1	P29279	P37108	F8W6I7	Q71DI3	Q9HD15	Q96GA7	A0A0R4J2G3
Q9NXR7	C9JJ19	Q9BZE9-3	P52292	P62191	Q9H8Y8	Q6P2Q9	Q96J01	Q9Y6G9	Q9H488	F5H4R6	P43490	P32320	A6NNT2	O76024	Q9BZL1
P18887	P39019	P21810	P50914	H0Y6I0	Q8WU76	Q9NQY0	Q8N0U8-2	P46087	O43598	Q9H488	P68402	P13611-2	P22830	Q6ZUT6	Q9BYD6
I3L0N3	Q86YP4	Q92572	Q9Y6A5	J3KPY9	Q14554	Q10567-2	Q9BYC9	Q9Y3Y2	Q5VYS4	Q5VYS4	P38646	Q3MHD2	O15355	P63244	Q8IZV5
O15126	J3KQ32	Q8TCS8	Q9UM00	Q9UL15	P80217	P12277	P61026	Q96KC8	P53701	P53701	O14737	O75427	P26639	P52789	Q9H019
Q9Y266	Q9Y2K3	B0YIW2	O43639	Q5TFE4	P40424	P08670	O75937	Q96QR8	Q12768	P27824	Q9BYX2	P16949	Q9H2U1	Q8NFH3	Q9UMX5
P21953	P63244	O60885-3	P01111	Q9UMS4	A0A024R571	P24928	Q13823	E7ERS3	P49821	P49821	Q8NBF2	Q9NRG4	O60568	O95747	Q9H496
Q9NR12	Q96AE4-2	O95168	Q96KR1	Q9H8Y8	P35998	Q9Y295	P11441	O94874	P40925	P04843	Q14498	O43592	Q9NR30	P58546	E9PK91
P40121	P52789	P62888	O15381	Q8WU76	X6R3G6	Q9Y2G5	Q01518-2	Q9UBS4	Q14966-5	P36915	P30049	Q9NP92	A0A1P0AYU5	P00750	P35579
A0A087X1N8	B3KS98	Q9NZZ3	Q07960	Q14554	Q6P9B6	P60900	Q9NXG2	A0A087X1Z3	P04843	Q9BS40	Q9BUT1	Q15836	C9JAZ1	O14907	G8JL96
O43148	Q8NFH3	H3BRY6	Q14195-2	O96008	Q9UBI1	P23381	Q9HD26	Q8TCC3	P36915	Q8IXI1	Q86U28	Q96DA6	Q07021	O95219	P36405
Q96IC2	H7C1I7	O43684	Q9P000	A0A024R571	Q03135	Q9NPI6	P21964	E9PCY5	Q8IXI1	Q96C36	I3L3B4	P82909	Q9H0E2	P33176	Q13247
O43818	O95747	P20042	O43242	P35998	P16333	Q9Y2L6-2	A0A0A0MS99	J3QK89	Q9BS40	P22695	Q92542	P26641	Q86SX6	C9K0J5	O14828
A0A3B3ISZ5	P22223	Q9Y5L4	P41223	Q9NW64	P07195	Q9BYN0	P40763	Q01130	P22695	Q96M27-2	Q7L1Q6	E9PFK9	Q13542	Q6XZF7	Q9BT09
Q9NRR5	O14907	Q32Q12	P11047	Q6P9B6	P12814	P54577	P11233	Q8WW12	Q96C36	Q9HB07	P17096-2	O14879	O14980	P17900	Q8TBA6
P11142	F5H6N1	Q9UGR2	Q09472	Q9UBI1	P22307	Q9UJS0	Q8TAQ2-2	Q15365	A0A3B3IU45	G3XAI2	E7ESZ7	Q96DB5	Q9Y265	P02545	P30419
F8WAN1	O95219	Q5T8P6-3	Q14118	Q03135	Q9BXB4	P06748	P29317	P40926	G3XAI2	Q9UJU6	Q8TF05	Q15061	P07942	Q8WWQ0	A0A1B0GVZ4
Q9H479	P33176	Q9Y490	P25205	P16333	Q9BTV4	H7C2Q8	E9PCD7	P01023	Q9UJU6	Q9H0A0	O00425	P52630	Q5VYK3	P14618-2	P41091
Q969V3	C9K0J5	Q99623	Q15388	P07195	P20340	P54725	P62847	Q8IY81	Q92974	Q99567	Q15293	V9GZ56	Q5SY16	Q9NRN7	P09382
P11216	P17900	D6RCB9	Q16762	P12814	P09622	Q9NR45	Q92896	P23443	P05412	B0QY89	O95298	P10301	P04179	Q9Y2Q5	P42224
O00291-3	P02545	O00629	A0A2R8Y653	Q9UG63	P48047	P30626	Q5W0H4	P09104	P63313	P63313	E9PK25	Q9Y673	O75251	P84101	O60488
Q8WUP2	Q8WWQ0	Q9NWY4	O94925-3	A0A3B3IS71	Q1KMD3	Q9NY27	Q9Y3A3	P51580	Q96A35	Q96A35	A8MXQ1	Q53H12	E7EQZ4	P10412	P27797
Q15833-2	Q9NX58	O95757	Q9UBV2	P22307	Q14204	Q99733	O60701	K4DI93	P31946	P31946	P09211	Q5VV89	P51178	Q6FI13	Q8IZU1
O60783	Q9Y2Q5	P31689	O15144	Q9BXB4	Q9UDY4	Q13153	Q6P2Q9	Q92615	P50416	Q8TCJ2	Q9NPJ3	P49588	O00469-2	Q9HBH5	P17302
Q53FA7	G3XAN4	Q15058	Q15393	Q9BTV4	Q15208	Q68CZ2-2	Q9NQY0	O00148	Q8TCJ2	P50416	Q9HDC9	Q9NRX4	Q09028	Q6UWU2	X6RAY8
Q9H0S4	P10412	Q9NVI7-2	O43920	P09622	Q86V88	F8W930	A0A0A0MTI1	J3QRS3	P05141	P05141	P08758	P32119	P27348	Q9Y5S9	M0R3D4
P29762	P33981	P62314	A0A0U1RRM1	Q86WV6	A0A3B3ISQ4	D6RF48	Q10567-2	P28070	P61769	P61769	Q9HA77	Q9NY12	O95861	Q96I24	A0A087WYP2
Q9NZB2	Q9Y3A2	P49792	Q9NVN8	Q96ST3	A0A087WV05	P62993	P12277	Q9Y5X1	C9JME2	Q14344	Q99424	Q7RTV0	Q10713	P62805	Q15019-2
A0A3B3IT45	P82673	O75348	Q05209	P48047	P36957	A0A3B3ITW1	A0A087WTJ9	Q9Y2V7	O96013	P60842	Q9UQ13	Q99622	P62750	O75369-2	P62906
Q93052	Q9Y5S9	P53396	P52788	Q14204	P51572	A0A087WV22	P08670	A0A087X0K1	P60842	P00492	P50281	O14558	Q8WUB2	Q9P2B4	Q9Y3B7
Q8WXA9-2	Q96I24	Q9NZM5	P29966	Q9UDY4	Q16881-3	P12111-2	P24928	E7EVQ6	P00492	O00203	A6NJA2	Q9Y2X9-2	P33316-2	Q969M3	S4R3H4
Q01813	P62805	C9JJ19	Q9Y6M7-6	Q15208	P07814	Q6P1M0	Q9Y295	C9JAK5	O00203	Q9C0C2	P51665	Q12846	Q70UQ0-4	Q15113	Q8WZ82
P54886	O75369-2	P39019	Q9NTI5-2	B1AK88	O75157	Q08752	Q147X3	Q9HD33	Q9C0C2	Q9BXW7	P23246	H0YDL9	P04083	P30086	Q9NZU5
Q9H0R6	P30086	Q9H4L7	Q99714	Q96PE2	Q9Y3D2	A0A087WYX9	P60900	P22234	Q9BXW7	Q969G5	P25685	O75600	Q96CS3	Q9UJ70-2	Q92621
P04899	Q9UJ70-2	Q86YP4	U3KQC1	Q16134	Q9UEW8	G5E9A6	P23381	Q8WU90	O00161	O43172	Q13838	Q9GZX9	P61960	A0A0R4J2G3	Q08211
Q86XP3	Q9BZE1	J3KQ32	Q03252	Q86V88	O75935	Q9UN37	Q9NPI6	Q01518	Q969G5	Q16795	Q5XKP0	Q9H1E3	P49458	Q9BZL1	C9JA28
P62424	Q9BYD6	Q96FJ2	E9PD53	A0A087WV05	Q9Y4Y9	P23497-3	Q9BYN0	P09497	A0A0A0MQR7	P35232	O60884	O15230	Q9Y5B9	Q9BYD6	P07900
Q9NX24	Q9UMX5	P40818	P26196	P36957	Q10471	O75940	Q01970-2	Q92973	O43172	P61981	A0A087X2I1	P22102	Q92616	Q9UMX5	O60664
O00762	P35579	E9PKP7	P52756	P78357	Q53EP0-2	P30533	H3BTN9	P55084	Q16795	P17252	Q99459	Q9BSD7	E7EV99	Q9H496	P40261
O00566	K7EJH8	P63244	P39748	I3L2N2	Q8TCT8	Q15434	P54577	P50479	P35232	O75607	O15254	Q09666	X6RM59	P35579	Q53H82
P51858	P36405	P52789	E9PJZ7	P51572	Q0VDF9	H3BQQ2	P62072	Q06830	P17252	P15291	H7BXI1	P63261	O75396	P52943	Q16666
Q9Y2B0	P28330	Q5JRC6	Q96HR3	P07814	Q96HS1	P62140	Q9UJS0	P84095	P61981	Q92614-5	Q96C19	O43665	K7EJL1	P07951	P40123
P52306	C9JHJ5	B3KS98	P62328	Q13895	Q9HB71	J3KPD3	B7ZL14	O15116	O75607	Q13162	Q15404	O00592	Q99471	P36405	P23258
P49790	O14828	Q8NFH3	O75477	Q96AQ6	P35580	Q9NY61	P06748	Q9BT78	P15291	H7C1N3	Q9BYC8	Q9HCC0	P10768	A0A3B3IT92	O43264
Q9NS69	Q9BT09	O95747	Q14137	Q9Y3D2	O15031	P62166	H7C2Q8	Q8IUE6	Q13162	P10644	P11177	Q9H1B7	E7ETB3	Q13247	Q8WVM8
P20700	O75431	I3L2C7	P09543	P78537	Q9GZZ9	P52292	P54725	O60749	E7EPJ7	Q6PKG0	Q9BX68	Q07065	Q16822	O14828	Q6NVY1
Q9BRX5	A0A1B0GVZ4	Q9UPN9	Q86U44	Q9UEW8	Q9Y6B6	P07204	Q9NR45	Q7L576	P10644	P56537	X6R2S6	Q9Y2A7	O43598	Q9BT09	A0A2R8Y811
Q3ZCQ8-2	P30419	O14907	Q5VTE6	Q9Y4Y9	G3V0E4	A0A0U1RQZ9	P49406	Q92575	Q6PKG0	H0YLQ3	Q9NQR4	Q6DKJ4	Q5VYS4	Q8TBA6	E9PDF6
Q8WWM7-6	P09382	O95219	Q15233	Q10471	H0UI06	P50914	P30626	P29401	A0A087X2D5	Q6UXN9	O75964	Q86VS8	P36915	O75431	Q07954
Q6DD87	P41091	P33176	O95433	M0QZM1	Q96HC4	Q99717	Q9NUJ1	P84103	P56537	A0A0A0MRR7	Q04323-2	O15047	P04843	P30419	Q9H3N1
Q13618	P42224	P17900	Q9H9Y6-5	O60704	B1ALY0	Q96EH3	Q9NY27	P62979	M0R165	P49411	O75828	P16278	Q14966-5	A0A1B0GVZ4	P46087
Q9H2P9	O60488	P02545	O00422-2	Q8TCT8	Q8N2K0	O43639	Q99733	A6NKB8	A0A1B0GWJ0	P09669	A0A2R8Y5D4	A8MVZ6	Q8IXI1	P41091	Q9Y6G9
P62306	P27797	Q8WWQ0	P11387	Q0VDF9	P03928	P01111	Q68CZ2-2	Q3SY69	P49411	P19387	E9PHV5	P53990-3	Q9BS40	P09382	Q96KC8
Q01105-2	P17302	Q96HY7	Q9UPW5-2	Q96HS1	Q8NF91	Q9HAN9	Q9BWS9-2	A0A0A0MQS1	P09669	Q6P1L8	Q14520	Q9Y3D3	P22695	Q01085	P61457
O15083	M0R3D4	Q9NX58	Q8IVL6	Q9HB71	O95336	Q96KR1	F8W930	O60220	A0A0A0MRR7	P08240	Q9BRR6	Q9H1A4	Q96C36	P49189	P23634-7
P05091	A0A087WYP2	P14618-2	P11717	P35580	J3KQN4	Q07960	D6RF48	Q8IXB1	Q6P1L8	P18510	Q9Y680	Q13177	Q9HB07	P42224	G3V4I5
P13073	B8ZZD4	Q9NRN7	P49368	O15031	A0A0A0MR02	O15381	Q9BTU6	Q16658	Q01970	P30520	P07686	Q14240	A0A3B3IU45	O60488	Q96QR8
P67936	A0A1B0GTW1	P49454	P19623	Q9Y6B6	P04264	Q14195-2	P62993	J3KN29	P08240	Q9HAV0	H0YNG3	Q9UBP9	Q99567	P27797	E7ERS3
P51452	H0YGZ3	Q9Y2Q5	Q16629	H0UI06	P42566	Q9P000	P16070	Q15126	P18510	Q5SW79-2	A0A0C4DGQ5	O15498	P31946	P17302	O94874
Q71U36	P62906	G3XAN4	Q6ZUB1	Q96HC4	Q9UNQ2	K7EQI9	P12111-2	E5RJD8	P30520	Q9Y230	I3L0E3	E9PHA2	Q8TCJ2	Q15019-2	Q9UBS4
O00410	Q9Y3B7	P10412	P26038	Q9BQE3	P15153	O43242	Q6P1M0	Q13868	Q9Y230	P17844	P62304	Q16698	P05141	P62906	A0A087X1Z3
K7ERP4	O15446	P33981	Q9UBD5	Q8N2K0	Q5JR04	P41223	Q08752	B1AJQ6	Q5SW79-2	P55884	Q9Y2Q3	Q96JM3	Q14344	O15446	Q9UHY1
P53634	O95218-2	Q9Y3A2	Q96EA4	P03928	E7ENQ1	P11047	G5E9A6	Q969S3	P55884	P26583	P52815	Q86VW0	O00203	O95218-2	Q9NUY8
P36507	Q15054	P82673	Q5SQ08	Q8NF91	P13797	E5RG17	Q9UN37	Q7Z2Z2	P26583	O95822	O43747	Q02790	Q9BXW7	S4R3H4	M0R026
Q99541	Q92621	Q9Y5S9	Q96QK1	E9PM92	Q8IYI6	P25205	O75940	H7BYY1	P05023	P05023	Q13151	Q96J01	O00161	Q8WZ82	E9PCY5
P21796	Q08211	Q96I24	A0AV96	O95336	J3QR09	Q15388	P30533	Q02750	E7ER68	Q9BY44	Q96GK7	Q9BYC9	Q969G5	Q9NZU5	Q8WW12
O14744	C9JA28	P62805	P62875	P04264	Q9UIQ6	Q5JVZ5	H3BQQ2	Q96PD2	P67809	P67809	P25445	Q9ULI2	O43172	Q92621	J3QK89
Q14684	Q9UBU9	O75369-2	P37268	Q9UNQ2	Q06323	Q99707	P62140	C9JFR7	P09651-2	O15143	P02649	P61026	P15291	Q08211	Q5HY40
Q12765	O95639	P30086	P08574	P15153	P31939	Q16762	Q8WXF1	Q9NX46	O15143	H7BZM7	P47895	Q99797	Q92804	C9JA28	Q15365
P43304	O60664	Q9BZE1	O15145	Q15274	B8ZZQ6	P30622-2	Q8TER5-2	P10515	H7BZM7	J3KNQ4	P14550	A0A3B3ISV3	P10644	O60664	P40926
P62879	P40123	A0A0R4J2G3	Q9Y625	H0Y3X6	Q969X5	O94925-3	Q9NY61	Q9Y697	A0A087WY55	P62820	Q07092	O75937	Q6PKG0	P40261	P01023
Q15738	O43264	Q9BYD6	Q86W42	P13797	Q13033-2	Q9UBV2	F5H669	A0A0A0MTC7	J3KNQ4	A0A087WY55	P51970	Q13823	P56537	C9JP16	Q8IY81
P00374	Q8WVM8	H0Y5K5	O43252	Q8IYI6	P19338	O15144	P62166	P51553	P62820	Q8WUH6	P07305	P11441	Q6UXN9	E9PKG1	P09104
P62633	Q6NVY1	Q9H496	P62854	P50748	P48735	Q15393	C9J3R8	P39023	Q8WUH6	P00367	Q9Y2C4	P46777	P49411	J3KPI1	P51580
Q9HCE3	Q07954	P35579	J3KPT4	J3QR09	Q68DG0	O43920	E9PES6	P18859	P00367	Q96SL4	P62316	Q01518-2	P09669	Q16666	A0A0A0MRM8
J3KMZ8	P45973	P36405	P10599	Q06323	O15226	A0A0U1RRM1	O60716-16	P16035	Q6WCQ1	C9JKF1	Q495G5	O00165	Q6P1L8	Q6BCY4	O94906-2
P13984	Q9Y6G9	E9PGP6	Q9NR28	P31939	P61158	P19022-2	H0YBL1	Q9UBG0	Q96SL4	P35606	P46940	Q9NXG2	P08240	O43264	Q92615
O15269	Q9H3N1	P28330	Q8NDZ4	B8ZZQ6	P60953	Q05209	P01111	J3QQ67	P61011	Q6GMV3	P62899	Q9HD26	Q9Y230	Q8WVM8	G5E9L0
I3L4Q0	P46087	Q8N3U4	P46934-4	Q969X5	Q8WZA0-2	P52788	Q9HAN9	Q5GLZ8	P35606	Q93050	Q15006	P21964	P26583	X6R390	O95347-2
Q16539	Q96CS2	O14828	E9PQA5	Q99798	P56199	P29966	O00459	P46108	Q6GMV3	Q9HCU5	P06753-2	Q7LGC8	E7ER68	Q6NVY1	Q9Y5X1
Q8WUW1	Q9Y3Y2	Q9BT09	Q9Y224	P19338	Q1RN00	Q15020-4	Q96KR1	Q14683	Q93050	O95202	Q9NQH7	Q8IYL3	P09651-2	A0A2R8Y811	Q9H2U2
P49589-3	P20585	O75431	Q9NZI7	P48735	P37837	P02795	Q07960	Q9Y5S1	O94907	Q96KP1	P25788	Q96EB6	J3KNQ4	J3KT51	A0A087X0K1
O95340	P61457	P30419	Q96DI7	Q9UFW8	P17987	Q9NTI5-2	O15381	Q9UPT8	P62633-8	P56385	P14625	P11233	K7EQ44	Q07954	A5D8V6
A0A087WTP3	E7ERS3	P41091	Q99570	P61158	P62195	Q99714	Q14195-2	Q9NP77	Q16851	P78347	P61978-3	Q8TAQ2-2	Q96SL4	P45973	P20337
Q96HE7	Q96QR8	P09382	Q9NXR7	E7ETU7	Q9Y6N5	Q6VY07	Q15628	Q9H845	H0YN58	P50995	Q9UGI8	E9PCD7	C9JKF1	Q9Y6G9	P22234
Q14697	B7ZLQ5	P42224	P18887	P60953	H0YDU8	Q03252	Q9P000	Q9BZE4	O95202	Q9H788	P04844	Q10472	P61011	Q9H3N1	Q8WU90
P26358	O75152	O60488	Q86YT6	Q8WZA0-2	H3BRL3	P26196	O43242	Q9BS26	P07355-2	P36542	P22087	Q92896	P35606	P46087	Q01518
Q5VTL8	K7EQJ5	P27797	I3L0N3	P56199	H0YDT0	B1AKD8	P11047	Q7L311	P56385	P05362	E5RFT4	Q5W0H4	Q96C23	Q9H1I8	E9PNU4
O94760	Q9UBS4	P17302	O15126	P37837	A0A3B3IS06	P52756	E5RG17	O75462	P50995	A0A0B4J2A4	Q12906	Q13795	P56385	Q9Y3Y2	P55084
Q29RF7	P46013	Q7L4I2	Q9Y266	P17987	Q9H223	P39748	Q9BSY9	Q8NC51-4	P36542	Q96T17	P61009	Q9NVT9	P50995	Q96KC8	P50479
P51991-2	M0R026	M0R3D4	P21953	Q96CG8	B1ALD9	P62328	A0A2R8Y3B3	Q13636	P05362	D6RAM3	O43390	O60701	P36542	P23634-7	Q9UKG1
P30044	O75746	A0A087WYP2	Q9NR12	P62195	Q00059	O75477	Q5JVZ5	P43034	A0A0B4J2A4	O43776	Q8IWA4	Q5VVD7	A0A0B4J2A4	Q96QR8	Q53HC0
Q53GS9	Q8WW12	Q7LBC6-2	P40121	Q9Y6N5	A0A024RA52	Q14137	Q16762	Q9H0U6	O43776	P52907	E5RIP4	Q6P2Q9	Q8N3D4	O94874	Q06830
A0A0U1RQQ9	J3QK89	P62906	O43148	Q5T8U5	P15121	P09543	Q99707	A8K878	Q8N3D4	O75489	A0A3B3IRL2	Q9NQY0	O75489	Q9UBS4	P84095
H0YLJ3	Q01130	Q9Y3B7	X6RAE7	H0YDU8	P61978	Q15233	A0A2R8Y653	Q9H6S3	P52907	P19525	F8VYZ4	Q10567-2	Q5W0V3	A0A087X1Z3	P43487-2
F8W031	Q96A83	O15446	O43818	H3BRL3	Q13263	O95433	P30622-2	O00273	O75489	P02751-3	Q9BT22	P12277	Q9NZM1-6	Q9NUY8	Q9BT78
P18065	Q15365	O95218-2	Q92766-5	A0A3B3IS06	F8VU90	P46976	O94925-3	P42677	P19525	A0A2R8Y4T1	Q8IZ52	P08670	P34932	M0R026	O15116
Q9GZS1	P40926	Q92621	A0A3B3ISZ5	Q9H223	Q8WZA9	Q96RT1-7	Q9UBV2	P25705	Q9BRF8	A3KMH1-2	P61160	Q9Y295	Q969E4	E9PCY5	Q8IUE6
P46199	Q8IY81	Q08211	Q9NRR5	Q13287	P62917	O00422-2	O15144	Q9UL25	Q5W0V3	Q92597	P08243	P24928	Q8IVL5	Q86U86-6	O60749
Q7Z2W9	P09104	C9JA28	P18583-2	P15121	Q14318	Q9UPW5-2	Q15393	P55265	Q92597	Q9NZM1-6	J3KMZ9	P60900	P08727	Q8WW12	Q92575
P02743	Q92615	Q8NCF5	P11142	A0A024RA52	P83916	P11387	O43920	Q02978	P34932	P34932	Q96PU8	P23381	O00442	J3QK89	P29401
Q9Y5E2	O00148	Q14435	F8WAN1	Q7Z3E5	Q9UBR2	Q8IVL6	P19022-2	K7EKS1	Q9NZM1-6	Q14249	Q9Y5J6	Q9NPI6	Q15819	Q01130	E7EQ29
Q9NQG5	Q9BXP5	Q9UBU9	Q9H479	P61978	C9JG87	P11717	Q9NVN8	Q99470	A0A0A6YYC7	Q9Y6D9	P60228	Q9BYN0	Q9UNF0	O14893	H7C2R9
O14617-4	Q9Y2Z4	O95639	Q969V3	Q13263	P49915	P49368	Q05209	Q96A65	Q969E4	Q8IVL5	A0A087WUQ6	P54577	Q02818	Q15365	P84103
Q59FY4	G5E9L0	O60664	P08754	F8VU90	P21810	P50135	P52788	H7BYD0	Q8IVL5	P20340-2	Q8NE86	P62072	Q9H0U4	P40926	Q15018
Q9UKD2	J3QRS3	O43264	P11216	Q8WZA9	Q92572	Q9UBQ7	P29966	B4DUC8	P48059-3	Q8N6T3-4	P16402	Q9UJS0	P51688	Q8IY81	P62979
P13807	Q9Y5X1	Q8WVQ1	O43278	A5A3E0	Q8TCS8	P19623	Q15020-4	Q12797	H7BXY3	P48059-3	Q99442	B7ZL14	O75643	P09104	O15066
L7N2F9	Q9H2U2	Q6NVY1	O00291-3	P62917	P42766	Q15057	P02795	Q15843	A0A087X1R4	P08727	Q9Y5J1	P06748	P54687	A0A0A0MRM8	Q99757
A0A1B0GWC0	Q9NV56	A0A2R8Y811	Q8WUP2	Q14318	Q9NSC5	Q14353	Q9NTI5-2	P27144	P08727	P12270	P02786	H7C2Q8	Q14151	P51580	Q96RF0-2
P62277	Q9HD33	Q07954	B1APY4	P83916	P20908	P26038	Q99714	Q5T4B2	P12270	Q15366-6	P49888	P54725	P23526	K4DI93	A6NKB8
P61353	P22234	Q99523	O60783	Q9UBR2	Q3KQU3	Q96QK1	Q6VY07	Q12965	P26447	P26447	Q96C01	Q9NR45	Q99538	Q92615	F8VYK9
P58317	Q9Y3D5	P45973	Q53FA7	P49915	O95168	P62875	Q03252	O00291	Q96GG9	A0A087X027	Q9Y584	P49406	A0A0C4DFL7	O00148	Q3SY69
P62191	Q8WU90	Q9Y6G9	Q9H0S4	P21810	A8KAH6	J3QTA6	P26196	P11498	F8WAE5	E7END4	Q27J81	P30626	Q9UBV8	Q9UPU5	A0A0A0MQS1
P62699	Q01518	Q9H3N1	P29762	Q92572	P62888	Q8NDI1-3	P52756	Q9P035	Q15637-4	F8W8I6	Q96EY7	Q99733	P30050	Q15424	O60220
P45974	Q5QJE6	P46087	Q8NBJ4	Q8TCS8	Q9NZZ3	P08574	P39748	P13473	O15305	O15305	Q9Y6Y8	Q9BWS9-2	P68402	G5E9L0	Q9P299
Q86U38	O75610	Q96CS2	Q93052	P42766	P20042	O15145	P62328	Q9UHD1	Q9UNF0	Q9Y2U8	Q5JRG1	F8W930	Q01658	O95347-2	Q16658
H0YIQ2	P55084	P20585	Q8WXA9-2	Q9NSC5	O43684	Q9NZR1	P19971	Q13435	Q15819	O95817	Q9BVP2	D6RF48	P38646	J3QRS3	J3KN29
O14929	Q92973	E7ERS3	Q01813	P20908	Q9Y5L4	O43252	O75477	Q13526	Q9Y2U8	Q02818	Q13217	P62993	O14737	P28070	Q68D10
Q9UL15	E7ET15	B7ZLQ5	P54886	Q3KQU3	Q32Q12	P62854	Q14137	P16152	O95817	P54920	Q13185	A0A087WV22	Q9BYX2	Q9Y5X1	Q9ULV4-3
Q5TFE4	Q06830	O75152	Q9H0R6	O95168	Q9UGR2	Q8WXC6	P09543	A0A2Y9D025	O95674	Q9H0U4	O76031	P16070	Q8NBF2	K4DI92	Q15126
Q9UMS4	P84095	Q9UBS4	P04899	P62888	Q49B96	E9PJH7	Q15233	Q13404	Q02818	P51688	Q70UQ0	A0A3B3ITW1	Q9BUT1	C9JAK5	E5RJD8
Q14554	O15116	M0R026	A0A3B3ISG5	Q9NZZ3	Q9NQ48	Q92609	O95433	Q7L0Y3	P54920	Q9HCN8	Q13740	P12111-2	I3L3B4	P20337	Q969S3
O96008	Q8IUE6	O75746	F8W6G5	H3BRY6	Q9Y490	B1AL79	P46976	O60784	Q9H0U4	O75643	P18754	Q6P1M0	E7ESZ7	P22234	Q7Z2Z2
Q9H9Z2	O60749	Q8WW12	O00292	P20042	E7ER60	J3KPT4	O00422-2	P83111	P51688	Q14151	O95831	Q08752	O00425	Q8WU90	Q9H6F5
A0A024R571	A0A3B3IUA2	J3QK89	P49748-3	Q9Y5L4	O00629	P10599	P11387	O60271-4	Q9HCN8	P54687	Q8TBM8	A0A087WYX9	E9PK25	Q01518	Q96PD2
P35998	P55265-4	Q01130	Q86XP3	Q32Q12	P31689	Q9NR28	Q9UPW5-2	P09619	C9J381	Q9P0L0	Q9NRV9	G5E9A6	P46063	P09497	Q02750
P26599-3	Q7L576	Q15365	P62424	Q9NQ48	Q9BRK5	P46934-4	Q8IVL6	Q6DD88	O75643	Q10469	Q15717	Q9UN37	P09211	P55084	P10515
P37198	Q92575	P40926	O00762	Q9Y490	Q9NVI7-2	Q9Y224	P11717	P60903	P54687	H0Y8X4	A0A087WUK2	O75940	P08758	Q92973	Q92733
Q9NW64	P60891	O75190-2	O00566	O00629	A0A087X0R6	Q9NZI7	P49368	Q53EL6	Q14151	Q15691	P62873	P30533	A0A087WT95	E7ET15	Q9Y697
Q03135	P29401	Q8IY81	P51858	Q9NWY4	Q96G03	Q96DI7	P50135	P09661	Q9P0L0	Q13148	B5MDF5	Q15434	P50281	P50479	A0A0A0MTC7
E9PQ01	P84103	P23443	Q9Y2B0	Q86X27	P62314	I3L0N3	Q9UBQ7	Q12792	Q10469	P23526	O94925	H3BQQ2	P23246	Q53HC0	Q9BXP5-5
Q9H8Y1	P62979	P09104	Q92796-2	P31689	P49792	O15126	P19623	P31153	Q15691	Q9UM22	Q6P9B9	P62140	P25685	Q06830	P78347-2
P12830	Q99757	O00148	Q86XL3	Q9BRK5	O75348	Q9Y266	Q15057	P18124	Q13148	P16403	P07099	Q8WXF1	Q9NP72	P84095	P51553
P07195	O60220	Q15424	P52306	Q15058	P51668	Q9NR12	Q14332	Q9Y2X3	P23526	A0FGR8-2	P11940	Q9NY61	Q5XKP0	O15116	P39023
P12814	Q8IXB1	Q9Y2Z4	P49790	Q9NVI7-2	P53396	P40121	Q14353	P56134	G0XQ39	Q8IYS2-2	G8JLB6	P62166	Q92871	Q9BT78	E9PC15
Q9UG63	Q16658	G5E9L0	Q9NS69	A0A087X0R6	O95671	A0A087X1N8	P26038	Q8NBL1	P16403	A0A0C4DFL7	Q92552	A5YKK6	O60884	Q8IUE6	P18859
P22307	J3KN29	J3QRS3	P20700	Q96G03	Q9H814	A0A3B3ISZ5	I3NI32	Q15008	A0FGR8-2	Q9NYU2-2	J3QLD9	P52292	Q99459	O60749	Q9UBG0
Q9Y536	P49407	Q9Y5X1	Q3ZCQ8-2	P62314	Q9NZM5	Q9NRR5	Q96QK1	P36543	Q99538	P30050	Q9BTZ2	C9J3R8	Q15404	A0A3B3IUA2	P16035
Q9BTV4	Q8WW59	Q9BQC3	P61326	P49792	P11908	P11142	Q6UVY6	A0A0A0MR51	Q13308	O14684	P01033	P50914	Q9BYC8	Q92575	J3QQ67
P20340	O95453	Q9H2U2	Q8WWM7-6	O75348	C9JJ19	Q9Y6K8	P62875	P61586	A0A0C4DFL7	F8W6I7	Q9NQ50	Q99717	P11177	P29401	Q9H501
P09622	A0A087WW65	Q9Y2V7	Q6DD87	O95671	P39019	Q969V3	Q8NDI1-3	P61289	Q9NYU2-2	P68402	Q14258	E9PES6	Q9BX68	P84103	P47813
Q96ST3	Q8TED1	Q9HD33	Q13618	Q9NZM5	J3KQ32	P11216	P08574	Q9Y2V2	P30050	P43490	Q9BRX2	Q9Y6A5	X6R2S6	Q15018	P46108
P48047	Q13868	O43156	P35754	Q9H814	Q8WWI1-3	P98175-2	O15145	Q9NZI8	P43490	P38646	Q9H3P7	Q9UM00	Q9NQR4	P62979	Q9Y5S1
Q1KMD3	E5RJD8	P22234	P62306	P11908	P52735-3	Q9UQ03	Q9NZR1	A0A0G2JMS7	P68402	O14737	P62266	O43639	Q9NR50	O15066	E7ETS9
Q8WVX9	Q6NZY4	P52298	Q01105-2	C9JJ19	Q96FJ2	O00291-3	O43252	Q8NI22	Q01658	Q9BYX2	P31942	P01111	O75828	Q99757	Q13045-2
Q9BW83	A0A1W2PRT9	Q9Y3D5	E9PNW4	P39019	Q12959-5	P45974-2	P62854	C9JZL8	P38646	O15173	Q9H553	Q9HAN9	P07686	F8VYK9	Q9NP77
Q14204	Q7Z2Z2	Q8WU90	P05091	Q86YP4	Q96GA7	Q8WUP2	Q8WXC6	P52758	O14737	Q8NBF2	F8VPD4	Q96KR1	Q9NQ29	Q3SY69	Q9H845
Q9UDY4	Q9H6F5	Q01518	P13073	Q8WWI1-3	O76024	Q9NP61	E9PJH7	P24534	A6NNK5	Q14498	M0R117	Q07960	Q01469	A0A0A0MQS1	Q9BZE4
B1AK88	Q02750	Q5QJE6	P67936	J3KQ32	E9PKP7	Q53FA7	Q92609	Q13642-5	Q9BYX2	Q15785	H0YEW1	Q14195-2	A0A0C4DGQ5	O60220	Q9UMR2
A0A087WV05	Q2KHR3	O75610	P51452	Q96FJ2	P63244	Q9H0S4	J3KPT4	P07996	O15173	P30049	Q13561	Q15628	P62304	Q8IXB1	Q9BS26
P36957	C9JFR7	P55084	Q9NW81	Q96GA7	Q96AE4-2	Q9NZB2	P10599	P48163	Q8NBF2	O75494	Q00325-2	Q9P000	O43747	Q16658	Q7L311
Q14157-1	P10515	Q92973	A0A0G2JPL6	O76024	P52789	O95980	Q9NR28	P12004	Q15714	Q9BUT1	P62834	O43242	Q13151	H7BYZ3	Q13636
P68366	Q92733	Q8N684-3	O00410	E9PKP7	Q8NFH3	Q8NBJ4	Q9Y224	Q8TAE8	Q15785	Q92542	F5H702	P41223	A1X283	J3KN29	F8VVL1
H3BU86	Q9Y697	Q06830	Q86U86-7	P63244	O95747	Q93052	Q92878-2	Q8N4C6-6	P30049	I3L3B4	O14657	P11047	Q96GK7	Q9ULV4-3	P43034
P51572	Q9H089	P84095	P53634	Q96AE4-2	P58546	Q01813	Q9NZI7	P23396	O75494	P17096-2	Q9NX62	E5RG17	P25445	E5RJD8	A8K878
P07814	H7C1I9	Q9BT78	Q9NW15	Q8NFH3	P00750	P54886	Q96DI7	Q9Y2L1	Q9BUT1	E7ESZ7	E9PSI1	P25205	P47895	Q13868	Q9H6S3
Q13895	P51553	O15116	P36507	O95747	O14907	Q9UBW8	Q9NXR7	Q6NUK1	Q92542	Q8TF05	Q03701	Q16762	P14550	Q6NZY4	P53367-2
P35637	P39023	Q8IUE6	Q99541	P58546	O95219	P04899	G3V0I5	A0A0C4DG49	I3L3B4	Q15293	Q96RP9	Q99707	P51970	Q969S3	O00273
Q5QPM7	Q15007	O60749	P21796	O14907	P33176	A0A3B3ISG5	Q86YT6	G3V5N8	P17096-2	O95298	Q00765	A0A2R8Y653	P07305	Q9H6F5	P42677
Q86XN6	P18859	Q7L576	O14744	P33176	Q6XZF7	P49748-3	O15126	P14209	E7ESZ7	E9PK25	Q9BU23	P30622-2	Q92734	Q96PD2	P25705
Q9Y4Y9	Q9UBG0	Q92575	Q14684	C9K0J5	Q63ZY3-3	P62424	Q9Y266	P28288	Q8TF05	P34949	O75438	O94925-3	P46940	Q02750	Q9UL25
Q10471	Q86V21	P60891	Q13043	Q6XZF7	P02545	Q96MX6	Q9NR12	P35520	O00425	P46063	P24539	Q9UBV2	Q15006	C9JFR7	O95470
M0QZM1	Q9NRW7	P29401	Q12765	Q9ULI3	P14618-2	O00566	P40121	A0A2U3TZU2	Q15293	A0A3B3IUD7	P35555	O15144	P06753-2	Q92733	K7EKS1
Q0VDF9	Q9H501	P62979	P43304	P02545	Q9H7D0	P51858	O43148	Q9Y5J7	O95298	P09211	P16989	Q15393	P25788	P10515	Q99470
Q96HS1	J3QQ67	Q13093	P62879	Q7Z3B1	P84101	Q9Y2B0	O43818	Q13885	W4VSQ9	P08758	Q8N442	O43920	P14625	Q9Y697	Q96A65
Q14651	A0A0A0MTB8	O60220	Q9BRJ6	Q8WWQ0	P10412	P52306	Q9NRR5	Q9H7Z7	E9PK25	Q9NPJ3	H3BRN4	Q68DQ2	Q9UGI8	Q9H089	H7BYD0
P12532	P47813	Q8IXB1	Q15738	P14618-2	Q6FI13	Q99704	P11142	P45880	O60888	A0A087WT95	Q15493	P19022-2	P61978-3	P51553	Q9BQL6
Q9HB71	P46108	Q86TN4	P00374	Q9NX58	P82673	P49790	Q9Y6K8	Q9BVL2	A8MXQ1	Q99424	Q96EL3	Q9NVN8	A0A2R8YE10	P39023	P35611
P35580	Q14683	Q16658	P62633	Q9NRN7	Q9HBH5	Q9NS69	Q969V3	X6R4W8	P46063	P50281	A0A0B4J203	Q05209	P48449	E9PC15	B4DUC8
Q96HC4	Q9UPT8	J3KN29	Q9HCE3	A6QRJ0	Q9Y5S9	P20700	P08754	P41221	P09211	P51665	O00217	P52788	Q9GZS3	P18859	Q12797
Q9HCJ6	Q9H845	P49407	J3KMZ8	P10412	Q96I24	B6VEX4	P11216	Q15020	P08758	P23246	Q6Y288	P29966	P49748	Q9UBG0	Q15843
Q8N2K0	Q9BZE4	O95453	P13984	Q6FI13	P62805	Q3ZCQ8-2	C9JB30	Q14677	Q9NPJ3	P25685	Q02878	Q15020-4	Q96IZ0	J3QQ67	H7C5E2
P03928	Q9UMR2	Q15126	O15269	P82673	O75369-2	P61326	Q9UQ03	Q8NBU5	A0A087WT95	Q96T51	P43155	P02795	Q8NE86	B7Z2R7	P16220
O95336	Q7L311	Q13868	Q16539	Q9HBH5	Q9P2B4	Q8WWM7-6	Q9UGM6	H0Y7A7	Q9UQ13	Q9NP72	Q14019	Q9UPY6	P16402	P47813	P06756-3
A0A0A0MR02	Q9BS26	E5RJD8	P49589-3	Q96I24	Q969M3	Q6DD87	O00291-3	P47712	P51665	Q13838	Q9P2J5	O96008-2	Q86X02	P46108	P27144
P04264	Q13636	Q969S3	O95340	P62805	P30086	Q13618	P45974-2	A0A3B3ISS6	P50281	Q92871	A0A0A6YYL4	Q9NTI5-2	O95865	A0A024RAC6	Q5T4B2
Q9UNQ2	F8VVL1	Q7Z2Z2	Q96HE7	O75369-2	Q9UJ70-2	P32455	Q8WUP2	E7ERK9	P23246	O60884	Q96PK6	Q99714	Q13217	Q9Y5S1	H3BUX2
P46013-2	P43034	Q9H6F5	Q14697	Q9P2B4	A0A0R4J2G3	P35754	O60783	E9PQA6	P25685	A0A087X2I1	P48426	Q6VY07	Q13185	E7ETS9	Q12965
E7ENQ1	Q9H0U6	F5GY88	Q14676-2	Q15113	Q9BZL1	K7ENL9	Q53FA7	Q8NEZ2	Q96T51	O15254	P27361	E9PD53	Q6NUQ1	Q13045-2	H0Y4R1
Q15274	A8K878	Q02750	P26358	Q969M3	Q9BYD6	P62306	Q9NP61	P08621	Q9NP72	Q99459	Q9NZ08	Q03252	Q70UQ0	Q9NP77	P11498
Q8WVY7	Q9H6S3	P10515	Q5VTL8	P30086	H0Y5K5	Q01105-2	Q9H0S4	P09417	Q5XKP0	Q96C19	O43852-4	P26196	P52594	Q9H845	Q12841
P13797	O00273	P15428	O94760	A0A0R4J2G3	Q9UMX5	E9PNW4	Q9NZB2	Q13405	Q13838	Q15404	P10109	P52756	O95831	Q9BZE4	Q5JZH3
Q01650	P42677	Q9Y697	P42696	Q9BZE1	Q9H496	P05091	O95980	P62995	Q9UKM9	F8VU51	Q7Z7H8	P39748	P78356	Q9UMR2	Q9P035
Q8IYI6	P25705	Q9H089	Q66LE6	Q9BZL1	P35579	P13073	Q93052	Q9Y2D5-6	O60884	Q9BYC8	P56381	P62328	Q9BRS8	Q7L311	P13473
J3QR09	Q9UL25	P51553	Q29RF7	Q9BYD6	P36405	P67936	A0A0A0MSC8	P00966	A0A087X2I1	P11177	Q5VZR0	P19971	P32969	Q9BS26	Q9UHI6
Q06323	O95470	P39023	P51991-2	Q14392	Q13247	P51452	Q8WXA9-2	P00558	P62745	Q9BX68	Q8N1B4	O75477	Q15717	Q13636	Q9UHD1
P31939	O96017	Q12933-2	P30044	Q8WWI5-3	Q8N5G2	Q9BYV8	Q01813	Q13347	Q99459	X6R2S6	O15400	Q14137	P62873	P43034	P16152
B8ZZQ6	Q02978	P18859	Q53GS9	Q9UMX5	O14828	P63000	P54886	Q9NPE3	Q15404	Q9NQR4	Q13084	P09543	B5MDF5	Q8IWR0	Q9NWH9
Q99798	Q99470	Q9UBG0	F8W031	Q9H496	P30419	O00410	Q9UBW8	P12235	Q96C19	O75964	P43897	Q5VTE6	Q92692-2	A8K878	A0A2Y9D025
P19338	H7BYD0	Q86V21	P18065	P35579	P41091	B4DIW9	P04899	Q7Z4V5	Q9BYC8	O75828	K7EPK1	Q15233	Q96CV9	Q6Y7W6-4	Q2M2I8-2
P25490	A0A0C4DGB4	J3QQ67	Q9GZS1	P07951	P09382	P67936-2	P62424	H3BND4	Q9BX68	J3QRU1	P31937	O95433	A0A2R8Y6I1	O00273	Q13404
P48735	Q2Q1W2	Q9H501	P46199	P36405	Q01085	Q86U86-7	Q9NX24	Q96IJ6	P11177	E9PHV5	P63173	Q9Y692	G8JLB6	P42677	O75643-2
O15226	O43633	Q5GLZ8	P04075	Q9H4A4	P49189	P53634	Q96MX6	Q13123	X6R2S6	Q9BRR6	P61086	Q96RT1-7	J3QLD9	P25705	A0A0A0MTH3
P61158	P05186	P47813	Q7Z2W9	Q13247	P42224	Q9NW15	O00566	Q53EP0	Q9NQR4	Q14520	P41250	O00422-2	Q9BTZ2	Q9UL25	O60784
P60953	Q9UJX3	P46108	Q9NQG5	Q8N3U4	Q9P2E9-3	P36507	P51858	P07737	Q9NR50	Q9Y680	P51398	P11387	D6RA00	O43251-8	P83111
P56199	B4DUC8	Q13428-8	M0R0F0	Q9BT09	O60488	Q99541	Q9Y2B0	Q96K17	H0YJF2	Q9NQ29	F6TLX2	Q8IVL6	P01033	Q02978	O60271-4
Q1RN00	Q9UKU7	Q9H845	O14617-4	O14828	P27797	P21796	Q86XL3	F6T1Q0	O75964	P07686	P30043	P11717	Q14258	Q8WUF5	Q6DD88
P37837	P45985	Q9BZE4	Q9UKD2	Q8TBA6	Q9Y478	O14744	O95155-2	G3XAG1	O75828	H0YNG3	Q8N5N7	P49368	Q9BRX2	K7EKS1	P60903
A0A140TA86	Q12797	Q7L311	P13807	P30419	M0R3D4	G3XAJ6	P52306	Q8IVF2-3	E9PHV5	Q01469	Q9Y2Z0	P50135	F5GWE5	P62987	Q53EL6
P17987	Q12834	Q9BS26	A0A1B0GV09	P41091	P62906	Q14684	Q99704	Q96S52	Q14520	A0A0C4DGQ5	Q96EE3	Q9UBQ7	Q9BRZ2	O43633	P09661
P62195	A0A2R8Y7X9	Q13636	A0A0A0MQV6	P09382	F5GXQ0	Q12765	P49790	E9PNQ8	Q9Y680	I3L0E3	Q9UHG3	P19623	F8VPD4	P27816-4	Q12792
Q9Y6N5	P27144	Q9H0U6	Q9ULX6	Q01085	O15446	P43304	Q9NS69	Q9Y5S2	P07686	P62304	P62280	Q15057	P11413-3	P35611	P31153
H0YDU8	O43815	P43034	P62277	Q86TS9	S4R3H4	P62879	P20700	P62913-2	H0YNG3	Q9Y2Q3	P78417	Q14353	Q5T3Q7	B4DUC8	P18124
H3BRL3	P07910-2	F8VVL1	P61353	P42224	Q8WZ82	P28161	Q8WWM7-6	O60256	Q01469	D6RBV2	P00742	P26038	P62834	P45985	P15531
Q9H223	Q12965	A8K878	P58317	O60488	Q9NZU5	P62633	Q13618	O60333-2	A0A0C4DGQ5	P52815	O75844	Q96QK1	O14657	P40189	Q9Y2X3
A0A2R8Y891	O95983	Q2NKX8	Q96H20	P27797	P61011-2	O94851-5	P32455	P56377	I3L0E3	O43747	G5E9D5	P62875	Q9NX62	Q12797	Q12972
F5H8F7	P11498	O00273	P62191	P17302	Q92621	J3KMZ8	P35754	Q9Y277	Q32MZ4	Q13151	P46776	Q8NDI1-3	H0Y8C2	Q15843	P56134
Q00059	Q12841	P42677	Q7LBC6	H0YGZ3	Q08211	A0A2R8YF78	Q6AZY7	Q99519	P62304	Q16512	O60711	A0A0A0MSG2	Q96RP9	P16220	Q9NVG8
[truncated: 1,243 more rows]

## Sheet: Venn analysis of proteome
Names	total	elements
MSCs Muse Non Muse iPSCs	1304	P55809
		P80723
		O43865
		P05388
		P21980
		Q9H3S7
		P14868
		Q14315
		P49327
		A0A024R4E5
		P18084
		Q9UK45
		O00764
		P00403
		Q9Y5Y2
		O75533
		P00441
		O75306
		P09874
		Q99832
		Q99460
		P61247
		F6VRR5
		P82675
		Q13601
		Q8TBC4
		Q15427
		P51149
		Q01995
		Q5JR08
		P05198
		P55268
		Q92499
		Q13564
		P05455
		Q9P0I2
		G5E9Q6
		Q9UMX0
		P43686
		Q9Y3U8
		K7EM18
		P63010
		P28074
		J3KPP4
		Q92626
		P36871
		O75569
		O95573
		O75367
		P11021
		P60981
		E9PRY8
		Q04837
		O94808
		P05783
		P84090
		P15374
		P55072
		E9PR30
		P31949
		F8VXU5
		Q9Y285
		P08648
		P62136
		Q8WUM4
		Q15397
		Q7LBR1
		P04792
		Q9NPA8
		P55795
		P36578
		Q9P0J7
		O43837
		O95816
		O43395
		Q9ULX3
		Q92688
		Q3KQV9
		Q7Z417
		P20674
		O43143
		Q14152
		P63279
		P62701
		J3KTL2
		A0A0A0MT83
		P17655
		Q9P016
		Q15102
		Q96AY3
		Q14566
		Q13442
		Q14444
		Q00688
		Q08945
		Q99536
		Q86WR0
		Q16555
		O00299
		Q9H7D7
		O00487
		P46783
		Q9Y5K6
		Q13363
		O75131
		O94919
		P28799
		O95140
		P15954
		Q96AG4
		Q8NCA5
		P61088
		Q16643
		Q96TA1
		Q8N183
		Q9NZL9
		P28838
		Q9Y221
		Q15654
		P07711
		Q7Z4H8
		P38606
		P40429
		P06733
		P09960
		P23284
		P49756
		Q9BYG3
		O75439
		Q14320
		A0AVT1
		A0A024R4M0
		P98179
		P05556
		Q8TEA8
		P30405
		P13861
		O00231
		P13995
		Q9Y5X3
		P63167
		P30038
		P40227
		O60684
		O00116
		Q2NL82
		Q8N8S7
		Q13283
		P62851
		O15270
		P51153
		Q07666
		P53621
		O76003
		O60493
		P50502
		P61604
		P28066
		Q16401
		P53004
		P47755
		P55010
		P51610-2
		Q6YP21
		Q5T5C7
		O43707
		P28482
		P46778
		Q92769
		P18031
		P30153
		P10606
		Q14166
		Q9Y4W6
		O43615
		H3BNC9
		Q15075
		P50454
		P30740
		Q9BUF5
		Q96JB2
		A0A2R8YDT1
		P53367
		P25786
		Q6NZI2
		P07437
		P50552
		O75368
		E9PB61
		Q9Y6W5
		Q9NWV4
		Q13242
		Q9BYT8
		O15067
		P62318
		Q9BWF3
		O00505
		A0A087WUB9
		P07858
		E7EX17
		Q01081
		Q9H0C8
		P21281
		P28331
		Q9Y696
		P47897
		O75165
		P11182
		P07237
		P62269
		P61106
		P50213
		P60709
		Q15814
		P49770
		Q9H2M9
		O43823
		O00401
		Q9H9B4
		Q15417
		Q15050
		J3KQ18
		P06576
		O00170
		O43765
		Q99584
		A0A0C4DGS1
		P36551
		Q15477
		Q8N1F7
		P24752
		Q9BRA2
		O43447
		P54136
		O00154-7
		P51659
		Q00796
		Q92820
		P08238
		F8W727
		Q9BR76
		P78406
		P31930
		Q9BVG4
		P30041
		P63104
		Q14247
		P20618
		P20290
		O76094
		O75436
		Q8NFV4
		Q96A49
		P42285
		Q9BVK6
		Q15907
		Q9NVP1
		P62937
		P62249
		K7EQ55
		O95394
		Q13011
		P17931
		P48681
		Q9UHB9
		P61019
		O75663
		Q9Y263
		A0A087WZT3
		Q13057
		P57740
		P54727
		P17568
		Q9NZN4
		Q9H9J2
		P00491
		P21399
		Q92905
		Q9Y617
		Q8TC12
		P34897
		O43396
		Q9UKX7
		P14324
		Q9Y678
		B1AKR6
		Q13643
		Q7Z3B4
		P33993
		P49006
		P05386
		Q9NSK0
		P09936
		P24844
		O00567
		O76021
		A0A0C4DFM1
		Q14746
		Q9Y6H1
		A0A3B3ITT5
		P04080
		P48643
		Q9Y3D6
		P49755
		Q9P032
		J3KPF3
		Q9BPW8
		P24666
		Q9P1F3
		Q04760
		Q9C005
		Q8TB52
		O75688
		Q9NYL9
		P00390
		P62714
		Q9Y3C6
		Q96P70
		Q15942
		Q9Y512
		Q9UHV9
		P62495
		P62244
		Q92747
		P30101
		A6NDG6
		P28072
		P13639
		Q6P587
		Q86U42
		P68431
		Q01082
		P22413
		Q13813
		P22626
		P78371
		P50402
		P02792
		P30084
		Q13492
		Q96I25
		Q16543
		P62258
		Q6YN16
		E7EQ69
		P78330
		P16930
		P11279
		Q9NT62
		C9JIF9
		P48147
		Q14764
		Q9Y4K0
		Q6IAA8
		Q9UQE7
		H7BY58
		O00151
		Q9NZ45
		P30040
		Q8NBJ5
		B0YIW6
		P14854
		P07954
		Q5T9B7
		B5MCF9
		O15511
		Q9UNS2
		Q6UW63
		G5EA09
		Q96I99
		Q2TAY7
		P14866
		Q9UGP8
		P63151
		Q7KZF4
		Q00610-2
		O43290
		Q9P2I0
		E9PLK3
		P54709
		Q13505
		A0A087WUT6
		Q99598
		Q15181
		P46821
		Q14165
		Q8TD19
		P62310
		P35080
		P13667
		Q15121
		Q9H307
		Q92890
		P61221
		P21912
		O75531
		O43809
		P09132
		Q99497
		Q15650
		P62942
		P56192
		Q92520
		Q8WXX5
		Q9NSD9
		Q9NUQ8
		P53007
		Q16204
		Q8TEQ6
		Q96JJ7
		Q8NBS9
		Q9Y3I0
		Q13155
		P68104
		Q8NCW5
		P50991
		Q96CT7
		P62081
		Q9P258
		Q96KP4
		Q96TC7
		Q9P0M6
		Q9NTZ6
		P04040
		P13804
		P61020
		Q9Y333
		Q9Y2T2
		Q9Y394
		Q99613
		Q7L2H7
		Q5BKZ1
		Q12874
		O95881
		H7C3P4
		O60506
		P61006
		P17858
		O75351
		P53597
		P62753
		P30085
		O95372
		Q96S44
		Q9HAV7
		O00178
		Q15428
		Q9BZV1
		Q9Y3C8
		P27695
		C9JRZ6
		P07919
		P61964
		Q9H444
		X6R5Z6
		Q9BPX5
		O14964
		P46060
		Q6IBS0
		O75083
		Q96AT9
		Q96DZ1
		O60832
		P49773
		P54652
		Q9BXP2
		P62829
		Q9Y3D0
		P38919
		Q9NX40
		Q9UI30
		Q13200
		P52209
		Q8WUM0
		Q13595
		Q8IWE2
		Q6PGP7
		Q16222
		Q08623
		P61081
		Q6DKI1
		P18669
		P20962
		Q06210
		Q52LJ0
		O15212
		Q99426
		P41240
		P15880
		Q9BSH4
		Q13641
		Q9NW13
		A0A096LP25
		P13489
		Q8N1G4
		P30837
		Q9UJZ1
		P14618
		Q9UNZ2
		P61970
		P12236
		P16435
		P26885
		Q9UIJ7
		P61163
		Q9ULC3
		Q9NVJ2
		A0A0C4DGV4
		C9J9K3
		Q9C0C9
		P53618
		P21291
		Q9UBT2
		P12955
		Q96FQ6
		P31150
		Q9Y3B4
		O60264
		P48723
		P49321
		O00625
		P37108
		F5H4R6
		E7EM64
		Q9H488
		Q08AM6
		P53701
		Q9UJU6
		B0QY89
		Q96A35
		P63313
		P50416
		P60842
		P00492
		Q9C0C2
		P35232
		P17252
		P61981
		O75607
		Q13162
		A0A1B0GWJ0
		A0A0A0MRR7
		P30520
		Q9HAV0
		P55884
		P05023
		Q9BY44
		P67809
		O15143
		P62820
		Q8WUH6
		P00367
		K7ENL2
		Q6GMV3
		O95202
		Q96KP1
		O43776
		P52907
		P19525
		P12270
		P26447
		O15305
		Q9Y2U8
		O95817
		P54920
		Q9HCN8
		Q9P0L0
		Q15691
		P16403
		Q9BV57
		Q9NYU2-2
		P43490
		Q15785
		P30049
		P17096-2
		Q15293
		O60888
		Q9NPJ3
		P51665
		A0A087X2I1
		Q96C19
		Q9Y680
		I3L0E3
		P62316
		P62899
		P04844
		P49903
		O43390
		P61160
		P08243
		P54578
		P60228
		P62857
		Q9Y5J1
		P02786
		Q96C01
		Q96EY7
		Q9Y6Y8
		Q9BVP2
		O76031
		Q9NRV9
		A0A087WUK2
		P11940
		Q9NQ50
		Q9H3P7
		P62266
		P31942
		Q9BWD1
		Q13561
		O95801
		Q9NWU2
		E9PSI1
		O75438
		P24539
		P35555
		Q02878
		Q13596
		E7ETZ4
		Q7Z7H8
		Q13084
		P43897
		O60216
		P41250
		P30043
		P62280
		P07384
		Q9NSE4
		Q9NXH9
		Q9Y4G6
		P82933
		P42166
		O94903
		P62913
		P21333-2
		Q9Y281
		Q96F86
		P09110
		P04406
		Q15582
		P11766
		P46109
		P26373
		P50395
		Q08257
		Q9UBE0
		P41252
		Q86VP6
		A0A0G2JIW1
		P07741
		P50990
		O76041
		F8VVA7
		P07093
		Q8TDN6
		O94776
		P53582
		P49257
		O75947
		P51571
		P17174
		Q9NVH1
		Q5JTV8
		P48507
		Q12931
		Q9BUQ8
		P04181
		Q5SSJ5
		Q9H7B2
		A6NFX8
		P42704
		O94905
		O95292
		Q5SRQ6
		Q9Y5P6
		P13674
		Q86X55
		O14672
		O00483
		P00505
		P27694
		P98160
		O60763
		Q9NQT5
		Q9Y5A9
		O96019
		Q9NQ88
		A0A0A0MRI2
		P63208
		P29373
		Q9UJW0
		Q9NR31
		P78318
		P12956
		P29144
		O75874
		P60174
		Q16531
		P38159
		Q9BWJ5
		Q5JRX3
		Q99961
		O00303
		A0A1W2PPZ5
		P16401
		P35613-2
		P40222
		Q04446
		P10809
		O75934
		P49207
		P38117
		P08133
		O00232
		A0A3B3IRT8
		Q9UQ80
		Q92922
		A0A0A0MTN0
		Q14974
		P18077
		Q14696
		Q15046
		O95302
		Q71DI3
		P16949
		Q15836
		P82909
		P26641
		Q96DB5
		P10301
		P49588
		Q9NRX4
		P32119
		Q9NY12
		Q7RTV0
		H0YDL9
		P22102
		Q09666
		P63261
		Q9HCC0
		Q07065
		Q9Y2A7
		Q6DKJ4
		P16278
		Q13177
		Q14240
		O15498
		Q16698
		Q96JM3
		Q02790
		Q9BYC9
		P61026
		O75937
		P46777
		Q9NXG2
		P21964
		P11233
		Q10472
		O60701
		Q6P2Q9
		P12277
		P08670
		Q9Y295
		P24928
		P23381
		P54577
		P62072
		P06748
		H7C2Q8
		P54725
		Q9NR45
		P49406
		D6RF48
		P62993
		Q08752
		O75940
		P30533
		P62140
		Q8WXF1
		P52292
		P50914
		P01111
		Q96KR1
		Q07960
		Q14195-2
		O43242
		P41223
		P11047
		E5RG17
		P25205
		Q16762
		O94925-3
		Q9UBV2
		O15144
		Q15393
		O43920
		P52788
		P29966
		Q9NTI5-2
		Q99714
		Q6VY07
		Q03252
		P26196
		P39748
		P62328
		O75477
		Q14137
		P09543
		Q15233
		O95433
		P11387
		Q8IVL6
		P11717
		P49368
		Q9UBQ7
		P19623
		P26038
		Q96QK1
		P62875
		O15145
		O43252
		P62854
		P10599
		Q9Y224
		Q96DI7
		Q9NXR7
		Q9Y266
		Q9NR12
		P40121
		A0A087X1N8
		Q9NRR5
		P11142
		P11216
		O60783
		Q53FA7
		Q01813
		P04899
		P62424
		O00566
		P51858
		Q9Y2B0
		P52306
		Q9NS69
		P20700
		Q3ZCQ8-2
		P62306
		P05091
		P13073
		P67936
		P51452
		P36507
		Q99541
		P21796
		O14744
		Q12765
		P43304
		P62879
		P62633
		J3KMZ8
		O15269
		I3L4Q0
		Q8WUW1
		O95340
		Q96HE7
		Q14697
		Q5VTL8
		O94760
		Q29RF7
		P30044
		F8W031
		Q9NQG5
		Q9UKD2
		P13807
		P62277
		P61353
		P62191
		Q9UMS4
		Q14554
		A0A024R571
		P35998
		Q03135
		P07195
		P12814
		Q9UG63
		P22307
		Q9BTV4
		P09622
		P48047
		Q14204
		Q9UDY4
		B1AK88
		A0A087WV05
		P36957
		P07814
		Q9Y4Y9
		Q10471
		M0QZM1
		Q0VDF9
		Q96HS1
		Q9HB71
		P35580
		Q96HC4
		Q8N2K0
		P03928
		O95336
		P04264
		Q15274
		P13797
		Q8IYI6
		Q06323
		P31939
		B8ZZQ6
		P19338
		P48735
		P61158
		P60953
		P56199
		P37837
		P17987
		P62195
		Q9Y6N5
		Q9H223
		A0A024RA52
		P15121
		Q13263
		Q8WZA9
		P62917
		Q9UBR2
		P49915
		P21810
		Q92572
		Q8TCS8
		Q9NZZ3
		P20042
		Q9Y5L4
		Q32Q12
		Q9Y490
		O00629
		P31689
		Q9BRK5
		Q15058
		Q9NVI7-2
		A0A087X0R6
		Q96G03
		P62314
		P49792
		O75348
		C9JJ19
		P39019
		J3KQ32
		Q96FJ2
		P63244
		O95747
		P58546
		O14907
		P33176
		P02545
		P14618-2
		P10412
		P82673
		Q96I24
		P62805
		Q9P2B4
		P30086
		Q9BZE1
		Q9BYD6
		Q9UMX5
		P35579
		P36405
		Q13247
		O14828
		Q9BT09
		Q8TBA6
		P30419
		P41091
		P09382
		P42224
		O60488
		P27797
		P62906
		Q9Y3B7
		Q9NZU5
		Q92621
		Q08211
		O60664
		Q16666
		P40123
		O43264
		Q8WVM8
		Q6NVY1
		Q07954
		Q9H3N1
		Q9Y6G9
		Q96QR8
		O94874
		Q9UBS4
		A0A087X1Z3
		Q8WW12
		Q15365
		P40926
		Q8IY81
		P09104
		P51580
		O00148
		J3QRS3
		P28070
		Q9Y5X1
		Q9HD33
		P22234
		Q8WU90
		Q01518
		P50479
		Q06830
		O15116
		Q9BT78
		Q8IUE6
		O60749
		Q7L576
		Q92575
		P29401
		P62979
		O60220
		Q8IXB1
		Q16658
		Q13868
		Q02750
		C9JFR7
		P10515
		P51553
		P39023
		P18859
		Q9UBG0
		P46108
		Q9H845
		Q9BZE4
		Q9BS26
		Q7L311
		Q13636
		P43034
		Q9H0U6
		A8K878
		O00273
		P42677
		P25705
		Q9UL25
		B4DUC8
		Q12797
		Q12965
		Q9P035
		Q9UHD1
		Q13435
		Q13526
		P16152
		Q13404
		Q7L0Y3
		O60784
		P83111
		O60271-4
		P60903
		P09661
		Q12792
		P31153
		P18124
		Q9Y2X3
		P36543
		P61586
		Q9Y2V2
		Q9NZI8
		C9JZL8
		P52758
		P24534
		Q13642-5
		P12004
		Q8TAE8
		P23396
		Q6NUK1
		P28288
		P35520
		A0A2U3TZU2
		Q9Y5J7
		Q13885
		Q9H7Z7
		P08621
		P09417
		Q13405
		P62995
		P00966
		P00558
		Q13347
		Q9NPE3
		Q96IJ6
		Q13123
		P07737
		Q96K17
		E9PNQ8
		Q9Y277
		Q15370
		H7BZ14
		P52597
		Q4VC31
		Q9BY32
		P30048
		Q04917
		Q9BVC6
		Q8NFQ8
		Q96A33
		P14174
		Q08J23
		O95864
		G3V1D3
		Q15459
		P20073
		Q9Y570
		Q13158
		A0A286YF22
		Q92882
		P01116-2
		Q9BW91
		Q9UHD8-5
		P07602
		H3BN98
		O14818
		Q8IXM3
		P35221
		P05387
		P35659
		Q9P2E9
		P61758
		Q14847
		P31948
		J3KQJ1
		Q9H4A6
		Q13501
		P14927
		P46779
		P63172
		P80297
		P53999
		Q13015
		Q9H0L4
		Q14789-4
		P35268
		Q53GQ0
		Q96C90
		P22830
		Q9UNK0
		O15355
		P26639
		O60568
		Q9NR30
		Q07021
		Q86SX6
		O14980
		Q9Y265
		Q9P015
		P07942
		Q5VYK3
		Q5SY16
		P04179
		Q09028
		P27348
		Q8N0X7
		Q10713
		Q70UQ0-4
		P04083
		Q96CS3
		P61960
		Q9Y5B9
		P49458
		Q92616
		O75396
		Q99471
		P10768
		Q16822
		O14908
		P04843
		P36915
		Q8IXI1
		P22695
		Q9HB07
		P31946
		P05141
		Q9BXW7
		Q969G5
		O43172
		Q6PKG0
		P10644
		P56537
		Q6UXN9
		P49411
		P09669
		P19387
		P08240
		Q9Y230
		P26583
		J3KNQ4
		P61011
		P35606
		P56385
		P50995
		P36542
		O75489
		P34932
		Q9NZM1-6
		P08727
		Q15819
		Q9UNF0
		Q02818
		O75643
		Q14232
		Q14151
		P23526
		A0A0C4DFL7
		P30050
		P68402
		P38646
		O14737
		Q8NBF2
		Q9BUT1
		E7ESZ7
		P46063
		P09211
		P08758
		P23246
		P25685
		Q9NP72
		O60884
		Q99459
		Q15404
		Q9BX68
		Q9NQR4
		Q9NR50
		Q9NQ29
		P07686
		Q01469
		P62304
		O43747
		Q13151
		A1X283
		Q96GK7
		P14550
		P51970
		P09972
		P46940
		P08579
		Q15006
		P25789
		P06753-2
		P14625
		P25788
		Q9UGI8
		P61978-3
		O95865
		Q13185
		Q70UQ0
		O95831
		P32969
		P62873
		P07099
		G8JLB6
		Q14258
		Q9BRX2
		F8VPD4
		P22059
		Q14692
		Q9NX62
		H0Y8C2
		Q00765
		Q9Y5Z4
		Q14019
		Q9P2J5
		Q96PK6
		P48426
		P27361
		P31937
		P63173
		P61086
		Q3LXA3
		Q8N5N7
		Q9UHG3
		P78417
		O75844
		P46776
		F5H365
		P61254
		Q13425
		O00264
		O43237
		P50148
		P45877
		O94826
		P25398
		Q99615
		P26640
		Q93034
		P50579
		J3KQ48
		P68371
		Q00839
		Q92665
		Q9BYN8
		P21283
		P13010
		P62241
		Q99436
MSCs Muse iPSCs	62	O96005
		P04004
		Q6UX04
		Q9Y3B8
		Q8TAT6
		P09429
		B4DLR8
		Q13190
		E7EQR4
		P78527
		Q5LJA9
		P61313
		Q96RS6
		C9JEJ2
		A0A1B0GWE8
		P15927-3
		Q9Y3F4
		Q16630
		P42785
		Q9HD45
		Q9UH65
		Q9NY93
		Q96B26
		O43159
		Q7L1Q6
		Q9UIC8-2
		Q9Y2Z0
		F6Y5H0
		P20339
		O43399
		A0A087X256
		P40763
		Q969V3
		Q8WUP2
		Q9UL15
		O96008
		P51572
		H0YDU8
		H3BRL3
		E9PKP7
		P46087
		Q01130
		P84103
		Q7Z2Z2
		Q96A65
		P27144
		P13473
		P61289
		A0A0G2JMS7
		H3BND4
		Q9H2P0
		Q9H6Z4
		P83731
		Q9BV19
		Q96C36
		Q14344
		Q13131
		P11177
		Q5HYI8
		K7EIU8
		F6TLX2
		P32321
MSCs Non Muse iPSCs	296	Q96EY1
		A0A0G2JH68
		Q9Y3A4
		O60925
		Q9UII2
		P53985
		Q9BV20
		Q9Y2W2
		Q9UBF2
		Q92522
		P05026
		P51991
		Q9H008
		Q8WVJ2
		Q9UQ35
		G3V3G9
		Q99805
		Q86YH6
		Q9NUQ6
		O14776-2
		O60869
		P32322
		O75506
		Q99614
		Q00013
		P41227
		Q8N5M4
		P55265-5
		P51911
		P49721
		Q9NX55
		P49902
		O43681
		B7Z6D5
		Q8N9T8
		P52888
		Q96S59
		Q13573
		Q5VTR2
		P05204
		Q9P287
		O15027-2
		Q8WTT2
		Q6FI81
		Q5JTH9-2
		Q7Z434
		P10909-2
		Q9Y4C8
		Q9UHB6
		Q9H9A6
		Q9UJA5
		Q9Y3B2
		Q8IWA0
		Q9UNE7
		Q9NUQ9
		Q9H6T3
		P62487
		P82979
		Q14203-3
		P61956
		Q7Z7F7
		A0A087WT44
		O75084
		O60739
		Q9Y2Q9
		Q9UHY7
		P04062
		P18206-2
		Q9BVJ6
		Q14008-2
		Q9BVI4
		Q5SRE5-2
		Q13769
		Q7Z2W4
		Q15021
		Q9H6S0
		Q9HC35
		P29353
		P49366
		O75683
		O76071
		Q86VN1
		Q9H1E5
		Q9H4G4
		P17980
		Q9BQ39
		Q9UBB4
		P42126
		P52294
		P11586
		Q9UDT6-2
		O95456
		Q969E8
		P36776
		Q9H2J4
		O95487-2
		P41743
		Q13619
		Q9P0J1
		P82932
		Q9BSC4
		A6NHR9-2
		O00429
		Q6NXE6
		Q9P0R6
		P42167
		Q9BPZ3
		Q9NTX5
		Q86V48-2
		Q5T6F2
		Q15811-6
		P04424
		Q8NFH5
		F8VW96
		M0QY97
		P29279
		P12268
		A0A087X0W9
		Q9UPN7
		P84085
		Q9NQT4
		O95486
		Q6QNY0
		Q13148
		G0XQ39
		Q96T76-9
		Q5GLZ8-3
		Q9GZL7
		J3QRU1
		P35269
		Q16512
		O75475
		Q9NRF8
		P06730
		Q07157-2
		P67775
		P36639
		O95155-3
		J3KQY1
		Q9UNX4
		O95373
		Q8NC56
		O43847
		Q9BQA1
		Q9BSJ8
		Q8ND56
		G8JLG1
		P17096
		P22033
		Q13541
		Q9H2W6
		B7ZC38
		P84077
		P11172
		J3KR44
		M0QXB4
		Q15149-4
		O95782-2
		Q93008-1
		K7EIG7
		Q96JH7
		A0A2R8YFH5
		O14777
		Q9UJY5
		Q3MHD2
		O43592
		Q15061
		Q9H1E3
		Q9H1A4
		E9PHA2
		Q13823
		O00165
		Q8TAQ2-2
		Q92896
		P30626
		F8W930
		Q9UN37
		Q9NY61
		Q9UM00
		E9PD53
		P52756
		Q14353
		Q9NZR1
		Q9H0S4
		Q9NZB2
		Q8WXA9-2
		P49790
		Q8WWM7-6
		Q13618
		Q01105-2
		Q15738
		P00374
		P26358
		Q5TFE4
		Q9NW64
		Q13895
		Q9UNQ2
		J3QR09
		Q99798
		P83916
		Q9NQ48
		Q9H814
		Q86YP4
		Q8NFH3
		Q8WWQ0
		Q9NX58
		Q9NRN7
		O75369-2
		P17302
		C9JA28
		Q86TU7
		Q9UBU9
		P23258
		P45973
		A0A0A0MRM8
		O95347-2
		Q9BTW9
		Q9Y3D5
		P60891
		Q15018
		Q6NZY4
		Q9H089
		Q15007
		Q86V21
		P47813
		A0A024RAC6
		Q69YN2
		O75323
		P45985
		P16220
		P06756-3
		O43815
		Q12841
		Q9UHI6
		Q9BTT0
		Q9NWH9
		Q12972
		Q9NVG8
		P40938
		Q9UKY7
		P22314-2
		Q8IVD9
		Q96HY6
		O75223
		P09493-3
		P23921
		Q8IZ83
		O75821
		Q14161
		H3BTL1
		Q15024
		P52272
		P51608
		Q13547
		E9PF10
		Q05048
		O00622
		Q92947
		Q8IYM9
		Q13610
		K7ELC2
		Q9NRX2
		Q13867
		J3KNF4
		Q5T4S7-3
		Q9HD15
		Q13542
		E7EQZ4
		Q92900-2
		P33316-2
		Q96B49
		O43719
		Q8TCJ2
		Q6P1L8
		K7EQ44
		Q9Y3C4
		Q9Y6D9
		Q9NP66
		Q9UHD9
		O43660
		Q13630
		P54687
		Q9UHD2
		Q14498
		O00425
		P34949
		O15160
		P49748
		P16402
		B9ZVN9
		Q03701
		A0A087WYN9
		Q06203
		P51398
		Q7L2E3-3
		Q9H1Z4
Muse Non Muse iPSCs	102	P62312
		M0R208
		Q06124
		O43493
		A0A1B0GW77
		Q9UI12
		F6WQW2
		E5RIM7
		A0A087WYT3
		Q8N5K1
		Q13523
		P35914
		P12081
		Q9BYD1
		Q8IVM0-2
		Q9ULZ3
		E9PL01
		Q08170
		P53602
		F8W6G1
		Q99543
		Q9BT73
		A8MXP9
		E9PG73
		Q16186
		Q13045
		O14949
		Q8N163
		P61201
		O15213
		P42574
		F5H5D3
		Q9UP83
		P60468
		O60502
		Q14011
		Q8NFW8
		P50583
		Q6I9Y2
		Q9H0A0
		Q6RFH5
		O95822
		Q16851
		Q99442
		O94925
		Q92552
		A0A0C4DGB0
		P23434
		Q9UHQ9
		Q16706
		O14548
		Q8WX93-3
		O15460
		Q9HAT2
		Q96C24
		Q9UN86
		Q9BXY0
		O75608
		O15118
		Q9BSD7
		Q9H1B7
		Q9Y3D3
		Q99797
		Q99733
		A0A3B3ITW1
		P08574
		I3L0N3
		O15126
		Q93052
		P54886
		Q86XP3
		O00410
		P53634
		P13984
		P49589-3
		Q59FY4
		Q00059
		P52789
		O95219
		Q9Y2Q5
		Q9Y5S9
		O00115
		P55084
		J3KN29
		J3QQ67
		H7BYD0
		Q15008
		Q8NBU5
		E7ERK9
		O60256
		Q9P0U1
		A6NNT2
		Q6NUM9
		O95777
		Q9H0U4
		D6RBV2
		P07305
		Q96IZ0
		B5MDF5
		O14657
		Q9BQG0
		Q14980-2
MSCs Muse Non Muse	313	P05120
		P84157
		Q08426
		O76054
		P02452
		Q96BJ3
		Q6NUQ4
		Q08378-2
		B0QZ18
		O15121
		P55036
		M0QXZ5
		P07951-2
		P31749
		P21589
		Q04637-5
		R4GMU1
		Q9UNF1
		O94855
		Q92538-3
		Q96AC1
		Q96AB3
		H0Y4G9
		P47985
		J3QQS1
		Q96F85
		Q99575
		P00387
		P06396-3
		O60565
		Q96N66
		P07585
		P28300
		P51116
		O43678
		P68363
		P05121
		P56181-2
		Q9UI09
		Q16647
		Q9GZN8
		Q86UE4
		J3KND3
		Q9Y5K8
		Q9NP79
		Q9UBI6
		Q13423
		O75822
		G5EA30
		P15848
		P37235
		O60507
		Q9UH99
		Q4J6C6
		Q86UU1-3
		A0A087WSV8
		Q02252
		Q8N668
		P35270
		P52565
		Q9NWS0
		P08253
		A0A0A0MSS8
		G5EA48
		P13284
		Q9NR19
		O75886
		P46939
		Q8NHP8
		Q96JY6-5
		Q96CX2
		Q9UEU0
		Q9BU89
		P08729
		Q04828
		P17813
		P46734
		O43181
		O00186
		Q15847
		O95721
		O75326
		Q02809
		Q32P28
		Q12904
		O43294
		M0R268
		Q8IX30
		Q6UXH1
		C9J2Y9
		Q9UH62
		P26022
		Q9NWM8
		G3V4P8
		O60826
		P17301
		O15371
		H0YMV8
		Q8NEU8
		O75915
		Q9NZN3
		P17050
		O75340
		A0A0C4DFZ2
		Q2TAA2
		P09486
		Q92805
		A0A0C4DGH0
		P78559
		P09601
		P33316
		A0A075B6F9
		E7EPT4
		O43402
		O75380
		Q16270
		G8JLH6
		P15144
		P05412
		P61769
		Q16795
		Q92614-5
		Q6EMK4
		Q9BRF8
		Q92597
		P48059-3
		Q9H832
		Q9UQ13
		Q96T51
		Q13838
		Q5T4U5
		Q9BRR6
		Q9Y2Q3
		P17612
		Q4G0J3
		D6RFG8
		P49757
		Q9BU23
		P49720
		Q96EL3
		O15400
		P05106
		Q9UJY1
		Q8TD55
		P45954
		O00754
		P07108
		Q96D15
		O95182
		Q14573
		Q9H2D6-7
		Q96EK6
		A0A3B3ITD8
		P31040
		P62736
		J3KQL8
		Q8NBX0
		P10253
		Q04721
		X6R8A1
		A0A2R8YCH5
		Q9BZQ8
		P37802
		Q92791
		P41208
		Q8WTS6
		F5GYF8
		P02461
		Q8TDZ2
		P32320
		P13611-2
		Q9Y673
		Q99622
		O14558
		Q12846
		Q86VS8
		Q9HD26
		Q9BYN0
		P12111-2
		Q9HAN9
		Q9P000
		Q05209
		P02795
		P19971
		Q9Y6K8
		Q9UQ03
		Q9NP61
		Q99704
		P32455
		P35754
		Q9NW15
		O94804
		H7C4H2
		Q9H299
		M0R0F0
		A0A0A0MQV6
		H0Y6I0
		Q9H8Y8
		Q6P9B6
		Q9UBI1
		Q86WV6
		Q96AQ6
		Q9UEW8
		O15031
		H0UI06
		P15153
		Q9UFW8
		Q96CG8
		F8VU90
		Q14318
		Q3KQU3
		P62888
		O95671
		P11908
		Q8WWI1-3
		Q6XZF7
		Q15113
		Q969M3
		A0A0R4J2G3
		G3V4W0
		P40261
		Q53H82
		A0A2R8Y811
		Q92615
		Q9Y2V7
		C9JAK5
		P84095
		Q3SY69
		A0A0A0MQS1
		Q15126
		E5RJD8
		Q969S3
		H7BYY1
		Q9NX46
		A0A0A0MTC7
[truncated: 2,854 more rows]
