# Supplementary material for: Why Do Muse Stem Cells Present an Enduring Stress Capacity? Hints from a Comparative Proteome Analysis
Source: Int J Mol Sci. 2021 Feb 19;22(4):2064. doi: 10.3390/ijms22042064 (PMC7922977; doi:10.3390/ijms22042064)
Supplement: Supplementary file 1 [file ijms-22-02064-s001.zip › Supplementary file 4.xlsx]

## Sheet: iPSC Biol process
analysis
Analysis Type:	PANTHER Overrepresentation Test (Released 20200407)
Annotation Version and Release Date:	PANTHER version 15.0 Released 2020-02-14
Analyzed List:	Client Text Box Input (Homo sapiens)
Reference List:	Homo sapiens (all genes in database)
Test Type:	FISHER
Correction:	FDR
PANTHER GO-Slim Biological Process	Homo sapiens - REFLIST (20851)	Client Text Box Input (2636)	Client Text Box Input (expected)	Client Text Box Input (over/under)	Client Text Box Input (fold Enrichment)	Client Text Box Input (raw P-value)	Client Text Box Input (FDR)
cellular metabolic process (GO:0044237)	4268	888	539.56	+	1.65	2.74E-49	5.65E-46
metabolic process (GO:0008152)	4633	919	585.71	+	1.57	1.43E-43	1.47E-40
RNA processing (GO:0006396)	433	195	54.74	+	3.56	3.42E-42	2.35E-39
cellular nitrogen compound metabolic process (GO:0034641)	2406	565	304.17	+	1.86	2.82E-41	1.45E-38
organic substance metabolic process (GO:0071704)	4460	882	563.84	+	1.56	7.88E-41	3.25E-38
nitrogen compound metabolic process (GO:0006807)	4049	818	511.88	+	1.60	4.33E-40	1.49E-37
primary metabolic process (GO:0044238)	4250	844	537.29	+	1.57	3.14E-39	9.26E-37
cellular process (GO:0009987)	7481	1280	945.75	+	1.35	6.44E-36	1.66E-33
ribonucleoprotein complex biogenesis (GO:0022613)	240	132	30.34	+	4.35	1.82E-35	4.17E-33
ribosome biogenesis (GO:0042254)	177	103	22.38	+	4.60	2.09E-29	4.31E-27
cellular component biogenesis (GO:0044085)	937	266	118.46	+	2.25	9.27E-29	1.74E-26
Unclassified (UNCLASSIFIED)	11994	1221	1516.29	-	.81	1.66E-27	2.85E-25
biological_process (GO:0008150)	8857	1415	1119.71	+	1.26	1.66E-27	2.63E-25
mRNA metabolic process (GO:0016071)	269	123	34.01	+	3.62	2.23E-27	3.29E-25
organonitrogen compound biosynthetic process (GO:1901566)	602	193	76.11	+	2.54	4.48E-26	6.17E-24
gene expression (GO:0010467)	1925	428	243.36	+	1.76	4.68E-26	6.03E-24
organic cyclic compound metabolic process (GO:1901360)	2207	473	279.01	+	1.70	5.18E-26	6.29E-24
heterocycle metabolic process (GO:0046483)	2151	463	271.93	+	1.70	8.80E-26	1.01E-23
peptide biosynthetic process (GO:0043043)	228	109	28.82	+	3.78	1.31E-25	1.43E-23
macromolecule metabolic process (GO:0043170)	3732	703	471.80	+	1.49	1.87E-25	1.93E-23
mRNA processing (GO:0006397)	206	103	26.04	+	3.96	1.99E-25	1.95E-23
cellular aromatic compound metabolic process (GO:0006725)	2162	463	273.32	+	1.69	2.22E-25	2.08E-23
translational elongation (GO:0006414)	225	107	28.44	+	3.76	5.10E-25	4.57E-23
translation (GO:0006412)	225	107	28.44	+	3.76	5.10E-25	4.38E-23
amide biosynthetic process (GO:0043604)	259	115	32.74	+	3.51	7.80E-25	6.44E-23
cellular component organization or biogenesis (GO:0071840)	2464	508	311.50	+	1.63	1.01E-24	8.02E-23
nucleobase-containing compound metabolic process (GO:0006139)	2110	449	266.75	+	1.68	4.37E-24	3.34E-22
peptide metabolic process (GO:0006518)	292	118	36.91	+	3.20	9.84E-23	7.26E-21
organonitrogen compound metabolic process (GO:1901564)	2386	483	301.64	+	1.60	4.89E-22	3.48E-20
cellular amide metabolic process (GO:0043603)	370	134	46.78	+	2.86	5.76E-22	3.96E-20
protein-containing complex subunit organization (GO:0043933)	511	161	64.60	+	2.49	2.90E-21	1.93E-19
rRNA metabolic process (GO:0016072)	126	72	15.93	+	4.52	1.27E-20	8.21E-19
RNA splicing (GO:0008380)	179	86	22.63	+	3.80	1.38E-20	8.65E-19
mRNA splicing, via spliceosome (GO:0000398)	156	79	19.72	+	4.01	4.56E-20	2.77E-18
RNA splicing, via transesterification reactions with bulged adenosine as nucleophile (GO:0000377)	156	79	19.72	+	4.01	4.56E-20	2.69E-18
RNA splicing, via transesterification reactions (GO:0000375)	156	79	19.72	+	4.01	4.56E-20	2.62E-18
protein-containing complex assembly (GO:0065003)	420	139	53.10	+	2.62	5.69E-20	3.17E-18
small molecule metabolic process (GO:0044281)	564	165	71.30	+	2.31	4.17E-19	2.26E-17
rRNA processing (GO:0006364)	119	67	15.04	+	4.45	4.93E-19	2.61E-17
ncRNA metabolic process (GO:0034660)	260	101	32.87	+	3.07	1.26E-18	6.48E-17
signaling (GO:0023052)	2027	128	256.25	-	.50	2.02E-18	1.02E-16
cellular protein-containing complex assembly (GO:0034622)	391	129	49.43	+	2.61	2.10E-18	1.03E-16
cell communication (GO:0007154)	2031	130	256.76	-	.51	5.90E-18	2.83E-16
signal transduction (GO:0007165)	1887	117	238.56	-	.49	7.89E-18	3.70E-16
ncRNA processing (GO:0034470)	207	86	26.17	+	3.29	1.68E-17	7.72E-16
organic substance catabolic process (GO:1901575)	678	179	85.71	+	2.09	7.89E-17	3.54E-15
nucleic acid metabolic process (GO:0090304)	1914	382	241.97	+	1.58	2.05E-16	9.02E-15
cellular protein metabolic process (GO:0044267)	1679	342	212.26	+	1.61	8.99E-16	3.87E-14
cellular catabolic process (GO:0044248)	723	183	91.40	+	2.00	1.31E-15	5.52E-14
ribonucleoprotein complex assembly (GO:0022618)	113	58	14.29	+	4.06	2.62E-15	1.08E-13
ribonucleoprotein complex subunit organization (GO:0071826)	118	59	14.92	+	3.96	3.71E-15	1.50E-13
catabolic process (GO:0009056)	828	198	104.68	+	1.89	1.18E-14	4.68E-13
ribosomal large subunit biogenesis (GO:0042273)	61	42	7.71	+	5.45	1.24E-14	4.84E-13
RNA metabolic process (GO:0016070)	1667	334	210.74	+	1.58	1.75E-14	6.68E-13
immune system process (GO:0002376)	556	15	70.29	-	.21	1.92E-14	7.22E-13
cellular component organization (GO:0016043)	2337	436	295.45	+	1.48	1.97E-14	7.27E-13
cellular component assembly (GO:0022607)	806	191	101.90	+	1.87	6.01E-14	2.18E-12
biosynthetic process (GO:0009058)	1997	381	252.46	+	1.51	8.32E-14	2.96E-12
G protein-coupled receptor signaling pathway (GO:0007186)	453	10	57.27	-	.17	1.83E-13	6.42E-12
cellular biosynthetic process (GO:0044249)	1957	373	247.41	+	1.51	1.85E-13	6.35E-12
immune response (GO:0006955)	449	10	56.76	-	.18	2.64E-13	8.94E-12
oxidation-reduction process (GO:0055114)	185	70	23.39	+	2.99	6.67E-13	2.22E-11
organic substance biosynthetic process (GO:1901576)	1976	372	249.81	+	1.49	1.03E-12	3.37E-11
organelle organization (GO:0006996)	1776	340	224.52	+	1.51	1.60E-12	5.16E-11
carboxylic acid metabolic process (GO:0019752)	315	96	39.82	+	2.41	2.21E-12	7.02E-11
macromolecule catabolic process (GO:0009057)	442	120	55.88	+	2.15	2.50E-12	7.82E-11
cellular macromolecule catabolic process (GO:0044265)	410	114	51.83	+	2.20	2.94E-12	9.04E-11
oxoacid metabolic process (GO:0043436)	327	98	41.34	+	2.37	3.00E-12	9.10E-11
generation of precursor metabolites and energy (GO:0006091)	103	49	13.02	+	3.76	3.19E-12	9.55E-11
protein folding (GO:0006457)	96	47	12.14	+	3.87	4.04E-12	1.19E-10
cellular nitrogen compound biosynthetic process (GO:0044271)	1633	316	206.45	+	1.53	4.35E-12	1.27E-10
organic acid metabolic process (GO:0006082)	331	98	41.85	+	2.34	4.40E-12	1.26E-10
cellular macromolecule metabolic process (GO:0044260)	3069	527	387.99	+	1.36	7.47E-12	2.11E-10
regulation of response to stimulus (GO:0048583)	893	47	112.89	-	.42	1.46E-11	4.06E-10
ribosomal small subunit biogenesis (GO:0042274)	53	34	6.70	+	5.07	1.68E-11	4.61E-10
nucleobase-containing small molecule metabolic process (GO:0055086)	197	69	24.90	+	2.77	2.45E-11	6.66E-10
cellular localization (GO:0051641)	983	208	124.27	+	1.67	4.48E-11	1.20E-09
cell surface receptor signaling pathway (GO:0007166)	829	43	104.80	-	.41	5.30E-11	1.40E-09
nuclear transport (GO:0051169)	98	45	12.39	+	3.63	6.02E-11	1.57E-09
nucleocytoplasmic transport (GO:0006913)	98	45	12.39	+	3.63	6.02E-11	1.55E-09
protein metabolic process (GO:0019538)	1981	362	250.44	+	1.45	6.13E-11	1.56E-09
establishment of protein localization to organelle (GO:0072594)	159	59	20.10	+	2.94	7.80E-11	1.96E-09
intracellular transport (GO:0046907)	665	153	84.07	+	1.82	1.36E-10	3.37E-09
response to stimulus (GO:0050896)	2802	241	354.23	-	.68	1.39E-10	3.42E-09
establishment of localization in cell (GO:0051649)	789	173	99.75	+	1.73	2.13E-10	5.16E-09
multicellular organismal process (GO:0032501)	1174	76	148.42	-	.51	2.27E-10	5.44E-09
cellular amino acid metabolic process (GO:0006520)	131	51	16.56	+	3.08	3.66E-10	8.67E-09
response to external stimulus (GO:0009605)	529	21	66.88	-	.31	4.67E-10	1.10E-08
regulation of mRNA processing (GO:0050684)	67	35	8.47	+	4.13	5.77E-10	1.34E-08
regulation of mRNA metabolic process (GO:1903311)	87	40	11.00	+	3.64	6.66E-10	1.53E-08
response to bacterium (GO:0009617)	178	0	22.50	-	< 0.01	1.07E-09	2.43E-08
response to external biotic stimulus (GO:0043207)	283	5	35.78	-	.14	1.33E-09	2.99E-08
response to other organism (GO:0051707)	283	5	35.78	-	.14	1.33E-09	2.96E-08
response to biotic stimulus (GO:0009607)	284	5	35.90	-	.14	1.39E-09	3.04E-08
nucleoside phosphate metabolic process (GO:0006753)	165	57	20.86	+	2.73	1.43E-09	3.11E-08
multi-organism process (GO:0051704)	346	9	43.74	-	.21	1.54E-09	3.31E-08
regulation of RNA splicing (GO:0043484)	65	33	8.22	+	4.02	3.07E-09	6.53E-08
defense response (GO:0006952)	323	8	40.83	-	.20	3.55E-09	7.48E-08
organonitrogen compound catabolic process (GO:1901565)	439	108	55.50	+	1.95	3.92E-09	8.17E-08
intracellular protein transport (GO:0006886)	485	116	61.31	+	1.89	4.08E-09	8.41E-08
alpha-amino acid metabolic process (GO:1901605)	82	37	10.37	+	3.57	4.27E-09	8.73E-08
regulation of mRNA splicing, via spliceosome (GO:0048024)	56	30	7.08	+	4.24	6.17E-09	1.25E-07
establishment of protein localization (GO:0045184)	588	133	74.34	+	1.79	6.58E-09	1.32E-07
protein transport (GO:0015031)	579	131	73.20	+	1.79	7.57E-09	1.50E-07
cellular macromolecule localization (GO:0070727)	680	148	85.97	+	1.72	8.45E-09	1.66E-07
nucleotide metabolic process (GO:0009117)	160	54	20.23	+	2.67	1.00E-08	1.95E-07
ribose phosphate metabolic process (GO:0019693)	138	49	17.45	+	2.81	1.41E-08	2.71E-07
cellular protein localization (GO:0034613)	676	146	85.46	+	1.71	1.49E-08	2.85E-07
regulation of immune system process (GO:0002682)	257	5	32.49	-	.15	1.75E-08	3.32E-07
peptide transport (GO:0015833)	586	131	74.08	+	1.77	1.76E-08	3.30E-07
cytoplasmic translation (GO:0002181)	52	28	6.57	+	4.26	1.80E-08	3.35E-07
protein localization (GO:0008104)	751	157	94.94	+	1.65	2.77E-08	5.11E-07
amide transport (GO:0042886)	600	132	75.85	+	1.74	3.48E-08	6.36E-07
maturation of SSU-rRNA (GO:0030490)	37	23	4.68	+	4.92	4.76E-08	8.62E-07
ribonucleotide metabolic process (GO:0009259)	131	46	16.56	+	2.78	4.92E-08	8.84E-07
drug metabolic process (GO:0017144)	165	53	20.86	+	2.54	5.57E-08	9.91E-07
ATP metabolic process (GO:0046034)	56	28	7.08	+	3.96	6.03E-08	1.06E-06
nervous system process (GO:0050877)	192	2	24.27	-	.08	6.09E-08	1.07E-06
energy derivation by oxidation of organic compounds (GO:0015980)	68	31	8.60	+	3.61	6.25E-08	1.08E-06
immune response-regulating signaling pathway (GO:0002764)	165	1	20.86	-	.05	8.95E-08	1.54E-06
purine nucleotide metabolic process (GO:0006163)	133	45	16.81	+	2.68	1.28E-07	2.19E-06
nucleoside phosphate biosynthetic process (GO:1901293)	104	39	13.15	+	2.97	1.30E-07	2.20E-06
immune response-activating signal transduction (GO:0002757)	163	1	20.61	-	.05	1.39E-07	2.33E-06
cellular response to stimulus (GO:0051716)	2360	212	298.35	-	.71	1.62E-07	2.69E-06
nuclear export (GO:0051168)	64	29	8.09	+	3.58	1.82E-07	3.01E-06
proteolysis involved in cellular protein catabolic process (GO:0051603)	308	78	38.94	+	2.00	2.20E-07	3.61E-06
defense response to other organism (GO:0098542)	231	5	29.20	-	.17	2.24E-07	3.65E-06
small molecule catabolic process (GO:0044282)	113	40	14.29	+	2.80	2.30E-07	3.71E-06
nucleotide biosynthetic process (GO:0009165)	103	38	13.02	+	2.92	2.35E-07	3.77E-06
cellular respiration (GO:0045333)	57	27	7.21	+	3.75	2.40E-07	3.82E-06
carboxylic acid catabolic process (GO:0046395)	74	31	9.36	+	3.31	2.76E-07	4.35E-06
organic acid catabolic process (GO:0016054)	74	31	9.36	+	3.31	2.76E-07	4.31E-06
ribose phosphate biosynthetic process (GO:0046390)	83	33	10.49	+	3.14	3.01E-07	4.68E-06
RNA localization (GO:0006403)	66	29	8.34	+	3.48	3.03E-07	4.66E-06
positive regulation of immune system process (GO:0002684)	228	5	28.82	-	.17	3.25E-07	4.96E-06
cellular protein catabolic process (GO:0044257)	310	78	39.19	+	1.99	3.52E-07	5.34E-06
defense response to bacterium (GO:0042742)	129	0	16.31	-	< 0.01	3.56E-07	5.36E-06
protein catabolic process (GO:0030163)	333	82	42.10	+	1.95	3.74E-07	5.59E-06
protein export from nucleus (GO:0006611)	47	24	5.94	+	4.04	3.89E-07	5.77E-06
import into nucleus (GO:0051170)	51	25	6.45	+	3.88	4.05E-07	5.97E-06
protein import into nucleus (GO:0006606)	51	25	6.45	+	3.88	4.05E-07	5.93E-06
protein localization to nucleus (GO:0034504)	55	26	6.95	+	3.74	4.12E-07	5.98E-06
purine-containing compound metabolic process (GO:0072521)	145	46	18.33	+	2.51	4.22E-07	6.09E-06
maturation of LSU-rRNA (GO:0000470)	26	18	3.29	+	5.48	4.33E-07	6.21E-06
purine ribonucleotide metabolic process (GO:0009150)	126	42	15.93	+	2.64	4.57E-07	6.51E-06
regulation of protein complex assembly (GO:0043254)	97	36	12.26	+	2.94	4.72E-07	6.68E-06
organic cyclic compound catabolic process (GO:1901361)	155	48	19.60	+	2.45	4.80E-07	6.74E-06
protein import (GO:0017038)	82	32	10.37	+	3.09	6.30E-07	8.78E-06
immune response-regulating cell surface receptor signaling pathway (GO:0002768)	148	1	18.71	-	.05	6.70E-07	9.29E-06
modification-dependent macromolecule catabolic process (GO:0043632)	284	72	35.90	+	2.01	6.70E-07	9.23E-06
ribonucleotide biosynthetic process (GO:0009260)	78	31	9.86	+	3.14	6.86E-07	9.37E-06
B cell activation (GO:0042113)	121	0	15.30	-	< 0.01	8.11E-07	1.10E-05
macromolecule localization (GO:0033036)	865	167	109.35	+	1.53	9.09E-07	1.23E-05
RNA export from nucleus (GO:0006405)	54	25	6.83	+	3.66	9.22E-07	1.24E-05
purine-containing compound biosynthetic process (GO:0072522)	84	32	10.62	+	3.01	9.62E-07	1.28E-05
purine nucleotide biosynthetic process (GO:0006164)	80	31	10.11	+	3.07	1.06E-06	1.40E-05
actin polymerization or depolymerization (GO:0008154)	80	31	10.11	+	3.07	1.06E-06	1.39E-05
immune response-activating cell surface receptor signaling pathway (GO:0002429)	146	1	18.46	-	.05	1.06E-06	1.38E-05
translational initiation (GO:0006413)	39	21	4.93	+	4.26	1.07E-06	1.39E-05
RNA transport (GO:0050658)	59	26	7.46	+	3.49	1.17E-06	1.51E-05
nucleic acid transport (GO:0050657)	59	26	7.46	+	3.49	1.17E-06	1.50E-05
establishment of RNA localization (GO:0051236)	59	26	7.46	+	3.49	1.17E-06	1.49E-05
cellular amino acid biosynthetic process (GO:0008652)	36	20	4.55	+	4.39	1.33E-06	1.68E-05
lymphocyte activation (GO:0046649)	163	2	20.61	-	.10	1.33E-06	1.68E-05
immune effector process (GO:0002252)	178	3	22.50	-	.13	1.44E-06	1.80E-05
nucleobase-containing compound catabolic process (GO:0034655)	119	39	15.04	+	2.59	1.62E-06	2.02E-05
cellular nitrogen compound catabolic process (GO:0044270)	142	44	17.95	+	2.45	1.70E-06	2.10E-05
aromatic compound catabolic process (GO:0019439)	142	44	17.95	+	2.45	1.70E-06	2.08E-05
organophosphate metabolic process (GO:0019637)	310	75	39.19	+	1.91	1.82E-06	2.22E-05
heterocycle catabolic process (GO:0046700)	144	44	18.20	+	2.42	2.01E-06	2.44E-05
organophosphate biosynthetic process (GO:0090407)	169	49	21.37	+	2.29	2.21E-06	2.66E-05
humoral immune response (GO:0006959)	138	1	17.45	-	.06	2.26E-06	2.71E-05
positive regulation of response to stimulus (GO:0048584)	469	25	59.29	-	.42	2.33E-06	2.79E-05
RNA catabolic process (GO:0006401)	87	32	11.00	+	2.91	2.45E-06	2.91E-05
nitrogen compound transport (GO:0071705)	703	139	88.87	+	1.56	2.72E-06	3.21E-05
system process (GO:0003008)	266	9	33.63	-	.27	2.83E-06	3.32E-05
cell-cell signaling (GO:0007267)	381	18	48.17	-	.37	2.83E-06	3.30E-05
activation of immune response (GO:0002253)	171	3	21.62	-	.14	3.04E-06	3.53E-05
regulation of signal transduction (GO:0009966)	619	39	78.25	-	.50	3.16E-06	3.65E-05
positive regulation of immune response (GO:0050778)	191	4	24.15	-	.17	3.17E-06	3.63E-05
regulation of lymphocyte activation (GO:0051249)	133	1	16.81	-	.06	3.28E-06	3.74E-05
regulation of alternative mRNA splicing, via spliceosome (GO:0000381)	39	20	4.93	+	4.06	3.39E-06	3.84E-05
antigen receptor-mediated signaling pathway (GO:0050851)	135	1	17.07	-	.06	3.43E-06	3.87E-05
nucleoside triphosphate metabolic process (GO:0009141)	51	23	6.45	+	3.57	3.51E-06	3.94E-05
sensory perception (GO:0007600)	108	0	13.65	-	< 0.01	4.30E-06	4.80E-05
ribosomal large subunit assembly (GO:0000027)	22	15	2.78	+	5.39	4.54E-06	5.03E-05
alternative mRNA splicing, via spliceosome (GO:0000380)	40	20	5.06	+	3.96	4.55E-06	5.02E-05
regulation of actin filament length (GO:0030832)	74	28	9.36	+	2.99	4.97E-06	5.46E-05
purine ribonucleotide biosynthetic process (GO:0009152)	74	28	9.36	+	2.99	4.97E-06	5.43E-05
regulation of actin polymerization or depolymerization (GO:0008064)	74	28	9.36	+	2.99	4.97E-06	5.40E-05
regulation of cell communication (GO:0010646)	685	46	86.60	-	.53	5.49E-06	5.93E-05
regulation of immune response (GO:0050776)	199	5	25.16	-	.20	5.68E-06	6.11E-05
ribonucleoprotein complex localization (GO:0071166)	37	19	4.68	+	4.06	5.83E-06	6.24E-05
ribonucleoprotein complex export from nucleus (GO:0071426)	37	19	4.68	+	4.06	5.83E-06	6.21E-05
nucleoside triphosphate biosynthetic process (GO:0009142)	45	21	5.69	+	3.69	6.11E-06	6.47E-05
modification-dependent protein catabolic process (GO:0019941)	277	67	35.02	+	1.91	6.22E-06	6.55E-05
actin filament organization (GO:0007015)	161	46	20.35	+	2.26	6.35E-06	6.66E-05
B cell receptor signaling pathway (GO:0050853)	105	0	13.27	-	< 0.01	6.59E-06	6.87E-05
chaperone-mediated protein folding (GO:0061077)	30	17	3.79	+	4.48	6.72E-06	6.97E-05
chromosome organization (GO:0051276)	394	87	49.81	+	1.75	7.22E-06	7.45E-05
ribonucleoside triphosphate metabolic process (GO:0009199)	42	20	5.31	+	3.77	8.01E-06	8.22E-05
ribonucleoside triphosphate biosynthetic process (GO:0009201)	42	20	5.31	+	3.77	8.01E-06	8.18E-05
maturation of SSU-rRNA from tricistronic rRNA transcript (SSU-rRNA, 5.8S rRNA, LSU-rRNA) (GO:0000462)	27	16	3.41	+	4.69	8.20E-06	8.33E-05
second-messenger-mediated signaling (GO:0019932)	225	7	28.44	-	.25	8.23E-06	8.32E-05
nucleobase-containing compound transport (GO:0015931)	68	26	8.60	+	3.02	9.21E-06	9.27E-05
regulation of signaling (GO:0023051)	687	47	86.85	-	.54	9.96E-06	9.98E-05
protein localization to organelle (GO:0033365)	304	71	38.43	+	1.85	1.02E-05	1.01E-04
regulation of cellular component biogenesis (GO:0044087)	144	42	18.20	+	2.31	1.03E-05	1.03E-04
proteasomal protein catabolic process (GO:0010498)	197	52	24.90	+	2.09	1.04E-05	1.03E-04
posttranscriptional regulation of gene expression (GO:0010608)	100	33	12.64	+	2.61	1.05E-05	1.03E-04
small molecule biosynthetic process (GO:0044283)	162	45	20.48	+	2.20	1.18E-05	1.15E-04
regulation of cell activation (GO:0050865)	140	2	17.70	-	.11	1.30E-05	1.27E-04
cellular response to stress (GO:0033554)	464	97	58.66	+	1.65	1.35E-05	1.30E-04
ubiquitin-dependent protein catabolic process (GO:0006511)	268	64	33.88	+	1.89	1.47E-05	1.42E-04
proteasome-mediated ubiquitin-dependent protein catabolic process (GO:0043161)	187	49	23.64	+	2.07	1.76E-05	1.69E-04
regulation of leukocyte activation (GO:0002694)	138	2	17.45	-	.11	1.96E-05	1.87E-04
cellular macromolecule biosynthetic process (GO:0034645)	1615	269	204.17	+	1.32	2.32E-05	2.21E-04
aerobic respiration (GO:0009060)	38	18	4.80	+	3.75	2.37E-05	2.25E-04
macromolecule biosynthetic process (GO:0009059)	1623	270	205.18	+	1.32	2.42E-05	2.28E-04
supramolecular fiber organization (GO:0097435)	238	58	30.09	+	1.93	2.45E-05	2.30E-04
positive regulation of leukocyte activation (GO:0002696)	117	1	14.79	-	.07	2.47E-05	2.30E-04
regulation of membrane potential (GO:0042391)	117	1	14.79	-	.07	2.47E-05	2.29E-04
positive regulation of cell activation (GO:0050867)	117	1	14.79	-	.07	2.47E-05	2.28E-04
regulation of actin filament organization (GO:0110053)	82	28	10.37	+	2.70	2.53E-05	2.33E-04
inflammatory response (GO:0006954)	118	1	14.92	-	.07	2.58E-05	2.37E-04
regulation of protein polymerization (GO:0032271)	77	27	9.73	+	2.77	2.62E-05	2.39E-04
adaptive immune response (GO:0002250)	134	2	16.94	-	.12	2.84E-05	2.58E-04
actin cytoskeleton organization (GO:0030036)	241	58	30.47	+	1.90	2.86E-05	2.59E-04
regulation of actin filament polymerization (GO:0030833)	72	26	9.10	+	2.86	2.90E-05	2.62E-04
RNA 3'-end processing (GO:0031123)	72	26	9.10	+	2.86	2.90E-05	2.61E-04
respiratory electron transport chain (GO:0022904)	31	16	3.92	+	4.08	3.00E-05	2.68E-04
electron transport chain (GO:0022900)	31	16	3.92	+	4.08	3.00E-05	2.67E-04
protein targeting to ER (GO:0045047)	17	12	2.15	+	5.58	3.22E-05	2.85E-04
establishment of protein localization to endoplasmic reticulum (GO:0072599)	17	12	2.15	+	5.58	3.22E-05	2.84E-04
cell activation (GO:0001775)	179	5	22.63	-	.22	3.23E-05	2.84E-04
innate immune response (GO:0045087)	182	5	23.01	-	.22	3.38E-05	2.95E-04
cleavage involved in rRNA processing (GO:0000469)	14	11	1.77	+	6.22	3.46E-05	3.01E-04
regulation of supramolecular fiber organization (GO:1902903)	93	30	11.76	+	2.55	3.65E-05	3.17E-04
developmental process (GO:0032502)	1142	96	144.37	-	.66	3.72E-05	3.21E-04
positive regulation of lymphocyte activation (GO:0051251)	114	1	14.41	-	.07	3.74E-05	3.22E-04
mitochondrion organization (GO:0007005)	139	39	17.57	+	2.22	3.77E-05	3.22E-04
trans-synaptic signaling (GO:0099537)	247	10	31.23	-	.32	3.83E-05	3.27E-04
actin filament-based process (GO:0030029)	250	59	31.61	+	1.87	3.92E-05	3.33E-04
synaptic signaling (GO:0099536)	249	10	31.48	-	.32	3.95E-05	3.34E-04
purine nucleoside triphosphate biosynthetic process (GO:0009145)	40	18	5.06	+	3.56	4.04E-05	3.40E-04
purine ribonucleoside triphosphate biosynthetic process (GO:0009206)	40	18	5.06	+	3.56	4.04E-05	3.39E-04
purine ribonucleoside triphosphate metabolic process (GO:0009205)	40	18	5.06	+	3.56	4.04E-05	3.37E-04
regulation of cytoskeleton organization (GO:0051493)	150	41	18.96	+	2.16	4.20E-05	3.50E-04
actin filament polymerization (GO:0030041)	75	26	9.48	+	2.74	4.24E-05	3.51E-04
regulation of actin filament-based process (GO:0032970)	109	33	13.78	+	2.39	4.27E-05	3.53E-04
response to oxidative stress (GO:0006979)	25	14	3.16	+	4.43	4.78E-05	3.93E-04
regulation of cellular amide metabolic process (GO:0034248)	81	27	10.24	+	2.64	4.81E-05	3.94E-04
purine nucleoside triphosphate metabolic process (GO:0009144)	41	18	5.18	+	3.47	5.21E-05	4.25E-04
chemical synaptic transmission (GO:0007268)	245	10	30.97	-	.32	5.35E-05	4.35E-04
anterograde trans-synaptic signaling (GO:0098916)	245	10	30.97	-	.32	5.35E-05	4.33E-04
regulation of cellular process (GO:0050794)	3779	395	477.74	-	.83	5.56E-05	4.49E-04
regulation of translation (GO:0006417)	77	26	9.73	+	2.67	5.70E-05	4.58E-04
lymphocyte mediated immunity (GO:0002449)	111	1	14.03	-	.07	5.71E-05	4.57E-04
protein polymerization (GO:0051258)	91	29	11.50	+	2.52	5.74E-05	4.58E-04
proteolysis (GO:0006508)	648	123	81.92	+	1.50	5.86E-05	4.65E-04
maturation of 5.8S rRNA (GO:0000460)	22	13	2.78	+	4.67	5.88E-05	4.65E-04
leukocyte activation (GO:0045321)	173	5	21.87	-	.23	6.48E-05	5.11E-04
regulation of biological process (GO:0050789)	4002	422	505.94	-	.83	6.51E-05	5.11E-04
regulation of intracellular signal transduction (GO:1902531)	383	22	48.42	-	.45	6.54E-05	5.11E-04
tRNA metabolic process (GO:0006399)	107	32	13.53	+	2.37	6.61E-05	5.15E-04
ion transport (GO:0006811)	608	43	76.86	-	.56	6.85E-05	5.31E-04
ATP biosynthetic process (GO:0006754)	38	17	4.80	+	3.54	6.95E-05	5.37E-04
ATP synthesis coupled proton transport (GO:0015986)	38	17	4.80	+	3.54	6.95E-05	5.35E-04
energy coupled proton transport, down electrochemical gradient (GO:0015985)	38	17	4.80	+	3.54	6.95E-05	5.33E-04
regulation of actin cytoskeleton organization (GO:0032956)	108	32	13.65	+	2.34	7.38E-05	5.64E-04
biological regulation (GO:0065007)	4469	478	564.97	-	.85	7.61E-05	5.80E-04
endoplasmic reticulum to Golgi vesicle-mediated transport (GO:0006888)	79	26	9.99	+	2.60	7.80E-05	5.92E-04
mRNA catabolic process (GO:0006402)	74	25	9.36	+	2.67	7.94E-05	6.00E-04
carboxylic acid biosynthetic process (GO:0046394)	88	28	11.13	+	2.52	8.06E-05	6.07E-04
organic acid biosynthetic process (GO:0016053)	88	28	11.13	+	2.52	8.06E-05	6.05E-04
mRNA cis splicing, via spliceosome (GO:0045292)	23	13	2.91	+	4.47	8.27E-05	6.18E-04
multicellular organism development (GO:0007275)	796	62	100.63	-	.62	8.70E-05	6.48E-04
cellular component disassembly (GO:0022411)	104	31	13.15	+	2.36	9.20E-05	6.83E-04
mitochondrial transport (GO:0006839)	72	24	9.10	+	2.64	1.28E-04	9.50E-04
protein localization to mitochondrion (GO:0070585)	37	16	4.68	+	3.42	1.54E-04	1.13E-03
establishment of protein localization to mitochondrion (GO:0072655)	37	16	4.68	+	3.42	1.54E-04	1.13E-03
protein targeting to mitochondrion (GO:0006626)	37	16	4.68	+	3.42	1.54E-04	1.13E-03
oxidative phosphorylation (GO:0006119)	29	14	3.67	+	3.82	1.61E-04	1.17E-03
glycolytic process (GO:0006096)	18	11	2.28	+	4.83	1.75E-04	1.27E-03
nucleotide phosphorylation (GO:0046939)	18	11	2.28	+	4.83	1.75E-04	1.27E-03
intracellular signal transduction (GO:0035556)	800	64	101.14	-	.63	1.80E-04	1.30E-03
cofactor metabolic process (GO:0051186)	162	41	20.48	+	2.00	1.88E-04	1.35E-03
mRNA export from nucleus (GO:0006406)	26	13	3.29	+	3.96	2.10E-04	1.51E-03
mitochondrial gene expression (GO:0140053)	26	13	3.29	+	3.96	2.10E-04	1.50E-03
mRNA-containing ribonucleoprotein complex export from nucleus (GO:0071427)	26	13	3.29	+	3.96	2.10E-04	1.50E-03
protein localization to endoplasmic reticulum (GO:0070972)	26	13	3.29	+	3.96	2.10E-04	1.49E-03
cyclic-nucleotide-mediated signaling (GO:0019935)	144	4	18.20	-	.22	2.16E-04	1.53E-03
metal ion transport (GO:0030001)	288	15	36.41	-	.41	2.18E-04	1.54E-03
organic substance transport (GO:0071702)	840	148	106.19	+	1.39	2.47E-04	1.73E-03
mRNA 3'-end processing (GO:0031124)	35	15	4.42	+	3.39	2.65E-04	1.85E-03
complement activation (GO:0006956)	96	1	12.14	-	.08	2.66E-04	1.85E-03
immunoglobulin mediated immune response (GO:0016064)	96	1	12.14	-	.08	2.66E-04	1.85E-03
ATP synthesis coupled electron transport (GO:0042773)	23	12	2.91	+	4.13	2.72E-04	1.88E-03
regulation of cellular component organization (GO:0051128)	406	81	51.33	+	1.58	2.73E-04	1.89E-03
adaptive immune response based on somatic recombination of immune receptors built from immunoglobulin superfamily domains (GO:0002460)	113	2	14.29	-	.14	2.77E-04	1.91E-03
mRNA transport (GO:0051028)	27	13	3.41	+	3.81	2.80E-04	1.92E-03
sensory perception of chemical stimulus (GO:0007606)	74	0	9.36	-	< 0.01	2.83E-04	1.94E-03
leukocyte mediated immunity (GO:0002443)	114	2	14.41	-	.14	2.88E-04	1.96E-03
nucleic acid phosphodiester bond hydrolysis (GO:0090305)	67	22	8.47	+	2.60	2.89E-04	1.96E-03
activation of adenylate cyclase activity (GO:0007190)	75	0	9.48	-	< 0.01	2.97E-04	2.01E-03
adenylate cyclase-activating G protein-coupled receptor signaling pathway (GO:0007189)	75	0	9.48	-	< 0.01	2.97E-04	2.00E-03
DNA-dependent DNA replication (GO:0006261)	62	21	7.84	+	2.68	3.07E-04	2.06E-03
proton transmembrane transport (GO:1902600)	49	18	6.19	+	2.91	3.13E-04	2.10E-03
RNA phosphodiester bond hydrolysis (GO:0090501)	36	15	4.55	+	3.30	3.36E-04	2.25E-03
Golgi vesicle transport (GO:0048193)	237	53	29.96	+	1.77	3.39E-04	2.26E-03
cell population proliferation (GO:0008283)	153	5	19.34	-	.26	3.52E-04	2.33E-03
positive regulation of DNA-templated transcription, initiation (GO:2000144)	7	7	.88	+	7.91	3.73E-04	2.47E-03
positive regulation of transcription initiation from RNA polymerase II promoter (GO:0060261)	7	7	.88	+	7.91	3.73E-04	2.46E-03
cell differentiation (GO:0030154)	736	59	93.05	-	.63	3.78E-04	2.49E-03
nuclear-transcribed mRNA catabolic process (GO:0000956)	50	18	6.32	+	2.85	3.82E-04	2.50E-03
carbohydrate derivative metabolic process (GO:1901135)	377	76	47.66	+	1.59	3.82E-04	2.49E-03
carbohydrate derivative biosynthetic process (GO:1901137)	244	54	30.85	+	1.75	4.03E-04	2.62E-03
pattern specification process (GO:0007389)	69	0	8.72	-	< 0.01	4.19E-04	2.72E-03
RNA modification (GO:0009451)	94	27	11.88	+	2.27	4.20E-04	2.72E-03
positive regulation of protein complex assembly (GO:0031334)	46	17	5.82	+	2.92	4.30E-04	2.78E-03
RNA phosphodiester bond hydrolysis, endonucleolytic (GO:0090502)	17	10	2.15	+	4.65	4.32E-04	2.78E-03
protein targeting (GO:0006605)	121	32	15.30	+	2.09	4.47E-04	2.87E-03
DNA replication (GO:0006260)	73	23	9.23	+	2.49	4.57E-04	2.92E-03
intra-Golgi vesicle-mediated transport (GO:0006891)	29	13	3.67	+	3.55	4.79E-04	3.05E-03
protein-containing complex disassembly (GO:0032984)	66	21	8.34	+	2.52	5.41E-04	3.44E-03
regulation of organelle organization (GO:0033043)	271	58	34.26	+	1.69	5.49E-04	3.47E-03
regulation of cellular component size (GO:0032535)	107	29	13.53	+	2.14	5.71E-04	3.60E-03
maturation of 5.8S rRNA from tricistronic rRNA transcript (SSU-rRNA, 5.8S rRNA, LSU-rRNA) (GO:0000466)	11	8	1.39	+	5.75	6.00E-04	3.78E-03
actin filament depolymerization (GO:0030042)	11	8	1.39	+	5.75	6.00E-04	3.77E-03
nucleotide-sugar metabolic process (GO:0009225)	11	8	1.39	+	5.75	6.00E-04	3.75E-03
response to reactive oxygen species (GO:0000302)	11	8	1.39	+	5.75	6.00E-04	3.74E-03
regulation of DNA-templated transcription, initiation (GO:2000142)	8	7	1.01	+	6.92	6.31E-04	3.93E-03
regulation of transcription initiation from RNA polymerase II promoter (GO:0060260)	8	7	1.01	+	6.92	6.31E-04	3.91E-03
mitochondrial ATP synthesis coupled electron transport (GO:0042775)	22	11	2.78	+	3.96	6.40E-04	3.96E-03
regulation of cytosolic calcium ion concentration (GO:0051480)	118	3	14.92	-	.20	7.35E-04	4.53E-03
anatomical structure development (GO:0048856)	1008	90	127.43	-	.71	8.54E-04	5.25E-03
G protein-coupled receptor signaling pathway, coupled to cyclic nucleotide second messenger (GO:0007187)	130	4	16.43	-	.24	8.58E-04	5.26E-03
cytoskeleton organization (GO:0007010)	587	106	74.21	+	1.43	9.41E-04	5.75E-03
NLS-bearing protein import into nucleus (GO:0006607)	9	7	1.14	+	6.15	1.01E-03	6.18E-03
cellular response to oxidative stress (GO:0034599)	16	9	2.02	+	4.45	1.06E-03	6.44E-03
mRNA polyadenylation (GO:0006378)	24	11	3.03	+	3.63	1.12E-03	6.76E-03
spliceosomal snRNP assembly (GO:0000387)	13	8	1.64	+	4.87	1.32E-03	7.94E-03
system development (GO:0048731)	704	59	89.00	-	.66	1.33E-03	7.97E-03
tricarboxylic acid cycle (GO:0006099)	17	9	2.15	+	4.19	1.46E-03	8.77E-03
detection of stimulus (GO:0051606)	59	0	7.46	-	< 0.01	1.47E-03	8.82E-03
maturation of LSU-rRNA from tricistronic rRNA transcript (SSU-rRNA, 5.8S rRNA, LSU-rRNA) (GO:0000463)	10	7	1.26	+	5.54	1.56E-03	9.29E-03
potassium ion transport (GO:0006813)	122	4	15.42	-	.26	1.69E-03	1.00E-02
cofactor biosynthetic process (GO:0051188)	67	20	8.47	+	2.36	1.69E-03	1.00E-02
organelle assembly (GO:0070925)	299	60	37.80	+	1.59	1.72E-03	1.02E-02
phagocytosis (GO:0006909)	125	4	15.80	-	.25	1.76E-03	1.04E-02
regulation of cell population proliferation (GO:0042127)	136	5	17.19	-	.29	1.84E-03	1.08E-02
Arp2/3 complex-mediated actin nucleation (GO:0034314)	18	9	2.28	+	3.96	1.98E-03	1.16E-02
sulfur compound metabolic process (GO:0006790)	115	29	14.54	+	1.99	1.99E-03	1.17E-02
DNA repair (GO:0006281)	202	44	25.54	+	1.72	2.13E-03	1.24E-02
regulation of transcription by RNA polymerase II (GO:0006357)	772	67	97.60	-	.69	2.14E-03	1.24E-02
regulation of ion transport (GO:0043269)	108	3	13.65	-	.22	2.16E-03	1.25E-02
cell fate commitment (GO:0045165)	57	0	7.21	-	< 0.01	2.34E-03	1.35E-02
fatty acid catabolic process (GO:0009062)	27	11	3.41	+	3.22	2.35E-03	1.35E-02
cAMP-mediated signaling (GO:0019933)	118	4	14.92	-	.27	2.36E-03	1.36E-02
regulation of cAMP-mediated signaling (GO:0043949)	118	4	14.92	-	.27	2.36E-03	1.35E-02
potassium ion transmembrane transport (GO:0071805)	119	4	15.04	-	.27	2.36E-03	1.35E-02
cellular modified amino acid metabolic process (GO:0006575)	64	19	8.09	+	2.35	2.39E-03	1.36E-02
regulation of anatomical structure size (GO:0090066)	119	29	15.04	+	1.93	2.47E-03	1.40E-02
regulation of molecular function (GO:0065009)	681	58	86.09	-	.67	2.48E-03	1.41E-02
peptidyl-lysine modification (GO:0018205)	91	24	11.50	+	2.09	2.61E-03	1.48E-02
positive regulation of biological process (GO:0048518)	1409	138	178.13	-	.77	2.67E-03	1.51E-02
nucleotide-sugar biosynthetic process (GO:0009226)	8	6	1.01	+	5.93	2.68E-03	1.51E-02
pre-replicative complex assembly involved in nuclear cell cycle DNA replication (GO:0006267)	8	6	1.01	+	5.93	2.68E-03	1.50E-02
positive regulation of RNA polymerase II transcriptional preinitiation complex assembly (GO:0045899)	5	5	.63	+	7.91	2.75E-03	1.54E-02
anion transport (GO:0006820)	214	12	27.05	-	.44	2.88E-03	1.61E-02
positive regulation of cellular component biogenesis (GO:0044089)	66	19	8.34	+	2.28	2.89E-03	1.61E-02
positive regulation of cytoskeleton organization (GO:0051495)	51	16	6.45	+	2.48	2.89E-03	1.60E-02
double-strand break repair via break-induced replication (GO:0000727)	12	7	1.52	+	4.61	3.30E-03	1.83E-02
regionalization (GO:0003002)	51	0	6.45	-	< 0.01	3.41E-03	1.88E-02
response to lipopolysaccharide (GO:0032496)	53	0	6.70	-	< 0.01	3.49E-03	1.92E-02
regulation of response to external stimulus (GO:0032101)	85	2	10.75	-	.19	3.57E-03	1.96E-02
cellular developmental process (GO:0048869)	796	71	100.63	-	.71	3.60E-03	1.97E-02
response to molecule of bacterial origin (GO:0002237)	54	0	6.83	-	< 0.01	3.64E-03	1.99E-02
cellular protein complex disassembly (GO:0043624)	41	14	5.18	+	2.70	3.88E-03	2.11E-02
methylation (GO:0032259)	100	25	12.64	+	1.98	3.98E-03	2.16E-02
glucose metabolic process (GO:0006006)	25	10	3.16	+	3.16	4.07E-03	2.20E-02
positive regulation of cytosolic calcium ion concentration (GO:0007204)	100	3	12.64	-	.24	4.26E-03	2.30E-02
nucleobase metabolic process (GO:0009112)	21	9	2.65	+	3.39	4.42E-03	2.38E-02
regulation of RNA polymerase II transcriptional preinitiation complex assembly (GO:0045898)	6	5	.76	+	6.59	4.57E-03	2.46E-02
pteridine-containing compound metabolic process (GO:0042558)	13	7	1.64	+	4.26	4.59E-03	2.46E-02
positive regulation of supramolecular fiber organization (GO:1902905)	49	15	6.19	+	2.42	4.63E-03	2.48E-02
regulation of transmembrane transport (GO:0034762)	83	2	10.49	-	.19	5.16E-03	2.75E-02
monocarboxylic acid metabolic process (GO:0032787)	155	34	19.60	+	1.74	5.20E-03	2.77E-02
DNA biosynthetic process (GO:0071897)	97	24	12.26	+	1.96	5.43E-03	2.88E-02
transcription by RNA polymerase II (GO:0006366)	808	74	102.15	-	.72	5.53E-03	2.92E-02
secondary alcohol metabolic process (GO:1902652)	22	9	2.78	+	3.24	5.62E-03	2.97E-02
taxis (GO:0042330)	183	10	23.14	-	.43	5.63E-03	2.96E-02
chemotaxis (GO:0006935)	183	10	23.14	-	.43	5.63E-03	2.96E-02
chromatin organization (GO:0006325)	253	50	31.98	+	1.56	5.73E-03	3.00E-02
glucose 6-phosphate metabolic process (GO:0051156)	10	6	1.26	+	4.75	5.87E-03	3.07E-02
ribosome localization (GO:0033750)	10	6	1.26	+	4.75	5.87E-03	3.06E-02
folic acid-containing compound metabolic process (GO:0006760)	10	6	1.26	+	4.75	5.87E-03	3.05E-02
ribosomal subunit export from nucleus (GO:0000054)	10	6	1.26	+	4.75	5.87E-03	3.04E-02
rRNA-containing ribonucleoprotein complex export from nucleus (GO:0071428)	10	6	1.26	+	4.75	5.87E-03	3.04E-02
DNA unwinding involved in DNA replication (GO:0006268)	10	6	1.26	+	4.75	5.87E-03	3.03E-02
mitochondrial RNA metabolic process (GO:0000959)	10	6	1.26	+	4.75	5.87E-03	3.02E-02
pyrimidine nucleobase metabolic process (GO:0006206)	10	6	1.26	+	4.75	5.87E-03	3.01E-02
cilium organization (GO:0044782)	109	4	13.78	-	.29	6.46E-03	3.31E-02
adenylate cyclase-modulating G protein-coupled receptor signaling pathway (GO:0007188)	110	4	13.91	-	.29	6.60E-03	3.37E-02
reactive oxygen species metabolic process (GO:0072593)	40	13	5.06	+	2.57	6.69E-03	3.41E-02
mitochondrial electron transport, ubiquinol to cytochrome c (GO:0006122)	7	5	.88	+	5.65	7.12E-03	3.62E-02
posttranslational protein targeting to endoplasmic reticulum membrane (GO:0006620)	7	5	.88	+	5.65	7.12E-03	3.61E-02
cell chemotaxis (GO:0060326)	79	2	9.99	-	.20	7.37E-03	3.73E-02
divalent inorganic cation homeostasis (GO:0072507)	179	10	22.63	-	.44	7.37E-03	3.72E-02
response to toxic substance (GO:0009636)	41	13	5.18	+	2.51	7.38E-03	3.72E-02
regulation of ion transmembrane transport (GO:0034765)	80	2	10.11	-	.20	7.49E-03	3.76E-02
pigment metabolic process (GO:0042440)	19	8	2.40	+	3.33	7.77E-03	3.89E-02
positive regulation of lipase activity (GO:0060193)	45	0	5.69	-	< 0.01	7.92E-03	3.96E-02
anterior/posterior pattern specification (GO:0009952)	46	0	5.82	-	< 0.01	8.10E-03	4.04E-02
DNA strand elongation involved in DNA replication (GO:0006271)	11	6	1.39	+	4.31	8.22E-03	4.09E-02
mitotic cell cycle (GO:0000278)	278	53	35.14	+	1.51	8.23E-03	4.08E-02
mitotic cell cycle process (GO:1903047)	278	53	35.14	+	1.51	8.23E-03	4.07E-02
mitotic nuclear division (GO:0140014)	278	53	35.14	+	1.51	8.23E-03	4.06E-02
establishment of localization (GO:0051234)	1785	267	225.66	+	1.18	8.36E-03	4.12E-02
negative regulation of actin filament polymerization (GO:0030837)	24	9	3.03	+	2.97	8.76E-03	4.30E-02
rRNA modification (GO:0000154)	24	9	3.03	+	2.97	8.76E-03	4.29E-02
macromolecule methylation (GO:0043414)	97	23	12.26	+	1.88	8.81E-03	4.31E-02
regulation of GTPase activity (GO:0043087)	104	4	13.15	-	.30	8.81E-03	4.30E-02
cellular divalent inorganic cation homeostasis (GO:0072503)	175	10	22.12	-	.45	9.61E-03	4.68E-02
positive regulation of cell communication (GO:0010647)	280	20	35.40	-	.57	9.75E-03	4.73E-02
positive regulation of signaling (GO:0023056)	281	20	35.52	-	.56	9.78E-03	4.74E-02
histone modification (GO:0016570)	114	26	14.41	+	1.80	9.96E-03	4.81E-02

## Sheet: iPSC Cell component
analysis-2
Analysis Type:	PANTHER Overrepresentation Test (Released 20200407)
Annotation Version and Release Date:	PANTHER version 15.0 Released 2020-02-14
Analyzed List:	Client Text Box Input (Homo sapiens)
Reference List:	Homo sapiens (all genes in database)
Test Type:	FISHER
Correction:	FDR
PANTHER GO-Slim Cellular Component	Homo sapiens - REFLIST (20851)	Client Text Box Input (2636)	Client Text Box Input (expected)	Client Text Box Input (over/under)	Client Text Box Input (fold Enrichment)	Client Text Box Input (raw P-value)	Client Text Box Input (FDR)
intracellular (GO:0005622)	6661	1440	842.09	+	1.71	5.75E-112	2.99E-109
intracellular part (GO:0044424)	6630	1435	838.17	+	1.71	9.12E-112	2.37E-109
cytoplasm (GO:0005737)	4104	990	518.83	+	1.91	3.09E-87	5.36E-85
cytoplasmic part (GO:0044444)	2913	750	368.26	+	2.04	5.96E-72	7.75E-70
intracellular organelle (GO:0043229)	5308	1120	671.04	+	1.67	9.87E-71	1.03E-68
ribonucleoprotein complex (GO:1990904)	457	256	57.77	+	4.43	8.99E-70	7.79E-68
protein-containing complex (GO:0032991)	2713	705	342.98	+	2.06	3.52E-68	2.62E-66
organelle (GO:0043226)	5421	1126	685.33	+	1.64	9.87E-68	6.42E-66
intracellular organelle part (GO:0044446)	2610	684	329.96	+	2.07	4.66E-67	2.69E-65
organelle part (GO:0044422)	2695	689	340.70	+	2.02	6.84E-64	3.55E-62
cell part (GO:0044464)	8223	1486	1039.56	+	1.43	4.51E-61	2.13E-59
cell (GO:0005623)	8223	1486	1039.56	+	1.43	4.51E-61	1.96E-59
intracellular membrane-bounded organelle (GO:0043231)	4649	948	587.73	+	1.61	3.60E-50	1.44E-48
membrane-bounded organelle (GO:0043227)	4717	952	596.33	+	1.60	1.27E-48	4.71E-47
Unclassified (UNCLASSIFIED)	11761	1102	1486.83	-	.74	1.86E-45	6.46E-44
cellular_component (GO:0005575)	9090	1534	1149.17	+	1.33	1.86E-45	6.05E-44
cytosol (GO:0005829)	710	262	89.76	+	2.92	6.63E-44	2.03E-42
intracellular non-membrane-bounded organelle (GO:0043232)	1284	376	162.32	+	2.32	2.14E-43	6.18E-42
non-membrane-bounded organelle (GO:0043228)	1284	376	162.32	+	2.32	2.14E-43	5.85E-42
nuclear part (GO:0044428)	1183	343	149.56	+	2.29	9.30E-39	2.42E-37
ribosome (GO:0005840)	140	105	17.70	+	5.93	8.21E-37	2.03E-35
ribosomal subunit (GO:0044391)	132	100	16.69	+	5.99	2.26E-35	5.34E-34
cytosolic part (GO:0044445)	156	99	19.72	+	5.02	1.62E-30	3.66E-29
nucleus (GO:0005634)	2955	600	373.57	+	1.61	2.78E-28	6.03E-27
membrane-enclosed lumen (GO:0031974)	886	254	112.01	+	2.27	7.27E-28	1.51E-26
intracellular organelle lumen (GO:0070013)	886	254	112.01	+	2.27	7.27E-28	1.45E-26
organelle lumen (GO:0043233)	886	254	112.01	+	2.27	7.27E-28	1.40E-26
cytosolic ribosome (GO:0022626)	94	72	11.88	+	6.06	4.92E-26	9.14E-25
mitochondrion (GO:0005739)	470	165	59.42	+	2.78	8.99E-26	1.61E-24
nucleolus (GO:0005730)	176	93	22.25	+	4.18	2.19E-24	3.80E-23
nuclear lumen (GO:0031981)	799	216	101.01	+	2.14	3.42E-21	5.73E-20
plasma membrane part (GO:0044459)	1404	68	177.49	-	.38	4.64E-20	7.53E-19
large ribosomal subunit (GO:0015934)	77	56	9.73	+	5.75	8.12E-20	1.28E-18
integral component of membrane (GO:0016021)	986	37	124.65	-	.30	4.18E-19	6.39E-18
intrinsic component of plasma membrane (GO:0031226)	660	15	83.44	-	.18	8.53E-19	1.27E-17
integral component of plasma membrane (GO:0005887)	652	15	82.43	-	.18	1.74E-18	2.52E-17
intrinsic component of membrane (GO:0031224)	1012	41	127.94	-	.32	5.01E-18	7.05E-17
small ribosomal subunit (GO:0015935)	55	44	6.95	+	6.33	5.98E-17	8.18E-16
preribosome (GO:0030684)	75	50	9.48	+	5.27	9.89E-17	1.32E-15
spliceosomal complex (GO:0005681)	109	59	13.78	+	4.28	2.43E-16	3.16E-15
catalytic complex (GO:1902494)	786	195	99.37	+	1.96	7.98E-16	1.01E-14
cytosolic large ribosomal subunit (GO:0022625)	54	41	6.83	+	6.01	2.41E-15	2.98E-14
envelope (GO:0031975)	296	100	37.42	+	2.67	3.58E-15	4.32E-14
organelle envelope (GO:0031967)	296	100	37.42	+	2.67	3.58E-15	4.23E-14
spliceosomal snRNP complex (GO:0097525)	76	47	9.61	+	4.89	6.57E-15	7.59E-14
Sm-like protein family complex (GO:0120114)	80	48	10.11	+	4.75	7.99E-15	9.04E-14
small nuclear ribonucleoprotein complex (GO:0030532)	77	47	9.73	+	4.83	9.44E-15	1.04E-13
mitochondrial protein complex (GO:0098798)	129	60	16.31	+	3.68	2.64E-14	2.86E-13
mitochondrial part (GO:0044429)	249	86	31.48	+	2.73	1.45E-13	1.54E-12
nucleolar part (GO:0044452)	72	43	9.10	+	4.72	2.23E-13	2.31E-12
t-UTP complex (GO:0034455)	52	35	6.57	+	5.32	3.14E-12	3.20E-11
cytosolic small ribosomal subunit (GO:0022627)	40	31	5.06	+	6.13	4.12E-12	4.12E-11
U5 snRNP (GO:0005682)	61	36	7.71	+	4.67	2.51E-11	2.47E-10
endopeptidase complex (GO:1905369)	39	29	4.93	+	5.88	4.09E-11	3.93E-10
proteasome complex (GO:0000502)	39	29	4.93	+	5.88	4.09E-11	3.86E-10
extracellular space (GO:0005615)	850	45	107.46	-	.42	6.42E-11	5.96E-10
extracellular region (GO:0005576)	937	55	118.46	-	.46	3.85E-10	3.51E-09
extracellular region part (GO:0044421)	937	55	118.46	-	.46	3.85E-10	3.45E-09
nuclear pore (GO:0005643)	56	32	7.08	+	4.52	5.81E-10	5.12E-09
peptidase complex (GO:1905368)	56	31	7.08	+	4.38	1.91E-09	1.66E-08
Prp19 complex (GO:0000974)	43	27	5.44	+	4.97	2.82E-09	2.40E-08
catalytic step 2 spliceosome (GO:0071013)	43	27	5.44	+	4.97	2.82E-09	2.36E-08
external side of plasma membrane (GO:0009897)	215	2	27.18	-	.07	3.71E-09	3.06E-08
mitochondrial matrix (GO:0005759)	62	32	7.84	+	4.08	3.90E-09	3.17E-08
90S preribosome (GO:0030686)	35	24	4.42	+	5.42	6.09E-09	4.87E-08
nuclear envelope (GO:0005635)	106	42	13.40	+	3.13	8.43E-09	6.64E-08
cell surface (GO:0009986)	325	9	41.09	-	.22	1.27E-08	9.86E-08
small-subunit processome (GO:0032040)	37	24	4.68	+	5.13	1.34E-08	1.02E-07
organellar ribosome (GO:0000313)	35	23	4.42	+	5.20	2.24E-08	1.69E-07
mitochondrial ribosome (GO:0005761)	35	23	4.42	+	5.20	2.24E-08	1.66E-07
mitochondrial envelope (GO:0005740)	193	58	24.40	+	2.38	8.82E-08	6.46E-07
membrane part (GO:0044425)	2076	180	262.45	-	.69	1.10E-07	7.98E-07
U2 snRNP (GO:0005686)	34	21	4.30	+	4.89	1.96E-07	1.40E-06
mitochondrial membrane (GO:0031966)	180	54	22.76	+	2.37	2.01E-07	1.42E-06
proteasome accessory complex (GO:0022624)	16	15	2.02	+	7.42	2.81E-07	1.95E-06
proteasome regulatory particle (GO:0005838)	16	15	2.02	+	7.42	2.81E-07	1.92E-06
vacuole (GO:0005773)	1229	225	155.37	+	1.45	3.85E-07	2.60E-06
organelle membrane (GO:0031090)	694	140	87.74	+	1.60	1.03E-06	6.90E-06
plasma membrane (GO:0005886)	3105	302	392.54	-	.77	1.44E-06	9.49E-06
U1 snRNP (GO:0005685)	23	16	2.91	+	5.50	1.81E-06	1.18E-05
Lsm2-8 complex (GO:0120115)	27	17	3.41	+	4.98	2.34E-06	1.50E-05
U6 snRNP (GO:0005688)	27	17	3.41	+	4.98	2.34E-06	1.48E-05
mitochondrial inner membrane (GO:0005743)	129	40	16.31	+	2.45	3.83E-06	2.40E-05
actin filament (GO:0005884)	73	28	9.23	+	3.03	4.04E-06	2.50E-05
endomembrane system (GO:0012505)	1135	204	143.49	+	1.42	4.17E-06	2.55E-05
actin cytoskeleton (GO:0015629)	163	47	20.61	+	2.28	4.31E-06	2.61E-05
U4 snRNP (GO:0005687)	26	16	3.29	+	4.87	5.74E-06	3.43E-05
side of membrane (GO:0098552)	282	11	35.65	-	.31	6.15E-06	3.64E-05
leaflet of membrane bilayer (GO:0097478)	282	11	35.65	-	.31	6.15E-06	3.60E-05
nucleoplasm (GO:0005654)	477	101	60.30	+	1.67	6.79E-06	3.92E-05
organelle inner membrane (GO:0019866)	143	42	18.08	+	2.32	9.77E-06	5.58E-05
mitochondrial membrane part (GO:0044455)	114	36	14.41	+	2.50	1.07E-05	6.04E-05
U4/U6 x U5 tri-snRNP complex (GO:0046540)	21	14	2.65	+	5.27	1.14E-05	6.35E-05
cell periphery (GO:0071944)	3175	319	401.39	-	.79	1.49E-05	8.22E-05
preribosome, large subunit precursor (GO:0030687)	22	14	2.78	+	5.03	1.67E-05	9.12E-05
U2-type spliceosomal complex (GO:0005684)	33	17	4.17	+	4.07	1.74E-05	9.40E-05
nucleoplasm part (GO:0044451)	337	74	42.60	+	1.74	3.72E-05	1.99E-04
plasma membrane bounded cell projection (GO:0120025)	503	32	63.59	-	.50	3.94E-05	2.09E-04
cilium (GO:0005929)	160	4	20.23	-	.20	5.33E-05	2.80E-04
intraciliary transport particle (GO:0030990)	162	4	20.48	-	.20	5.61E-05	2.92E-04
mitochondrial small ribosomal subunit (GO:0005763)	12	10	1.52	+	6.59	5.62E-05	2.89E-04
eukaryotic translation initiation factor 3 complex (GO:0005852)	13	10	1.64	+	6.08	8.94E-05	4.56E-04
COPI-coated vesicle (GO:0030137)	10	9	1.26	+	7.12	8.97E-05	4.53E-04
cell projection (GO:0042995)	521	35	65.87	-	.53	9.78E-05	4.89E-04
mitochondrial large ribosomal subunit (GO:0005762)	20	12	2.53	+	4.75	1.01E-04	5.02E-04
coated vesicle (GO:0030135)	71	24	8.98	+	2.67	1.11E-04	5.43E-04
polymeric cytoskeletal fiber (GO:0099513)	249	57	31.48	+	1.81	1.15E-04	5.57E-04
cytoskeletal part (GO:0044430)	492	96	62.20	+	1.54	1.54E-04	7.43E-04
Golgi-associated vesicle (GO:0005798)	63	22	7.96	+	2.76	1.69E-04	8.06E-04
membrane (GO:0016020)	3445	362	435.52	-	.83	2.12E-04	1.00E-03
supramolecular polymer (GO:0099081)	302	65	38.18	+	1.70	2.20E-04	1.03E-03
supramolecular complex (GO:0099080)	302	65	38.18	+	1.70	2.20E-04	1.02E-03
COPI vesicle coat (GO:0030126)	9	8	1.14	+	7.03	2.37E-04	1.09E-03
proteasome regulatory particle, base subcomplex (GO:0008540)	9	8	1.14	+	7.03	2.37E-04	1.08E-03
ion channel complex (GO:0034702)	128	3	16.18	-	.19	2.49E-04	1.13E-03
cation channel complex (GO:0034703)	111	2	14.03	-	.14	2.69E-04	1.20E-03
chromosome (GO:0005694)	312	66	39.44	+	1.67	2.75E-04	1.22E-03
actin filament bundle (GO:0032432)	31	14	3.92	+	3.57	2.76E-04	1.22E-03
supramolecular fiber (GO:0099512)	299	64	37.80	+	1.69	2.84E-04	1.24E-03
chromosomal part (GO:0044427)	300	64	37.93	+	1.69	2.90E-04	1.26E-03
inner mitochondrial membrane protein complex (GO:0098800)	75	24	9.48	+	2.53	2.97E-04	1.28E-03
plasma membrane region (GO:0098590)	587	44	74.21	-	.59	3.33E-04	1.42E-03
small nucleolar ribonucleoprotein complex (GO:0005732)	13	9	1.64	+	5.48	3.53E-04	1.49E-03
proteasome regulatory particle, lid subcomplex (GO:0008541)	7	7	.88	+	7.91	3.73E-04	1.56E-03
Arp2/3 protein complex (GO:0005885)	10	8	1.26	+	6.33	3.85E-04	1.60E-03
whole membrane (GO:0098805)	274	59	34.64	+	1.70	4.25E-04	1.75E-03
MCM core complex (GO:0097373)	33	14	4.17	+	3.36	4.56E-04	1.87E-03
MCM complex (GO:0042555)	33	14	4.17	+	3.36	4.56E-04	1.85E-03
ciliary part (GO:0044441)	122	3	15.42	-	.19	5.19E-04	2.09E-03
cytoskeleton (GO:0005856)	597	109	75.47	+	1.44	5.41E-04	2.17E-03
actomyosin (GO:0042641)	18	10	2.28	+	4.39	6.05E-04	2.40E-03
coated vesicle membrane (GO:0030662)	30	13	3.79	+	3.43	6.17E-04	2.43E-03
stress fiber (GO:0001725)	16	9	2.02	+	4.45	1.06E-03	4.15E-03
nuclear speck (GO:0016607)	28	12	3.54	+	3.39	1.07E-03	4.14E-03
receptor complex (GO:0043235)	153	6	19.34	-	.31	1.42E-03	5.46E-03
nuclear body (GO:0016604)	46	16	5.82	+	2.75	1.68E-03	6.43E-03
focal adhesion (GO:0005925)	39	14	4.93	+	2.84	1.68E-03	6.39E-03
Golgi-associated vesicle membrane (GO:0030660)	30	12	3.79	+	3.16	1.71E-03	6.44E-03
mRNA cleavage factor complex (GO:0005849)	18	9	2.28	+	3.96	1.98E-03	7.39E-03
nuclear chromosome (GO:0000228)	228	48	28.82	+	1.67	2.02E-03	7.52E-03
membrane coat (GO:0030117)	36	13	4.55	+	2.86	2.33E-03	8.60E-03
coated membrane (GO:0048475)	36	13	4.55	+	2.86	2.33E-03	8.54E-03
nuclear chromosome part (GO:0044454)	224	47	28.32	+	1.66	2.53E-03	9.19E-03
transmembrane transporter complex (GO:1902495)	133	5	16.81	-	.30	2.58E-03	9.30E-03
U2-type prespliceosome (GO:0071004)	15	8	1.90	+	4.22	2.58E-03	9.26E-03
proteasome core complex, alpha-subunit complex (GO:0019773)	8	6	1.01	+	5.93	2.68E-03	9.55E-03
ATPase complex (GO:1904949)	51	16	6.45	+	2.48	2.89E-03	1.02E-02
chaperonin-containing T-complex (GO:0005832)	12	7	1.52	+	4.61	3.30E-03	1.16E-02
replication fork (GO:0005657)	29	11	3.67	+	3.00	3.66E-03	1.28E-02
chromatin (GO:0000785)	159	35	20.10	+	1.74	4.15E-03	1.44E-02
polysome (GO:0005844)	13	7	1.64	+	4.26	4.59E-03	1.58E-02
transporter complex (GO:1990351)	138	6	17.45	-	.34	4.92E-03	1.68E-02
respirasome (GO:0070469)	50	15	6.32	+	2.37	5.27E-03	1.79E-02
cell junction (GO:0030054)	119	28	15.04	+	1.86	5.35E-03	1.81E-02
oxidoreductase complex (GO:1990204)	45	14	5.69	+	2.46	5.78E-03	1.94E-02
respiratory chain complex (GO:0098803)	45	14	5.69	+	2.46	5.78E-03	1.93E-02
mitochondrial respirasome (GO:0005746)	45	14	5.69	+	2.46	5.78E-03	1.91E-02
COP9 signalosome (GO:0008180)	14	7	1.77	+	3.96	6.23E-03	2.05E-02
U12-type spliceosomal complex (GO:0005689)	14	7	1.77	+	3.96	6.23E-03	2.04E-02
endosome membrane (GO:0010008)	61	17	7.71	+	2.20	6.23E-03	2.02E-02
nuclear chromatin (GO:0000790)	130	29	16.43	+	1.76	7.76E-03	2.51E-02
adherens junction (GO:0005912)	95	23	12.01	+	1.92	7.80E-03	2.50E-02
exocyst (GO:0000145)	15	7	1.90	+	3.69	8.26E-03	2.63E-02
endoplasmic reticulum (GO:0005783)	455	80	57.52	+	1.39	8.28E-03	2.63E-02
ciliary plasm (GO:0097014)	63	1	7.96	-	.13	8.57E-03	2.70E-02
cell projection part (GO:0044463)	274	19	34.64	-	.55	8.77E-03	2.75E-02
plasma membrane bounded cell projection part (GO:0120038)	274	19	34.64	-	.55	8.77E-03	2.73E-02
neuron part (GO:0097458)	451	37	57.02	-	.65	8.92E-03	2.76E-02
membrane protein complex (GO:0098796)	548	93	69.28	+	1.34	9.22E-03	2.84E-02
cytoplasmic ribonucleoprotein granule (GO:0036464)	69	18	8.72	+	2.06	9.56E-03	2.92E-02
ribonucleoprotein granule (GO:0035770)	69	18	8.72	+	2.06	9.56E-03	2.91E-02
neuron projection (GO:0043005)	342	26	43.24	-	.60	9.63E-03	2.91E-02
anchoring junction (GO:0070161)	102	24	12.89	+	1.86	9.93E-03	2.98E-02
preribosome, small subunit precursor (GO:0030688)	8	5	1.01	+	4.94	1.05E-02	3.14E-02
cytoplasmic vesicle part (GO:0044433)	158	33	19.97	+	1.65	1.10E-02	3.27E-02
endoplasmic reticulum-Golgi intermediate compartment (GO:0005793)	30	10	3.79	+	2.64	1.12E-02	3.30E-02
cortical actin cytoskeleton (GO:0030864)	39	12	4.93	+	2.43	1.18E-02	3.46E-02
CMG complex (GO:0071162)	21	8	2.65	+	3.01	1.23E-02	3.59E-02
nuclear replication fork (GO:0043596)	21	8	2.65	+	3.01	1.23E-02	3.57E-02
P-body (GO:0000932)	40	12	5.06	+	2.37	1.31E-02	3.79E-02
mitochondrial outer membrane (GO:0005741)	40	12	5.06	+	2.37	1.31E-02	3.77E-02
axoneme (GO:0005930)	61	1	7.71	-	.13	1.32E-02	3.79E-02
GINS complex (GO:0000811)	22	8	2.78	+	2.88	1.51E-02	4.30E-02
histone deacetylase complex (GO:0000118)	35	11	4.42	+	2.49	1.54E-02	4.36E-02
cell cortex part (GO:0044448)	91	21	11.50	+	1.83	1.60E-02	4.48E-02
bounding membrane of organelle (GO:0098588)	364	64	46.02	+	1.39	1.64E-02	4.60E-02
outer membrane (GO:0019867)	42	12	5.31	+	2.26	1.66E-02	4.61E-02
organelle outer membrane (GO:0031968)	42	12	5.31	+	2.26	1.66E-02	4.58E-02
transferase complex, transferring phosphorus-containing groups (GO:0061695)	181	36	22.88	+	1.57	1.69E-02	4.64E-02
RNA polymerase III complex (GO:0005666)	18	7	2.28	+	3.08	1.73E-02	4.72E-02
DNA helicase complex (GO:0033202)	18	7	2.28	+	3.08	1.73E-02	4.70E-02
cell cortex (GO:0005938)	122	26	15.42	+	1.69	1.84E-02	4.99E-02
DNA replication preinitiation complex (GO:0031261)	23	8	2.91	+	2.75	1.84E-02	4.97E-02

## Sheet: iPSC Molecular function
analysis-3
Analysis Type:	PANTHER Overrepresentation Test (Released 20200407)
Annotation Version and Release Date:	PANTHER version 15.0 Released 2020-02-14
Analyzed List:	Client Text Box Input (Homo sapiens)
Reference List:	Homo sapiens (all genes in database)
Test Type:	FISHER
Correction:	FDR
PANTHER GO-Slim Molecular Function	Homo sapiens - REFLIST (20851)	Client Text Box Input (2636)	Client Text Box Input (expected)	Client Text Box Input (over/under)	Client Text Box Input (fold Enrichment)	Client Text Box Input (raw P-value)	Client Text Box Input (FDR)
RNA binding (GO:0003723)	516	231	65.23	+	3.54	1.22E-49	6.50E-47
Unclassified (UNCLASSIFIED)	12585	1246	1591.01	-	.78	2.71E-37	7.22E-35
molecular_function (GO:0003674)	8266	1390	1044.99	+	1.33	2.71E-37	4.81E-35
structural molecule activity (GO:0005198)	215	123	27.18	+	4.53	2.33E-34	3.10E-32
structural constituent of ribosome (GO:0003735)	119	91	15.04	+	6.05	1.62E-32	1.72E-30
catalytic activity (GO:0003824)	3598	717	454.86	+	1.58	1.66E-32	1.47E-30
signaling receptor activity (GO:0038023)	749	10	94.69	-	.11	4.98E-27	3.78E-25
heterocyclic compound binding (GO:1901363)	1646	382	208.09	+	1.84	3.35E-26	2.23E-24
organic cyclic compound binding (GO:0097159)	1677	387	212.01	+	1.83	3.79E-26	2.24E-24
molecular transducer activity (GO:0060089)	820	15	103.67	-	.14	6.00E-26	3.19E-24
transmembrane signaling receptor activity (GO:0004888)	640	9	80.91	-	.11	1.14E-22	5.51E-21
nucleic acid binding (GO:0003676)	1325	303	167.51	+	1.81	7.71E-20	3.42E-18
binding (GO:0005488)	4589	782	580.15	+	1.35	8.92E-18	3.65E-16
signaling receptor binding (GO:0005102)	629	21	79.52	-	.26	7.31E-14	2.78E-12
mRNA binding (GO:0003729)	139	59	17.57	+	3.36	9.25E-13	3.28E-11
protein-containing complex binding (GO:0044877)	274	86	34.64	+	2.48	9.14E-12	3.04E-10
hydrolase activity (GO:0016787)	1584	306	200.25	+	1.53	1.11E-11	3.47E-10
isomerase activity (GO:0016853)	97	46	12.26	+	3.75	1.58E-11	4.68E-10
oxidoreductase activity (GO:0016491)	388	104	49.05	+	2.12	1.78E-10	4.98E-09
G protein-coupled receptor activity (GO:0004930)	257	3	32.49	-	.09	3.18E-10	8.45E-09
DNA-binding transcription factor activity (GO:0003700)	647	31	81.79	-	.38	9.88E-10	2.50E-08
receptor regulator activity (GO:0030545)	236	3	29.84	-	.10	3.24E-09	7.85E-08
pyrophosphatase activity (GO:0016462)	565	130	71.43	+	1.82	3.59E-09	8.29E-08
hydrolase activity, acting on acid anhydrides, in phosphorus-containing anhydrides (GO:0016818)	567	130	71.68	+	1.81	5.23E-09	1.16E-07
hydrolase activity, acting on acid anhydrides (GO:0016817)	567	130	71.68	+	1.81	5.23E-09	1.11E-07
catalytic activity, acting on RNA (GO:0140098)	210	64	26.55	+	2.41	1.09E-08	2.22E-07
nucleoside-triphosphatase activity (GO:0017111)	536	123	67.76	+	1.82	1.31E-08	2.58E-07
translation regulator activity (GO:0045182)	71	33	8.98	+	3.68	1.65E-08	3.13E-07
unfolded protein binding (GO:0051082)	58	29	7.33	+	3.96	3.52E-08	6.46E-07
cation channel activity (GO:0005261)	234	4	29.58	-	.14	3.74E-08	6.63E-07
actin binding (GO:0003779)	131	46	16.56	+	2.78	4.92E-08	8.45E-07
nucleoside phosphate binding (GO:1901265)	236	67	29.84	+	2.25	6.14E-08	1.02E-06
nucleotide binding (GO:0000166)	236	67	29.84	+	2.25	6.14E-08	9.89E-07
translation initiation factor activity (GO:0003743)	31	21	3.92	+	5.36	6.26E-08	9.79E-07
receptor ligand activity (GO:0048018)	208	3	26.30	-	.11	7.01E-08	1.07E-06
signaling receptor activator activity (GO:0030546)	209	3	26.42	-	.11	7.17E-08	1.06E-06
ATPase activity (GO:0016887)	262	70	33.12	+	2.11	1.64E-07	2.36E-06
RNA polymerase II regulatory region DNA binding (GO:0001012)	348	13	43.99	-	.30	2.15E-07	3.00E-06
actin filament binding (GO:0051015)	86	34	10.87	+	3.13	2.23E-07	3.04E-06
RNA polymerase II regulatory region sequence-specific DNA binding (GO:0000977)	342	13	43.24	-	.30	4.10E-07	5.46E-06
ATPase activity, coupled (GO:0042623)	117	40	14.79	+	2.70	6.06E-07	7.86E-06
metal ion transmembrane transporter activity (GO:0046873)	309	11	39.06	-	.28	6.63E-07	8.40E-06
transmembrane transporter activity (GO:0022857)	696	44	87.99	-	.50	7.90E-07	9.77E-06
DNA-binding transcription factor activity, RNA polymerase II-specific (GO:0000981)	373	16	47.15	-	.34	8.79E-07	1.06E-05
passive transmembrane transporter activity (GO:0022803)	307	11	38.81	-	.28	9.53E-07	1.13E-05
channel activity (GO:0015267)	307	11	38.81	-	.28	9.53E-07	1.10E-05
rRNA binding (GO:0019843)	25	17	3.16	+	5.38	1.08E-06	1.23E-05
ion channel activity (GO:0005216)	290	10	36.66	-	.27	1.18E-06	1.31E-05
purine nucleotide binding (GO:0017076)	192	54	24.27	+	2.22	1.20E-06	1.30E-05
cofactor binding (GO:0048037)	137	43	17.32	+	2.48	1.27E-06	1.35E-05
small molecule binding (GO:0036094)	377	87	47.66	+	1.83	1.60E-06	1.66E-05
cytoskeletal protein binding (GO:0008092)	345	81	43.62	+	1.86	1.86E-06	1.90E-05
ribonucleotide binding (GO:0032553)	186	52	23.51	+	2.21	2.27E-06	2.28E-05
purine ribonucleotide binding (GO:0032555)	180	51	22.76	+	2.24	2.62E-06	2.59E-05
cytokine activity (GO:0005125)	113	0	14.29	-	< 0.01	3.00E-06	2.90E-05
snoRNA binding (GO:0030515)	18	14	2.28	+	6.15	3.20E-06	3.04E-05
transcription regulator activity (GO:0140110)	816	58	103.16	-	.56	4.09E-06	3.81E-05
potassium channel activity (GO:0005267)	107	0	13.53	-	< 0.01	4.28E-06	3.93E-05
ligase activity (GO:0016874)	93	32	11.76	+	2.72	5.88E-06	5.30E-05
drug binding (GO:0008144)	121	38	15.30	+	2.48	5.89E-06	5.22E-05
anion binding (GO:0043168)	484	102	61.19	+	1.67	5.93E-06	5.18E-05
ion transmembrane transporter activity (GO:0015075)	578	37	73.07	-	.51	9.80E-06	8.41E-05
hydro-lyase activity (GO:0016836)	28	16	3.54	+	4.52	1.15E-05	9.75E-05
carbon-oxygen lyase activity (GO:0016835)	28	16	3.54	+	4.52	1.15E-05	9.60E-05
transcription regulatory region sequence-specific DNA binding (GO:0000976)	371	19	46.90	-	.41	1.53E-05	1.25E-04
transcription regulatory region DNA binding (GO:0044212)	428	24	54.11	-	.44	1.57E-05	1.27E-04
regulatory region nucleic acid binding (GO:0001067)	428	24	54.11	-	.44	1.57E-05	1.25E-04
purine ribonucleoside triphosphate binding (GO:0035639)	154	43	19.47	+	2.21	1.92E-05	1.50E-04
sequence-specific DNA binding (GO:0043565)	557	36	70.42	-	.51	2.22E-05	1.71E-04
ribonucleoprotein complex binding (GO:0043021)	42	19	5.31	+	3.58	2.35E-05	1.78E-04
cation transmembrane transporter activity (GO:0008324)	422	24	53.35	-	.45	2.70E-05	2.03E-04
DNA-dependent ATPase activity (GO:0008094)	47	20	5.94	+	3.37	2.90E-05	2.14E-04
ion binding (GO:0043167)	717	135	90.64	+	1.49	3.19E-05	2.33E-04
inorganic molecular entity transmembrane transporter activity (GO:0015318)	547	36	69.15	-	.52	3.49E-05	2.51E-04
lyase activity (GO:0016829)	86	28	10.87	+	2.58	6.60E-05	4.68E-04
gated channel activity (GO:0022836)	197	7	24.90	-	.28	8.25E-05	5.77E-04
transporter activity (GO:0005215)	776	60	98.10	-	.61	8.92E-05	6.16E-04
single-stranded RNA binding (GO:0003727)	31	15	3.92	+	3.83	9.29E-05	6.34E-04
oxidoreductase activity, acting on the CH-OH group of donors, NAD or NADP as acceptor (GO:0016616)	64	23	8.09	+	2.84	9.56E-05	6.44E-04
ATP binding (GO:0005524)	40	17	5.06	+	3.36	1.14E-04	7.60E-04
voltage-gated cation channel activity (GO:0022843)	103	1	13.02	-	.08	1.21E-04	7.92E-04
translation initiation factor binding (GO:0031369)	14	10	1.77	+	5.65	1.38E-04	8.94E-04
inorganic cation transmembrane transporter activity (GO:0022890)	393	24	49.68	-	.48	1.57E-04	1.01E-03
structural constituent of nuclear pore (GO:0017056)	22	12	2.78	+	4.31	1.99E-04	1.26E-03
DNA-directed 5'-3' RNA polymerase activity (GO:0003899)	34	15	4.30	+	3.49	2.06E-04	1.29E-03
5'-3' RNA polymerase activity (GO:0034062)	34	15	4.30	+	3.49	2.06E-04	1.28E-03
RNA polymerase activity (GO:0097747)	34	15	4.30	+	3.49	2.06E-04	1.26E-03
heat shock protein binding (GO:0031072)	30	14	3.79	+	3.69	2.12E-04	1.28E-03
ion gated channel activity (GO:0022839)	187	7	23.64	-	.30	2.18E-04	1.30E-03
basal RNA polymerase II transcription machinery binding (GO:0001099)	19	11	2.40	+	4.58	2.49E-04	1.47E-03
basal transcription machinery binding (GO:0001098)	19	11	2.40	+	4.58	2.49E-04	1.45E-03
intramolecular transferase activity (GO:0016866)	23	12	2.91	+	4.13	2.72E-04	1.57E-03
potassium ion transmembrane transporter activity (GO:0015079)	143	4	18.08	-	.22	3.16E-04	1.81E-03
electron transfer activity (GO:0009055)	24	12	3.03	+	3.96	3.67E-04	2.07E-03
voltage-gated potassium channel activity (GO:0005249)	69	0	8.72	-	< 0.01	4.19E-04	2.35E-03
carbohydrate derivative binding (GO:0097367)	255	55	32.24	+	1.71	5.44E-04	3.01E-03
peptide receptor activity (GO:0001653)	87	1	11.00	-	.09	5.59E-04	3.07E-03
neurotransmitter receptor activity (GO:0030594)	83	1	10.49	-	.10	8.26E-04	4.48E-03
sequence-specific double-stranded DNA binding (GO:1990837)	394	27	49.81	-	.54	1.01E-03	5.45E-03
G protein-coupled peptide receptor activity (GO:0008528)	80	1	10.11	-	.10	1.22E-03	6.50E-03
nucleotidyltransferase activity (GO:0016779)	86	24	10.87	+	2.21	1.23E-03	6.50E-03
neurotransmitter binding (GO:0042165)	99	2	12.52	-	.16	1.24E-03	6.48E-03
polyubiquitin modification-dependent protein binding (GO:0031593)	29	12	3.67	+	3.27	1.36E-03	7.01E-03
carbon-carbon lyase activity (GO:0016830)	25	11	3.16	+	3.48	1.45E-03	7.41E-03
RNA polymerase II complex binding (GO:0000993)	17	9	2.15	+	4.19	1.46E-03	7.41E-03
cytokine receptor binding (GO:0005126)	93	2	11.76	-	.17	1.71E-03	8.61E-03
transferase activity (GO:0016740)	1413	223	178.63	+	1.25	1.76E-03	8.73E-03
cytokine binding (GO:0019955)	78	1	9.86	-	.10	1.86E-03	9.16E-03
RNA polymerase II proximal promoter sequence-specific DNA binding (GO:0000978)	150	6	18.96	-	.32	1.97E-03	9.64E-03
snRNA binding (GO:0017069)	18	9	2.28	+	3.96	1.98E-03	9.56E-03
cytokine receptor activity (GO:0004896)	73	1	9.23	-	.11	2.66E-03	1.27E-02
double-stranded DNA binding (GO:0003690)	435	33	54.99	-	.60	2.99E-03	1.42E-02
secondary active transmembrane transporter activity (GO:0015291)	128	5	16.18	-	.31	3.49E-03	1.64E-02
G protein-coupled receptor binding (GO:0001664)	141	6	17.83	-	.34	3.58E-03	1.67E-02
protein phosphatase binding (GO:0019903)	47	15	5.94	+	2.52	3.61E-03	1.67E-02
transferase activity, transferring one-carbon groups (GO:0016741)	109	27	13.78	+	1.96	3.71E-03	1.70E-02
exonuclease activity (GO:0004527)	53	16	6.70	+	2.39	3.77E-03	1.71E-02
histone binding (GO:0042393)	64	18	8.09	+	2.22	4.46E-03	2.01E-02
chaperone binding (GO:0051087)	17	8	2.15	+	3.72	4.64E-03	2.08E-02
3'-5' DNA helicase activity (GO:0043138)	17	8	2.15	+	3.72	4.64E-03	2.06E-02
catalytic activity, acting on a protein (GO:0140096)	1400	217	176.99	+	1.23	4.81E-03	2.11E-02
catalytic activity, acting on DNA (GO:0140097)	108	26	13.65	+	1.90	5.45E-03	2.37E-02
nuclease activity (GO:0004518)	120	28	15.17	+	1.85	5.58E-03	2.41E-02
modification-dependent protein binding (GO:0140030)	45	14	5.69	+	2.46	5.78E-03	2.48E-02
S-adenosylmethionine-dependent methyltransferase activity (GO:0008757)	77	20	9.73	+	2.05	5.89E-03	2.51E-02
GTPase activity (GO:0003924)	273	53	34.51	+	1.54	5.92E-03	2.50E-02
DNA binding (GO:0003677)	806	74	101.90	-	.73	6.42E-03	2.69E-02
voltage-gated channel activity (GO:0022832)	110	4	13.91	-	.29	6.60E-03	2.74E-02
voltage-gated ion channel activity (GO:0005244)	110	4	13.91	-	.29	6.60E-03	2.72E-02
hydrolase activity, acting on ester bonds (GO:0016788)	459	81	58.03	+	1.40	6.99E-03	2.86E-02
proteasome binding (GO:0070628)	7	5	.88	+	5.65	7.12E-03	2.89E-02
protein serine/threonine phosphatase activity (GO:0004722)	42	13	5.31	+	2.45	8.23E-03	3.32E-02
RNA polymerase III activity (GO:0001056)	15	7	1.90	+	3.69	8.26E-03	3.30E-02
anion transmembrane transporter activity (GO:0008509)	218	14	27.56	-	.51	8.84E-03	3.51E-02
enzyme binding (GO:0019899)	610	102	77.12	+	1.32	9.45E-03	3.72E-02
GTP binding (GO:0005525)	114	26	14.41	+	1.80	9.96E-03	3.90E-02
phosphatase binding (GO:0019902)	53	15	6.70	+	2.24	1.04E-02	4.04E-02
RNA methyltransferase activity (GO:0008173)	44	13	5.56	+	2.34	1.04E-02	4.02E-02
single-stranded DNA binding (GO:0003697)	38	12	4.80	+	2.50	1.06E-02	4.07E-02
ubiquitin-like protein ligase activity (GO:0061659)	149	8	18.84	-	.42	1.09E-02	4.13E-02
cytochrome-c oxidase activity (GO:0004129)	12	6	1.52	+	3.96	1.12E-02	4.22E-02
transition metal ion binding (GO:0046914)	83	20	10.49	+	1.91	1.21E-02	4.54E-02
oligosaccharyl transferase activity (GO:0004576)	5	4	.63	+	6.33	1.25E-02	4.66E-02
ubiquitin binding (GO:0043130)	26	9	3.29	+	2.74	1.31E-02	4.83E-02
signal sequence binding (GO:0005048)	33	11	4.17	+	2.64	1.33E-02	4.86E-02

## Sheet: iPSC Pathways
analysis-4
Analysis Type:	PANTHER Overrepresentation Test (Released 20200407)
Annotation Version and Release Date:	PANTHER version 15.0 Released 2020-02-14
Analyzed List:	Client Text Box Input (Homo sapiens)
Reference List:	Homo sapiens (all genes in database)
Test Type:	FISHER
Correction:	FDR
PANTHER Pathways	Homo sapiens - REFLIST (20851)	Client Text Box Input (2636)	Client Text Box Input (expected)	Client Text Box Input (over/under)	Client Text Box Input (fold Enrichment)	Client Text Box Input (raw P-value)	Client Text Box Input (FDR)
Unclassified (UNCLASSIFIED)	18243	2181	2306.29	-	.95	4.54E-11	7.44E-09
Cytoskeletal regulation by Rho GTPase (P00016)	83	32	10.49	+	3.05	7.80E-07	6.39E-05
Ubiquitin proteasome pathway (P00060)	59	26	7.46	+	3.49	1.17E-06	6.39E-05
Parkinson disease (P00049)	98	34	12.39	+	2.74	2.61E-06	1.07E-04
Integrin signalling pathway (P00034)	191	51	24.15	+	2.11	8.11E-06	2.66E-04
Huntington disease (P00029)	143	40	18.08	+	2.21	3.01E-05	8.21E-04
Glycolysis (P00024)	19	12	2.40	+	5.00	7.06E-05	1.65E-03
De novo purine biosynthesis (P02738)	30	14	3.79	+	3.69	2.12E-04	4.35E-03
FGF signaling pathway (P00021)	121	32	15.30	+	2.09	4.47E-04	8.15E-03
Ras Pathway (P04393)	74	22	9.36	+	2.35	9.50E-04	1.56E-02
Pentose phosphate pathway (P02762)	9	7	1.14	+	6.15	1.01E-03	1.51E-02
Angiotensin II-stimulated signaling through G proteins and beta-arrestin (P05911)	39	14	4.93	+	2.84	1.68E-03	2.30E-02
Cell cycle (P00013)	22	10	2.78	+	3.60	1.95E-03	2.47E-02
mRNA splicing (P00058)	8	6	1.01	+	5.93	2.68E-03	3.14E-02
Succinate to proprionate conversion (P02777)	5	5	.63	+	7.91	2.75E-03	3.00E-02
Axon guidance mediated by semaphorins (P00007)	25	10	3.16	+	3.16	4.07E-03	4.17E-02
Mannose metabolism (P02752)	6	5	.76	+	6.59	4.57E-03	4.41E-02
De novo pyrimidine ribonucleotides biosythesis (P02740)	13	7	1.64	+	4.26	4.59E-03	4.18E-02
FAS signaling pathway (P00020)	35	12	4.42	+	2.71	4.76E-03	4.11E-02
DNA replication (P00017)	31	11	3.92	+	2.81	5.49E-03	4.50E-02

## Sheet: MSC Biol process
analysis
Analysis Type:	PANTHER Overrepresentation Test (Released 20200407)
Annotation Version and Release Date:	PANTHER version 15.0 Released 2020-02-14
Analyzed List:	Client Text Box Input (Homo sapiens)
Reference List:	Homo sapiens (all genes in database)
Test Type:	FISHER
Correction:	FDR
PANTHER GO-Slim Biological Process	Homo sapiens - REFLIST (20851)	Client Text Box Input (2538)	Client Text Box Input (expected)	Client Text Box Input (over/under)	Client Text Box Input (fold Enrichment)	Client Text Box Input (raw P-value)	Client Text Box Input (FDR)
cellular metabolic process (GO:0044237)	4268	805	519.50	+	1.55	1.06E-35	2.19E-32
metabolic process (GO:0008152)	4633	835	563.93	+	1.48	5.00E-31	5.16E-28
organic substance metabolic process (GO:0071704)	4460	799	542.87	+	1.47	1.18E-28	8.15E-26
nitrogen compound metabolic process (GO:0006807)	4049	733	492.85	+	1.49	6.71E-27	3.46E-24
primary metabolic process (GO:0044238)	4250	759	517.31	+	1.47	1.64E-26	6.77E-24
cellular process (GO:0009987)	7481	1186	910.59	+	1.30	5.33E-26	1.83E-23
RNA processing (GO:0006396)	433	151	52.71	+	2.86	7.23E-25	2.13E-22
ribonucleoprotein complex biogenesis (GO:0022613)	240	106	29.21	+	3.63	5.30E-24	1.37E-21
cellular nitrogen compound metabolic process (GO:0034641)	2406	480	292.86	+	1.64	7.35E-24	1.69E-21
organonitrogen compound biosynthetic process (GO:1901566)	602	182	73.28	+	2.48	7.54E-24	1.56E-21
cellular component biogenesis (GO:0044085)	937	243	114.05	+	2.13	9.02E-24	1.69E-21
organonitrogen compound metabolic process (GO:1901564)	2386	475	290.43	+	1.64	1.87E-23	3.22E-21
protein-containing complex subunit organization (GO:0043933)	511	160	62.20	+	2.57	2.48E-22	3.94E-20
peptide biosynthetic process (GO:0043043)	228	98	27.75	+	3.53	1.28E-21	1.88E-19
translational elongation (GO:0006414)	225	97	27.39	+	3.54	1.74E-21	2.40E-19
translation (GO:0006412)	225	97	27.39	+	3.54	1.74E-21	2.25E-19
amide biosynthetic process (GO:0043604)	259	104	31.53	+	3.30	4.09E-21	4.97E-19
cellular amide metabolic process (GO:0043603)	370	126	45.04	+	2.80	2.79E-20	3.20E-18
mRNA metabolic process (GO:0016071)	269	104	32.74	+	3.18	3.75E-20	4.07E-18
protein-containing complex assembly (GO:0065003)	420	136	51.12	+	2.66	4.10E-20	4.23E-18
biological_process (GO:0008150)	8857	1322	1078.08	+	1.23	4.39E-20	4.31E-18
Unclassified (UNCLASSIFIED)	11994	1216	1459.92	-	.83	4.39E-20	4.11E-18
peptide metabolic process (GO:0006518)	292	109	35.54	+	3.07	4.54E-20	4.08E-18
mRNA processing (GO:0006397)	206	87	25.07	+	3.47	5.81E-19	5.00E-17
organic substance catabolic process (GO:1901575)	678	181	82.53	+	2.19	7.05E-19	5.82E-17
small molecule metabolic process (GO:0044281)	564	160	68.65	+	2.33	7.59E-19	6.03E-17
cellular component organization or biogenesis (GO:0071840)	2464	463	299.92	+	1.54	1.27E-18	9.67E-17
cellular protein-containing complex assembly (GO:0034622)	391	125	47.59	+	2.63	3.19E-18	2.35E-16
mRNA splicing, via spliceosome (GO:0000398)	156	73	18.99	+	3.84	5.21E-18	3.71E-16
RNA splicing, via transesterification reactions with bulged adenosine as nucleophile (GO:0000377)	156	73	18.99	+	3.84	5.21E-18	3.58E-16
RNA splicing, via transesterification reactions (GO:0000375)	156	73	18.99	+	3.84	5.21E-18	3.47E-16
ribosome biogenesis (GO:0042254)	177	77	21.54	+	3.57	1.65E-17	1.07E-15
RNA splicing (GO:0008380)	179	77	21.79	+	3.53	2.71E-17	1.70E-15
catabolic process (GO:0009056)	828	201	100.78	+	1.99	4.23E-17	2.57E-15
cellular catabolic process (GO:0044248)	723	180	88.00	+	2.05	2.75E-16	1.62E-14
cellular protein metabolic process (GO:0044267)	1679	334	204.37	+	1.63	2.83E-16	1.62E-14
cellular component assembly (GO:0022607)	806	191	98.11	+	1.95	2.82E-15	1.57E-13
ribonucleoprotein complex subunit organization (GO:0071826)	118	57	14.36	+	3.97	7.81E-15	4.24E-13
ribonucleoprotein complex assembly (GO:0022618)	113	55	13.75	+	4.00	1.81E-14	9.56E-13
macromolecule metabolic process (GO:0043170)	3732	617	454.26	+	1.36	2.74E-14	1.41E-12
gene expression (GO:0010467)	1925	355	234.31	+	1.52	3.84E-13	1.94E-11
generation of precursor metabolites and energy (GO:0006091)	103	49	12.54	+	3.91	9.15E-13	4.50E-11
oxidation-reduction process (GO:0055114)	185	68	22.52	+	3.02	9.95E-13	4.78E-11
cellular component organization (GO:0016043)	2337	412	284.46	+	1.45	1.18E-12	5.54E-11
cellular macromolecule catabolic process (GO:0044265)	410	111	49.91	+	2.22	2.20E-12	1.01E-10
macromolecule catabolic process (GO:0009057)	442	117	53.80	+	2.17	2.53E-12	1.13E-10
cellular localization (GO:0051641)	983	207	119.65	+	1.73	3.88E-12	1.71E-10
nucleobase-containing small molecule metabolic process (GO:0055086)	197	69	23.98	+	2.88	4.82E-12	2.07E-10
organic cyclic compound metabolic process (GO:1901360)	2207	389	268.64	+	1.45	5.85E-12	2.47E-10
intracellular transport (GO:0046907)	665	154	80.94	+	1.90	6.19E-12	2.56E-10
protein metabolic process (GO:0019538)	1981	356	241.13	+	1.48	6.86E-12	2.78E-10
heterocycle metabolic process (GO:0046483)	2151	380	261.82	+	1.45	8.79E-12	3.49E-10
ribosomal large subunit biogenesis (GO:0042273)	61	36	7.42	+	4.85	9.47E-12	3.69E-10
cellular aromatic compound metabolic process (GO:0006725)	2162	381	263.16	+	1.45	9.87E-12	3.77E-10
signaling (GO:0023052)	2027	147	246.73	-	.60	1.10E-11	4.12E-10
establishment of localization in cell (GO:0051649)	789	173	96.04	+	1.80	1.70E-11	6.28E-10
cell communication (GO:0007154)	2031	149	247.21	-	.60	3.09E-11	1.12E-09
protein folding (GO:0006457)	96	44	11.69	+	3.77	3.39E-11	1.21E-09
rRNA metabolic process (GO:0016072)	126	51	15.34	+	3.33	3.60E-11	1.26E-09
organelle organization (GO:0006996)	1776	322	216.18	+	1.49	3.82E-11	1.31E-09
carboxylic acid metabolic process (GO:0019752)	315	89	38.34	+	2.32	7.52E-11	2.55E-09
G protein-coupled receptor signaling pathway (GO:0007186)	453	13	55.14	-	.24	8.12E-11	2.70E-09
oxoacid metabolic process (GO:0043436)	327	91	39.80	+	2.29	9.44E-11	3.09E-09
organic acid metabolic process (GO:0006082)	331	91	40.29	+	2.26	1.22E-10	3.95E-09
rRNA processing (GO:0006364)	119	48	14.48	+	3.31	1.47E-10	4.68E-09
organonitrogen compound catabolic process (GO:1901565)	439	110	53.44	+	2.06	1.55E-10	4.86E-09
cytoplasmic translation (GO:0002181)	52	31	6.33	+	4.90	2.14E-10	6.58E-09
regulation of protein complex assembly (GO:0043254)	97	42	11.81	+	3.56	3.73E-10	1.13E-08
signal transduction (GO:0007165)	1887	140	229.69	-	.61	3.79E-10	1.13E-08
immune response (GO:0006955)	449	14	54.65	-	.26	5.25E-10	1.55E-08
nucleobase-containing compound metabolic process (GO:0006139)	2110	363	256.83	+	1.41	5.44E-10	1.58E-08
nucleoside phosphate metabolic process (GO:0006753)	165	57	20.08	+	2.84	5.87E-10	1.68E-08
actin polymerization or depolymerization (GO:0008154)	80	37	9.74	+	3.80	9.96E-10	2.82E-08
actin filament organization (GO:0007015)	161	55	19.60	+	2.81	1.47E-09	4.10E-08
immune system process (GO:0002376)	556	23	67.68	-	.34	1.82E-09	5.01E-08
nucleotide metabolic process (GO:0009117)	160	54	19.48	+	2.77	2.64E-09	7.16E-08
ribose phosphate metabolic process (GO:0019693)	138	49	16.80	+	2.92	3.47E-09	9.30E-08
supramolecular fiber organization (GO:0097435)	238	69	28.97	+	2.38	4.65E-09	1.23E-07
regulation of actin filament length (GO:0030832)	74	34	9.01	+	3.77	5.34E-09	1.40E-07
regulation of actin polymerization or depolymerization (GO:0008064)	74	34	9.01	+	3.77	5.34E-09	1.38E-07
actin cytoskeleton organization (GO:0030036)	241	69	29.33	+	2.35	5.75E-09	1.47E-07
ncRNA processing (GO:0034470)	207	62	25.20	+	2.46	8.33E-09	2.10E-07
ATP metabolic process (GO:0046034)	56	29	6.82	+	4.25	9.13E-09	2.27E-07
energy derivation by oxidation of organic compounds (GO:0015980)	68	32	8.28	+	3.87	9.55E-09	2.35E-07
actin filament-based process (GO:0030029)	250	70	30.43	+	2.30	1.02E-08	2.48E-07
protein catabolic process (GO:0030163)	333	85	40.53	+	2.10	1.07E-08	2.57E-07
cellular respiration (GO:0045333)	57	29	6.94	+	4.18	1.24E-08	2.93E-07
ribonucleotide metabolic process (GO:0009259)	131	46	15.95	+	2.88	1.34E-08	3.15E-07
proteolysis involved in cellular protein catabolic process (GO:0051603)	308	80	37.49	+	2.13	1.37E-08	3.17E-07
regulation of actin filament organization (GO:0110053)	82	35	9.98	+	3.51	1.41E-08	3.24E-07
nucleoside phosphate biosynthetic process (GO:1901293)	104	40	12.66	+	3.16	1.42E-08	3.22E-07
regulation of cellular component biogenesis (GO:0044087)	144	49	17.53	+	2.80	1.46E-08	3.29E-07
drug metabolic process (GO:0017144)	165	53	20.08	+	2.64	1.65E-08	3.65E-07
purine nucleotide metabolic process (GO:0006163)	133	46	16.19	+	2.84	1.87E-08	4.10E-07
ncRNA metabolic process (GO:0034660)	260	71	31.65	+	2.24	1.87E-08	4.06E-07
regulation of mRNA processing (GO:0050684)	67	31	8.16	+	3.80	2.20E-08	4.72E-07
cellular protein catabolic process (GO:0044257)	310	80	37.73	+	2.12	2.28E-08	4.86E-07
regulation of supramolecular fiber organization (GO:1902903)	93	37	11.32	+	3.27	2.42E-08	5.09E-07
protein transport (GO:0015031)	579	125	70.48	+	1.77	2.43E-08	5.08E-07
modification-dependent macromolecule catabolic process (GO:0043632)	284	75	34.57	+	2.17	2.58E-08	5.33E-07
regulation of actin filament polymerization (GO:0030833)	72	32	8.76	+	3.65	2.76E-08	5.64E-07
nucleotide biosynthetic process (GO:0009165)	103	39	12.54	+	3.11	3.01E-08	6.09E-07
establishment of protein localization (GO:0045184)	588	126	71.57	+	1.76	3.06E-08	6.14E-07
purine-containing compound metabolic process (GO:0072521)	145	48	17.65	+	2.72	3.20E-08	6.35E-07
intracellular protein transport (GO:0006886)	485	109	59.03	+	1.85	3.30E-08	6.48E-07
cell surface receptor signaling pathway (GO:0007166)	829	49	100.91	-	.49	3.67E-08	7.15E-07
regulation of actin filament-based process (GO:0032970)	109	40	13.27	+	3.01	4.02E-08	7.75E-07
regulation of mRNA metabolic process (GO:1903311)	87	35	10.59	+	3.31	4.59E-08	8.78E-07
peptide transport (GO:0015833)	586	125	71.33	+	1.75	5.59E-08	1.06E-06
actin filament polymerization (GO:0030041)	75	32	9.13	+	3.51	5.85E-08	1.10E-06
nucleoside triphosphate metabolic process (GO:0009141)	51	26	6.21	+	4.19	6.71E-08	1.25E-06
purine ribonucleotide metabolic process (GO:0009150)	126	43	15.34	+	2.80	7.24E-08	1.34E-06
modification-dependent protein catabolic process (GO:0019941)	277	72	33.72	+	2.14	7.73E-08	1.41E-06
nervous system process (GO:0050877)	192	2	23.37	-	.09	9.03E-08	1.63E-06
multicellular organismal process (GO:0032501)	1174	82	142.90	-	.57	9.40E-08	1.69E-06
regulation of protein polymerization (GO:0032271)	77	32	9.37	+	3.41	9.46E-08	1.68E-06
small molecule catabolic process (GO:0044282)	113	40	13.75	+	2.91	1.10E-07	1.95E-06
ubiquitin-dependent protein catabolic process (GO:0006511)	268	70	32.62	+	2.15	1.27E-07	2.21E-06
regulation of actin cytoskeleton organization (GO:0032956)	108	39	13.15	+	2.97	1.27E-07	2.21E-06
ribose phosphate biosynthetic process (GO:0046390)	83	33	10.10	+	3.27	1.37E-07	2.36E-06
amide transport (GO:0042886)	600	125	73.03	+	1.71	1.50E-07	2.55E-06
purine-containing compound biosynthetic process (GO:0072522)	84	33	10.22	+	3.23	1.71E-07	2.90E-06
cellular macromolecule localization (GO:0070727)	680	137	82.77	+	1.66	2.16E-07	3.62E-06
organophosphate metabolic process (GO:0019637)	310	76	37.73	+	2.01	2.32E-07	3.86E-06
humoral immune response (GO:0006959)	138	0	16.80	-	< 0.01	2.57E-07	4.24E-06
cellular protein localization (GO:0034613)	676	136	82.28	+	1.65	2.70E-07	4.43E-06
regulation of mRNA splicing, via spliceosome (GO:0048024)	56	26	6.82	+	3.81	2.79E-07	4.53E-06
regulation of response to stimulus (GO:0048583)	893	58	108.70	-	.53	2.90E-07	4.67E-06
protein polymerization (GO:0051258)	91	34	11.08	+	3.07	2.90E-07	4.65E-06
alpha-amino acid metabolic process (GO:1901605)	82	32	9.98	+	3.21	2.95E-07	4.69E-06
protein localization (GO:0008104)	751	147	91.41	+	1.61	3.15E-07	4.96E-06
ribonucleotide biosynthetic process (GO:0009260)	78	31	9.49	+	3.27	3.27E-07	5.11E-06
regulation of RNA splicing (GO:0043484)	65	28	7.91	+	3.54	3.31E-07	5.13E-06
response to stimulus (GO:0050896)	2802	252	341.06	-	.74	3.54E-07	5.45E-06
nucleoside triphosphate biosynthetic process (GO:0009142)	45	23	5.48	+	4.20	3.66E-07	5.59E-06
regulation of cytoskeleton organization (GO:0051493)	150	46	18.26	+	2.52	3.70E-07	5.61E-06
ribosomal small subunit biogenesis (GO:0042274)	53	25	6.45	+	3.88	3.73E-07	5.62E-06
establishment of protein localization to organelle (GO:0072594)	159	48	19.35	+	2.48	3.94E-07	5.89E-06
response to bacterium (GO:0009617)	178	2	21.67	-	.09	4.26E-07	6.33E-06
aerobic respiration (GO:0009060)	38	21	4.63	+	4.54	4.42E-07	6.52E-06
purine nucleotide biosynthetic process (GO:0006164)	80	31	9.74	+	3.18	5.08E-07	7.44E-06
response to external stimulus (GO:0009605)	529	27	64.39	-	.42	5.59E-07	8.12E-06
translational initiation (GO:0006413)	39	21	4.75	+	4.42	6.11E-07	8.82E-06
proteolysis (GO:0006508)	648	129	78.88	+	1.64	7.42E-07	1.06E-05
cellular biosynthetic process (GO:0044249)	1957	319	238.21	+	1.34	7.83E-07	1.12E-05
cellular macromolecule metabolic process (GO:0044260)	3069	470	373.56	+	1.26	8.11E-07	1.15E-05
biosynthetic process (GO:0009058)	1997	324	243.08	+	1.33	9.74E-07	1.37E-05
regulation of cellular component size (GO:0032535)	107	36	13.02	+	2.76	1.09E-06	1.53E-05
nuclear transport (GO:0051169)	98	34	11.93	+	2.85	1.40E-06	1.94E-05
nucleocytoplasmic transport (GO:0006913)	98	34	11.93	+	2.85	1.40E-06	1.93E-05
organophosphate biosynthetic process (GO:0090407)	169	48	20.57	+	2.33	1.46E-06	2.00E-05
ribonucleoside triphosphate metabolic process (GO:0009199)	42	21	5.11	+	4.11	1.53E-06	2.08E-05
ribonucleoside triphosphate biosynthetic process (GO:0009201)	42	21	5.11	+	4.11	1.53E-06	2.07E-05
positive regulation of protein complex assembly (GO:0031334)	46	22	5.60	+	3.93	1.54E-06	2.07E-05
organic cyclic compound catabolic process (GO:1901361)	155	45	18.87	+	2.39	1.76E-06	2.34E-05
immune response-activating signal transduction (GO:0002757)	163	2	19.84	-	.10	1.99E-06	2.64E-05
lymphocyte activation (GO:0046649)	163	2	19.84	-	.10	1.99E-06	2.62E-05
immune response-regulating signaling pathway (GO:0002764)	165	2	20.08	-	.10	2.06E-06	2.69E-05
B cell activation (GO:0042113)	121	0	14.73	-	< 0.01	2.15E-06	2.79E-05
purine ribonucleotide biosynthetic process (GO:0009152)	74	28	9.01	+	3.11	2.58E-06	3.33E-05
cellular amino acid metabolic process (GO:0006520)	131	40	15.95	+	2.51	2.67E-06	3.42E-05
proteasomal protein catabolic process (GO:0010498)	197	52	23.98	+	2.17	3.05E-06	3.88E-05
cellular nitrogen compound biosynthetic process (GO:0044271)	1633	269	198.77	+	1.35	3.15E-06	3.98E-05
regulation of membrane potential (GO:0042391)	117	0	14.24	-	< 0.01	3.17E-06	3.99E-05
regulation of leukocyte activation (GO:0002694)	138	1	16.80	-	.06	3.43E-06	4.29E-05
aromatic compound catabolic process (GO:0019439)	142	42	17.28	+	2.43	3.54E-06	4.40E-05
regulation of cell activation (GO:0050865)	140	1	17.04	-	.06	3.65E-06	4.51E-05
maturation of LSU-rRNA (GO:0000470)	26	16	3.16	+	5.06	3.70E-06	4.54E-05
regulation of anatomical structure size (GO:0090066)	119	37	14.48	+	2.55	3.70E-06	4.52E-05
cofactor metabolic process (GO:0051186)	162	45	19.72	+	2.28	4.82E-06	5.86E-05
cytoskeleton organization (GO:0007010)	587	115	71.45	+	1.61	6.20E-06	7.49E-05
activation of immune response (GO:0002253)	171	3	20.81	-	.14	6.75E-06	8.10E-05
organic substance biosynthetic process (GO:1901576)	1976	314	240.52	+	1.31	6.84E-06	8.16E-05
proteasome-mediated ubiquitin-dependent protein catabolic process (GO:0043161)	187	49	22.76	+	2.15	7.35E-06	8.72E-05
regulation of lymphocyte activation (GO:0051249)	133	1	16.19	-	.06	8.19E-06	9.66E-05
purine nucleoside triphosphate biosynthetic process (GO:0009145)	40	19	4.87	+	3.90	8.47E-06	9.93E-05
purine ribonucleoside triphosphate biosynthetic process (GO:0009206)	40	19	4.87	+	3.90	8.47E-06	9.87E-05
purine ribonucleoside triphosphate metabolic process (GO:0009205)	40	19	4.87	+	3.90	8.47E-06	9.82E-05
positive regulation of cellular component biogenesis (GO:0044089)	66	25	8.03	+	3.11	8.59E-06	9.91E-05
immune response-regulating cell surface receptor signaling pathway (GO:0002768)	148	2	18.01	-	.11	9.23E-06	1.06E-04
positive regulation of supramolecular fiber organization (GO:1902905)	49	21	5.96	+	3.52	1.01E-05	1.15E-04
B cell receptor signaling pathway (GO:0050853)	105	0	12.78	-	< 0.01	1.04E-05	1.18E-04
purine nucleoside triphosphate metabolic process (GO:0009144)	41	19	4.99	+	3.81	1.11E-05	1.26E-04
endoplasmic reticulum to Golgi vesicle-mediated transport (GO:0006888)	79	28	9.62	+	2.91	1.16E-05	1.30E-04
cellular nitrogen compound catabolic process (GO:0044270)	142	40	17.28	+	2.31	1.17E-05	1.31E-04
positive regulation of immune system process (GO:0002684)	228	7	27.75	-	.25	1.18E-05	1.31E-04
response to biotic stimulus (GO:0009607)	284	11	34.57	-	.32	1.19E-05	1.32E-04
response to external biotic stimulus (GO:0043207)	283	11	34.45	-	.32	1.19E-05	1.31E-04
response to other organism (GO:0051707)	283	11	34.45	-	.32	1.19E-05	1.30E-04
defense response to bacterium (GO:0042742)	129	1	15.70	-	.06	1.19E-05	1.30E-04
defense response (GO:0006952)	323	14	39.32	-	.36	1.28E-05	1.39E-04
small molecule biosynthetic process (GO:0044283)	162	44	19.72	+	2.23	1.30E-05	1.40E-04
immune response-activating cell surface receptor signaling pathway (GO:0002429)	146	2	17.77	-	.11	1.37E-05	1.47E-04
macromolecule localization (GO:0033036)	865	155	105.29	+	1.47	1.43E-05	1.52E-04
positive regulation of response to stimulus (GO:0048584)	469	26	57.09	-	.46	1.44E-05	1.52E-04
ATP biosynthetic process (GO:0006754)	38	18	4.63	+	3.89	1.50E-05	1.58E-04
ATP synthesis coupled proton transport (GO:0015986)	38	18	4.63	+	3.89	1.50E-05	1.57E-04
energy coupled proton transport, down electrochemical gradient (GO:0015985)	38	18	4.63	+	3.89	1.50E-05	1.56E-04
vesicle-mediated transport (GO:0016192)	688	128	83.74	+	1.53	1.63E-05	1.69E-04
positive regulation of cytoskeleton organization (GO:0051495)	51	21	6.21	+	3.38	1.63E-05	1.69E-04
multi-organism process (GO:0051704)	346	16	42.12	-	.38	1.72E-05	1.76E-04
carbohydrate derivative metabolic process (GO:1901135)	377	80	45.89	+	1.74	1.81E-05	1.84E-04
immune effector process (GO:0002252)	178	4	21.67	-	.18	1.94E-05	1.97E-04
positive regulation of actin filament polymerization (GO:0030838)	35	17	4.26	+	3.99	2.00E-05	2.02E-04
nucleobase-containing compound catabolic process (GO:0034655)	119	35	14.48	+	2.42	2.05E-05	2.06E-04
heterocycle catabolic process (GO:0046700)	144	40	17.53	+	2.28	2.10E-05	2.10E-04
cell-cell signaling (GO:0007267)	381	19	46.38	-	.41	2.11E-05	2.10E-04
system process (GO:0003008)	266	10	32.38	-	.31	2.21E-05	2.20E-04
complement activation (GO:0006956)	96	0	11.69	-	< 0.01	2.35E-05	2.32E-04
immunoglobulin mediated immune response (GO:0016064)	96	0	11.69	-	< 0.01	2.35E-05	2.31E-04
cellular amino acid biosynthetic process (GO:0008652)	36	17	4.38	+	3.88	2.65E-05	2.59E-04
carboxylic acid catabolic process (GO:0046395)	74	26	9.01	+	2.89	2.68E-05	2.61E-04
organic acid catabolic process (GO:0016054)	74	26	9.01	+	2.89	2.68E-05	2.60E-04
leukocyte activation (GO:0045321)	173	4	21.06	-	.19	2.71E-05	2.61E-04
proton transmembrane transport (GO:1902600)	49	20	5.96	+	3.35	2.85E-05	2.74E-04
nitrogen compound transport (GO:0071705)	703	129	85.57	+	1.51	3.18E-05	3.04E-04
response to oxidative stress (GO:0006979)	25	14	3.04	+	4.60	3.28E-05	3.12E-04
oxidative phosphorylation (GO:0006119)	29	15	3.53	+	4.25	3.49E-05	3.31E-04
regulation of cellular component organization (GO:0051128)	406	83	49.42	+	1.68	3.50E-05	3.30E-04
positive regulation of leukocyte activation (GO:0002696)	117	1	14.24	-	.07	3.76E-05	3.52E-04
positive regulation of cell activation (GO:0050867)	117	1	14.24	-	.07	3.76E-05	3.51E-04
ion transport (GO:0006811)	608	40	74.01	-	.54	3.90E-05	3.62E-04
regulation of immune response (GO:0050776)	199	6	24.22	-	.25	3.92E-05	3.63E-04
regulation of immune system process (GO:0002682)	257	10	31.28	-	.32	4.01E-05	3.70E-04
adaptive immune response (GO:0002250)	134	2	16.31	-	.12	4.23E-05	3.88E-04
antigen receptor-mediated signaling pathway (GO:0050851)	135	2	16.43	-	.12	4.30E-05	3.93E-04
regulation of cellular process (GO:0050794)	3779	378	459.98	-	.82	4.65E-05	4.23E-04
chaperone-mediated protein folding (GO:0061077)	30	15	3.65	+	4.11	4.71E-05	4.27E-04
carbohydrate derivative biosynthetic process (GO:1901137)	244	56	29.70	+	1.89	4.98E-05	4.49E-04
regulation of biological process (GO:0050789)	4002	404	487.13	-	.83	5.46E-05	4.90E-04
leukocyte mediated immunity (GO:0002443)	114	1	13.88	-	.07	5.69E-05	5.09E-04
positive regulation of lymphocyte activation (GO:0051251)	114	1	13.88	-	.07	5.69E-05	5.07E-04
regulation of alternative mRNA splicing, via spliceosome (GO:0000381)	39	17	4.75	+	3.58	5.85E-05	5.18E-04
respiratory electron transport chain (GO:0022904)	31	15	3.77	+	3.98	6.30E-05	5.56E-04
electron transport chain (GO:0022900)	31	15	3.77	+	3.98	6.30E-05	5.53E-04
biological regulation (GO:0065007)	4469	458	543.97	-	.84	6.40E-05	5.60E-04
regulation of transcription by RNA polymerase II (GO:0006357)	772	56	93.97	-	.60	6.41E-05	5.58E-04
cell activation (GO:0001775)	179	5	21.79	-	.23	6.69E-05	5.80E-04
RNA metabolic process (GO:0016070)	1667	263	202.91	+	1.30	6.94E-05	5.99E-04
trans-synaptic signaling (GO:0099537)	247	10	30.07	-	.33	7.31E-05	6.28E-04
synaptic signaling (GO:0099536)	249	10	30.31	-	.33	7.41E-05	6.34E-04
positive regulation of protein polymerization (GO:0032273)	40	17	4.87	+	3.49	7.50E-05	6.40E-04
alternative mRNA splicing, via spliceosome (GO:0000380)	40	17	4.87	+	3.49	7.50E-05	6.37E-04
metal ion transport (GO:0030001)	288	13	35.06	-	.37	7.59E-05	6.42E-04
positive regulation of immune response (GO:0050778)	191	6	23.25	-	.26	7.66E-05	6.46E-04
RNA export from nucleus (GO:0006405)	54	20	6.57	+	3.04	8.52E-05	7.15E-04
lymphocyte mediated immunity (GO:0002449)	111	1	13.51	-	.07	8.69E-05	7.27E-04
tricarboxylic acid cycle (GO:0006099)	17	11	2.07	+	5.32	8.88E-05	7.39E-04
RNA catabolic process (GO:0006401)	87	27	10.59	+	2.55	9.93E-05	8.23E-04
chemical synaptic transmission (GO:0007268)	245	10	29.82	-	.34	1.00E-04	8.28E-04
anterograde trans-synaptic signaling (GO:0098916)	245	10	29.82	-	.34	1.00E-04	8.25E-04
nucleic acid metabolic process (GO:0090304)	1914	295	232.97	+	1.27	1.02E-04	8.39E-04
regulation of transcription, DNA-templated (GO:0006355)	1081	88	131.58	-	.67	1.10E-04	8.95E-04
regulation of nucleic acid-templated transcription (GO:1903506)	1081	88	131.58	-	.67	1.10E-04	8.91E-04
regulation of RNA biosynthetic process (GO:2001141)	1081	88	131.58	-	.67	1.10E-04	8.88E-04
regulation of organelle organization (GO:0033043)	271	59	32.99	+	1.79	1.13E-04	9.09E-04
transcription by RNA polymerase II (GO:0006366)	808	61	98.35	-	.62	1.20E-04	9.63E-04
glycolytic process (GO:0006096)	18	11	2.19	+	5.02	1.29E-04	1.03E-03
nucleotide phosphorylation (GO:0046939)	18	11	2.19	+	5.02	1.29E-04	1.03E-03
developmental process (GO:0032502)	1142	95	139.01	-	.68	1.39E-04	1.10E-03
sulfur compound metabolic process (GO:0006790)	115	32	14.00	+	2.29	1.40E-04	1.11E-03
ribosomal large subunit assembly (GO:0000027)	22	12	2.68	+	4.48	1.44E-04	1.13E-03
nuclear export (GO:0051168)	64	22	7.79	+	2.82	1.45E-04	1.14E-03
cellular response to stimulus (GO:0051716)	2360	225	287.26	-	.78	1.50E-04	1.17E-03
nucleic acid-templated transcription (GO:0097659)	1132	94	137.79	-	.68	1.56E-04	1.21E-03
transcription, DNA-templated (GO:0006351)	1132	94	137.79	-	.68	1.56E-04	1.21E-03
RNA biosynthetic process (GO:0032774)	1139	95	138.64	-	.69	1.64E-04	1.27E-03
protein-containing complex disassembly (GO:0032984)	66	22	8.03	+	2.74	1.77E-04	1.36E-03
RNA localization (GO:0006403)	66	22	8.03	+	2.74	1.77E-04	1.36E-03
pigment metabolic process (GO:0042440)	19	11	2.31	+	4.76	1.84E-04	1.41E-03
cell differentiation (GO:0030154)	736	55	89.59	-	.61	1.90E-04	1.44E-03
ATP synthesis coupled electron transport (GO:0042773)	23	12	2.80	+	4.29	1.98E-04	1.50E-03
mRNA cis splicing, via spliceosome (GO:0045292)	23	12	2.80	+	4.29	1.98E-04	1.49E-03
fatty acid catabolic process (GO:0009062)	27	13	3.29	+	3.96	2.00E-04	1.50E-03
positive regulation of cellular component organization (GO:0051130)	141	36	17.16	+	2.10	2.16E-04	1.62E-03
defense response to other organism (GO:0098542)	231	10	28.12	-	.36	2.45E-04	1.83E-03
Golgi vesicle transport (GO:0048193)	237	52	28.85	+	1.80	2.63E-04	1.96E-03
protein localization to nucleus (GO:0034504)	55	19	6.69	+	2.84	2.64E-04	1.96E-03
monocarboxylic acid metabolic process (GO:0032787)	155	38	18.87	+	2.01	2.65E-04	1.96E-03
ribonucleoprotein complex localization (GO:0071166)	37	15	4.50	+	3.33	2.94E-04	2.17E-03
ribonucleoprotein complex export from nucleus (GO:0071426)	37	15	4.50	+	3.33	2.94E-04	2.16E-03
import into nucleus (GO:0051170)	51	18	6.21	+	2.90	3.06E-04	2.24E-03
protein import into nucleus (GO:0006606)	51	18	6.21	+	2.90	3.06E-04	2.23E-03
mitochondrion organization (GO:0007005)	139	35	16.92	+	2.07	3.16E-04	2.29E-03
protein targeting to ER (GO:0045047)	17	10	2.07	+	4.83	3.28E-04	2.38E-03
establishment of protein localization to endoplasmic reticulum (GO:0072599)	17	10	2.07	+	4.83	3.28E-04	2.37E-03
RNA transport (GO:0050658)	59	20	7.18	+	2.78	3.38E-04	2.43E-03
nucleic acid transport (GO:0050657)	59	20	7.18	+	2.78	3.38E-04	2.42E-03
establishment of RNA localization (GO:0051236)	59	20	7.18	+	2.78	3.38E-04	2.42E-03
intra-Golgi vesicle-mediated transport (GO:0006891)	29	13	3.53	+	3.68	3.44E-04	2.45E-03
protein export from nucleus (GO:0006611)	47	17	5.72	+	2.97	3.54E-04	2.51E-03
endosomal transport (GO:0016197)	81	24	9.86	+	2.43	3.82E-04	2.70E-03
adaptive immune response based on somatic recombination of immune receptors built from immunoglobulin superfamily domains (GO:0002460)	113	2	13.75	-	.15	4.11E-04	2.90E-03
cofactor biosynthetic process (GO:0051188)	67	21	8.16	+	2.58	4.22E-04	2.96E-03
positive regulation of organelle organization (GO:0010638)	82	24	9.98	+	2.40	4.24E-04	2.96E-03
second-messenger-mediated signaling (GO:0019932)	225	10	27.39	-	.37	4.46E-04	3.11E-03
anion transport (GO:0006820)	214	9	26.05	-	.35	4.61E-04	3.20E-03
Arp2/3 complex-mediated actin nucleation (GO:0034314)	18	10	2.19	+	4.56	4.61E-04	3.19E-03
mitochondrial ATP synthesis coupled electron transport (GO:0042775)	22	11	2.68	+	4.11	4.79E-04	3.31E-03
regulation of DNA-templated transcription, initiation (GO:2000142)	8	7	.97	+	7.19	5.13E-04	3.53E-03
regulation of transcription initiation from RNA polymerase II promoter (GO:0060260)	8	7	.97	+	7.19	5.13E-04	3.52E-03
sensory perception (GO:0007600)	108	2	13.15	-	.15	5.82E-04	3.98E-03
cellular component disassembly (GO:0022411)	104	28	12.66	+	2.21	5.87E-04	4.00E-03
Golgi vesicle budding (GO:0048194)	15	9	1.83	+	4.93	5.87E-04	3.99E-03
cilium organization (GO:0044782)	109	2	13.27	-	.15	5.92E-04	4.00E-03
hexose metabolic process (GO:0019318)	36	14	4.38	+	3.19	6.47E-04	4.36E-03
pattern specification process (GO:0007389)	69	0	8.40	-	< 0.01	6.63E-04	4.46E-03
maturation of SSU-rRNA (GO:0030490)	37	14	4.50	+	3.11	8.03E-04	5.38E-03
NLS-bearing protein import into nucleus (GO:0006607)	9	7	1.10	+	6.39	8.27E-04	5.52E-03
cellular response to oxidative stress (GO:0034599)	16	9	1.95	+	4.62	8.29E-04	5.52E-03
protein import (GO:0017038)	82	23	9.98	+	2.30	8.38E-04	5.56E-03
regulation of RNA polymerase II transcriptional preinitiation complex assembly (GO:0045898)	6	6	.73	+	8.22	8.39E-04	5.55E-03
retrograde vesicle-mediated transport, Golgi to endoplasmic reticulum (GO:0006890)	24	11	2.92	+	3.77	8.42E-04	5.55E-03
cellular response to stress (GO:0033554)	464	84	56.48	+	1.49	1.06E-03	6.97E-03
regulation of cytosolic calcium ion concentration (GO:0051480)	118	3	14.36	-	.21	1.07E-03	6.99E-03
carboxylic acid biosynthetic process (GO:0046394)	88	24	10.71	+	2.24	1.09E-03	7.14E-03
organic acid biosynthetic process (GO:0016053)	88	24	10.71	+	2.24	1.09E-03	7.12E-03
RNA phosphodiester bond hydrolysis, endonucleolytic (GO:0090502)	17	9	2.07	+	4.35	1.15E-03	7.45E-03
intraciliary transport (GO:0042073)	102	2	12.42	-	.16	1.25E-03	8.10E-03
maturation of LSU-rRNA from tricistronic rRNA transcript (SSU-rRNA, 5.8S rRNA, LSU-rRNA) (GO:0000463)	10	7	1.22	+	5.75	1.27E-03	8.22E-03
mRNA catabolic process (GO:0006402)	74	21	9.01	+	2.33	1.34E-03	8.62E-03
protein localization to endoplasmic reticulum (GO:0070972)	26	11	3.16	+	3.48	1.41E-03	9.02E-03
positive regulation of DNA-templated transcription, initiation (GO:2000144)	7	6	.85	+	7.04	1.42E-03	9.05E-03
positive regulation of transcription initiation from RNA polymerase II promoter (GO:0060261)	7	6	.85	+	7.04	1.42E-03	9.02E-03
innate immune response (GO:0045087)	182	8	22.15	-	.36	1.47E-03	9.30E-03
nucleobase-containing compound transport (GO:0015931)	68	20	8.28	+	2.42	1.48E-03	9.35E-03
regulation of signal transduction (GO:0009966)	619	48	75.35	-	.64	1.54E-03	9.75E-03
microtubule bundle formation (GO:0001578)	96	2	11.69	-	.17	1.75E-03	1.10E-02
regulation of cell communication (GO:0010646)	685	55	83.38	-	.66	1.76E-03	1.10E-02
regulation of macromolecule biosynthetic process (GO:0010556)	1194	108	145.33	-	.74	1.81E-03	1.13E-02
protein localization to cilium (GO:0061512)	99	2	12.05	-	.17	1.85E-03	1.15E-02
heme metabolic process (GO:0042168)	11	7	1.34	+	5.23	1.89E-03	1.18E-02
porphyrin-containing compound metabolic process (GO:0006778)	11	7	1.34	+	5.23	1.89E-03	1.17E-02
actin filament depolymerization (GO:0030042)	11	7	1.34	+	5.23	1.89E-03	1.17E-02
nucleotide-sugar metabolic process (GO:0009225)	11	7	1.34	+	5.23	1.89E-03	1.17E-02
response to reactive oxygen species (GO:0000302)	11	7	1.34	+	5.23	1.89E-03	1.16E-02
positive regulation of biological process (GO:0048518)	1409	131	171.50	-	.76	1.95E-03	1.19E-02
nuclear-transcribed mRNA catabolic process (GO:0000956)	50	16	6.09	+	2.63	2.03E-03	1.24E-02
organic substance transport (GO:0071702)	840	136	102.25	+	1.33	2.25E-03	1.37E-02
organelle fusion (GO:0048284)	146	33	17.77	+	1.86	2.32E-03	1.41E-02
positive regulation of RNA polymerase II transcriptional preinitiation complex assembly (GO:0045899)	5	5	.61	+	8.22	2.36E-03	1.43E-02
anatomical structure development (GO:0048856)	1008	89	122.69	-	.73	2.39E-03	1.44E-02
regulation of cellular macromolecule biosynthetic process (GO:2000112)	1188	108	144.60	-	.75	2.39E-03	1.44E-02
detection of stimulus (GO:0051606)	59	0	7.18	-	< 0.01	2.39E-03	1.43E-02
potassium ion transport (GO:0006813)	122	4	14.85	-	.27	2.41E-03	1.44E-02
multicellular organism development (GO:0007275)	796	67	96.89	-	.69	2.55E-03	1.52E-02
cellular developmental process (GO:0048869)	796	67	96.89	-	.69	2.55E-03	1.51E-02
regulation of biosynthetic process (GO:0009889)	1211	111	147.40	-	.75	2.64E-03	1.56E-02
regulation of signaling (GO:0023051)	687	56	83.62	-	.67	2.66E-03	1.57E-02
activation of adenylate cyclase activity (GO:0007190)	75	1	9.13	-	.11	2.70E-03	1.59E-02
adenylate cyclase-activating G protein-coupled receptor signaling pathway (GO:0007189)	75	1	9.13	-	.11	2.70E-03	1.59E-02
tetrapyrrole metabolic process (GO:0033013)	12	7	1.46	+	4.79	2.72E-03	1.59E-02
organic anion transport (GO:0015711)	164	7	19.96	-	.35	2.74E-03	1.60E-02
localization (GO:0051179)	2181	315	265.47	+	1.19	3.05E-03	1.78E-02
glucose metabolic process (GO:0006006)	25	10	3.04	+	3.29	3.18E-03	1.85E-02
Ras protein signal transduction (GO:0007265)	132	30	16.07	+	1.87	3.27E-03	1.89E-02
potassium ion transmembrane transport (GO:0071805)	119	4	14.48	-	.28	3.35E-03	1.94E-02
regulation of cellular biosynthetic process (GO:0031326)	1205	111	146.67	-	.76	3.46E-03	2.00E-02
cell-cell adhesion via plasma-membrane adhesion molecules (GO:0098742)	53	0	6.45	-	< 0.01	3.47E-03	1.99E-02
cell adhesion (GO:0007155)	299	19	36.39	-	.52	3.52E-03	2.02E-02
biological adhesion (GO:0022610)	299	19	36.39	-	.52	3.52E-03	2.01E-02
nucleobase metabolic process (GO:0009112)	21	9	2.56	+	3.52	3.52E-03	2.01E-02
vesicle targeting, trans-Golgi to periciliary membrane compartment (GO:0097712)	91	2	11.08	-	.18	3.77E-03	2.14E-02
cilium assembly (GO:0060271)	91	2	11.08	-	.18	3.77E-03	2.14E-02
ciliary transition zone assembly (GO:1905349)	91	2	11.08	-	.18	3.77E-03	2.13E-02
intraciliary transport involved in cilium assembly (GO:0035735)	91	2	11.08	-	.18	3.77E-03	2.13E-02
axoneme assembly (GO:0035082)	91	2	11.08	-	.18	3.77E-03	2.12E-02
spliceosomal snRNP assembly (GO:0000387)	13	7	1.58	+	4.42	3.79E-03	2.13E-02
pteridine-containing compound metabolic process (GO:0042558)	13	7	1.58	+	4.42	3.79E-03	2.12E-02
monosaccharide metabolic process (GO:0005996)	50	15	6.09	+	2.46	4.08E-03	2.28E-02
sensory perception of chemical stimulus (GO:0007606)	74	1	9.01	-	.11	4.22E-03	2.35E-02
protein N-linked glycosylation (GO:0006487)	31	11	3.77	+	2.92	4.24E-03	2.35E-02
RNA phosphodiester bond hydrolysis (GO:0090501)	36	12	4.38	+	2.74	4.35E-03	2.41E-02
organelle assembly (GO:0070925)	299	56	36.39	+	1.54	4.36E-03	2.41E-02
cellular lipid catabolic process (GO:0044242)	59	17	7.18	+	2.37	4.43E-03	2.44E-02
maturation of 5.8S rRNA (GO:0000460)	22	9	2.68	+	3.36	4.49E-03	2.47E-02
secondary alcohol metabolic process (GO:1902652)	22	9	2.68	+	3.36	4.49E-03	2.46E-02
protein transport along microtubule (GO:0098840)	105	3	12.78	-	.23	4.50E-03	2.46E-02
microtubule-based protein transport (GO:0099118)	105	3	12.78	-	.23	4.50E-03	2.45E-02
nucleic acid phosphodiester bond hydrolysis (GO:0090305)	67	18	8.16	+	2.21	4.64E-03	2.52E-02
inflammatory response (GO:0006954)	118	4	14.36	-	.28	4.88E-03	2.64E-02
maturation of SSU-rRNA from tricistronic rRNA transcript (SSU-rRNA, 5.8S rRNA, LSU-rRNA) (GO:0000462)	27	10	3.29	+	3.04	4.93E-03	2.67E-02
cleavage involved in rRNA processing (GO:0000469)	14	7	1.70	+	4.11	5.16E-03	2.78E-02
protein localization to mitochondrion (GO:0070585)	37	12	4.50	+	2.66	5.20E-03	2.80E-02
retrograde transport, endosome to Golgi (GO:0042147)	37	12	4.50	+	2.66	5.20E-03	2.79E-02
establishment of protein localization to mitochondrion (GO:0072655)	37	12	4.50	+	2.66	5.20E-03	2.78E-02
protein targeting to mitochondrion (GO:0006626)	37	12	4.50	+	2.66	5.20E-03	2.77E-02
establishment of localization (GO:0051234)	1785	260	217.27	+	1.20	5.24E-03	2.79E-02
organelle localization (GO:0051640)	223	44	27.14	+	1.62	5.29E-03	2.80E-02
regionalization (GO:0003002)	51	0	6.21	-	< 0.01	5.38E-03	2.84E-02
organelle membrane fusion (GO:0090174)	137	30	16.68	+	1.80	5.57E-03	2.94E-02
mitochondrial transport (GO:0006839)	72	19	8.76	+	2.17	5.79E-03	3.05E-02
cellular divalent inorganic cation homeostasis (GO:0072503)	175	9	21.30	-	.42	6.00E-03	3.15E-02
positive regulation of cytosolic calcium ion concentration (GO:0007204)	100	3	12.17	-	.25	6.14E-03	3.22E-02
proteasome assembly (GO:0043248)	7	5	.85	+	5.87	6.16E-03	3.22E-02
cellular protein complex disassembly (GO:0043624)	41	13	4.99	+	2.60	6.35E-03	3.31E-02
regulation of cell projection assembly (GO:0060491)	19	8	2.31	+	3.46	6.35E-03	3.30E-02
regulation of intracellular signal transduction (GO:1902531)	383	28	46.62	-	.60	6.38E-03	3.31E-02
cellular modified amino acid metabolic process (GO:0006575)	64	17	7.79	+	2.18	6.54E-03	3.38E-02
small GTPase mediated signal transduction (GO:0007264)	144	31	17.53	+	1.77	6.72E-03	3.47E-02
endosome transport via multivesicular body sorting pathway (GO:0032509)	15	7	1.83	+	3.83	6.87E-03	3.54E-02
COPII-coated vesicle budding (GO:0090114)	11	6	1.34	+	4.48	6.97E-03	3.58E-02
carbohydrate metabolic process (GO:0005975)	133	29	16.19	+	1.79	7.16E-03	3.67E-02
protein targeting (GO:0006605)	121	27	14.73	+	1.83	7.32E-03	3.74E-02
positive regulation of cellular process (GO:0048522)	1229	117	149.59	-	.78	7.73E-03	3.94E-02
transport (GO:0006810)	1760	255	214.23	+	1.19	7.77E-03	3.95E-02
protein localization to organelle (GO:0033365)	304	55	37.00	+	1.49	7.95E-03	4.03E-02
anterior/posterior pattern specification (GO:0009952)	46	0	5.60	-	< 0.01	8.02E-03	4.06E-02
vesicle fusion (GO:0006906)	136	29	16.55	+	1.75	8.08E-03	4.08E-02
regulation of translation (GO:0006417)	77	19	9.37	+	2.03	8.11E-03	4.08E-02
posttranscriptional regulation of gene expression (GO:0010608)	100	23	12.17	+	1.89	8.37E-03	4.20E-02
positive regulation of signaling (GO:0023056)	281	19	34.20	-	.56	8.78E-03	4.40E-02
cellular calcium ion homeostasis (GO:0006874)	148	7	18.01	-	.39	8.89E-03	4.44E-02
positive regulation of macromolecule metabolic process (GO:0010604)	797	71	97.01	-	.73	8.89E-03	4.43E-02
nucleoside monophosphate metabolic process (GO:0009123)	16	7	1.95	+	3.59	8.97E-03	4.46E-02
regulation of cellular amide metabolic process (GO:0034248)	81	20	9.86	+	2.03	9.08E-03	4.50E-02
alcohol metabolic process (GO:0006066)	71	18	8.64	+	2.08	9.11E-03	4.51E-02
mitochondrial electron transport, cytochrome c to oxygen (GO:0006123)	8	5	.97	+	5.13	9.13E-03	4.51E-02
attachment of spindle microtubules to kinetochore (GO:0008608)	8	5	.97	+	5.13	9.13E-03	4.50E-02
heme biosynthetic process (GO:0006783)	8	5	.97	+	5.13	9.13E-03	4.48E-02
nucleotide-sugar biosynthetic process (GO:0009226)	8	5	.97	+	5.13	9.13E-03	4.47E-02
aerobic electron transport chain (GO:0019646)	8	5	.97	+	5.13	9.13E-03	4.46E-02
pyrimidine nucleotide metabolic process (GO:0006220)	8	5	.97	+	5.13	9.13E-03	4.45E-02
response to organonitrogen compound (GO:0010243)	143	30	17.41	+	1.72	9.44E-03	4.60E-02

## Sheet: MSC Cell component
analysis
Analysis Type:	PANTHER Overrepresentation Test (Released 20200407)
Annotation Version and Release Date:	PANTHER version 15.0 Released 2020-02-14
Analyzed List:	Client Text Box Input (Homo sapiens)
Reference List:	Homo sapiens (all genes in database)
Test Type:	FISHER
Correction:	FDR
PANTHER GO-Slim Cellular Component	Homo sapiens - REFLIST (20851)	Client Text Box Input (2538)	Client Text Box Input (expected)	Client Text Box Input (over/under)	Client Text Box Input (fold Enrichment)	Client Text Box Input (raw P-value)	Client Text Box Input (FDR)
cytoplasm (GO:0005737)	4104	984	499.54	+	1.97	3.24E-95	1.68E-92
intracellular part (GO:0044424)	6630	1333	807.01	+	1.65	2.89E-91	7.52E-89
intracellular (GO:0005622)	6661	1336	810.78	+	1.65	5.01E-91	8.69E-89
cytoplasmic part (GO:0044444)	2913	741	354.57	+	2.09	3.69E-76	4.80E-74
ribonucleoprotein complex (GO:1990904)	457	223	55.63	+	4.01	2.35E-55	2.45E-53
cell part (GO:0044464)	8223	1391	1000.91	+	1.39	4.77E-49	4.13E-47
cell (GO:0005623)	8223	1391	1000.91	+	1.39	4.77E-49	3.54E-47
intracellular organelle (GO:0043229)	5308	1007	646.09	+	1.56	4.97E-49	3.23E-47
cytosol (GO:0005829)	710	263	86.42	+	3.04	4.39E-47	2.54E-45
organelle (GO:0043226)	5421	1012	659.85	+	1.53	2.37E-46	1.23E-44
protein-containing complex (GO:0032991)	2713	613	330.23	+	1.86	1.03E-45	4.89E-44
intracellular organelle part (GO:0044446)	2610	594	317.69	+	1.87	7.71E-45	3.34E-43
organelle part (GO:0044422)	2695	599	328.04	+	1.83	1.76E-42	7.04E-41
cellular_component (GO:0005575)	9090	1446	1106.44	+	1.31	3.09E-37	1.15E-35
Unclassified (UNCLASSIFIED)	11761	1092	1431.56	-	.76	3.09E-37	1.07E-35
ribosome (GO:0005840)	140	101	17.04	+	5.93	1.06E-35	3.43E-34
ribosomal subunit (GO:0044391)	132	96	16.07	+	5.97	3.40E-34	1.04E-32
intracellular non-membrane-bounded organelle (GO:0043232)	1284	325	156.29	+	2.08	3.02E-30	8.73E-29
non-membrane-bounded organelle (GO:0043228)	1284	325	156.29	+	2.08	3.02E-30	8.27E-29
intracellular membrane-bounded organelle (GO:0043231)	4649	831	565.88	+	1.47	7.88E-30	2.05E-28
membrane-bounded organelle (GO:0043227)	4717	836	574.16	+	1.46	5.98E-29	1.48E-27
cytosolic part (GO:0044445)	156	94	18.99	+	4.95	6.55E-29	1.55E-27
cytosolic ribosome (GO:0022626)	94	71	11.44	+	6.21	2.53E-26	5.71E-25
mitochondrion (GO:0005739)	470	149	57.21	+	2.60	2.28E-21	4.93E-20
large ribosomal subunit (GO:0015934)	77	54	9.37	+	5.76	2.55E-19	5.31E-18
plasma membrane part (GO:0044459)	1404	71	170.90	-	.42	3.69E-17	7.38E-16
small ribosomal subunit (GO:0015935)	55	42	6.69	+	6.27	2.87E-16	5.52E-15
cytosolic large ribosomal subunit (GO:0022625)	54	40	6.57	+	6.09	3.01E-15	5.59E-14
nuclear part (GO:0044428)	1183	249	144.00	+	1.73	1.54E-14	2.76E-13
mitochondrial protein complex (GO:0098798)	129	59	15.70	+	3.76	1.73E-14	3.00E-13
intrinsic component of plasma membrane (GO:0031226)	660	21	80.34	-	.26	4.12E-14	6.91E-13
integral component of plasma membrane (GO:0005887)	652	21	79.36	-	.26	8.00E-14	1.30E-12
mitochondrial part (GO:0044429)	249	83	30.31	+	2.74	2.11E-13	3.33E-12
endopeptidase complex (GO:1905369)	39	32	4.75	+	6.74	2.52E-13	3.85E-12
proteasome complex (GO:0000502)	39	32	4.75	+	6.74	2.52E-13	3.74E-12
integral component of membrane (GO:0016021)	986	48	120.02	-	.40	5.08E-13	7.34E-12
membrane-enclosed lumen (GO:0031974)	886	194	107.84	+	1.80	1.04E-12	1.46E-11
intracellular organelle lumen (GO:0070013)	886	194	107.84	+	1.80	1.04E-12	1.42E-11
organelle lumen (GO:0043233)	886	194	107.84	+	1.80	1.04E-12	1.38E-11
intrinsic component of membrane (GO:0031224)	1012	51	123.18	-	.41	1.05E-12	1.37E-11
cytosolic small ribosomal subunit (GO:0022627)	40	31	4.87	+	6.37	1.69E-12	2.14E-11
envelope (GO:0031975)	296	89	36.03	+	2.47	3.78E-12	4.68E-11
organelle envelope (GO:0031967)	296	89	36.03	+	2.47	3.78E-12	4.58E-11
spliceosomal complex (GO:0005681)	109	49	13.27	+	3.69	4.58E-12	5.42E-11
nucleolus (GO:0005730)	176	64	21.42	+	2.99	6.33E-12	7.31E-11
peptidase complex (GO:1905368)	56	34	6.82	+	4.99	2.00E-11	2.26E-10
catalytic complex (GO:1902494)	786	172	95.67	+	1.80	2.25E-11	2.49E-10
Sm-like protein family complex (GO:0120114)	80	40	9.74	+	4.11	3.43E-11	3.71E-10
spliceosomal snRNP complex (GO:0097525)	76	38	9.25	+	4.11	1.05E-10	1.12E-09
small nuclear ribonucleoprotein complex (GO:0030532)	77	38	9.37	+	4.05	1.41E-10	1.47E-09
vacuole (GO:0005773)	1229	234	149.59	+	1.56	5.93E-10	6.04E-09
organelle membrane (GO:0031090)	694	149	84.47	+	1.76	1.67E-09	1.67E-08
endomembrane system (GO:0012505)	1135	217	138.15	+	1.57	2.29E-09	2.25E-08
nucleus (GO:0005634)	2955	475	359.68	+	1.32	3.13E-09	3.01E-08
U5 snRNP (GO:0005682)	61	30	7.42	+	4.04	1.27E-08	1.20E-07
mitochondrial matrix (GO:0005759)	62	30	7.55	+	3.98	1.68E-08	1.56E-07
preribosome (GO:0030684)	75	33	9.13	+	3.61	2.04E-08	1.86E-07
extracellular space (GO:0005615)	850	50	103.46	-	.48	2.06E-08	1.85E-07
actin cytoskeleton (GO:0015629)	163	52	19.84	+	2.62	2.59E-08	2.28E-07
organellar ribosome (GO:0000313)	35	22	4.26	+	5.16	4.38E-08	3.80E-07
mitochondrial ribosome (GO:0005761)	35	22	4.26	+	5.16	4.38E-08	3.74E-07
mitochondrial envelope (GO:0005740)	193	57	23.49	+	2.43	5.14E-08	4.31E-07
mitochondrial inner membrane (GO:0005743)	129	44	15.70	+	2.80	5.16E-08	4.26E-07
Prp19 complex (GO:0000974)	43	24	5.23	+	4.59	5.87E-08	4.77E-07
catalytic step 2 spliceosome (GO:0071013)	43	24	5.23	+	4.59	5.87E-08	4.70E-07
nuclear lumen (GO:0031981)	799	157	97.25	+	1.61	9.48E-08	7.47E-07
extracellular region (GO:0005576)	937	61	114.05	-	.53	1.73E-07	1.34E-06
extracellular region part (GO:0044421)	937	61	114.05	-	.53	1.73E-07	1.32E-06
proteasome accessory complex (GO:0022624)	16	15	1.95	+	7.70	1.80E-07	1.36E-06
proteasome regulatory particle (GO:0005838)	16	15	1.95	+	7.70	1.80E-07	1.34E-06
mitochondrial membrane (GO:0031966)	180	53	21.91	+	2.42	1.92E-07	1.40E-06
organelle inner membrane (GO:0019866)	143	45	17.41	+	2.59	3.47E-07	2.51E-06
external side of plasma membrane (GO:0009897)	215	4	26.17	-	.15	5.12E-07	3.65E-06
mitochondrial membrane part (GO:0044455)	114	38	13.88	+	2.74	6.53E-07	4.59E-06
inner mitochondrial membrane protein complex (GO:0098800)	75	29	9.13	+	3.18	1.21E-06	8.41E-06
Golgi-associated vesicle (GO:0005798)	63	26	7.67	+	3.39	1.63E-06	1.11E-05
actin filament (GO:0005884)	73	28	8.89	+	3.15	2.09E-06	1.41E-05
nuclear pore (GO:0005643)	56	24	6.82	+	3.52	2.41E-06	1.60E-05
cilium (GO:0005929)	160	2	19.48	-	.10	2.94E-06	1.93E-05
intraciliary transport particle (GO:0030990)	162	2	19.72	-	.10	3.11E-06	2.02E-05
coated vesicle (GO:0030135)	71	27	8.64	+	3.12	3.59E-06	2.31E-05
cell surface (GO:0009986)	325	13	39.56	-	.33	3.76E-06	2.38E-05
Golgi-associated vesicle membrane (GO:0030660)	30	17	3.65	+	4.66	4.25E-06	2.66E-05
nucleolar part (GO:0044452)	72	27	8.76	+	3.08	4.43E-06	2.74E-05
cytoplasmic vesicle part (GO:0044433)	158	44	19.23	+	2.29	6.17E-06	3.77E-05
plasma membrane bounded cell projection (GO:0120025)	503	28	61.23	-	.46	7.57E-06	4.58E-05
mitochondrial respirasome (GO:0005746)	45	20	5.48	+	3.65	1.07E-05	6.40E-05
plasma membrane region (GO:0098590)	587	36	71.45	-	.50	1.10E-05	6.51E-05
respirasome (GO:0070469)	50	21	6.09	+	3.45	1.29E-05	7.52E-05
coated vesicle membrane (GO:0030662)	30	16	3.65	+	4.38	1.44E-05	8.33E-05
COPI-coated vesicle (GO:0030137)	10	10	1.22	+	8.22	1.47E-05	8.40E-05
U2 snRNP (GO:0005686)	34	17	4.14	+	4.11	1.50E-05	8.46E-05
eukaryotic translation initiation factor 3 complex (GO:0005852)	13	11	1.58	+	6.95	1.56E-05	8.72E-05
U1 snRNP (GO:0005685)	23	14	2.80	+	5.00	1.64E-05	9.05E-05
endosome membrane (GO:0010008)	61	23	7.42	+	3.10	2.06E-05	1.13E-04
t-UTP complex (GO:0034455)	52	21	6.33	+	3.32	2.06E-05	1.12E-04
membrane protein complex (GO:0098796)	548	106	66.70	+	1.59	2.36E-05	1.27E-04
nuclear envelope (GO:0005635)	106	32	12.90	+	2.48	2.68E-05	1.42E-04
whole membrane (GO:0098805)	274	62	33.35	+	1.86	2.80E-05	1.47E-04
respiratory chain complex (GO:0098803)	45	19	5.48	+	3.47	3.10E-05	1.61E-04
COPI vesicle coat (GO:0030126)	9	9	1.10	+	8.22	4.00E-05	2.06E-04
proteasome regulatory particle, base subcomplex (GO:0008540)	9	9	1.10	+	8.22	4.00E-05	2.04E-04
cell projection (GO:0042995)	521	32	63.42	-	.50	4.05E-05	2.05E-04
endosome (GO:0005768)	195	48	23.74	+	2.02	4.13E-05	2.07E-04
focal adhesion (GO:0005925)	39	17	4.75	+	3.58	5.85E-05	2.90E-04
respiratory chain complex I (GO:0045271)	27	14	3.29	+	4.26	6.21E-05	3.05E-04
membrane part (GO:0044425)	2076	191	252.69	-	.76	6.76E-05	3.28E-04
NADH dehydrogenase complex (GO:0030964)	28	14	3.41	+	4.11	8.39E-05	4.04E-04
intracellular vesicle (GO:0097708)	454	89	55.26	+	1.61	8.43E-05	4.02E-04
cytoplasmic vesicle (GO:0031410)	454	89	55.26	+	1.61	8.43E-05	3.99E-04
mitochondrial respiratory chain complex I (GO:0005747)	25	13	3.04	+	4.27	1.11E-04	5.18E-04
ciliary part (GO:0044441)	122	2	14.85	-	.13	1.31E-04	6.07E-04
endosomal part (GO:0044440)	71	23	8.64	+	2.66	1.58E-04	7.28E-04
mitochondrial small ribosomal subunit (GO:0005763)	12	9	1.46	+	6.16	1.79E-04	8.14E-04
cytoskeleton (GO:0005856)	597	108	72.67	+	1.49	2.15E-04	9.73E-04
oxidoreductase complex (GO:1990204)	45	17	5.48	+	3.10	2.34E-04	1.05E-03
mitochondrial large ribosomal subunit (GO:0005762)	20	11	2.43	+	4.52	2.57E-04	1.14E-03
endoplasmic reticulum (GO:0005783)	455	86	55.38	+	1.55	2.66E-04	1.17E-03
Arp2/3 protein complex (GO:0005885)	10	8	1.22	+	6.57	3.05E-04	1.33E-03
vesicle (GO:0031982)	511	94	62.20	+	1.51	3.34E-04	1.45E-03
ion channel complex (GO:0034702)	128	3	15.58	-	.19	3.67E-04	1.58E-03
cation channel complex (GO:0034703)	111	2	13.51	-	.15	4.00E-04	1.71E-03
supramolecular fiber (GO:0099512)	299	61	36.39	+	1.68	4.27E-04	1.80E-03
preribosome, large subunit precursor (GO:0030687)	22	11	2.68	+	4.11	4.79E-04	2.01E-03
proteasome core complex, alpha-subunit complex (GO:0019773)	8	7	.97	+	7.19	5.13E-04	2.13E-03
90S preribosome (GO:0030686)	35	14	4.26	+	3.29	5.17E-04	2.13E-03
supramolecular polymer (GO:0099081)	302	61	36.76	+	1.66	6.14E-04	2.51E-03
supramolecular complex (GO:0099080)	302	61	36.76	+	1.66	6.14E-04	2.50E-03
membrane coat (GO:0030117)	36	14	4.38	+	3.19	6.47E-04	2.61E-03
coated membrane (GO:0048475)	36	14	4.38	+	3.19	6.47E-04	2.59E-03
side of membrane (GO:0098552)	282	15	34.33	-	.44	6.57E-04	2.61E-03
leaflet of membrane bilayer (GO:0097478)	282	15	34.33	-	.44	6.57E-04	2.59E-03
polymeric cytoskeletal fiber (GO:0099513)	249	52	30.31	+	1.72	7.21E-04	2.82E-03
U2-type spliceosomal complex (GO:0005684)	33	13	4.02	+	3.24	9.08E-04	3.52E-03
bounding membrane of organelle (GO:0098588)	364	69	44.31	+	1.56	1.02E-03	3.95E-03
cytoskeletal part (GO:0044430)	492	88	59.89	+	1.47	1.14E-03	4.37E-03
cortical actin cytoskeleton (GO:0030864)	39	14	4.75	+	2.95	1.21E-03	4.61E-03
nuclear transcription factor complex (GO:0044798)	144	5	17.53	-	.29	1.35E-03	5.09E-03
U4 snRNP (GO:0005687)	26	11	3.16	+	3.48	1.41E-03	5.27E-03
proteasome regulatory particle, lid subcomplex (GO:0008541)	7	6	.85	+	7.04	1.42E-03	5.26E-03
COPII-coated ER to Golgi transport vesicle (GO:0030134)	40	14	4.87	+	2.88	1.48E-03	5.45E-03
actomyosin (GO:0042641)	18	9	2.19	+	4.11	1.56E-03	5.70E-03
actin filament bundle (GO:0032432)	31	12	3.77	+	3.18	1.60E-03	5.80E-03
Lsm2-8 complex (GO:0120115)	27	11	3.29	+	3.35	1.79E-03	6.46E-03
U6 snRNP (GO:0005688)	27	11	3.29	+	3.35	1.79E-03	6.42E-03
small-subunit processome (GO:0032040)	37	13	4.50	+	2.89	2.10E-03	7.46E-03
neuron projection (GO:0043005)	342	22	41.63	-	.53	2.12E-03	7.48E-03
chaperonin-containing T-complex (GO:0005832)	12	7	1.46	+	4.79	2.72E-03	9.55E-03
stress fiber (GO:0001725)	16	8	1.95	+	4.11	2.83E-03	9.86E-03
transcription factor complex (GO:0005667)	199	10	24.22	-	.41	3.38E-03	1.17E-02
endoplasmic reticulum part (GO:0044432)	250	49	30.43	+	1.61	3.52E-03	1.21E-02
U4/U6 x U5 tri-snRNP complex (GO:0046540)	21	9	2.56	+	3.52	3.52E-03	1.20E-02
transmembrane transporter complex (GO:1902495)	133	5	16.19	-	.31	3.57E-03	1.21E-02
protein kinase complex (GO:1902911)	55	0	6.69	-	< 0.01	3.58E-03	1.21E-02
ER to Golgi transport vesicle membrane (GO:0012507)	13	7	1.58	+	4.42	3.79E-03	1.27E-02
cortical cytoskeleton (GO:0030863)	43	14	5.23	+	2.67	3.99E-03	1.33E-02
late endosome (GO:0005770)	44	14	5.36	+	2.61	4.32E-03	1.43E-02
adherens junction (GO:0005912)	95	23	11.56	+	1.99	4.58E-03	1.51E-02
RNA polymerase II transcription factor complex (GO:0090575)	117	4	14.24	-	.28	4.76E-03	1.56E-02
receptor complex (GO:0043235)	153	7	18.62	-	.38	4.86E-03	1.58E-02
COP9 signalosome (GO:0008180)	14	7	1.70	+	4.11	5.16E-03	1.67E-02
U12-type spliceosomal complex (GO:0005689)	14	7	1.70	+	4.11	5.16E-03	1.66E-02
serine/threonine protein kinase complex (GO:1902554)	50	0	6.09	-	< 0.01	5.28E-03	1.68E-02
nuclear speck (GO:0016607)	28	10	3.41	+	2.93	6.06E-03	1.92E-02
cell projection part (GO:0044463)	274	18	33.35	-	.54	7.77E-03	2.45E-02
plasma membrane bounded cell projection part (GO:0120038)	274	18	33.35	-	.54	7.77E-03	2.43E-02
endoplasmic reticulum-Golgi intermediate compartment (GO:0005793)	30	10	3.65	+	2.74	8.89E-03	2.77E-02
cytoplasmic vesicle membrane (GO:0030659)	82	20	9.98	+	2.00	9.45E-03	2.93E-02
proton-transporting two-sector ATPase complex (GO:0016469)	26	9	3.16	+	2.84	1.06E-02	3.26E-02
vesicle membrane (GO:0012506)	85	20	10.35	+	1.93	1.11E-02	3.40E-02
endoplasmic reticulum membrane (GO:0005789)	217	41	26.41	+	1.55	1.17E-02	3.55E-02
neuron part (GO:0097458)	451	36	54.90	-	.66	1.21E-02	3.66E-02
SNARE complex (GO:0031201)	41	12	4.99	+	2.40	1.23E-02	3.69E-02
polysome (GO:0005844)	13	6	1.58	+	3.79	1.26E-02	3.78E-02
small nucleolar ribonucleoprotein complex (GO:0005732)	13	6	1.58	+	3.79	1.26E-02	3.76E-02
axoneme (GO:0005930)	61	1	7.42	-	.13	1.27E-02	3.74E-02
anchoring junction (GO:0070161)	102	23	12.42	+	1.85	1.31E-02	3.84E-02
ciliary plasm (GO:0097014)	63	1	7.67	-	.13	1.34E-02	3.91E-02
cell cortex part (GO:0044448)	91	21	11.08	+	1.90	1.35E-02	3.92E-02
transporter complex (GO:1990351)	138	7	16.80	-	.42	1.54E-02	4.46E-02
nuclear outer membrane-endoplasmic reticulum membrane network (GO:0042175)	219	41	26.66	+	1.54	1.55E-02	4.47E-02
cell cortex (GO:0005938)	122	26	14.85	+	1.75	1.60E-02	4.56E-02
nuclear periphery (GO:0034399)	6	4	.73	+	5.48	1.70E-02	4.82E-02

## Sheet: MSC Molecular function
analysis
Analysis Type:	PANTHER Overrepresentation Test (Released 20200407)
Annotation Version and Release Date:	PANTHER version 15.0 Released 2020-02-14
Analyzed List:	Client Text Box Input (Homo sapiens)
Reference List:	Homo sapiens (all genes in database)
Test Type:	FISHER
Correction:	FDR
PANTHER GO-Slim Molecular Function	Homo sapiens - REFLIST (20851)	Client Text Box Input (2538)	Client Text Box Input (expected)	Client Text Box Input (over/under)	Client Text Box Input (fold Enrichment)	Client Text Box Input (raw P-value)	Client Text Box Input (FDR)
RNA binding (GO:0003723)	516	196	62.81	+	3.12	3.61E-36	1.92E-33
structural molecule activity (GO:0005198)	215	115	26.17	+	4.39	1.49E-31	3.96E-29
structural constituent of ribosome (GO:0003735)	119	86	14.48	+	5.94	1.27E-30	2.26E-28
Unclassified (UNCLASSIFIED)	12585	1237	1531.86	-	.81	8.61E-29	1.15E-26
molecular_function (GO:0003674)	8266	1301	1006.14	+	1.29	8.61E-29	9.16E-27
catalytic activity (GO:0003824)	3598	670	437.95	+	1.53	4.22E-27	3.74E-25
molecular transducer activity (GO:0060089)	820	16	99.81	-	.16	6.46E-24	4.91E-22
signaling receptor activity (GO:0038023)	749	13	91.17	-	.14	4.21E-23	2.80E-21
transmembrane signaling receptor activity (GO:0004888)	640	11	77.90	-	.14	4.99E-20	2.95E-18
heterocyclic compound binding (GO:1901363)	1646	332	200.35	+	1.66	6.18E-17	3.29E-15
organic cyclic compound binding (GO:0097159)	1677	336	204.13	+	1.65	1.05E-16	5.08E-15
binding (GO:0005488)	4589	748	558.58	+	1.34	1.77E-16	7.85E-15
DNA-binding transcription factor activity (GO:0003700)	647	18	78.75	-	.23	2.40E-15	9.81E-14
protein-containing complex binding (GO:0044877)	274	89	33.35	+	2.67	9.64E-14	3.66E-12
oxidoreductase activity (GO:0016491)	388	106	47.23	+	2.24	4.57E-12	1.62E-10
transcription regulator activity (GO:0140110)	816	38	99.32	-	.38	1.62E-11	5.39E-10
mRNA binding (GO:0003729)	139	54	16.92	+	3.19	3.35E-11	1.05E-09
nucleic acid binding (GO:0003676)	1325	255	161.28	+	1.58	3.84E-11	1.14E-09
isomerase activity (GO:0016853)	97	43	11.81	+	3.64	1.29E-10	3.62E-09
receptor regulator activity (GO:0030545)	236	2	28.73	-	.07	8.18E-10	2.18E-08
hydrolase activity (GO:0016787)	1584	284	192.81	+	1.47	1.64E-09	4.16E-08
signaling receptor binding (GO:0005102)	629	29	76.56	-	.38	3.45E-09	8.35E-08
DNA-binding transcription factor activity, RNA polymerase II-specific (GO:0000981)	373	11	45.40	-	.24	6.74E-09	1.56E-07
nucleoside phosphate binding (GO:1901265)	236	68	28.73	+	2.37	6.98E-09	1.55E-07
nucleotide binding (GO:0000166)	236	68	28.73	+	2.37	6.98E-09	1.48E-07
G protein-coupled receptor activity (GO:0004930)	257	4	31.28	-	.13	8.91E-09	1.82E-07
actin binding (GO:0003779)	131	46	15.95	+	2.88	1.34E-08	2.65E-07
receptor ligand activity (GO:0048018)	208	2	25.32	-	.08	1.91E-08	3.62E-07
signaling receptor activator activity (GO:0030546)	209	2	25.44	-	.08	1.96E-08	3.59E-07
translation regulator activity (GO:0045182)	71	32	8.64	+	3.70	2.13E-08	3.78E-07
transmembrane transporter activity (GO:0022857)	696	37	84.72	-	.44	2.31E-08	3.96E-07
transporter activity (GO:0005215)	776	45	94.46	-	.48	6.49E-08	1.08E-06
cation channel activity (GO:0005261)	234	4	28.48	-	.14	8.16E-08	1.32E-06
translation initiation factor activity (GO:0003743)	31	20	3.77	+	5.30	1.31E-07	2.05E-06
metal ion transmembrane transporter activity (GO:0046873)	309	9	37.61	-	.24	1.45E-07	2.20E-06
cytoskeletal protein binding (GO:0008092)	345	83	41.99	+	1.98	1.58E-07	2.34E-06
pyrophosphatase activity (GO:0016462)	565	119	68.77	+	1.73	1.83E-07	2.63E-06
hydrolase activity, acting on acid anhydrides, in phosphorus-containing anhydrides (GO:0016818)	567	119	69.02	+	1.72	1.96E-07	2.75E-06
hydrolase activity, acting on acid anhydrides (GO:0016817)	567	119	69.02	+	1.72	1.96E-07	2.68E-06
purine nucleotide binding (GO:0017076)	192	55	23.37	+	2.35	2.57E-07	3.42E-06
actin filament binding (GO:0051015)	86	33	10.47	+	3.15	2.65E-07	3.43E-06
ribonucleotide binding (GO:0032553)	186	53	22.64	+	2.34	3.35E-07	4.25E-06
purine ribonucleotide binding (GO:0032555)	180	52	21.91	+	2.37	3.43E-07	4.25E-06
ribonucleoprotein complex binding (GO:0043021)	42	22	5.11	+	4.30	4.75E-07	5.74E-06
passive transmembrane transporter activity (GO:0022803)	307	10	37.37	-	.27	6.30E-07	7.45E-06
channel activity (GO:0015267)	307	10	37.37	-	.27	6.30E-07	7.29E-06
nucleoside-triphosphatase activity (GO:0017111)	536	112	65.24	+	1.72	6.75E-07	7.64E-06
ion channel activity (GO:0005216)	290	9	35.30	-	.25	7.77E-07	8.61E-06
RNA polymerase II regulatory region sequence-specific DNA binding (GO:0000977)	342	13	41.63	-	.31	1.10E-06	1.19E-05
ion transmembrane transporter activity (GO:0015075)	578	32	70.35	-	.45	1.24E-06	1.32E-05
unfolded protein binding (GO:0051082)	58	25	7.06	+	3.54	1.38E-06	1.44E-05
ion binding (GO:0043167)	717	138	87.27	+	1.58	1.71E-06	1.75E-05
oxidoreductase activity, acting on the CH-OH group of donors, NAD or NADP as acceptor (GO:0016616)	64	26	7.79	+	3.34	2.05E-06	2.06E-05
anion binding (GO:0043168)	484	101	58.91	+	1.71	2.14E-06	2.11E-05
small molecule binding (GO:0036094)	377	84	45.89	+	1.83	2.20E-06	2.13E-05
rRNA binding (GO:0019843)	25	16	3.04	+	5.26	2.54E-06	2.42E-05
purine ribonucleoside triphosphate binding (GO:0035639)	154	44	18.75	+	2.35	3.08E-06	2.88E-05
inorganic molecular entity transmembrane transporter activity (GO:0015318)	547	31	66.58	-	.47	3.68E-06	3.38E-05
sequence-specific DNA binding (GO:0043565)	557	32	67.80	-	.47	4.43E-06	3.99E-05
cytokine activity (GO:0005125)	113	0	13.75	-	< 0.01	4.69E-06	4.16E-05
RNA polymerase II regulatory region DNA binding (GO:0001012)	348	15	42.36	-	.35	5.31E-06	4.63E-05
potassium channel activity (GO:0005267)	107	0	13.02	-	< 0.01	6.75E-06	5.79E-05
gated channel activity (GO:0022836)	197	5	23.98	-	.21	1.18E-05	9.95E-05
enzyme binding (GO:0019899)	610	117	74.25	+	1.58	1.19E-05	9.90E-05
cofactor binding (GO:0048037)	137	39	16.68	+	2.34	1.35E-05	1.11E-04
ligase activity (GO:0016874)	93	30	11.32	+	2.65	1.61E-05	1.30E-04
transcription regulatory region sequence-specific DNA binding (GO:0000976)	371	18	45.16	-	.40	1.63E-05	1.29E-04
voltage-gated cation channel activity (GO:0022843)	103	0	12.54	-	< 0.01	1.70E-05	1.33E-04
transcription regulatory region DNA binding (GO:0044212)	428	23	52.10	-	.44	2.27E-05	1.75E-04
regulatory region nucleic acid binding (GO:0001067)	428	23	52.10	-	.44	2.27E-05	1.72E-04
hydro-lyase activity (GO:0016836)	28	15	3.41	+	4.40	2.56E-05	1.92E-04
carbon-oxygen lyase activity (GO:0016835)	28	15	3.41	+	4.40	2.56E-05	1.89E-04
cation transmembrane transporter activity (GO:0008324)	422	23	51.37	-	.45	2.90E-05	2.11E-04
ion gated channel activity (GO:0022839)	187	5	22.76	-	.22	3.38E-05	2.43E-04
carbohydrate derivative binding (GO:0097367)	255	58	31.04	+	1.87	4.77E-05	3.39E-04
GTPase activity (GO:0003924)	273	61	33.23	+	1.84	5.65E-05	3.95E-04
double-stranded DNA binding (GO:0003690)	435	26	52.95	-	.49	1.07E-04	7.42E-04
DNA binding (GO:0003677)	806	61	98.11	-	.62	1.20E-04	8.17E-04
inorganic cation transmembrane transporter activity (GO:0022890)	393	23	47.84	-	.48	1.74E-04	1.17E-03
sequence-specific double-stranded DNA binding (GO:1990837)	394	23	47.96	-	.48	1.74E-04	1.16E-03
ATP binding (GO:0005524)	40	16	4.87	+	3.29	2.11E-04	1.39E-03
electron transfer activity (GO:0009055)	24	12	2.92	+	4.11	2.67E-04	1.73E-03
neurotransmitter binding (GO:0042165)	99	1	12.05	-	.08	2.70E-04	1.73E-03
peptidase activity, acting on L-amino acid peptides (GO:0070011)	407	79	49.54	+	1.59	2.82E-04	1.79E-03
cytokine binding (GO:0019955)	78	0	9.49	-	< 0.01	3.14E-04	1.96E-03
secondary active transmembrane transporter activity (GO:0015291)	128	3	15.58	-	.19	3.67E-04	2.27E-03
peptidase activity (GO:0008233)	415	79	50.51	+	1.56	4.24E-04	2.60E-03
cytokine receptor activity (GO:0004896)	73	0	8.89	-	< 0.01	4.43E-04	2.68E-03
potassium ion transmembrane transporter activity (GO:0015079)	143	4	17.41	-	.23	4.47E-04	2.67E-03
catalytic activity, acting on a protein (GO:0140096)	1400	219	170.41	+	1.29	4.95E-04	2.93E-03
voltage-gated channel activity (GO:0022832)	110	2	13.39	-	.15	6.10E-04	3.56E-03
voltage-gated ion channel activity (GO:0005244)	110	2	13.39	-	.15	6.10E-04	3.53E-03
intramolecular transferase activity (GO:0016866)	23	11	2.80	+	3.93	6.40E-04	3.66E-03
voltage-gated potassium channel activity (GO:0005249)	69	0	8.40	-	< 0.01	6.63E-04	3.75E-03
anion transmembrane transporter activity (GO:0008509)	218	10	26.54	-	.38	8.09E-04	4.53E-03
ubiquitin-like modifier activating enzyme activity (GO:0008641)	9	7	1.10	+	6.39	8.27E-04	4.58E-03
drug binding (GO:0008144)	121	30	14.73	+	2.04	9.27E-04	5.08E-03
lyase activity (GO:0016829)	86	24	10.47	+	2.29	9.56E-04	5.19E-03
polyubiquitin modification-dependent protein binding (GO:0031593)	29	12	3.53	+	3.40	1.01E-03	5.42E-03
ligase activity, forming carbon-sulfur bonds (GO:0016877)	25	11	3.04	+	3.61	1.10E-03	5.83E-03
protein binding (GO:0005515)	2440	354	297.00	+	1.19	1.19E-03	6.25E-03
neurotransmitter receptor activity (GO:0030594)	83	1	10.10	-	.10	1.25E-03	6.53E-03
organic anion transmembrane transporter activity (GO:0008514)	133	4	16.19	-	.25	1.28E-03	6.60E-03
transition metal ion binding (GO:0046914)	83	23	10.10	+	2.28	1.36E-03	6.96E-03
ubiquitin binding (GO:0043130)	26	11	3.16	+	3.48	1.41E-03	7.13E-03
structural constituent of nuclear pore (GO:0017056)	22	10	2.68	+	3.73	1.51E-03	7.59E-03
GTP binding (GO:0005525)	114	28	13.88	+	2.02	1.63E-03	8.11E-03
cytokine receptor binding (GO:0005126)	93	2	11.32	-	.18	2.53E-03	1.25E-02
ATPase activity, coupled (GO:0042623)	117	28	14.24	+	1.97	2.80E-03	1.36E-02
ATPase activity (GO:0016887)	262	51	31.89	+	1.60	3.24E-03	1.57E-02
heat shock protein binding (GO:0031072)	30	11	3.65	+	3.01	3.46E-03	1.66E-02
enzyme regulator activity (GO:0030234)	365	66	44.43	+	1.49	3.76E-03	1.79E-02
single-stranded RNA binding (GO:0003727)	31	11	3.77	+	2.92	4.24E-03	2.00E-02
carboxylic acid transmembrane transporter activity (GO:0046943)	105	3	12.78	-	.23	4.50E-03	2.10E-02
organic acid transmembrane transporter activity (GO:0005342)	105	3	12.78	-	.23	4.50E-03	2.08E-02
endopeptidase activity (GO:0004175)	307	57	37.37	+	1.53	4.86E-03	2.23E-02
translation initiation factor binding (GO:0031369)	14	7	1.70	+	4.11	5.16E-03	2.35E-02
ubiquitin-like protein ligase binding (GO:0044389)	46	14	5.60	+	2.50	5.26E-03	2.37E-02
peptide receptor activity (GO:0001653)	87	2	10.59	-	.19	5.37E-03	2.40E-02
metal ion binding (GO:0046872)	224	44	27.27	+	1.61	5.40E-03	2.39E-02
catalytic activity, acting on RNA (GO:0140098)	210	42	25.56	+	1.64	5.63E-03	2.47E-02
protein phosphatase binding (GO:0019903)	47	14	5.72	+	2.45	5.87E-03	2.56E-02
ubiquitin protein ligase binding (GO:0031625)	41	13	4.99	+	2.60	6.35E-03	2.75E-02
RNA polymerase II proximal promoter sequence-specific DNA binding (GO:0000978)	150	7	18.26	-	.38	6.53E-03	2.80E-02
hormone binding (GO:0042562)	46	0	5.60	-	< 0.01	8.02E-03	3.41E-02
antiporter activity (GO:0015297)	48	0	5.84	-	< 0.01	8.36E-03	3.53E-02
transferase activity (GO:0016740)	1413	208	171.99	+	1.21	9.08E-03	3.80E-02
cytochrome-c oxidase activity (GO:0004129)	12	6	1.46	+	4.11	9.51E-03	3.95E-02
oligosaccharyl transferase activity (GO:0004576)	5	4	.61	+	6.57	1.11E-02	4.59E-02
G protein-coupled peptide receptor activity (GO:0008528)	80	2	9.74	-	.21	1.12E-02	4.57E-02
chaperone binding (GO:0051087)	17	7	2.07	+	3.38	1.15E-02	4.67E-02

## Sheet: MSC Pathways
analysis
Analysis Type:	PANTHER Overrepresentation Test (Released 20200407)
Annotation Version and Release Date:	PANTHER version 15.0 Released 2020-02-14
Analyzed List:	Client Text Box Input (Homo sapiens)
Reference List:	Homo sapiens (all genes in database)
Test Type:	FISHER
Correction:	FDR
PANTHER Pathways	Homo sapiens - REFLIST (20851)	Client Text Box Input (2538)	Client Text Box Input (expected)	Client Text Box Input (over/under)	Client Text Box Input (fold Enrichment)	Client Text Box Input (raw P-value)	Client Text Box Input (FDR)
Unclassified (UNCLASSIFIED)	18243	2052	2220.55	-	.92	6.33E-19	1.04E-16
Parkinson disease (P00049)	98	39	11.93	+	3.27	1.02E-08	8.34E-07
Integrin signalling pathway (P00034)	191	58	23.25	+	2.49	1.50E-08	8.21E-07
Ubiquitin proteasome pathway (P00060)	59	29	7.18	+	4.04	2.22E-08	9.11E-07
Cytoskeletal regulation by Rho GTPase (P00016)	83	32	10.10	+	3.17	3.67E-07	1.20E-05
Huntington disease (P00029)	143	41	17.41	+	2.36	6.85E-06	1.87E-04
Glycolysis (P00024)	19	13	2.31	+	5.62	1.33E-05	3.11E-04
Ras Pathway (P04393)	74	24	9.01	+	2.66	1.11E-04	2.28E-03
De novo purine biosynthesis (P02738)	30	14	3.65	+	3.83	1.48E-04	2.70E-03
FAS signaling pathway (P00020)	35	14	4.26	+	3.29	5.17E-04	8.47E-03
CCKR signaling map (P06959)	172	39	20.94	+	1.86	7.94E-04	1.18E-02
Angiogenesis (P00005)	172	38	20.94	+	1.82	1.63E-03	2.23E-02
Apoptosis signaling pathway (P00006)	115	28	14.00	+	2.00	1.75E-03	2.21E-02
mRNA splicing (P00058)	8	6	.97	+	6.16	2.25E-03	2.64E-02
FGF signaling pathway (P00021)	121	28	14.73	+	1.90	3.40E-03	3.72E-02
Pentose phosphate pathway (P02762)	9	6	1.10	+	5.48	3.41E-03	3.50E-02
Gonadotropin-releasing hormone receptor pathway (P06664)	232	46	28.24	+	1.63	3.48E-03	3.35E-02
Mannose metabolism (P02752)	6	5	.73	+	6.85	3.94E-03	3.59E-02
Cell cycle (P00013)	22	9	2.68	+	3.36	4.49E-03	3.88E-02
EGF receptor signaling pathway (P00018)	136	30	16.55	+	1.81	5.37E-03	4.40E-02
Serine glycine biosynthesis (P02776)	7	5	.85	+	5.87	6.16E-03	4.81E-02

## Sheet: Muse Biol process
analysis
Analysis Type:	PANTHER Overrepresentation Test (Released 20200407)
Annotation Version and Release Date:	PANTHER version 15.0 Released 2020-02-14
Analyzed List:	Client Text Box Input (Homo sapiens)
Reference List:	Homo sapiens (all genes in database)
Test Type:	FISHER
Correction:	FDR
PANTHER GO-Slim Biological Process	Homo sapiens - REFLIST (20851)	Client Text Box Input (2302)	Client Text Box Input (expected)	Client Text Box Input (over/under)	Client Text Box Input (fold Enrichment)	Client Text Box Input (raw P-value)	Client Text Box Input (FDR)
cellular metabolic process (GO:0044237)	4268	717	471.20	+	1.52	6.19E-30	1.28E-26
metabolic process (GO:0008152)	4633	751	511.49	+	1.47	2.90E-27	2.99E-24
organic substance metabolic process (GO:0071704)	4460	721	492.39	+	1.46	1.35E-25	9.27E-23
cellular process (GO:0009987)	7481	1083	825.92	+	1.31	2.90E-25	1.50E-22
organonitrogen compound biosynthetic process (GO:1901566)	602	171	66.46	+	2.57	3.95E-24	1.63E-21
organonitrogen compound metabolic process (GO:1901564)	2386	441	263.42	+	1.67	5.29E-24	1.82E-21
nitrogen compound metabolic process (GO:0006807)	4049	658	447.02	+	1.47	1.89E-23	5.58E-21
cellular amide metabolic process (GO:0043603)	370	124	40.85	+	3.04	1.04E-22	2.68E-20
primary metabolic process (GO:0044238)	4250	679	469.21	+	1.45	1.37E-22	3.15E-20
ribonucleoprotein complex biogenesis (GO:0022613)	240	96	26.50	+	3.62	3.55E-22	7.32E-20
peptide metabolic process (GO:0006518)	292	105	32.24	+	3.26	2.60E-21	4.88E-19
RNA processing (GO:0006396)	433	132	47.80	+	2.76	3.88E-21	6.68E-19
Unclassified (UNCLASSIFIED)	11994	1087	1324.17	-	.82	4.72E-21	7.50E-19
biological_process (GO:0008150)	8857	1215	977.83	+	1.24	4.72E-21	6.96E-19
peptide biosynthetic process (GO:0043043)	228	91	25.17	+	3.62	4.89E-21	6.73E-19
protein-containing complex subunit organization (GO:0043933)	511	146	56.42	+	2.59	5.37E-21	6.92E-19
translational elongation (GO:0006414)	225	90	24.84	+	3.62	7.17E-21	8.71E-19
translation (GO:0006412)	225	90	24.84	+	3.62	7.17E-21	8.22E-19
protein-containing complex assembly (GO:0065003)	420	129	46.37	+	2.78	8.02E-21	8.71E-19
amide biosynthetic process (GO:0043604)	259	97	28.59	+	3.39	8.99E-21	9.28E-19
RNA splicing (GO:0008380)	179	79	19.76	+	4.00	1.73E-20	1.70E-18
cellular nitrogen compound metabolic process (GO:0034641)	2406	428	265.63	+	1.61	1.83E-20	1.72E-18
mRNA metabolic process (GO:0016071)	269	98	29.70	+	3.30	2.71E-20	2.43E-18
cellular protein-containing complex assembly (GO:0034622)	391	122	43.17	+	2.83	2.86E-20	2.46E-18
mRNA splicing, via spliceosome (GO:0000398)	156	73	17.22	+	4.24	3.76E-20	3.11E-18
RNA splicing, via transesterification reactions with bulged adenosine as nucleophile (GO:0000377)	156	73	17.22	+	4.24	3.76E-20	2.99E-18
RNA splicing, via transesterification reactions (GO:0000375)	156	73	17.22	+	4.24	3.76E-20	2.88E-18
cellular component biogenesis (GO:0044085)	937	214	103.45	+	2.07	4.62E-20	3.40E-18
organic substance catabolic process (GO:1901575)	678	171	74.85	+	2.28	1.24E-19	8.83E-18
mRNA processing (GO:0006397)	206	83	22.74	+	3.65	1.67E-19	1.15E-17
small molecule metabolic process (GO:0044281)	564	149	62.27	+	2.39	8.85E-19	5.89E-17
catabolic process (GO:0009056)	828	188	91.41	+	2.06	2.12E-17	1.37E-15
cellular catabolic process (GO:0044248)	723	170	79.82	+	2.13	4.46E-17	2.79E-15
ribonucleoprotein complex assembly (GO:0022618)	113	54	12.48	+	4.33	1.43E-15	8.69E-14
ribonucleoprotein complex subunit organization (GO:0071826)	118	55	13.03	+	4.22	1.79E-15	1.06E-13
cellular component organization or biogenesis (GO:0071840)	2464	410	272.03	+	1.51	2.91E-15	1.67E-13
nucleobase-containing small molecule metabolic process (GO:0055086)	197	70	21.75	+	3.22	1.90E-14	1.06E-12
cellular protein metabolic process (GO:0044267)	1679	299	185.37	+	1.61	3.28E-14	1.78E-12
generation of precursor metabolites and energy (GO:0006091)	103	49	11.37	+	4.31	3.33E-14	1.76E-12
organonitrogen compound catabolic process (GO:1901565)	439	114	48.47	+	2.35	3.62E-14	1.87E-12
ribosome biogenesis (GO:0042254)	177	65	19.54	+	3.33	4.75E-14	2.39E-12
cellular component assembly (GO:0022607)	806	172	88.98	+	1.93	6.05E-14	2.97E-12
macromolecule catabolic process (GO:0009057)	442	113	48.80	+	2.32	1.29E-13	6.20E-12
protein folding (GO:0006457)	96	46	10.60	+	4.34	1.65E-13	7.73E-12
purine nucleotide metabolic process (GO:0006163)	133	54	14.68	+	3.68	2.75E-13	1.26E-11
nucleoside phosphate metabolic process (GO:0006753)	165	60	18.22	+	3.29	6.24E-13	2.80E-11
ribose phosphate metabolic process (GO:0019693)	138	54	15.24	+	3.54	8.86E-13	3.89E-11
cellular macromolecule catabolic process (GO:0044265)	410	104	45.26	+	2.30	1.55E-12	6.65E-11
oxidation-reduction process (GO:0055114)	185	63	20.42	+	3.08	1.75E-12	7.35E-11
purine-containing compound metabolic process (GO:0072521)	145	54	16.01	+	3.37	4.19E-12	1.73E-10
nucleotide metabolic process (GO:0009117)	160	57	17.66	+	3.23	4.58E-12	1.85E-10
purine nucleotide biosynthetic process (GO:0006164)	80	39	8.83	+	4.42	7.53E-12	2.99E-10
purine ribonucleotide metabolic process (GO:0009150)	126	49	13.91	+	3.52	1.19E-11	4.62E-10
macromolecule metabolic process (GO:0043170)	3732	549	412.02	+	1.33	1.24E-11	4.73E-10
purine-containing compound biosynthetic process (GO:0072522)	84	39	9.27	+	4.21	2.38E-11	8.91E-10
protein catabolic process (GO:0030163)	333	87	36.76	+	2.37	3.03E-11	1.11E-09
ribonucleotide metabolic process (GO:0009259)	131	49	14.46	+	3.39	3.60E-11	1.30E-09
cellular component organization (GO:0016043)	2337	370	258.01	+	1.43	3.68E-11	1.31E-09
ribosomal large subunit biogenesis (GO:0042273)	61	33	6.73	+	4.90	3.74E-11	1.31E-09
nucleoside phosphate biosynthetic process (GO:1901293)	104	43	11.48	+	3.75	4.49E-11	1.54E-09
ribose phosphate biosynthetic process (GO:0046390)	83	38	9.16	+	4.15	5.87E-11	1.99E-09
protein metabolic process (GO:0019538)	1981	322	218.71	+	1.47	7.10E-11	2.36E-09
drug metabolic process (GO:0017144)	165	55	18.22	+	3.02	8.56E-11	2.80E-09
cytoplasmic translation (GO:0002181)	52	30	5.74	+	5.23	8.83E-11	2.85E-09
ATP metabolic process (GO:0046034)	56	31	6.18	+	5.01	9.41E-11	2.99E-09
cell communication (GO:0007154)	2031	134	224.23	-	.60	9.72E-11	3.04E-09
nucleotide biosynthetic process (GO:0009165)	103	42	11.37	+	3.69	1.06E-10	3.27E-09
signaling (GO:0023052)	2027	134	223.79	-	.60	1.20E-10	3.64E-09
oxoacid metabolic process (GO:0043436)	327	84	36.10	+	2.33	1.22E-10	3.66E-09
carboxylic acid metabolic process (GO:0019752)	315	82	34.78	+	2.36	1.52E-10	4.49E-09
organic acid metabolic process (GO:0006082)	331	84	36.54	+	2.30	2.36E-10	6.86E-09
regulation of mRNA splicing, via spliceosome (GO:0048024)	56	30	6.18	+	4.85	3.43E-10	9.83E-09
regulation of RNA splicing (GO:0043484)	65	32	7.18	+	4.46	4.62E-10	1.31E-08
proteolysis involved in cellular protein catabolic process (GO:0051603)	308	79	34.00	+	2.32	5.27E-10	1.47E-08
purine ribonucleotide biosynthetic process (GO:0009152)	74	34	8.17	+	4.16	5.50E-10	1.51E-08
cellular protein catabolic process (GO:0044257)	310	79	34.22	+	2.31	6.28E-10	1.70E-08
regulation of mRNA processing (GO:0050684)	67	32	7.40	+	4.33	8.30E-10	2.22E-08
G protein-coupled receptor signaling pathway (GO:0007186)	453	12	50.01	-	.24	8.85E-10	2.34E-08
energy derivation by oxidation of organic compounds (GO:0015980)	68	32	7.51	+	4.26	1.10E-09	2.89E-08
signal transduction (GO:0007165)	1887	126	208.33	-	.60	1.33E-09	3.43E-08
ribonucleotide biosynthetic process (GO:0009260)	78	34	8.61	+	3.95	1.61E-09	4.09E-08
organophosphate biosynthetic process (GO:0090407)	169	52	18.66	+	2.79	2.84E-09	7.15E-08
gene expression (GO:0010467)	1925	305	212.52	+	1.44	2.90E-09	7.21E-08
proteolysis (GO:0006508)	648	129	71.54	+	1.80	5.08E-09	1.25E-07
cellular respiration (GO:0045333)	57	28	6.29	+	4.45	5.77E-09	1.40E-07
establishment of protein localization to organelle (GO:0072594)	159	49	17.55	+	2.79	7.82E-09	1.88E-07
modification-dependent macromolecule catabolic process (GO:0043632)	284	71	31.35	+	2.26	9.61E-09	2.28E-07
nucleoside triphosphate metabolic process (GO:0009141)	51	26	5.63	+	4.62	1.11E-08	2.61E-07
organophosphate metabolic process (GO:0019637)	310	75	34.22	+	2.19	1.33E-08	3.08E-07
cellular localization (GO:0051641)	983	175	108.53	+	1.61	1.39E-08	3.20E-07
organic cyclic compound metabolic process (GO:1901360)	2207	337	243.66	+	1.38	1.44E-08	3.27E-07
regulation of mRNA metabolic process (GO:1903311)	87	34	9.61	+	3.54	1.44E-08	3.24E-07
intracellular transport (GO:0046907)	665	129	73.42	+	1.76	2.17E-08	4.82E-07
actin filament organization (GO:0007015)	161	48	17.77	+	2.70	3.20E-08	7.02E-07
modification-dependent protein catabolic process (GO:0019941)	277	68	30.58	+	2.22	3.35E-08	7.28E-07
cellular aromatic compound metabolic process (GO:0006725)	2162	328	238.69	+	1.37	3.68E-08	7.91E-07
regulation of protein complex assembly (GO:0043254)	97	35	10.71	+	3.27	4.50E-08	9.58E-07
organelle organization (GO:0006996)	1776	278	196.07	+	1.42	4.71E-08	9.93E-07
heterocycle metabolic process (GO:0046483)	2151	326	237.48	+	1.37	5.05E-08	1.05E-06
purine nucleoside triphosphate biosynthetic process (GO:0009145)	40	22	4.42	+	4.98	5.33E-08	1.10E-06
purine ribonucleoside triphosphate biosynthetic process (GO:0009206)	40	22	4.42	+	4.98	5.33E-08	1.09E-06
purine ribonucleoside triphosphate metabolic process (GO:0009205)	40	22	4.42	+	4.98	5.33E-08	1.08E-06
regulation of transcription, DNA-templated (GO:0006355)	1081	64	119.34	-	.54	7.03E-08	1.41E-06
regulation of nucleic acid-templated transcription (GO:1903506)	1081	64	119.34	-	.54	7.03E-08	1.40E-06
regulation of RNA biosynthetic process (GO:2001141)	1081	64	119.34	-	.54	7.03E-08	1.38E-06
establishment of localization in cell (GO:0051649)	789	144	87.11	+	1.65	7.15E-08	1.39E-06
actin polymerization or depolymerization (GO:0008154)	80	31	8.83	+	3.51	7.20E-08	1.39E-06
purine nucleoside triphosphate metabolic process (GO:0009144)	41	22	4.53	+	4.86	7.43E-08	1.42E-06
nucleoside triphosphate biosynthetic process (GO:0009142)	45	23	4.97	+	4.63	7.45E-08	1.41E-06
nucleic acid-templated transcription (GO:0097659)	1132	68	124.98	-	.54	7.58E-08	1.42E-06
transcription, DNA-templated (GO:0006351)	1132	68	124.98	-	.54	7.58E-08	1.41E-06
nervous system process (GO:0050877)	192	1	21.20	-	.05	7.65E-08	1.41E-06
RNA biosynthetic process (GO:0032774)	1139	69	125.75	-	.55	8.45E-08	1.54E-06
regulation of transcription by RNA polymerase II (GO:0006357)	772	39	85.23	-	.46	8.57E-08	1.55E-06
carbohydrate derivative metabolic process (GO:1901135)	377	83	41.62	+	1.99	9.15E-08	1.64E-06
ATP biosynthetic process (GO:0006754)	38	21	4.20	+	5.01	1.00E-07	1.79E-06
ATP synthesis coupled proton transport (GO:0015986)	38	21	4.20	+	5.01	1.00E-07	1.77E-06
energy coupled proton transport, down electrochemical gradient (GO:0015985)	38	21	4.20	+	5.01	1.00E-07	1.76E-06
ribonucleoside triphosphate metabolic process (GO:0009199)	42	22	4.64	+	4.74	1.03E-07	1.78E-06
ribonucleoside triphosphate biosynthetic process (GO:0009201)	42	22	4.64	+	4.74	1.03E-07	1.77E-06
immune response (GO:0006955)	449	16	49.57	-	.32	1.18E-07	2.01E-06
supramolecular fiber organization (GO:0097435)	238	60	26.28	+	2.28	1.35E-07	2.28E-06
cellular macromolecule localization (GO:0070727)	680	127	75.07	+	1.69	1.58E-07	2.66E-06
actin cytoskeleton organization (GO:0030036)	241	60	26.61	+	2.26	1.61E-07	2.69E-06
regulation of cytoskeleton organization (GO:0051493)	150	44	16.56	+	2.66	1.70E-07	2.80E-06
transcription by RNA polymerase II (GO:0006366)	808	43	89.21	-	.48	1.74E-07	2.86E-06
regulation of cellular component biogenesis (GO:0044087)	144	43	15.90	+	2.70	1.90E-07	3.08E-06
cellular protein localization (GO:0034613)	676	126	74.63	+	1.69	2.01E-07	3.24E-06
ubiquitin-dependent protein catabolic process (GO:0006511)	268	64	29.59	+	2.16	2.36E-07	3.77E-06
intracellular protein transport (GO:0006886)	485	98	53.55	+	1.83	2.38E-07	3.78E-06
proton transmembrane transport (GO:1902600)	49	23	5.41	+	4.25	2.44E-07	3.85E-06
cell surface receptor signaling pathway (GO:0007166)	829	45	91.52	-	.49	2.47E-07	3.86E-06
actin filament-based process (GO:0030029)	250	61	27.60	+	2.21	2.57E-07	3.99E-06
nucleobase-containing compound metabolic process (GO:0006139)	2110	314	232.95	+	1.35	4.05E-07	6.24E-06
regulation of actin filament length (GO:0030832)	74	28	8.17	+	3.43	4.49E-07	6.86E-06
regulation of actin polymerization or depolymerization (GO:0008064)	74	28	8.17	+	3.43	4.49E-07	6.81E-06
regulation of actin filament-based process (GO:0032970)	109	35	12.03	+	2.91	7.20E-07	1.08E-05
alpha-amino acid metabolic process (GO:1901605)	82	29	9.05	+	3.20	8.72E-07	1.30E-05
peptide transport (GO:0015833)	586	110	64.70	+	1.70	8.77E-07	1.30E-05
oxidative phosphorylation (GO:0006119)	29	17	3.20	+	5.31	8.90E-07	1.31E-05
humoral immune response (GO:0006959)	138	0	15.24	-	< 0.01	9.72E-07	1.42E-05
protein localization (GO:0008104)	751	133	82.91	+	1.60	1.00E-06	1.46E-05
protein transport (GO:0015031)	579	109	63.92	+	1.71	1.03E-06	1.48E-05
regulation of supramolecular fiber organization (GO:1902903)	93	31	10.27	+	3.02	1.05E-06	1.50E-05
immune system process (GO:0002376)	556	26	61.38	-	.42	1.11E-06	1.57E-05
establishment of protein localization (GO:0045184)	588	110	64.92	+	1.69	1.23E-06	1.73E-05
regulation of response to stimulus (GO:0048583)	893	53	98.59	-	.54	1.26E-06	1.77E-05
regulation of actin cytoskeleton organization (GO:0032956)	108	34	11.92	+	2.85	1.28E-06	1.79E-05
amide transport (GO:0042886)	600	111	66.24	+	1.68	1.55E-06	2.15E-05
regulation of alternative mRNA splicing, via spliceosome (GO:0000381)	39	19	4.31	+	4.41	1.74E-06	2.40E-05
respiratory electron transport chain (GO:0022904)	31	17	3.42	+	4.97	1.78E-06	2.43E-05
electron transport chain (GO:0022900)	31	17	3.42	+	4.97	1.78E-06	2.42E-05
rRNA metabolic process (GO:0016072)	126	37	13.91	+	2.66	1.99E-06	2.69E-05
defense response to bacterium (GO:0042742)	129	0	14.24	-	< 0.01	2.16E-06	2.89E-05
carbohydrate derivative biosynthetic process (GO:1901137)	244	57	26.94	+	2.12	2.23E-06	2.97E-05
regulation of actin filament polymerization (GO:0030833)	72	26	7.95	+	3.27	2.31E-06	3.05E-05
alternative mRNA splicing, via spliceosome (GO:0000380)	40	19	4.42	+	4.30	2.33E-06	3.06E-05
regulation of actin filament organization (GO:0110053)	82	28	9.05	+	3.09	2.34E-06	3.06E-05
rRNA processing (GO:0006364)	119	35	13.14	+	2.66	2.50E-06	3.25E-05
proteasomal protein catabolic process (GO:0010498)	197	49	21.75	+	2.25	2.59E-06	3.34E-05
response to oxidative stress (GO:0006979)	25	15	2.76	+	5.43	3.15E-06	4.04E-05
system process (GO:0003008)	266	7	29.37	-	.24	3.39E-06	4.31E-05
regulation of cellular component organization (GO:0051128)	406	81	44.82	+	1.81	3.66E-06	4.63E-05
actin filament polymerization (GO:0030041)	75	26	8.28	+	3.14	4.24E-06	5.34E-05
response to stimulus (GO:0050896)	2802	233	309.35	-	.75	4.37E-06	5.47E-05
aerobic respiration (GO:0009060)	38	18	4.20	+	4.29	4.41E-06	5.48E-05
regulation of macromolecule biosynthetic process (GO:0010556)	1194	81	131.82	-	.61	4.45E-06	5.50E-05
chaperone-mediated protein folding (GO:0061077)	30	16	3.31	+	4.83	4.69E-06	5.76E-05
regulation of cellular macromolecule biosynthetic process (GO:2000112)	1188	81	131.16	-	.62	5.36E-06	6.55E-05
small molecule catabolic process (GO:0044282)	113	33	12.48	+	2.65	5.46E-06	6.62E-05
translational initiation (GO:0006413)	39	18	4.31	+	4.18	5.85E-06	7.06E-05
ATP synthesis coupled electron transport (GO:0042773)	23	14	2.54	+	5.51	5.93E-06	7.12E-05
multicellular organismal process (GO:0032501)	1174	80	129.61	-	.62	5.99E-06	7.14E-05
regulation of protein polymerization (GO:0032271)	77	26	8.50	+	3.06	6.25E-06	7.42E-05
proteasome-mediated ubiquitin-dependent protein catabolic process (GO:0043161)	187	46	20.65	+	2.23	7.15E-06	8.43E-05
response to external stimulus (GO:0009605)	529	26	58.40	-	.45	7.27E-06	8.53E-05
regulation of membrane potential (GO:0042391)	117	0	12.92	-	< 0.01	7.40E-06	8.63E-05
macromolecule localization (GO:0033036)	865	144	95.50	+	1.51	7.50E-06	8.70E-05
carboxylic acid catabolic process (GO:0046395)	74	25	8.17	+	3.06	9.29E-06	1.07E-04
organic acid catabolic process (GO:0016054)	74	25	8.17	+	3.06	9.29E-06	1.07E-04
protein targeting to ER (GO:0045047)	17	12	1.88	+	6.39	9.34E-06	1.06E-04
establishment of protein localization to endoplasmic reticulum (GO:0072599)	17	12	1.88	+	6.39	9.34E-06	1.06E-04
cofactor metabolic process (GO:0051186)	162	41	17.89	+	2.29	9.43E-06	1.06E-04
regulation of cellular component size (GO:0032535)	107	31	11.81	+	2.62	1.19E-05	1.33E-04
regulation of biosynthetic process (GO:0009889)	1211	85	133.70	-	.64	1.30E-05	1.45E-04
response to bacterium (GO:0009617)	178	3	19.65	-	.15	1.53E-05	1.70E-04
regulation of cellular biosynthetic process (GO:0031326)	1205	85	133.03	-	.64	1.56E-05	1.73E-04
mitochondrial ATP synthesis coupled electron transport (GO:0042775)	22	13	2.43	+	5.35	1.61E-05	1.77E-04
nuclear transport (GO:0051169)	98	29	10.82	+	2.68	1.71E-05	1.87E-04
nucleocytoplasmic transport (GO:0006913)	98	29	10.82	+	2.68	1.71E-05	1.86E-04
monocarboxylic acid metabolic process (GO:0032787)	155	39	17.11	+	2.28	1.78E-05	1.93E-04
cellular amino acid metabolic process (GO:0006520)	131	35	14.46	+	2.42	1.91E-05	2.05E-04
B cell receptor signaling pathway (GO:0050853)	105	0	11.59	-	< 0.01	2.54E-05	2.72E-04
regulation of anatomical structure size (GO:0090066)	119	32	13.14	+	2.44	3.12E-05	3.32E-04
response to external biotic stimulus (GO:0043207)	283	10	31.24	-	.32	3.13E-05	3.32E-04
response to other organism (GO:0051707)	283	10	31.24	-	.32	3.13E-05	3.30E-04
response to biotic stimulus (GO:0009607)	284	10	31.35	-	.32	3.14E-05	3.29E-04
protein polymerization (GO:0051258)	91	27	10.05	+	2.69	3.30E-05	3.44E-04
sulfur compound metabolic process (GO:0006790)	115	31	12.70	+	2.44	4.06E-05	4.21E-04
biosynthetic process (GO:0009058)	1997	284	220.47	+	1.29	4.21E-05	4.34E-04
cytoskeleton organization (GO:0007010)	587	102	64.81	+	1.57	4.29E-05	4.41E-04
small molecule biosynthetic process (GO:0044283)	162	39	17.89	+	2.18	4.33E-05	4.42E-04
immune response-regulating signaling pathway (GO:0002764)	165	3	18.22	-	.16	4.54E-05	4.62E-04
immune response-activating cell surface receptor signaling pathway (GO:0002429)	146	2	16.12	-	.12	4.57E-05	4.63E-04
immune response-regulating cell surface receptor signaling pathway (GO:0002768)	148	2	16.34	-	.12	4.74E-05	4.77E-04
organic cyclic compound catabolic process (GO:1901361)	155	38	17.11	+	2.22	4.76E-05	4.77E-04
regulation of cellular process (GO:0050794)	3779	340	417.21	-	.81	5.08E-05	5.07E-04
ribosomal small subunit biogenesis (GO:0042274)	53	19	5.85	+	3.25	5.56E-05	5.51E-04
mitochondrion organization (GO:0007005)	139	35	15.35	+	2.28	5.59E-05	5.52E-04
cellular biosynthetic process (GO:0044249)	1957	278	216.06	+	1.29	5.77E-05	5.67E-04
multi-organism process (GO:0051704)	346	15	38.20	-	.39	5.83E-05	5.71E-04
protein localization to endoplasmic reticulum (GO:0070972)	26	13	2.87	+	4.53	6.07E-05	5.91E-04
ribosomal large subunit assembly (GO:0000027)	22	12	2.43	+	4.94	6.15E-05	5.96E-04
immune response-activating signal transduction (GO:0002757)	163	3	18.00	-	.17	6.71E-05	6.47E-04
lymphocyte activation (GO:0046649)	163	3	18.00	-	.17	6.71E-05	6.44E-04
defense response to other organism (GO:0098542)	231	7	25.50	-	.27	6.93E-05	6.62E-04
cellular response to stimulus (GO:0051716)	2360	199	260.55	-	.76	7.42E-05	7.06E-04
protein localization to nucleus (GO:0034504)	55	19	6.07	+	3.13	8.33E-05	7.88E-04
organic substance biosynthetic process (GO:1901576)	1976	279	218.16	+	1.28	8.43E-05	7.95E-04
mRNA cis splicing, via spliceosome (GO:0045292)	23	12	2.54	+	4.73	8.51E-05	7.99E-04
immune effector process (GO:0002252)	178	4	19.65	-	.20	8.63E-05	8.06E-04
cell-cell signaling (GO:0007267)	381	18	42.06	-	.43	9.14E-05	8.50E-04
second-messenger-mediated signaling (GO:0019932)	225	7	24.84	-	.28	9.23E-05	8.55E-04
complement activation (GO:0006956)	96	0	10.60	-	< 0.01	9.34E-05	8.61E-04
immunoglobulin mediated immune response (GO:0016064)	96	0	10.60	-	< 0.01	9.34E-05	8.57E-04
B cell activation (GO:0042113)	121	1	13.36	-	.07	9.34E-05	8.53E-04
cellular macromolecule metabolic process (GO:0044260)	3069	411	338.82	+	1.21	9.38E-05	8.53E-04
regulation of leukocyte activation (GO:0002694)	138	2	15.24	-	.13	9.67E-05	8.75E-04
regulation of cell activation (GO:0050865)	140	2	15.46	-	.13	1.00E-04	9.05E-04
defense response (GO:0006952)	323	14	35.66	-	.39	1.05E-04	9.41E-04
ncRNA processing (GO:0034470)	207	45	22.85	+	1.97	1.13E-04	1.01E-03
activation of immune response (GO:0002253)	171	4	18.88	-	.21	1.19E-04	1.06E-03
ncRNA metabolic process (GO:0034660)	260	53	28.70	+	1.85	1.22E-04	1.08E-03
regulation of lymphocyte activation (GO:0051249)	133	2	14.68	-	.14	1.40E-04	1.24E-03
antigen receptor-mediated signaling pathway (GO:0050851)	135	2	14.90	-	.13	1.42E-04	1.25E-03
regulation of organelle organization (GO:0033043)	271	54	29.92	+	1.80	1.66E-04	1.45E-03
regulation of biological process (GO:0050789)	4002	368	441.83	-	.83	1.68E-04	1.46E-03
aromatic compound catabolic process (GO:0019439)	142	34	15.68	+	2.17	1.86E-04	1.61E-03
metal ion transport (GO:0030001)	288	12	31.80	-	.38	1.95E-04	1.68E-03
maturation of LSU-rRNA (GO:0000470)	26	12	2.87	+	4.18	2.08E-04	1.79E-03
nitrogen compound transport (GO:0071705)	703	114	77.61	+	1.47	2.12E-04	1.82E-03
glycolytic process (GO:0006096)	18	10	1.99	+	5.03	2.26E-04	1.92E-03
nucleotide phosphorylation (GO:0046939)	18	10	1.99	+	5.03	2.26E-04	1.92E-03
Arp2/3 complex-mediated actin nucleation (GO:0034314)	18	10	1.99	+	5.03	2.26E-04	1.91E-03
protein localization to organelle (GO:0033365)	304	58	33.56	+	1.73	2.59E-04	2.19E-03
import into nucleus (GO:0051170)	51	17	5.63	+	3.02	2.74E-04	2.30E-03
protein import into nucleus (GO:0006606)	51	17	5.63	+	3.02	2.74E-04	2.29E-03
cellular nitrogen compound biosynthetic process (GO:0044271)	1633	232	180.29	+	1.29	2.76E-04	2.29E-03
cell activation (GO:0001775)	179	5	19.76	-	.25	2.77E-04	2.30E-03
positive regulation of protein complex assembly (GO:0031334)	46	16	5.08	+	3.15	2.78E-04	2.29E-03
sensory perception (GO:0007600)	108	1	11.92	-	.08	2.89E-04	2.37E-03
protein targeting (GO:0006605)	121	30	13.36	+	2.25	2.93E-04	2.40E-03
regulation of DNA-templated transcription, initiation (GO:2000142)	8	7	.88	+	7.93	2.98E-04	2.43E-03
regulation of transcription initiation from RNA polymerase II promoter (GO:0060260)	8	7	.88	+	7.93	2.98E-04	2.42E-03
cellular nitrogen compound catabolic process (GO:0044270)	142	33	15.68	+	2.10	3.10E-04	2.51E-03
ribonucleoprotein complex localization (GO:0071166)	37	14	4.08	+	3.43	3.31E-04	2.66E-03
ribonucleoprotein complex export from nucleus (GO:0071426)	37	14	4.08	+	3.43	3.31E-04	2.65E-03
protein export from nucleus (GO:0006611)	47	16	5.19	+	3.08	3.38E-04	2.71E-03
synaptic signaling (GO:0099536)	249	10	27.49	-	.36	3.50E-04	2.79E-03
heterocycle catabolic process (GO:0046700)	144	33	15.90	+	2.08	3.56E-04	2.83E-03
leukocyte activation (GO:0045321)	173	5	19.10	-	.26	3.84E-04	3.04E-03
cellular response to oxidative stress (GO:0034599)	16	9	1.77	+	5.09	4.34E-04	3.42E-03
negative regulation of nucleic acid-templated transcription (GO:1903507)	288	13	31.80	-	.41	4.39E-04	3.44E-03
negative regulation of transcription, DNA-templated (GO:0045892)	288	13	31.80	-	.41	4.39E-04	3.43E-03
negative regulation of RNA biosynthetic process (GO:1902679)	288	13	31.80	-	.41	4.39E-04	3.42E-03
intra-Golgi vesicle-mediated transport (GO:0006891)	29	12	3.20	+	3.75	4.58E-04	3.56E-03
chemical synaptic transmission (GO:0007268)	245	10	27.05	-	.37	4.70E-04	3.63E-03
anterograde trans-synaptic signaling (GO:0098916)	245	10	27.05	-	.37	4.70E-04	3.62E-03
trans-synaptic signaling (GO:0099537)	247	10	27.27	-	.37	4.76E-04	3.66E-03
positive regulation of cellular component organization (GO:0051130)	141	32	15.57	+	2.06	5.03E-04	3.85E-03
Ras protein signal transduction (GO:0007265)	132	31	14.57	+	2.13	5.07E-04	3.86E-03
negative regulation of macromolecule biosynthetic process (GO:0010558)	328	16	36.21	-	.44	5.07E-04	3.85E-03
negative regulation of cellular macromolecule biosynthetic process (GO:2000113)	328	16	36.21	-	.44	5.07E-04	3.83E-03
spliceosomal snRNP assembly (GO:0000387)	13	8	1.44	+	5.57	5.85E-04	4.41E-03
tricarboxylic acid cycle (GO:0006099)	17	9	1.88	+	4.80	6.06E-04	4.55E-03
negative regulation of biosynthetic process (GO:0009890)	336	17	37.10	-	.46	6.07E-04	4.54E-03
negative regulation of cellular biosynthetic process (GO:0031327)	336	17	37.10	-	.46	6.07E-04	4.52E-03
positive regulation of leukocyte activation (GO:0002696)	117	2	12.92	-	.15	6.15E-04	4.57E-03
positive regulation of cell activation (GO:0050867)	117	2	12.92	-	.15	6.15E-04	4.55E-03
protein-containing complex disassembly (GO:0032984)	66	19	7.29	+	2.61	7.06E-04	5.20E-03
RNA localization (GO:0006403)	66	19	7.29	+	2.61	7.06E-04	5.19E-03
positive regulation of cellular component biogenesis (GO:0044089)	66	19	7.29	+	2.61	7.06E-04	5.17E-03
positive regulation of cytoskeleton organization (GO:0051495)	51	16	5.63	+	2.84	7.08E-04	5.17E-03
protein import (GO:0017038)	82	22	9.05	+	2.43	7.24E-04	5.26E-03
localization (GO:0051179)	2181	295	240.79	+	1.23	7.27E-04	5.26E-03
nucleobase-containing compound catabolic process (GO:0034655)	119	28	13.14	+	2.13	7.41E-04	5.35E-03
cellular protein complex disassembly (GO:0043624)	41	14	4.53	+	3.09	7.62E-04	5.48E-03
cellular amino acid biosynthetic process (GO:0008652)	36	13	3.97	+	3.27	7.63E-04	5.47E-03
adaptive immune response (GO:0002250)	134	3	14.79	-	.20	8.05E-04	5.75E-03
response to organonitrogen compound (GO:0010243)	143	32	15.79	+	2.03	8.11E-04	5.77E-03
negative regulation of nucleobase-containing compound metabolic process (GO:0045934)	317	16	35.00	-	.46	8.36E-04	5.93E-03
developmental process (GO:0032502)	1142	89	126.08	-	.71	8.54E-04	6.04E-03
fatty acid catabolic process (GO:0009062)	27	11	2.98	+	3.69	8.69E-04	6.12E-03
positive regulation of DNA-templated transcription, initiation (GO:2000144)	7	6	.77	+	7.76	8.88E-04	6.24E-03
positive regulation of transcription initiation from RNA polymerase II promoter (GO:0060261)	7	6	.77	+	7.76	8.88E-04	6.21E-03
negative regulation of RNA metabolic process (GO:0051253)	303	15	33.45	-	.45	8.90E-04	6.21E-03
leukocyte mediated immunity (GO:0002443)	114	2	12.59	-	.16	8.92E-04	6.20E-03
positive regulation of lymphocyte activation (GO:0051251)	114	2	12.59	-	.16	8.92E-04	6.18E-03
RNA catabolic process (GO:0006401)	87	22	9.61	+	2.29	1.11E-03	7.64E-03
actin filament depolymerization (GO:0030042)	11	7	1.21	+	5.76	1.13E-03	7.75E-03
response to reactive oxygen species (GO:0000302)	11	7	1.21	+	5.76	1.13E-03	7.72E-03
nuclear export (GO:0051168)	64	18	7.07	+	2.55	1.17E-03	8.01E-03
regulation of signal transduction (GO:0009966)	619	42	68.34	-	.61	1.20E-03	8.14E-03
positive regulation of supramolecular fiber organization (GO:1902905)	49	15	5.41	+	2.77	1.26E-03	8.57E-03
cilium organization (GO:0044782)	109	2	12.03	-	.17	1.28E-03	8.65E-03
lymphocyte mediated immunity (GO:0002449)	111	2	12.25	-	.16	1.31E-03	8.82E-03
small GTPase mediated signal transduction (GO:0007264)	144	31	15.90	+	1.95	1.37E-03	9.22E-03
RNA transport (GO:0050658)	59	17	6.51	+	2.61	1.43E-03	9.56E-03
nucleic acid transport (GO:0050657)	59	17	6.51	+	2.61	1.43E-03	9.53E-03
establishment of RNA localization (GO:0051236)	59	17	6.51	+	2.61	1.43E-03	9.50E-03
positive regulation of immune system process (GO:0002684)	228	10	25.17	-	.40	1.48E-03	9.84E-03
regulation of immune response (GO:0050776)	199	8	21.97	-	.36	1.54E-03	1.02E-02
biological regulation (GO:0065007)	4469	429	493.39	-	.87	1.65E-03	1.09E-02
pattern specification process (GO:0007389)	69	0	7.62	-	< 0.01	1.72E-03	1.13E-02
regulation of proteolysis (GO:0030162)	115	26	12.70	+	2.05	1.73E-03	1.13E-02
positive regulation of actin filament polymerization (GO:0030838)	35	12	3.86	+	3.11	1.73E-03	1.13E-02
organic hydroxy compound metabolic process (GO:1901615)	96	23	10.60	+	2.17	1.77E-03	1.15E-02
RNA export from nucleus (GO:0006405)	54	16	5.96	+	2.68	1.82E-03	1.18E-02
regulation of cell communication (GO:0010646)	685	49	75.63	-	.65	2.07E-03	1.34E-02
innate immune response (GO:0045087)	182	7	20.09	-	.35	2.08E-03	1.34E-02
RNA phosphodiester bond hydrolysis, endonucleolytic (GO:0090502)	17	8	1.88	+	4.26	2.17E-03	1.39E-02
vesicle-mediated transport (GO:0016192)	688	105	75.96	+	1.38	2.47E-03	1.58E-02
mitochondrial membrane organization (GO:0007006)	22	9	2.43	+	3.71	2.48E-03	1.58E-02
secondary alcohol metabolic process (GO:1902652)	22	9	2.43	+	3.71	2.48E-03	1.58E-02
regulation of intracellular signal transduction (GO:1902531)	383	23	42.28	-	.54	2.50E-03	1.59E-02
protein localization to mitochondrion (GO:0070585)	37	12	4.08	+	2.94	2.53E-03	1.60E-02
establishment of protein localization to mitochondrion (GO:0072655)	37	12	4.08	+	2.94	2.53E-03	1.60E-02
protein targeting to mitochondrion (GO:0006626)	37	12	4.08	+	2.94	2.53E-03	1.59E-02
cellular component disassembly (GO:0022411)	104	24	11.48	+	2.09	2.55E-03	1.60E-02
protein depolymerization (GO:0051261)	32	11	3.53	+	3.11	2.61E-03	1.63E-02
regulation of signaling (GO:0023051)	687	50	75.85	-	.66	2.64E-03	1.65E-02
intraciliary transport (GO:0042073)	102	2	11.26	-	.18	2.66E-03	1.66E-02
regulation of RNA polymerase II transcriptional preinitiation complex assembly (GO:0045898)	6	5	.66	+	7.55	2.67E-03	1.66E-02
positive regulation of immune response (GO:0050778)	191	8	21.09	-	.38	2.77E-03	1.71E-02
regulation of nucleobase-containing compound metabolic process (GO:0019219)	1219	100	134.58	-	.74	2.80E-03	1.72E-02
regulation of immune system process (GO:0002682)	257	13	28.37	-	.46	2.87E-03	1.76E-02
negative regulation of transcription by RNA polymerase II (GO:0000122)	180	7	19.87	-	.35	2.90E-03	1.77E-02
cellular lipid catabolic process (GO:0044242)	59	16	6.51	+	2.46	2.90E-03	1.77E-02
organic substance transport (GO:0071702)	840	124	92.74	+	1.34	2.93E-03	1.78E-02
cleavage involved in rRNA processing (GO:0000469)	14	7	1.55	+	4.53	3.15E-03	1.91E-02
ribosome localization (GO:0033750)	10	6	1.10	+	5.43	3.19E-03	1.93E-02
maturation of LSU-rRNA from tricistronic rRNA transcript (SSU-rRNA, 5.8S rRNA, LSU-rRNA) (GO:0000463)	10	6	1.10	+	5.43	3.19E-03	1.92E-02
ribosomal subunit export from nucleus (GO:0000054)	10	6	1.10	+	5.43	3.19E-03	1.92E-02
rRNA-containing ribonucleoprotein complex export from nucleus (GO:0071428)	10	6	1.10	+	5.43	3.19E-03	1.91E-02
regulation of cytosolic calcium ion concentration (GO:0051480)	118	3	13.03	-	.23	3.26E-03	1.95E-02
detection of stimulus (GO:0051606)	59	0	6.51	-	< 0.01	3.65E-03	2.18E-02
cyclic-nucleotide-mediated signaling (GO:0019935)	144	5	15.90	-	.31	3.70E-03	2.20E-02
regulation of RNA metabolic process (GO:0051252)	1177	97	129.94	-	.75	3.81E-03	2.26E-02
mitochondrial transport (GO:0006839)	72	18	7.95	+	2.26	3.85E-03	2.28E-02
protein localization to cilium (GO:0061512)	99	2	10.93	-	.18	3.89E-03	2.30E-02
positive regulation of response to stimulus (GO:0048584)	469	31	51.78	-	.60	3.95E-03	2.32E-02
mitochondrial electron transport, ubiquinol to cytochrome c (GO:0006122)	7	5	.77	+	6.47	4.21E-03	2.47E-02
transport (GO:0006810)	1760	236	194.31	+	1.21	4.25E-03	2.49E-02
positive regulation of protein polymerization (GO:0032273)	40	12	4.42	+	2.72	4.29E-03	2.50E-02
adaptive immune response based on somatic recombination of immune receptors built from immunoglobulin superfamily domains (GO:0002460)	113	3	12.48	-	.24	4.51E-03	2.62E-02
nucleotide-sugar metabolic process (GO:0009225)	11	6	1.21	+	4.94	4.52E-03	2.62E-02
mRNA catabolic process (GO:0006402)	74	18	8.17	+	2.20	4.54E-03	2.62E-02
cofactor biosynthetic process (GO:0051188)	67	17	7.40	+	2.30	4.91E-03	2.83E-02
response to endoplasmic reticulum stress (GO:0034976)	67	17	7.40	+	2.30	4.91E-03	2.82E-02
establishment of localization (GO:0051234)	1785	238	197.07	+	1.21	5.07E-03	2.91E-02
coenzyme metabolic process (GO:0006732)	87	20	9.61	+	2.08	5.21E-03	2.98E-02
nucleobase-containing compound transport (GO:0015931)	68	17	7.51	+	2.26	5.23E-03	2.98E-02
cell differentiation (GO:0030154)	736	56	81.26	-	.69	5.35E-03	3.04E-02
ubiquitin-dependent ERAD pathway (GO:0030433)	36	11	3.97	+	2.77	5.47E-03	3.10E-02
RNA phosphodiester bond hydrolysis (GO:0090501)	36	11	3.97	+	2.77	5.47E-03	3.09E-02
cellular response to stress (GO:0033554)	464	73	51.23	+	1.43	5.52E-03	3.11E-02
nucleoside monophosphate metabolic process (GO:0009123)	16	7	1.77	+	3.96	5.57E-03	3.13E-02
microtubule bundle formation (GO:0001578)	96	2	10.60	-	.19	5.74E-03	3.22E-02
mRNA export from nucleus (GO:0006406)	26	9	2.87	+	3.14	6.03E-03	3.37E-02
mRNA-containing ribonucleoprotein complex export from nucleus (GO:0071427)	26	9	2.87	+	3.14	6.03E-03	3.36E-02
sensory perception of chemical stimulus (GO:0007606)	74	1	8.17	-	.12	6.08E-03	3.38E-02
activation of adenylate cyclase activity (GO:0007190)	75	1	8.28	-	.12	6.15E-03	3.41E-02
adenylate cyclase-activating G protein-coupled receptor signaling pathway (GO:0007189)	75	1	8.28	-	.12	6.15E-03	3.40E-02
regulation of endopeptidase activity (GO:0052548)	81	19	8.94	+	2.12	6.24E-03	3.44E-02
cristae formation (GO:0042407)	8	5	.88	+	5.66	6.29E-03	3.46E-02
mitochondrial electron transport, cytochrome c to oxygen (GO:0006123)	8	5	.88	+	5.66	6.29E-03	3.45E-02
aerobic electron transport chain (GO:0019646)	8	5	.88	+	5.66	6.29E-03	3.44E-02
pre-replicative complex assembly involved in nuclear cell cycle DNA replication (GO:0006267)	8	5	.88	+	5.66	6.29E-03	3.43E-02
Golgi vesicle transport (GO:0048193)	237	42	26.17	+	1.61	6.33E-03	3.45E-02
maturation of SSU-rRNA (GO:0030490)	37	11	4.08	+	2.69	6.47E-03	3.51E-02
alcohol metabolic process (GO:0006066)	71	17	7.84	+	2.17	6.59E-03	3.57E-02
positive regulation of nucleic acid-templated transcription (GO:1903508)	421	28	46.48	-	.60	6.61E-03	3.57E-02
positive regulation of transcription, DNA-templated (GO:0045893)	421	28	46.48	-	.60	6.61E-03	3.56E-02
positive regulation of RNA biosynthetic process (GO:1902680)	421	28	46.48	-	.60	6.61E-03	3.55E-02
potassium ion transport (GO:0006813)	122	4	13.47	-	.30	6.73E-03	3.61E-02
cellular modified amino acid metabolic process (GO:0006575)	64	16	7.07	+	2.26	7.18E-03	3.84E-02
inner mitochondrial membrane organization (GO:0007007)	17	7	1.88	+	3.73	7.20E-03	3.84E-02
mRNA transport (GO:0051028)	27	9	2.98	+	3.02	7.35E-03	3.91E-02
regulation of peptidase activity (GO:0052547)	84	19	9.27	+	2.05	7.44E-03	3.95E-02
ion transport (GO:0006811)	608	45	67.12	-	.67	7.80E-03	4.13E-02
vesicle targeting, trans-Golgi to periciliary membrane compartment (GO:0097712)	91	2	10.05	-	.20	7.99E-03	4.22E-02
cilium assembly (GO:0060271)	91	2	10.05	-	.20	7.99E-03	4.21E-02
ciliary transition zone assembly (GO:1905349)	91	2	10.05	-	.20	7.99E-03	4.20E-02
intraciliary transport involved in cilium assembly (GO:0035735)	91	2	10.05	-	.20	7.99E-03	4.19E-02
axoneme assembly (GO:0035082)	91	2	10.05	-	.20	7.99E-03	4.18E-02
anatomical structure development (GO:0048856)	1008	83	111.29	-	.75	8.12E-03	4.23E-02
positive regulation of RNA polymerase II transcriptional preinitiation complex assembly (GO:0045899)	5	4	.55	+	7.25	8.15E-03	4.24E-02
positive regulation of transcription by RNA polymerase II (GO:0045944)	345	22	38.09	-	.58	8.28E-03	4.29E-02
inositol phosphate-mediated signaling (GO:0048016)	51	0	5.63	-	< 0.01	8.38E-03	4.34E-02
regionalization (GO:0003002)	51	0	5.63	-	< 0.01	8.38E-03	4.32E-02
response to nitrogen compound (GO:1901698)	169	32	18.66	+	1.72	8.58E-03	4.42E-02
regulation of primary metabolic process (GO:0080090)	1713	153	189.12	-	.81	8.68E-03	4.45E-02
nucleic acid phosphodiester bond hydrolysis (GO:0090305)	67	16	7.40	+	2.16	8.83E-03	4.52E-02
protein transport along microtubule (GO:0098840)	105	3	11.59	-	.26	8.91E-03	4.55E-02
microtubule-based protein transport (GO:0099118)	105	3	11.59	-	.26	8.91E-03	4.54E-02
cytoplasmic mRNA processing body assembly (GO:0033962)	9	5	.99	+	5.03	8.99E-03	4.57E-02
NLS-bearing protein import into nucleus (GO:0006607)	9	5	.99	+	5.03	8.99E-03	4.56E-02
regulation of endocytosis (GO:0030100)	23	8	2.54	+	3.15	9.22E-03	4.67E-02
inflammatory response (GO:0006954)	118	4	13.03	-	.31	9.28E-03	4.68E-02
potassium ion transmembrane transport (GO:0071805)	119	4	13.14	-	.30	9.37E-03	4.72E-02
endoplasmic reticulum to Golgi vesicle-mediated transport (GO:0006888)	79	18	8.72	+	2.06	9.40E-03	4.72E-02
nuclear-transcribed mRNA catabolic process (GO:0000956)	50	13	5.52	+	2.36	9.55E-03	4.79E-02
cellular response to topologically incorrect protein (GO:0035967)	43	12	4.75	+	2.53	1.00E-02	5.01E-02
response to topologically incorrect protein (GO:0035966)	43	12	4.75	+	2.53	1.00E-02	5.00E-02

## Sheet: Muse Cell component
analysis-2
Analysis Type:	PANTHER Overrepresentation Test (Released 20200407)
Annotation Version and Release Date:	PANTHER version 15.0 Released 2020-02-14
Analyzed List:	Client Text Box Input (Homo sapiens)
Reference List:	Homo sapiens (all genes in database)
Test Type:	FISHER
Correction:	FDR
PANTHER GO-Slim Cellular Component	Homo sapiens - REFLIST (20851)	Client Text Box Input (2302)	Client Text Box Input (expected)	Client Text Box Input (over/under)	Client Text Box Input (fold Enrichment)	Client Text Box Input (raw P-value)	Client Text Box Input (FDR)
cytoplasm (GO:0005737)	4104	912	453.09	+	2.01	1.08E-94	5.61E-92
intracellular (GO:0005622)	6661	1205	735.39	+	1.64	2.31E-81	5.99E-79
intracellular part (GO:0044424)	6630	1199	731.97	+	1.64	1.40E-80	2.43E-78
cytoplasmic part (GO:0044444)	2913	700	321.60	+	2.18	3.11E-80	4.05E-78
ribonucleoprotein complex (GO:1990904)	457	214	50.45	+	4.24	2.39E-57	2.48E-55
cytosol (GO:0005829)	710	247	78.39	+	3.15	3.19E-47	2.76E-45
cell part (GO:0044464)	8223	1268	907.84	+	1.40	1.31E-46	9.73E-45
cell (GO:0005623)	8223	1268	907.84	+	1.40	1.31E-46	8.51E-45
protein-containing complex (GO:0032991)	2713	568	299.52	+	1.90	1.46E-45	8.42E-44
intracellular organelle (GO:0043229)	5308	914	586.02	+	1.56	2.61E-45	1.36E-43
intracellular organelle part (GO:0044446)	2610	549	288.15	+	1.91	2.28E-44	1.08E-42
organelle (GO:0043226)	5421	921	598.49	+	1.54	2.04E-43	8.85E-42
organelle part (GO:0044422)	2695	555	297.53	+	1.87	1.60E-42	6.41E-41
cellular_component (GO:0005575)	9090	1331	1003.56	+	1.33	1.67E-38	6.18E-37
Unclassified (UNCLASSIFIED)	11761	971	1298.44	-	.75	1.67E-38	5.77E-37
ribosome (GO:0005840)	140	96	15.46	+	6.21	7.68E-36	2.49E-34
ribosomal subunit (GO:0044391)	132	91	14.57	+	6.24	3.64E-34	1.11E-32
cytosolic part (GO:0044445)	156	91	17.22	+	5.28	4.14E-30	1.20E-28
cytosolic ribosome (GO:0022626)	94	71	10.38	+	6.84	1.18E-28	3.22E-27
intracellular membrane-bounded organelle (GO:0043231)	4649	751	513.26	+	1.46	6.06E-27	1.57E-25
membrane-bounded organelle (GO:0043227)	4717	757	520.77	+	1.45	2.37E-26	5.88E-25
intracellular non-membrane-bounded organelle (GO:0043232)	1284	287	141.76	+	2.02	1.43E-25	3.37E-24
non-membrane-bounded organelle (GO:0043228)	1284	287	141.76	+	2.02	1.43E-25	3.22E-24
mitochondrion (GO:0005739)	470	141	51.89	+	2.72	5.67E-22	1.23E-20
large ribosomal subunit (GO:0015934)	77	49	8.50	+	5.76	5.58E-18	1.16E-16
small ribosomal subunit (GO:0015935)	55	42	6.07	+	6.92	1.21E-17	2.42E-16
cytosolic large ribosomal subunit (GO:0022625)	54	40	5.96	+	6.71	1.50E-16	2.89E-15
mitochondrial protein complex (GO:0098798)	129	58	14.24	+	4.07	1.08E-15	2.00E-14
mitochondrial part (GO:0044429)	249	81	27.49	+	2.95	1.03E-14	1.84E-13
spliceosomal complex (GO:0005681)	109	51	12.03	+	4.24	1.67E-14	2.90E-13
cytosolic small ribosomal subunit (GO:0022627)	40	31	4.42	+	7.02	1.63E-13	2.73E-12
Sm-like protein family complex (GO:0120114)	80	42	8.83	+	4.76	1.80E-13	2.92E-12
envelope (GO:0031975)	296	86	32.68	+	2.63	3.22E-13	5.07E-12
organelle envelope (GO:0031967)	296	86	32.68	+	2.63	3.22E-13	4.92E-12
spliceosomal snRNP complex (GO:0097525)	76	40	8.39	+	4.77	6.33E-13	9.41E-12
small nuclear ribonucleoprotein complex (GO:0030532)	77	40	8.50	+	4.71	8.71E-13	1.26E-11
intrinsic component of plasma membrane (GO:0031226)	660	20	72.87	-	.27	1.68E-12	2.36E-11
endopeptidase complex (GO:1905369)	39	29	4.31	+	6.74	2.03E-12	2.78E-11
proteasome complex (GO:0000502)	39	29	4.31	+	6.74	2.03E-12	2.71E-11
integral component of plasma membrane (GO:0005887)	652	20	71.98	-	.28	3.24E-12	4.21E-11
plasma membrane part (GO:0044459)	1404	75	155.00	-	.48	3.35E-12	4.25E-11
nuclear part (GO:0044428)	1183	220	130.61	+	1.68	3.68E-12	4.56E-11
organelle membrane (GO:0031090)	694	148	76.62	+	1.93	4.01E-12	4.85E-11
peptidase complex (GO:1905368)	56	32	6.18	+	5.18	2.53E-11	2.99E-10
mitochondrial envelope (GO:0005740)	193	61	21.31	+	2.86	5.17E-11	5.98E-10
mitochondrial inner membrane (GO:0005743)	129	48	14.24	+	3.37	6.57E-11	7.43E-10
integral component of membrane (GO:0016021)	986	47	108.86	-	.43	9.10E-11	1.01E-09
mitochondrial membrane (GO:0031966)	180	58	19.87	+	2.92	9.20E-11	9.97E-10
vacuole (GO:0005773)	1229	220	135.68	+	1.62	9.43E-11	1.00E-09
intrinsic component of membrane (GO:0031224)	1012	49	111.73	-	.44	1.07E-10	1.11E-09
catalytic complex (GO:1902494)	786	156	86.78	+	1.80	1.18E-10	1.20E-09
organelle inner membrane (GO:0019866)	143	49	15.79	+	3.10	4.20E-10	4.20E-09
U5 snRNP (GO:0005682)	61	31	6.73	+	4.60	4.73E-10	4.64E-09
endomembrane system (GO:0012505)	1135	202	125.31	+	1.61	1.01E-09	9.71E-09
mitochondrial membrane part (GO:0044455)	114	42	12.59	+	3.34	1.28E-09	1.21E-08
Prp19 complex (GO:0000974)	43	25	4.75	+	5.27	2.86E-09	2.66E-08
catalytic step 2 spliceosome (GO:0071013)	43	25	4.75	+	5.27	2.86E-09	2.61E-08
nucleolus (GO:0005730)	176	53	19.43	+	2.73	4.52E-09	4.05E-08
membrane-enclosed lumen (GO:0031974)	886	163	97.82	+	1.67	6.89E-09	6.07E-08
intracellular organelle lumen (GO:0070013)	886	163	97.82	+	1.67	6.89E-09	5.97E-08
organelle lumen (GO:0043233)	886	163	97.82	+	1.67	6.89E-09	5.87E-08
inner mitochondrial membrane protein complex (GO:0098800)	75	32	8.28	+	3.86	7.24E-09	6.07E-08
actin cytoskeleton (GO:0015629)	163	48	18.00	+	2.67	4.01E-08	3.31E-07
mitochondrial respirasome (GO:0005746)	45	23	4.97	+	4.63	7.45E-08	6.06E-07
respirasome (GO:0070469)	50	23	5.52	+	4.17	3.23E-07	2.59E-06
U1 snRNP (GO:0005685)	23	16	2.54	+	6.30	3.51E-07	2.76E-06
membrane protein complex (GO:0098796)	548	106	60.50	+	1.75	3.95E-07	3.07E-06
respiratory chain complex (GO:0098803)	45	21	4.97	+	4.23	8.68E-07	6.64E-06
U2 snRNP (GO:0005686)	34	18	3.75	+	4.80	1.31E-06	9.84E-06
proteasome accessory complex (GO:0022624)	16	13	1.77	+	7.36	1.32E-06	9.77E-06
proteasome regulatory particle (GO:0005838)	16	13	1.77	+	7.36	1.32E-06	9.63E-06
focal adhesion (GO:0005925)	39	19	4.31	+	4.41	1.74E-06	1.26E-05
mitochondrial matrix (GO:0005759)	62	24	6.84	+	3.51	2.12E-06	1.51E-05
oxidoreductase complex (GO:1990204)	45	20	4.97	+	4.03	2.83E-06	1.99E-05
actin filament (GO:0005884)	73	26	8.06	+	3.23	2.84E-06	1.97E-05
mitochondrial respiratory chain complex I (GO:0005747)	25	15	2.76	+	5.43	3.15E-06	2.16E-05
respiratory chain complex I (GO:0045271)	27	15	2.98	+	5.03	6.38E-06	4.31E-05
whole membrane (GO:0098805)	274	60	30.25	+	1.98	7.46E-06	4.97E-05
NADH dehydrogenase complex (GO:0030964)	28	15	3.09	+	4.85	8.90E-06	5.86E-05
intraciliary transport particle (GO:0030990)	162	2	17.89	-	.11	1.01E-05	6.58E-05
preribosome (GO:0030684)	75	25	8.28	+	3.02	1.12E-05	7.21E-05
external side of plasma membrane (GO:0009897)	215	5	23.74	-	.21	1.29E-05	8.17E-05
cilium (GO:0005929)	160	2	17.66	-	.11	1.53E-05	9.58E-05
nucleus (GO:0005634)	2955	405	326.24	+	1.24	1.65E-05	1.02E-04
U4 snRNP (GO:0005687)	26	14	2.87	+	4.88	1.69E-05	1.03E-04
organellar ribosome (GO:0000313)	35	16	3.86	+	4.14	2.10E-05	1.27E-04
mitochondrial ribosome (GO:0005761)	35	16	3.86	+	4.14	2.10E-05	1.25E-04
endoplasmic reticulum (GO:0005783)	455	85	50.23	+	1.69	2.13E-05	1.26E-04
eukaryotic translation initiation factor 3 complex (GO:0005852)	13	10	1.44	+	6.97	3.13E-05	1.83E-04
endosome membrane (GO:0010008)	61	21	6.73	+	3.12	3.75E-05	2.17E-04
nuclear lumen (GO:0031981)	799	131	88.21	+	1.49	4.17E-05	2.38E-04
U4/U6 x U5 tri-snRNP complex (GO:0046540)	21	12	2.32	+	5.18	4.37E-05	2.47E-04
adherens junction (GO:0005912)	95	27	10.49	+	2.57	5.65E-05	3.16E-04
cytoplasmic vesicle part (GO:0044433)	158	38	17.44	+	2.18	5.73E-05	3.17E-04
Lsm2-8 complex (GO:0120115)	27	13	2.98	+	4.36	8.19E-05	4.48E-04
U6 snRNP (GO:0005688)	27	13	2.98	+	4.36	8.19E-05	4.43E-04
proteasome regulatory particle, base subcomplex (GO:0008540)	9	8	.99	+	8.05	1.01E-04	5.39E-04
endosome (GO:0005768)	195	43	21.53	+	2.00	1.13E-04	6.01E-04
U2-type spliceosomal complex (GO:0005684)	33	14	3.64	+	3.84	1.28E-04	6.71E-04
intracellular vesicle (GO:0097708)	454	81	50.12	+	1.62	1.32E-04	6.87E-04
cytoplasmic vesicle (GO:0031410)	454	81	50.12	+	1.62	1.32E-04	6.80E-04
Arp2/3 protein complex (GO:0005885)	10	8	1.10	+	7.25	1.65E-04	8.42E-04
anchoring junction (GO:0070161)	102	27	11.26	+	2.40	1.66E-04	8.40E-04
proton-transporting two-sector ATPase complex (GO:0016469)	26	12	2.87	+	4.18	2.08E-04	1.04E-03
actomyosin (GO:0042641)	18	10	1.99	+	5.03	2.26E-04	1.12E-03
cell surface (GO:0009986)	325	15	35.88	-	.42	2.34E-04	1.15E-03
endosomal part (GO:0044440)	71	21	7.84	+	2.68	2.86E-04	1.39E-03
coated vesicle (GO:0030135)	71	21	7.84	+	2.68	2.86E-04	1.38E-03
endoplasmic reticulum part (GO:0044432)	250	50	27.60	+	1.81	2.86E-04	1.36E-03
vesicle (GO:0031982)	511	87	56.42	+	1.54	2.99E-04	1.42E-03
nucleolar part (GO:0044452)	72	21	7.95	+	2.64	3.17E-04	1.49E-03
nuclear speck (GO:0016607)	28	12	3.09	+	3.88	3.56E-04	1.65E-03
mitochondrial small ribosomal subunit (GO:0005763)	12	8	1.32	+	6.04	3.97E-04	1.82E-03
ciliary part (GO:0044441)	122	2	13.47	-	.15	4.27E-04	1.95E-03
bounding membrane of organelle (GO:0098588)	364	66	40.19	+	1.64	4.30E-04	1.95E-03
stress fiber (GO:0001725)	16	9	1.77	+	5.09	4.34E-04	1.95E-03
cytoplasmic stress granule (GO:0010494)	16	9	1.77	+	5.09	4.34E-04	1.93E-03
cortical actin cytoskeleton (GO:0030864)	39	14	4.31	+	3.25	5.08E-04	2.24E-03
Golgi-associated vesicle (GO:0005798)	63	19	6.96	+	2.73	5.37E-04	2.35E-03
side of membrane (GO:0098552)	282	13	31.13	-	.42	5.77E-04	2.50E-03
leaflet of membrane bilayer (GO:0097478)	282	13	31.13	-	.42	5.77E-04	2.48E-03
transcription factor complex (GO:0005667)	199	7	21.97	-	.32	6.13E-04	2.61E-03
nuclear pore (GO:0005643)	56	17	6.18	+	2.75	6.67E-04	2.82E-03
plasma membrane bounded cell projection (GO:0120025)	503	31	55.53	-	.56	7.30E-04	3.06E-03
actin filament bundle (GO:0032432)	31	12	3.42	+	3.51	7.38E-04	3.07E-03
cell junction (GO:0030054)	119	28	13.14	+	2.13	7.41E-04	3.06E-03
COPI-coated vesicle (GO:0030137)	10	7	1.10	+	6.34	7.52E-04	3.08E-03
preribosome, large subunit precursor (GO:0030687)	22	10	2.43	+	4.12	7.66E-04	3.11E-03
COP9 signalosome (GO:0008180)	14	8	1.55	+	5.18	8.40E-04	3.38E-03
extracellular space (GO:0005615)	850	62	93.84	-	.66	8.44E-04	3.38E-03
supramolecular fiber (GO:0099512)	299	55	33.01	+	1.67	8.61E-04	3.42E-03
cortical cytoskeleton (GO:0030863)	43	14	4.75	+	2.95	1.11E-03	4.39E-03
U2-type prespliceosome (GO:0071004)	15	8	1.66	+	4.83	1.18E-03	4.60E-03
polymeric cytoskeletal fiber (GO:0099513)	249	47	27.49	+	1.71	1.19E-03	4.61E-03
supramolecular polymer (GO:0099081)	302	55	33.34	+	1.65	1.23E-03	4.75E-03
supramolecular complex (GO:0099080)	302	55	33.34	+	1.65	1.23E-03	4.72E-03
cation channel complex (GO:0034703)	111	2	12.25	-	.16	1.31E-03	4.96E-03
nuclear transcription factor complex (GO:0044798)	144	4	15.90	-	.25	1.31E-03	4.94E-03
proteasome core complex, alpha-subunit complex (GO:0019773)	8	6	.88	+	6.79	1.42E-03	5.33E-03
chaperonin-containing T-complex (GO:0005832)	12	7	1.32	+	5.28	1.63E-03	6.06E-03
nuclear outer membrane-endoplasmic reticulum membrane network (GO:0042175)	219	42	24.18	+	1.74	1.69E-03	6.23E-03
nuclear envelope (GO:0005635)	106	25	11.70	+	2.14	1.72E-03	6.32E-03
coated vesicle membrane (GO:0030662)	30	11	3.31	+	3.32	1.73E-03	6.28E-03
Golgi-associated vesicle membrane (GO:0030660)	30	11	3.31	+	3.32	1.73E-03	6.24E-03
cytoskeleton (GO:0005856)	597	94	65.91	+	1.43	1.88E-03	6.76E-03
COPI vesicle coat (GO:0030126)	9	6	.99	+	6.04	2.17E-03	7.75E-03
polysome (GO:0005844)	13	7	1.44	+	4.88	2.30E-03	8.12E-03
endoplasmic reticulum membrane (GO:0005789)	217	41	23.96	+	1.71	2.33E-03	8.19E-03
t-UTP complex (GO:0034455)	52	15	5.74	+	2.61	2.95E-03	1.03E-02
U12-type spliceosomal complex (GO:0005689)	14	7	1.55	+	4.53	3.15E-03	1.09E-02
cytoplasmic ribonucleoprotein granule (GO:0036464)	69	18	7.62	+	2.36	3.17E-03	1.09E-02
ribonucleoprotein granule (GO:0035770)	69	18	7.62	+	2.36	3.17E-03	1.08E-02
cell cortex (GO:0005938)	122	26	13.47	+	1.93	3.59E-03	1.22E-02
cytoskeletal part (GO:0044430)	492	78	54.32	+	1.44	3.59E-03	1.21E-02
extracellular region (GO:0005576)	937	74	103.45	-	.72	3.66E-03	1.23E-02
extracellular region part (GO:0044421)	937	74	103.45	-	.72	3.66E-03	1.22E-02
cell projection (GO:0042995)	521	36	57.52	-	.63	4.09E-03	1.35E-02
proteasome regulatory particle, lid subcomplex (GO:0008541)	7	5	.77	+	6.47	4.21E-03	1.39E-02
plasma membrane region (GO:0098590)	587	42	64.81	-	.65	4.46E-03	1.46E-02
mitochondrial proton-transporting ATP synthase complex (GO:0005753)	11	6	1.21	+	4.94	4.52E-03	1.47E-02
90S preribosome (GO:0030686)	35	11	3.86	+	2.85	4.59E-03	1.48E-02
ion channel complex (GO:0034702)	128	4	14.13	-	.28	4.96E-03	1.59E-02
membrane coat (GO:0030117)	36	11	3.97	+	2.77	5.47E-03	1.74E-02
coated membrane (GO:0048475)	36	11	3.97	+	2.77	5.47E-03	1.73E-02
protein kinase complex (GO:1902911)	55	0	6.07	-	< 0.01	5.53E-03	1.74E-02
actin cortical patch (GO:0030479)	16	7	1.77	+	3.96	5.57E-03	1.74E-02
proton-transporting ATP synthase complex (GO:0045259)	12	6	1.32	+	4.53	6.21E-03	1.94E-02
intrinsic component of mitochondrial membrane (GO:0098573)	37	11	4.08	+	2.69	6.47E-03	2.00E-02
serine/threonine protein kinase complex (GO:1902554)	50	0	5.52	-	< 0.01	8.33E-03	2.56E-02
small nucleolar ribonucleoprotein complex (GO:0005732)	13	6	1.44	+	4.18	8.33E-03	2.55E-02
RNA polymerase II transcription factor complex (GO:0090575)	117	4	12.92	-	.31	9.26E-03	2.82E-02
transmembrane transporter complex (GO:1902495)	133	5	14.68	-	.34	9.50E-03	2.87E-02
cell cortex part (GO:0044448)	91	20	10.05	+	1.99	9.69E-03	2.91E-02
integral component of mitochondrial membrane (GO:0032592)	35	10	3.86	+	2.59	1.15E-02	3.44E-02
nuclear body (GO:0016604)	46	12	5.08	+	2.36	1.29E-02	3.84E-02
membrane part (GO:0044425)	2076	192	229.20	-	.84	1.33E-02	3.92E-02
mitochondrial large ribosomal subunit (GO:0005762)	20	7	2.21	+	3.17	1.42E-02	4.17E-02
transporter complex (GO:1990351)	138	6	15.24	-	.39	1.68E-02	4.90E-02

[truncated: 6 more sheets: Muse Molecular function, Muse Pathways, Non Muse Biol process, Non Muse Cell component, Non Muse Molecular function, Foglio15]
