# Supplementary material for: Why Do Muse Stem Cells Present an Enduring Stress Capacity? Hints from a Comparative Proteome Analysis
Source: Int J Mol Sci. 2021 Feb 19;22(4):2064. doi: 10.3390/ijms22042064 (PMC7922977; doi:10.3390/ijms22042064)
Supplement: Supplementary file 1 [file ijms-22-02064-s001.zip › Supplementary file 5.xlsx]

## Sheet: Biological process
Biological process
Names	total	elements
MSC Muse Non Muse iPSC	331	cellular amino acid biosynthetic process (GO:0008652)
		anterograde trans-synaptic signaling (GO:0098916)
		immune system process (GO:0002376)
		protein import into nucleus (GO:0006606)
		regulation of anatomical structure size (GO:0090066)
		nucleotide-sugar metabolic process (GO:0009225)
		nuclear transport (GO:0051169)
		leukocyte mediated immunity (GO:0002443)
		regulation of actin polymerization or depolymerization (GO:0008064)
		carbohydrate derivative biosynthetic process (GO:1901137)
		regulation of actin filament polymerization (GO:0030833)
		cellular protein metabolic process (GO:0044267)
		macromolecule localization (GO:0033036)
		G protein-coupled receptor signaling pathway (GO:0007186)
		establishment of protein localization to mitochondrion (GO:0072655)
		nucleobase-containing compound catabolic process (GO:0034655)
		rRNA metabolic process (GO:0016072)
		ubiquitin-dependent protein catabolic process (GO:0006511)
		regulation of cell communication (GO:0010646)
		macromolecule metabolic process (GO:0043170)
		small molecule biosynthetic process (GO:0044283)
		cellular protein localization (GO:0034613)
		nitrogen compound transport (GO:0071705)
		protein-containing complex assembly (GO:0065003)
		organic substance transport (GO:0071702)
		regulation of protein polymerization (GO:0032271)
		purine ribonucleotide metabolic process (GO:0009150)
		cellular nitrogen compound biosynthetic process (GO:0044271)
		organonitrogen compound metabolic process (GO:1901564)
		translation (GO:0006412)
		cellular component organization or biogenesis (GO:0071840)
		nucleobase-containing compound transport (GO:0015931)
		carbohydrate derivative metabolic process (GO:1901135)
		positive regulation of immune system process (GO:0002684)
		protein folding (GO:0006457)
		maturation of SSU-rRNA (GO:0030490)
		ribonucleoprotein complex localization (GO:0071166)
		maturation of LSU-rRNA from tricistronic rRNA transcript (SSU-rRNA, 5.8S rRNA, LSU-rRNA) (GO:0000463)
		cellular nitrogen compound catabolic process (GO:0044270)
		regulation of cellular component size (GO:0032535)
		chemical synaptic transmission (GO:0007268)
		electron transport chain (GO:0022900)
		immune response-activating signal transduction (GO:0002757)
		innate immune response (GO:0045087)
		protein localization to mitochondrion (GO:0070585)
		regulation of immune response (GO:0050776)
		proteolysis involved in cellular protein catabolic process (GO:0051603)
		regionalization (GO:0003002)
		regulation of cell activation (GO:0050865)
		multi-organism process (GO:0051704)
		intracellular protein transport (GO:0006886)
		cellular macromolecule catabolic process (GO:0044265)
		biological_process (GO:0008150)
		regulation of signaling (GO:0023051)
		cell communication (GO:0007154)
		regulation of supramolecular fiber organization (GO:1902903)
		positive regulation of cell activation (GO:0050867)
		cellular aromatic compound metabolic process (GO:0006725)
		defense response to bacterium (GO:0042742)
		Unclassified (UNCLASSIFIED)
		cellular respiration (GO:0045333)
		actin polymerization or depolymerization (GO:0008154)
		regulation of mRNA metabolic process (GO:1903311)
		gene expression (GO:0010467)
		peptide transport (GO:0015833)
		purine nucleotide metabolic process (GO:0006163)
		ribonucleoprotein complex biogenesis (GO:0022613)
		cell-cell signaling (GO:0007267)
		protein localization (GO:0008104)
		regulation of transcription initiation from RNA polymerase II promoter (GO:0060260)
		aromatic compound catabolic process (GO:0019439)
		ATP synthesis coupled proton transport (GO:0015986)
		ATP biosynthetic process (GO:0006754)
		purine nucleoside triphosphate metabolic process (GO:0009144)
		primary metabolic process (GO:0044238)
		protein metabolic process (GO:0019538)
		biosynthetic process (GO:0009058)
		cellular component disassembly (GO:0022411)
		organic substance biosynthetic process (GO:1901576)
		cellular nitrogen compound metabolic process (GO:0034641)
		modification-dependent macromolecule catabolic process (GO:0043632)
		ribosomal large subunit biogenesis (GO:0042273)
		regulation of mRNA processing (GO:0050684)
		RNA transport (GO:0050658)
		synaptic signaling (GO:0099536)
		positive regulation of response to stimulus (GO:0048584)
		proteasomal protein catabolic process (GO:0010498)
		positive regulation of cellular component biogenesis (GO:0044089)
		ribosomal small subunit biogenesis (GO:0042274)
		regulation of leukocyte activation (GO:0002694)
		establishment of RNA localization (GO:0051236)
		RNA splicing, via transesterification reactions with bulged adenosine as nucleophile (GO:0000377)
		humoral immune response (GO:0006959)
		peptide metabolic process (GO:0006518)
		regulation of mRNA splicing, via spliceosome (GO:0048024)
		positive regulation of lymphocyte activation (GO:0051251)
		antigen receptor-mediated signaling pathway (GO:0050851)
		ribonucleotide biosynthetic process (GO:0009260)
		protein targeting to ER (GO:0045047)
		pattern specification process (GO:0007389)
		immune response (GO:0006955)
		regulation of response to stimulus (GO:0048583)
		purine ribonucleoside triphosphate biosynthetic process (GO:0009206)
		ncRNA processing (GO:0034470)
		response to external biotic stimulus (GO:0043207)
		nucleoside triphosphate metabolic process (GO:0009141)
		nucleobase-containing compound metabolic process (GO:0006139)
		adenylate cyclase-activating G protein-coupled receptor signaling pathway (GO:0007189)
		ribosome biogenesis (GO:0042254)
		cofactor biosynthetic process (GO:0051188)
		mRNA processing (GO:0006397)
		regulation of cellular component biogenesis (GO:0044087)
		response to external stimulus (GO:0009605)
		drug metabolic process (GO:0017144)
		positive regulation of supramolecular fiber organization (GO:1902905)
		regulation of RNA polymerase II transcriptional preinitiation complex assembly (GO:0045898)
		ncRNA metabolic process (GO:0034660)
		protein polymerization (GO:0051258)
		cellular catabolic process (GO:0044248)
		NLS-bearing protein import into nucleus (GO:0006607)
		cellular component assembly (GO:0022607)
		potassium ion transmembrane transport (GO:0071805)
		regulation of actin filament organization (GO:0110053)
		alpha-amino acid metabolic process (GO:1901605)
		cellular component organization (GO:0016043)
		macromolecule catabolic process (GO:0009057)
		ATP metabolic process (GO:0046034)
		modification-dependent protein catabolic process (GO:0019941)
		response to stimulus (GO:0050896)
		detection of stimulus (GO:0051606)
		regulation of cellular component organization (GO:0051128)
		regulation of cytoskeleton organization (GO:0051493)
		ribonucleoprotein complex export from nucleus (GO:0071426)
		oxidation-reduction process (GO:0055114)
		ribonucleoside triphosphate metabolic process (GO:0009199)
		developmental process (GO:0032502)
		system process (GO:0003008)
		regulation of protein complex assembly (GO:0043254)
		heterocycle catabolic process (GO:0046700)
		cytoskeleton organization (GO:0007010)
		fatty acid catabolic process (GO:0009062)
		leukocyte activation (GO:0045321)
		nuclear-transcribed mRNA catabolic process (GO:0000956)
		Golgi vesicle transport (GO:0048193)
		regulation of biological process (GO:0050789)
		purine-containing compound metabolic process (GO:0072521)
		ribose phosphate biosynthetic process (GO:0046390)
		response to reactive oxygen species (GO:0000302)
		carboxylic acid catabolic process (GO:0046395)
		positive regulation of RNA polymerase II transcriptional preinitiation complex assembly (GO:0045899)
		actin filament organization (GO:0007015)
		positive regulation of protein complex assembly (GO:0031334)
		generation of precursor metabolites and energy (GO:0006091)
		RNA catabolic process (GO:0006401)
		mitochondrial ATP synthesis coupled electron transport (GO:0042775)
		cellular metabolic process (GO:0044237)
		cellular macromolecule localization (GO:0070727)
		protein localization to nucleus (GO:0034504)
		protein targeting (GO:0006605)
		B cell activation (GO:0042113)
		aerobic respiration (GO:0009060)
		sensory perception (GO:0007600)
		adaptive immune response (GO:0002250)
		endoplasmic reticulum to Golgi vesicle-mediated transport (GO:0006888)
		organic substance metabolic process (GO:0071704)
		protein transport (GO:0015031)
		regulation of transcription by RNA polymerase II (GO:0006357)
		cellular response to oxidative stress (GO:0034599)
		response to oxidative stress (GO:0006979)
		inflammatory response (GO:0006954)
		complement activation (GO:0006956)
		mRNA splicing, via spliceosome (GO:0000398)
		cellular macromolecule metabolic process (GO:0044260)
		activation of adenylate cyclase activity (GO:0007190)
		cellular biosynthetic process (GO:0044249)
		glycolytic process (GO:0006096)
		purine nucleoside triphosphate biosynthetic process (GO:0009145)
		establishment of localization in cell (GO:0051649)
		amide biosynthetic process (GO:0043604)
		purine nucleotide biosynthetic process (GO:0006164)
		cellular process (GO:0009987)
		cytoplasmic translation (GO:0002181)
		alternative mRNA splicing, via spliceosome (GO:0000380)
		regulation of signal transduction (GO:0009966)
		oxidative phosphorylation (GO:0006119)
		ribose phosphate metabolic process (GO:0019693)
		regulation of actin filament-based process (GO:0032970)
		B cell receptor signaling pathway (GO:0050853)
		nervous system process (GO:0050877)
		protein localization to endoplasmic reticulum (GO:0070972)
		nuclear export (GO:0051168)
		RNA splicing (GO:0008380)
		maturation of LSU-rRNA (GO:0000470)
		protein localization to organelle (GO:0033365)
		immune response-activating cell surface receptor signaling pathway (GO:0002429)
		purine ribonucleoside triphosphate metabolic process (GO:0009205)
		positive regulation of immune response (GO:0050778)
		translational initiation (GO:0006413)
		purine-containing compound biosynthetic process (GO:0072522)
		nucleotide phosphorylation (GO:0046939)
		nitrogen compound metabolic process (GO:0006807)
		RNA localization (GO:0006403)
		organic acid catabolic process (GO:0016054)
		cellular response to stress (GO:0033554)
		mRNA metabolic process (GO:0016071)
		catabolic process (GO:0009056)
		second-messenger-mediated signaling (GO:0019932)
		biological regulation (GO:0065007)
		response to biotic stimulus (GO:0009607)
		immune effector process (GO:0002252)
		supramolecular fiber organization (GO:0097435)
		protein targeting to mitochondrion (GO:0006626)
		energy coupled proton transport, down electrochemical gradient (GO:0015985)
		adaptive immune response based on somatic recombination of immune receptors built from immunoglobulin superfamily domains (GO:0002460)
		RNA phosphodiester bond hydrolysis, endonucleolytic (GO:0090502)
		signal transduction (GO:0007165)
		intra-Golgi vesicle-mediated transport (GO:0006891)
		cellular localization (GO:0051641)
		regulation of cellular process (GO:0050794)
		lymphocyte mediated immunity (GO:0002449)
		cell differentiation (GO:0030154)
		potassium ion transport (GO:0006813)
		organonitrogen compound catabolic process (GO:1901565)
		organic cyclic compound metabolic process (GO:1901360)
		anatomical structure development (GO:0048856)
		organonitrogen compound biosynthetic process (GO:1901566)
		cofactor metabolic process (GO:0051186)
		cellular amino acid metabolic process (GO:0006520)
		nucleoside triphosphate biosynthetic process (GO:0009142)
		spliceosomal snRNP assembly (GO:0000387)
		actin filament-based process (GO:0030029)
		proton transmembrane transport (GO:1902600)
		carboxylic acid metabolic process (GO:0019752)
		organophosphate biosynthetic process (GO:0090407)
		establishment of protein localization to organelle (GO:0072594)
		actin filament depolymerization (GO:0030042)
		establishment of protein localization (GO:0045184)
		cellular response to stimulus (GO:0051716)
		purine ribonucleotide biosynthetic process (GO:0009152)
		RNA splicing, via transesterification reactions (GO:0000375)
		small molecule catabolic process (GO:0044282)
		immunoglobulin mediated immune response (GO:0016064)
		positive regulation of transcription initiation from RNA polymerase II promoter (GO:0060261)
		transcription by RNA polymerase II (GO:0006366)
		nucleoside phosphate metabolic process (GO:0006753)
		actin cytoskeleton organization (GO:0030036)
		rRNA processing (GO:0006364)
		proteolysis (GO:0006508)
		organelle organization (GO:0006996)
		metabolic process (GO:0008152)
		mitochondrion organization (GO:0007005)
		positive regulation of cytoskeleton organization (GO:0051495)
		chaperone-mediated protein folding (GO:0061077)
		nucleotide metabolic process (GO:0009117)
		translational elongation (GO:0006414)
		protein export from nucleus (GO:0006611)
		organic acid metabolic process (GO:0006082)
		peptide biosynthetic process (GO:0043043)
		regulation of cytosolic calcium ion concentration (GO:0051480)
		actin filament polymerization (GO:0030041)
		cellular amide metabolic process (GO:0043603)
		ion transport (GO:0006811)
		RNA processing (GO:0006396)
		import into nucleus (GO:0051170)
		response to other organism (GO:0051707)
		trans-synaptic signaling (GO:0099537)
		protein-containing complex disassembly (GO:0032984)
		regulation of DNA-templated transcription, initiation (GO:2000142)
		sensory perception of chemical stimulus (GO:0007606)
		regulation of organelle organization (GO:0033043)
		protein-containing complex subunit organization (GO:0043933)
		small molecule metabolic process (GO:0044281)
		ribonucleoprotein complex subunit organization (GO:0071826)
		monocarboxylic acid metabolic process (GO:0032787)
		nucleic acid phosphodiester bond hydrolysis (GO:0090305)
		cellular component biogenesis (GO:0044085)
		positive regulation of leukocyte activation (GO:0002696)
		cilium organization (GO:0044782)
		multicellular organismal process (GO:0032501)
		regulation of intracellular signal transduction (GO:1902531)
		regulation of actin cytoskeleton organization (GO:0032956)
		immune response-regulating cell surface receptor signaling pathway (GO:0002768)
		cell surface receptor signaling pathway (GO:0007166)
		nucleotide biosynthetic process (GO:0009165)
		organic substance catabolic process (GO:1901575)
		cellular protein-containing complex assembly (GO:0034622)
		ribonucleoprotein complex assembly (GO:0022618)
		sulfur compound metabolic process (GO:0006790)
		protein catabolic process (GO:0030163)
		positive regulation of DNA-templated transcription, initiation (GO:2000144)
		RNA export from nucleus (GO:0006405)
		regulation of alternative mRNA splicing, via spliceosome (GO:0000381)
		tricarboxylic acid cycle (GO:0006099)
		energy derivation by oxidation of organic compounds (GO:0015980)
		ATP synthesis coupled electron transport (GO:0042773)
		respiratory electron transport chain (GO:0022904)
		proteasome-mediated ubiquitin-dependent protein catabolic process (GO:0043161)
		regulation of membrane potential (GO:0042391)
		ribonucleoside triphosphate biosynthetic process (GO:0009201)
		ribosomal large subunit assembly (GO:0000027)
		nucleic acid transport (GO:0050657)
		metal ion transport (GO:0030001)
		nucleocytoplasmic transport (GO:0006913)
		protein import (GO:0017038)
		establishment of protein localization to endoplasmic reticulum (GO:0072599)
		amide transport (GO:0042886)
		regulation of lymphocyte activation (GO:0051249)
		cell activation (GO:0001775)
		defense response (GO:0006952)
		immune response-regulating signaling pathway (GO:0002764)
		intracellular transport (GO:0046907)
		cellular protein catabolic process (GO:0044257)
		organic cyclic compound catabolic process (GO:1901361)
		response to bacterium (GO:0009617)
		regulation of RNA splicing (GO:0043484)
		activation of immune response (GO:0002253)
		regulation of actin filament length (GO:0030832)
		mRNA cis splicing, via spliceosome (GO:0045292)
		establishment of localization (GO:0051234)
		heterocycle metabolic process (GO:0046483)
		nucleobase-containing small molecule metabolic process (GO:0055086)
		regulation of immune system process (GO:0002682)
		lymphocyte activation (GO:0046649)
		defense response to other organism (GO:0098542)
		nucleoside phosphate biosynthetic process (GO:1901293)
		organophosphate metabolic process (GO:0019637)
		Arp2/3 complex-mediated actin nucleation (GO:0034314)
		signaling (GO:0023052)
		ribonucleotide metabolic process (GO:0009259)
		mRNA catabolic process (GO:0006402)
		oxoacid metabolic process (GO:0043436)
MSC Muse iPSC	6	cleavage involved in rRNA processing (GO:0000469)
		secondary alcohol metabolic process (GO:1902652)
		cellular modified amino acid metabolic process (GO:0006575)
		mitochondrial transport (GO:0006839)
		RNA phosphodiester bond hydrolysis (GO:0090501)
		cellular protein complex disassembly (GO:0043624)
MSC Non Muse iPSC	17	organic acid biosynthetic process (GO:0016053)
		pigment metabolic process (GO:0042440)
		nucleotide-sugar biosynthetic process (GO:0009226)
		multicellular organism development (GO:0007275)
		anion transport (GO:0006820)
		RNA metabolic process (GO:0016070)
		posttranscriptional regulation of gene expression (GO:0010608)
		organelle assembly (GO:0070925)
		positive regulation of cytosolic calcium ion concentration (GO:0007204)
		carboxylic acid biosynthetic process (GO:0046394)
		maturation of SSU-rRNA from tricistronic rRNA transcript (SSU-rRNA, 5.8S rRNA, LSU-rRNA) (GO:0000462)
		regulation of cellular amide metabolic process (GO:0034248)
		anterior/posterior pattern specification (GO:0009952)
		cellular developmental process (GO:0048869)
		regulation of translation (GO:0006417)
		maturation of 5.8S rRNA (GO:0000460)
		nucleic acid metabolic process (GO:0090304)
Muse Non Muse iPSC	4	mRNA transport (GO:0051028)
		cyclic-nucleotide-mediated signaling (GO:0019935)
		mRNA export from nucleus (GO:0006406)
		mRNA-containing ribonucleoprotein complex export from nucleus (GO:0071427)
MSC Muse Non Muse	19	regulation of RNA biosynthetic process (GO:2001141)
		nucleic acid-templated transcription (GO:0097659)
		protein transport along microtubule (GO:0098840)
		cellular lipid catabolic process (GO:0044242)
		RNA biosynthetic process (GO:0032774)
		positive regulation of actin filament polymerization (GO:0030838)
		Ras protein signal transduction (GO:0007265)
		response to organonitrogen compound (GO:0010243)
		transcription, DNA-templated (GO:0006351)
		intraciliary transport (GO:0042073)
		transport (GO:0006810)
		nucleoside monophosphate metabolic process (GO:0009123)
		vesicle-mediated transport (GO:0016192)
		regulation of transcription, DNA-templated (GO:0006355)
		positive regulation of cellular component organization (GO:0051130)
		regulation of nucleic acid-templated transcription (GO:1903506)
		positive regulation of protein polymerization (GO:0032273)
		microtubule-based protein transport (GO:0099118)
		microtubule bundle formation (GO:0001578)
MSC iPSC	6	positive regulation of signaling (GO:0023056)
		positive regulation of biological process (GO:0048518)
		cellular divalent inorganic cation homeostasis (GO:0072503)
		pteridine-containing compound metabolic process (GO:0042558)
		glucose metabolic process (GO:0006006)
		nucleobase metabolic process (GO:0009112)
Muse iPSC	5	ribosome localization (GO:0033750)
		mitochondrial electron transport, ubiquinol to cytochrome c (GO:0006122)
		rRNA-containing ribonucleoprotein complex export from nucleus (GO:0071428)
		ribosomal subunit export from nucleus (GO:0000054)
		pre-replicative complex assembly involved in nuclear cell cycle DNA replication (GO:0006267)
Non Muse iPSC	14	mitotic cell cycle process (GO:1903047)
		regulation of cAMP-mediated signaling (GO:0043949)
		cell population proliferation (GO:0008283)
		phagocytosis (GO:0006909)
		adenylate cyclase-modulating G protein-coupled receptor signaling pathway (GO:0007188)
		mitotic nuclear division (GO:0140014)
		cell fate commitment (GO:0045165)
		mitochondrial gene expression (GO:0140053)
		cAMP-mediated signaling (GO:0019933)
		system development (GO:0048731)
		mitotic cell cycle (GO:0000278)
		cell chemotaxis (GO:0060326)
		G protein-coupled receptor signaling pathway, coupled to cyclic nucleotide second messenger (GO:0007187)
		glucose 6-phosphate metabolic process (GO:0051156)
MSC Muse	15	vesicle targeting, trans-Golgi to periciliary membrane compartment (GO:0097712)
		protein localization to cilium (GO:0061512)
		ciliary transition zone assembly (GO:1905349)
		regulation of macromolecule biosynthetic process (GO:0010556)
		small GTPase mediated signal transduction (GO:0007264)
		regulation of cellular macromolecule biosynthetic process (GO:2000112)
		axoneme assembly (GO:0035082)
		alcohol metabolic process (GO:0006066)
		cilium assembly (GO:0060271)
		mitochondrial electron transport, cytochrome c to oxygen (GO:0006123)
		localization (GO:0051179)
		regulation of cellular biosynthetic process (GO:0031326)
		aerobic electron transport chain (GO:0019646)
		intraciliary transport involved in cilium assembly (GO:0035735)
		regulation of biosynthetic process (GO:0009889)
MSC Non Muse	14	heme metabolic process (GO:0042168)
		protein N-linked glycosylation (GO:0006487)
		retrograde vesicle-mediated transport, Golgi to endoplasmic reticulum (GO:0006890)
		retrograde transport, endosome to Golgi (GO:0042147)
		positive regulation of organelle organization (GO:0010638)
		tetrapyrrole metabolic process (GO:0033013)
		cell adhesion (GO:0007155)
		regulation of cell projection assembly (GO:0060491)
		heme biosynthetic process (GO:0006783)
		Golgi vesicle budding (GO:0048194)
		porphyrin-containing compound metabolic process (GO:0006778)
		endosome transport via multivesicular body sorting pathway (GO:0032509)
		biological adhesion (GO:0022610)
		endosomal transport (GO:0016197)
Muse Non Muse	6	negative regulation of RNA biosynthetic process (GO:1902679)
		negative regulation of transcription, DNA-templated (GO:0045892)
		positive regulation of transcription, DNA-templated (GO:0045893)
		positive regulation of RNA biosynthetic process (GO:1902680)
		positive regulation of nucleic acid-templated transcription (GO:1903508)
		negative regulation of nucleic acid-templated transcription (GO:1903507)
iPSC	44	chromatin organization (GO:0006325)
		posttranslational protein targeting to endoplasmic reticulum membrane (GO:0006620)
		regulation of ion transmembrane transport (GO:0034765)
		RNA 3'-end processing (GO:0031123)
		response to lipopolysaccharide (GO:0032496)
		pyrimidine nucleobase metabolic process (GO:0006206)
		DNA repair (GO:0006281)
		RNA modification (GO:0009451)
		response to molecule of bacterial origin (GO:0002237)
		macromolecule methylation (GO:0043414)
		regulation of transmembrane transport (GO:0034762)
		mRNA 3'-end processing (GO:0031124)
		macromolecule biosynthetic process (GO:0009059)
		divalent inorganic cation homeostasis (GO:0072507)
		methylation (GO:0032259)
		positive regulation of cell communication (GO:0010647)
		DNA unwinding involved in DNA replication (GO:0006268)
		response to toxic substance (GO:0009636)
		DNA replication (GO:0006260)
		regulation of cell population proliferation (GO:0042127)
		histone modification (GO:0016570)
		intracellular signal transduction (GO:0035556)
		tRNA metabolic process (GO:0006399)
		regulation of ion transport (GO:0043269)
		negative regulation of actin filament polymerization (GO:0030837)
		folic acid-containing compound metabolic process (GO:0006760)
		DNA strand elongation involved in DNA replication (GO:0006271)
		cellular macromolecule biosynthetic process (GO:0034645)
		peptidyl-lysine modification (GO:0018205)
		DNA biosynthetic process (GO:0071897)
		maturation of 5.8S rRNA from tricistronic rRNA transcript (SSU-rRNA, 5.8S rRNA, LSU-rRNA) (GO:0000466)
		chromosome organization (GO:0051276)
		mRNA polyadenylation (GO:0006378)
		regulation of response to external stimulus (GO:0032101)
		chemotaxis (GO:0006935)
		double-strand break repair via break-induced replication (GO:0000727)
		DNA-dependent DNA replication (GO:0006261)
		regulation of GTPase activity (GO:0043087)
		mitochondrial RNA metabolic process (GO:0000959)
		rRNA modification (GO:0000154)
		reactive oxygen species metabolic process (GO:0072593)
		regulation of molecular function (GO:0065009)
		positive regulation of lipase activity (GO:0060193)
		taxis (GO:0042330)
MSC	16	organelle membrane fusion (GO:0090174)
		hexose metabolic process (GO:0019318)
		positive regulation of macromolecule metabolic process (GO:0010604)
		cellular calcium ion homeostasis (GO:0006874)
		carbohydrate metabolic process (GO:0005975)
		proteasome assembly (GO:0043248)
		cell-cell adhesion via plasma-membrane adhesion molecules (GO:0098742)
		organelle fusion (GO:0048284)
		COPII-coated vesicle budding (GO:0090114)
		monosaccharide metabolic process (GO:0005996)
		attachment of spindle microtubules to kinetochore (GO:0008608)
		positive regulation of cellular process (GO:0048522)
		organelle localization (GO:0051640)
		organic anion transport (GO:0015711)
		pyrimidine nucleotide metabolic process (GO:0006220)
		vesicle fusion (GO:0006906)
Muse	28	negative regulation of biosynthetic process (GO:0009890)
		response to topologically incorrect protein (GO:0035966)
		regulation of endocytosis (GO:0030100)
		negative regulation of cellular macromolecule biosynthetic process (GO:2000113)
		negative regulation of cellular biosynthetic process (GO:0031327)
		protein depolymerization (GO:0051261)
		negative regulation of macromolecule biosynthetic process (GO:0010558)
		coenzyme metabolic process (GO:0006732)
		regulation of RNA metabolic process (GO:0051252)
		regulation of endopeptidase activity (GO:0052548)
		negative regulation of nucleobase-containing compound metabolic process (GO:0045934)
		negative regulation of transcription by RNA polymerase II (GO:0000122)
		regulation of peptidase activity (GO:0052547)
		negative regulation of RNA metabolic process (GO:0051253)
		ubiquitin-dependent ERAD pathway (GO:0030433)
		response to nitrogen compound (GO:1901698)
		inner mitochondrial membrane organization (GO:0007007)
		cytoplasmic mRNA processing body assembly (GO:0033962)
		organic hydroxy compound metabolic process (GO:1901615)
		cristae formation (GO:0042407)
		regulation of proteolysis (GO:0030162)
		response to endoplasmic reticulum stress (GO:0034976)
		inositol phosphate-mediated signaling (GO:0048016)
		positive regulation of transcription by RNA polymerase II (GO:0045944)
		regulation of nucleobase-containing compound metabolic process (GO:0019219)
		cellular response to topologically incorrect protein (GO:0035967)
		mitochondrial membrane organization (GO:0007006)
		regulation of primary metabolic process (GO:0080090)
Non Muse	18	cation transport (GO:0006812)
		chemokine-mediated signaling pathway (GO:0070098)
		cellular response to chemokine (GO:1990869)
		multivesicular body sorting pathway (GO:0071985)
		cellular protein modification process (GO:0006464)
		cellular response to lipopolysaccharide (GO:0071222)
		mitochondrial translation (GO:0032543)
		cellular response to molecule of bacterial origin (GO:0071219)
		phosphate-containing compound metabolic process (GO:0006796)
		protein modification by small protein conjugation (GO:0032446)
		macromolecule modification (GO:0043412)
		phosphorus metabolic process (GO:0006793)
		cellular response to biotic stimulus (GO:0071216)
		protein modification by small protein conjugation or removal (GO:0070647)
		late endosome to vacuole transport (GO:0045324)
		response to chemokine (GO:1990868)
		protein modification process (GO:0036211)
		protein K63-linked ubiquitination (GO:0070534)

## Sheet: Cellular component
Cellular component
Names	total	elements
MSC Muse Non Muse iPSC	147	intracellular part (GO:0044424)
		actin filament (GO:0005884)
		cytoplasm (GO:0005737)
		Golgi-associated vesicle (GO:0005798)
		anchoring junction (GO:0070161)
		membrane coat (GO:0030117)
		cation channel complex (GO:0034703)
		eukaryotic translation initiation factor 3 complex (GO:0005852)
		mitochondrial respirasome (GO:0005746)
		mitochondrial inner membrane (GO:0005743)
		proteasome regulatory particle, lid subcomplex (GO:0008541)
		ribonucleoprotein complex (GO:1990904)
		Prp19 complex (GO:0000974)
		cellular_component (GO:0005575)
		cytosolic large ribosomal subunit (GO:0022625)
		cytoplasmic vesicle part (GO:0044433)
		mitochondrial small ribosomal subunit (GO:0005763)
		Sm-like protein family complex (GO:0120114)
		cell surface (GO:0009986)
		intrinsic component of plasma membrane (GO:0031226)
		stress fiber (GO:0001725)
		mitochondrion (GO:0005739)
		coated vesicle (GO:0030135)
		cytosolic small ribosomal subunit (GO:0022627)
		polymeric cytoskeletal fiber (GO:0099513)
		U2 snRNP (GO:0005686)
		intracellular organelle lumen (GO:0070013)
		envelope (GO:0031975)
		inner mitochondrial membrane protein complex (GO:0098800)
		small ribosomal subunit (GO:0015935)
		supramolecular fiber (GO:0099512)
		plasma membrane bounded cell projection (GO:0120025)
		cytoskeleton (GO:0005856)
		plasma membrane part (GO:0044459)
		mitochondrial part (GO:0044429)
		intracellular membrane-bounded organelle (GO:0043231)
		cytosol (GO:0005829)
		organelle envelope (GO:0031967)
		U5 snRNP (GO:0005682)
		chaperonin-containing T-complex (GO:0005832)
		integral component of plasma membrane (GO:0005887)
		mitochondrial matrix (GO:0005759)
		membrane protein complex (GO:0098796)
		membrane part (GO:0044425)
		proteasome core complex, alpha-subunit complex (GO:0019773)
		non-membrane-bounded organelle (GO:0043228)
		Golgi-associated vesicle membrane (GO:0030660)
		intraciliary transport particle (GO:0030990)
		mitochondrial envelope (GO:0005740)
		external side of plasma membrane (GO:0009897)
		cilium (GO:0005929)
		cytosolic part (GO:0044445)
		nuclear envelope (GO:0005635)
		mitochondrial membrane (GO:0031966)
		extracellular space (GO:0005615)
		cytoplasmic part (GO:0044444)
		peptidase complex (GO:1905368)
		endoplasmic reticulum (GO:0005783)
		intracellular organelle (GO:0043229)
		extracellular region (GO:0005576)
		preribosome (GO:0030684)
		side of membrane (GO:0098552)
		organelle (GO:0043226)
		bounding membrane of organelle (GO:0098588)
		nucleus (GO:0005634)
		cell part (GO:0044464)
		oxidoreductase complex (GO:1990204)
		actomyosin (GO:0042641)
		Lsm2-8 complex (GO:0120115)
		nuclear pore (GO:0005643)
		cell (GO:0005623)
		cytosolic ribosome (GO:0022626)
		supramolecular complex (GO:0099080)
		small nucleolar ribonucleoprotein complex (GO:0005732)
		focal adhesion (GO:0005925)
		U6 snRNP (GO:0005688)
		proteasome accessory complex (GO:0022624)
		respiratory chain complex (GO:0098803)
		ciliary part (GO:0044441)
		small nuclear ribonucleoprotein complex (GO:0030532)
		ribosome (GO:0005840)
		endomembrane system (GO:0012505)
		whole membrane (GO:0098805)
		nuclear speck (GO:0016607)
		ribosomal subunit (GO:0044391)
		U1 snRNP (GO:0005685)
		organellar ribosome (GO:0000313)
		cortical actin cytoskeleton (GO:0030864)
		membrane-bounded organelle (GO:0043227)
		integral component of membrane (GO:0016021)
		U4/U6 x U5 tri-snRNP complex (GO:0046540)
		nucleolus (GO:0005730)
		preribosome, large subunit precursor (GO:0030687)
		plasma membrane region (GO:0098590)
		proteasome regulatory particle (GO:0005838)
		proteasome regulatory particle, base subcomplex (GO:0008540)
		mitochondrial ribosome (GO:0005761)
		Unclassified (UNCLASSIFIED)
		catalytic step 2 spliceosome (GO:0071013)
		extracellular region part (GO:0044421)
		coated membrane (GO:0048475)
		organelle membrane (GO:0031090)
		vacuole (GO:0005773)
		polysome (GO:0005844)
		organelle inner membrane (GO:0019866)
		spliceosomal complex (GO:0005681)
		organelle part (GO:0044422)
		t-UTP complex (GO:0034455)
		Arp2/3 protein complex (GO:0005885)
		intracellular non-membrane-bounded organelle (GO:0043232)
		mitochondrial membrane part (GO:0044455)
		protein-containing complex (GO:0032991)
		ion channel complex (GO:0034702)
		catalytic complex (GO:1902494)
		endopeptidase complex (GO:1905369)
		U2-type spliceosomal complex (GO:0005684)
		cytoskeletal part (GO:0044430)
		adherens junction (GO:0005912)
		endosome membrane (GO:0010008)
		respirasome (GO:0070469)
		U12-type spliceosomal complex (GO:0005689)
		coated vesicle membrane (GO:0030662)
		large ribosomal subunit (GO:0015934)
		leaflet of membrane bilayer (GO:0097478)
		mitochondrial large ribosomal subunit (GO:0005762)
		organelle lumen (GO:0043233)
		nuclear lumen (GO:0031981)
		spliceosomal snRNP complex (GO:0097525)
		actin cytoskeleton (GO:0015629)
		nuclear part (GO:0044428)
		transmembrane transporter complex (GO:1902495)
		proteasome complex (GO:0000502)
		intracellular (GO:0005622)
		intracellular organelle part (GO:0044446)
		COPI-coated vesicle (GO:0030137)
		COPI vesicle coat (GO:0030126)
		membrane-enclosed lumen (GO:0031974)
		cell projection (GO:0042995)
		transporter complex (GO:1990351)
		90S preribosome (GO:0030686)
		U4 snRNP (GO:0005687)
		mitochondrial protein complex (GO:0098798)
		supramolecular polymer (GO:0099081)
		intrinsic component of membrane (GO:0031224)
		actin filament bundle (GO:0032432)
		COP9 signalosome (GO:0008180)
		nucleolar part (GO:0044452)
MSC Muse iPSC	2	cell cortex part (GO:0044448)
		cell cortex (GO:0005938)
MSC Non Muse iPSC	9	small-subunit processome (GO:0032040)
		endoplasmic reticulum-Golgi intermediate compartment (GO:0005793)
		plasma membrane bounded cell projection part (GO:0120038)
		ciliary plasm (GO:0097014)
		receptor complex (GO:0043235)
		neuron projection (GO:0043005)
		cell projection part (GO:0044463)
		axoneme (GO:0005930)
		neuron part (GO:0097458)
Muse Non Muse iPSC	5	nuclear body (GO:0016604)
		cytoplasmic ribonucleoprotein granule (GO:0036464)
		cell junction (GO:0030054)
		U2-type prespliceosome (GO:0071004)
		ribonucleoprotein granule (GO:0035770)
MSC Muse Non Muse	10	cortical cytoskeleton (GO:0030863)
		NADH dehydrogenase complex (GO:0030964)
		endosomal part (GO:0044440)
		respiratory chain complex I (GO:0045271)
		endoplasmic reticulum part (GO:0044432)
		endosome (GO:0005768)
		vesicle (GO:0031982)
		intracellular vesicle (GO:0097708)
		cytoplasmic vesicle (GO:0031410)
		mitochondrial respiratory chain complex I (GO:0005747)
Non Muse iPSC	4	nucleoplasm (GO:0005654)
		plasma membrane (GO:0005886)
		P-body (GO:0000932)
		preribosome, small subunit precursor (GO:0030688)
MSC Muse	8	endoplasmic reticulum membrane (GO:0005789)
		proton-transporting two-sector ATPase complex (GO:0016469)
		nuclear outer membrane-endoplasmic reticulum membrane network (GO:0042175)
		serine/threonine protein kinase complex (GO:1902554)
		RNA polymerase II transcription factor complex (GO:0090575)
		nuclear transcription factor complex (GO:0044798)
		protein kinase complex (GO:1902911)
		transcription factor complex (GO:0005667)
MSC Non Muse	2	ER to Golgi transport vesicle membrane (GO:0012507)
		COPII-coated ER to Golgi transport vesicle (GO:0030134)
iPSC	26	mitochondrial outer membrane (GO:0005741)
		CMG complex (GO:0071162)
		ATPase complex (GO:1904949)
		nuclear chromatin (GO:0000790)
		chromatin (GO:0000785)
		cell periphery (GO:0071944)
		MCM complex (GO:0042555)
		chromosome (GO:0005694)
		organelle outer membrane (GO:0031968)
		histone deacetylase complex (GO:0000118)
		nuclear replication fork (GO:0043596)
		mRNA cleavage factor complex (GO:0005849)
		outer membrane (GO:0019867)
		exocyst (GO:0000145)
		transferase complex, transferring phosphorus-containing groups (GO:0061695)
		nuclear chromosome (GO:0000228)
		MCM core complex (GO:0097373)
		nuclear chromosome part (GO:0044454)
		chromosomal part (GO:0044427)
		DNA replication preinitiation complex (GO:0031261)
		membrane (GO:0016020)
		GINS complex (GO:0000811)
		DNA helicase complex (GO:0033202)
		nucleoplasm part (GO:0044451)
		replication fork (GO:0005657)
		RNA polymerase III complex (GO:0005666)
MSC	5	SNARE complex (GO:0031201)
		cytoplasmic vesicle membrane (GO:0030659)
		late endosome (GO:0005770)
		vesicle membrane (GO:0012506)
		nuclear periphery (GO:0034399)
Muse	6	intrinsic component of mitochondrial membrane (GO:0098573)
		integral component of mitochondrial membrane (GO:0032592)
		cytoplasmic stress granule (GO:0010494)
		mitochondrial proton-transporting ATP synthase complex (GO:0005753)
		proton-transporting ATP synthase complex (GO:0045259)
		actin cortical patch (GO:0030479)
Non Muse	5	SMN complex (GO:0032797)
		transcription export complex (GO:0000346)
		vesicle tethering complex (GO:0099023)
		mitochondrial intermembrane space (GO:0005758)
		plasma membrane protein complex (GO:0098797)

## Sheet: Molecular function
Molecular function
Names	total	elements
MSC Muse Non Muse iPSC	97	RNA binding (GO:0003723)
		voltage-gated cation channel activity (GO:0022843)
		receptor ligand activity (GO:0048018)
		transition metal ion binding (GO:0046914)
		polyubiquitin modification-dependent protein binding (GO:0031593)
		ATPase activity (GO:0016887)
		translation initiation factor activity (GO:0003743)
		signaling receptor binding (GO:0005102)
		heat shock protein binding (GO:0031072)
		carbon-oxygen lyase activity (GO:0016835)
		ATP binding (GO:0005524)
		lyase activity (GO:0016829)
		ion channel activity (GO:0005216)
		sequence-specific double-stranded DNA binding (GO:1990837)
		molecular_function (GO:0003674)
		regulatory region nucleic acid binding (GO:0001067)
		ion gated channel activity (GO:0022839)
		actin binding (GO:0003779)
		small molecule binding (GO:0036094)
		catalytic activity, acting on a protein (GO:0140096)
		carbohydrate derivative binding (GO:0097367)
		drug binding (GO:0008144)
		ATPase activity, coupled (GO:0042623)
		DNA-binding transcription factor activity, RNA polymerase II-specific (GO:0000981)
		G protein-coupled receptor activity (GO:0004930)
		hydro-lyase activity (GO:0016836)
		hydrolase activity, acting on acid anhydrides, in phosphorus-containing anhydrides (GO:0016818)
		DNA binding (GO:0003677)
		pyrophosphatase activity (GO:0016462)
		transmembrane transporter activity (GO:0022857)
		isomerase activity (GO:0016853)
		hydrolase activity, acting on acid anhydrides (GO:0016817)
		voltage-gated potassium channel activity (GO:0005249)
		ligase activity (GO:0016874)
		ion binding (GO:0043167)
		intramolecular transferase activity (GO:0016866)
		metal ion transmembrane transporter activity (GO:0046873)
		potassium ion transmembrane transporter activity (GO:0015079)
		inorganic molecular entity transmembrane transporter activity (GO:0015318)
		nucleoside-triphosphatase activity (GO:0017111)
		ribonucleotide binding (GO:0032553)
		ubiquitin binding (GO:0043130)
		hydrolase activity (GO:0016787)
		GTPase activity (GO:0003924)
		heterocyclic compound binding (GO:1901363)
		signaling receptor activator activity (GO:0030546)
		double-stranded DNA binding (GO:0003690)
		purine nucleotide binding (GO:0017076)
		transcription regulator activity (GO:0140110)
		DNA-binding transcription factor activity (GO:0003700)
		mRNA binding (GO:0003729)
		potassium channel activity (GO:0005267)
		oxidoreductase activity (GO:0016491)
		ion transmembrane transporter activity (GO:0015075)
		transmembrane signaling receptor activity (GO:0004888)
		Unclassified (UNCLASSIFIED)
		catalytic activity (GO:0003824)
		ribonucleoprotein complex binding (GO:0043021)
		transcription regulatory region sequence-specific DNA binding (GO:0000976)
		neurotransmitter receptor activity (GO:0030594)
		cytokine receptor activity (GO:0004896)
		rRNA binding (GO:0019843)
		gated channel activity (GO:0022836)
		cytoskeletal protein binding (GO:0008092)
		cation channel activity (GO:0005261)
		channel activity (GO:0015267)
		signaling receptor activity (GO:0038023)
		cofactor binding (GO:0048037)
		structural constituent of ribosome (GO:0003735)
		molecular transducer activity (GO:0060089)
		neurotransmitter binding (GO:0042165)
		passive transmembrane transporter activity (GO:0022803)
		electron transfer activity (GO:0009055)
		protein-containing complex binding (GO:0044877)
		sequence-specific DNA binding (GO:0043565)
		receptor regulator activity (GO:0030545)
		RNA polymerase II regulatory region DNA binding (GO:0001012)
		RNA polymerase II regulatory region sequence-specific DNA binding (GO:0000977)
		unfolded protein binding (GO:0051082)
		cytokine binding (GO:0019955)
		cation transmembrane transporter activity (GO:0008324)
		GTP binding (GO:0005525)
		nucleoside phosphate binding (GO:1901265)
		oxidoreductase activity, acting on the CH-OH group of donors, NAD or NADP as acceptor (GO:0016616)
		actin filament binding (GO:0051015)
		enzyme binding (GO:0019899)
		anion binding (GO:0043168)
		purine ribonucleotide binding (GO:0032555)
		nucleotide binding (GO:0000166)
		structural molecule activity (GO:0005198)
		chaperone binding (GO:0051087)
		binding (GO:0005488)
		transcription regulatory region DNA binding (GO:0044212)
		nucleic acid binding (GO:0003676)
		purine ribonucleoside triphosphate binding (GO:0035639)
		organic cyclic compound binding (GO:0097159)
		translation regulator activity (GO:0045182)
MSC Muse iPSC	2	single-stranded RNA binding (GO:0003727)
		cytochrome-c oxidase activity (GO:0004129)
MSC Non Muse iPSC	13	secondary active transmembrane transporter activity (GO:0015291)
		translation initiation factor binding (GO:0031369)
		voltage-gated ion channel activity (GO:0005244)
		catalytic activity, acting on RNA (GO:0140098)
		voltage-gated channel activity (GO:0022832)
		peptide receptor activity (GO:0001653)
		G protein-coupled peptide receptor activity (GO:0008528)
		cytokine activity (GO:0005125)
		structural constituent of nuclear pore (GO:0017056)
		inorganic cation transmembrane transporter activity (GO:0022890)
		transporter activity (GO:0005215)
		transferase activity (GO:0016740)
		cytokine receptor binding (GO:0005126)
MSC Muse Non Muse	6	ligase activity, forming carbon-sulfur bonds (GO:0016877)
		peptidase activity, acting on L-amino acid peptides (GO:0070011)
		endopeptidase activity (GO:0004175)
		ubiquitin-like modifier activating enzyme activity (GO:0008641)
		peptidase activity (GO:0008233)
		protein binding (GO:0005515)
MSC iPSC	4	anion transmembrane transporter activity (GO:0008509)
		protein phosphatase binding (GO:0019903)
		RNA polymerase II proximal promoter sequence-specific DNA binding (GO:0000978)
		oligosaccharyl transferase activity (GO:0004576)
Muse iPSC	2	signal sequence binding (GO:0005048)
		ubiquitin-like protein ligase activity (GO:0061659)
Non Muse iPSC	6	basal transcription machinery binding (GO:0001098)
		RNA polymerase II complex binding (GO:0000993)
		basal RNA polymerase II transcription machinery binding (GO:0001099)
		proteasome binding (GO:0070628)
		snRNA binding (GO:0017069)
		snoRNA binding (GO:0030515)
MSC Muse	1	metal ion binding (GO:0046872)
MSC Non Muse	6	organic acid transmembrane transporter activity (GO:0005342)
		enzyme regulator activity (GO:0030234)
		hormone binding (GO:0042562)
		organic anion transmembrane transporter activity (GO:0008514)
		carboxylic acid transmembrane transporter activity (GO:0046943)
		antiporter activity (GO:0015297)
iPSC	22
		carbon-carbon lyase activity (GO:0016830)
		nuclease activity (GO:0004518)
		RNA polymerase activity (GO:0097747)
		catalytic activity, acting on DNA (GO:0140097)
		RNA methyltransferase activity (GO:0008173)
		RNA polymerase III activity (GO:0001056)
		exonuclease activity (GO:0004527)
		protein serine/threonine phosphatase activity (GO:0004722)
		transferase activity, transferring one-carbon groups (GO:0016741)
		nucleotidyltransferase activity (GO:0016779)
		histone binding (GO:0042393)
		phosphatase binding (GO:0019902)
		hydrolase activity, acting on ester bonds (GO:0016788)
		single-stranded DNA binding (GO:0003697)
		DNA-dependent ATPase activity (GO:0008094)
		S-adenosylmethionine-dependent methyltransferase activity (GO:0008757)
		G protein-coupled receptor binding (GO:0001664)
		3'-5' DNA helicase activity (GO:0043138)
		5'-3' RNA polymerase activity (GO:0034062)
		DNA-directed 5'-3' RNA polymerase activity (GO:0003899)
		modification-dependent protein binding (GO:0140030)
MSC	2	ubiquitin-like protein ligase binding (GO:0044389)
		ubiquitin protein ligase binding (GO:0031625)
Muse	9	proton transmembrane transporter activity (GO:0015078)
		ubiquitin protein ligase activity (GO:0061630)
		oxidoreductase activity, acting on peroxide as acceptor (GO:0016684)
		ribosome binding (GO:0043022)
		TBP-class protein binding (GO:0017025)
		sterol binding (GO:0032934)
		cell adhesion molecule binding (GO:0050839)
		protease binding (GO:0002020)
		peptidase regulator activity (GO:0061134)
Non Muse	5	ammonium ion binding (GO:0070405)
		nucleoside-triphosphatase regulator activity (GO:0060589)
		sodium ion transmembrane transporter activity (GO:0015081)
		DNA-binding transcription activator activity, RNA polymerase II-specific (GO:0001228)
		DNA-binding transcription activator activity (GO:0001216)

## Sheet: Pathway
Pathway
Names	total	elements
MSC Muse Non Muse iPSC	12	Parkinson disease (P00049)
		Huntington disease (P00029)
		FAS signaling pathway (P00020)
		Integrin signalling pathway (P00034)
		De novo purine biosynthesis (P02738)
		Unclassified (UNCLASSIFIED)
		Glycolysis (P00024)
		mRNA splicing (P00058)
		FGF signaling pathway (P00021)
		Ras Pathway (P04393)
		Cytoskeletal regulation by Rho GTPase (P00016)
		Ubiquitin proteasome pathway (P00060)
MSC Muse iPSC	1	Cell cycle (P00013)
MSC Non Muse iPSC	1	Pentose phosphate pathway (P02762)
MSC Muse Non Muse	4	EGF receptor signaling pathway (P00018)
		CCKR signaling map (P06959)
		Apoptosis signaling pathway (P00006)
		Gonadotropin-releasing hormone receptor pathway (P06664)
MSC iPSC	1	Mannose metabolism (P02752)
Muse iPSC	2	Axon guidance mediated by semaphorins (P00007)
		Angiotensin II-stimulated signaling through G proteins and beta-arrestin (P05911)
MSC Non Muse	1	Angiogenesis (P00005)
iPSC	3	DNA replication (P00017)
		De novo pyrimidine ribonucleotides biosythesis (P02740)
		Succinate to proprionate conversion (P02777)
MSC	1	Serine glycine biosynthesis (P02776)
Muse	6	Pyruvate metabolism (P02772)
		ATP synthesis (P02721)
		Insulin/IGF pathway-mitogen activated protein kinase kinase/MAP kinase cascade (P00032)
		Cholesterol biosynthesis (P00014)
		Pyrimidine Metabolism (P02771)
		Inflammation mediated by chemokine and cytokine signaling pathway (P00031)
Non Muse	1	VEGF signaling pathway (P00056)
