# Supplementary material for: Why Do Muse Stem Cells Present an Enduring Stress Capacity? Hints from a Comparative Proteome Analysis
Source: Int J Mol Sci. 2021 Feb 19;22(4):2064. doi: 10.3390/ijms22042064 (PMC7922977; doi:10.3390/ijms22042064)
Supplement: Supplementary file 1 [file ijms-22-02064-s001.zip › Supplementary file 6.xlsx]

## Sheet: control IPSCs
Pathway identifier	Pathway name	#Entities found	#Entities total	#Interactors found	#Interactors total	Entities ratio	Entities pValue	Entities FDR	#Reactions found	#Reactions total	Reactions ratio	Species identifier	Species name	Submitted entities found	Mapped entities	Submitted entities hit interactor	Interacts with	Found reaction identifiers
R-HSA-72689	Formation of a pool of free 40S subunits	89	106	4	6	0.00730329337191677	1.1102230246251565E-16	3.164135620181696E-14	2	2	1.5748031496062991E-4	9606	Homo sapiens	RPL4;RPL5;RPL3;RPL32;RPL31;RPL34;RRP1;SMC3;RPL8;RPL10A;RPL9;RPL6;RPL7;RPS15;RPS16;RPS19;RPS18;RUVBL2;RPL36;RPL38;RPL37;RPS11;SBF2;RPS10;RPS13;TGM2;RPS12;RPS9;RPS7;RPL21;RPS8;EIF1AX;RPS5;RPL23;RPS6;RPL22;RPSA;RPL9P7;RPL9P8;RPL9P9;EEF1A1;RPL24;VDAC2;RPL27;RPL26;RPL29;RPL28;ABCB7;ABHD5;RPS26;RPS25;RPS28;GNL3L;RPS27;RPS29;RPL27A;RPS21;RPS24;RPS23;RPLP1;RPLP0;LPCAT1;ARHGAP1;MED15;RPS4X;MRC2;RPL7A;TMSB…	Q9Y3U8;P23396;O75821;Q71UM5;P62917;P62081;P62280;P18124;Q8TD47;O00303;P39019;P62750;P62277;P47914;P30050;P39023;P62273;P62910;Q6P5R6;P46783;P83731;P62913;P62753;Q07020;O15372;P46782;P46781;P36578;P84098;P62244;P63173;P61353;P62241;P62888;P61313;Q7L2H7;P62847;P05386;P46777;P46776;P27635;P60228;P62841;P05387;P46779;P05388;P61513;Q9UNX3;P46778;P49207;P62249;P61927;P25398;P55884;P32969;Q02878;P50914;…	EIF5;RAN;EIF3A;EIF3C	P47813	R-HSA-72673;R-HSA-72676
R-HSA-72706	GTP hydrolysis and joining of the 60S ribosomal subunit	99	120	21	47	0.00826787928896238	1.1102230246251565E-16	3.164135620181696E-14	3	3	2.3622047244094488E-4	9606	Homo sapiens	RPL4;EIF4A2;RPL5;EIF4A1;RPL3;RPL32;RPL31;RPL34;RRP1;SMC3;RPL8;RPL10A;RPL9;RPL6;RPL7;RPS15;RPS16;RPS19;RPS18;RUVBL2;RPL36;RPL38;RPL37;RPS11;SBF2;RPS10;RPS13;TGM2;RPS12;EIF2A;RPS9;RPS7;RPL21;RPS8;EIF1AX;RPS5;RPL23;RPS6;RPL22;RPSA;RPL9P7;RPL9P8;RPL9P9;EEF1A1;XRN2;RPL24;VDAC2;RPL27;RPL26;RPL29;RPL28;ABCB7;ABHD5;EIF2S2;EIF2S1;RPS26;RPS25;RPS28;EIF2S3;GNL3L;EIF5;RPS27;RPS29;RPL27A;RPS21;RPS24;EIF4G1;RP…	P23396;O75821;P62917;P62081;P18124;Q8TD47;O00303;Q04637;O60841;P62750;P47914;P62910;Q6P5R6;P46783;P83731;P62913;P62753;O15372;P46782;P46781;P36578;P41091;P84098;P62244;P63173;P62241;P62888;P61313;P20042;P46777;P46776;P27635;P60228;P46779;P46778;P62249;P25398;P63220;P40429;P62899;P08708;P26373;P62829;P18077;P42677;Q99613;P62266;P15880;P62263;P62701;Q14240;P62269;P62424;Q9Y3U8;Q71UM5;P62280;P39019;…	EIF4G1;RAN;EIF3A;EIF4E;EIF1AX;PABPC1;EIF3A;EIF3C;EIF4A1;EIF4A2;PLK1;PPP2CA;GEMIN5;RPS6;EIF4EBP1;EIF4EBP2;RBM4;EIF5;G3BP1;LRPPRC;CNOT7	Q04637;P47813;Q15056;P23588;P55010;P06730	R-HSA-72672;R-HSA-72619;R-HSA-72671
R-HSA-156827	L13a-mediated translational silencing of Ceruloplasmin expression	98	120	0	2	0.00826787928896238	1.1102230246251565E-16	3.164135620181696E-14	3	3	2.3622047244094488E-4	9606	Homo sapiens	RPL4;EIF4A2;RPL5;EIF4A1;RPL3;RPL32;RPL31;RPL34;RRP1;SMC3;RPL8;RPL10A;RPL9;RPL6;RPL7;RPS15;RPS16;RPS19;RPS18;RUVBL2;RPL36;RPL38;RPL37;RPS11;SBF2;RPS10;RPS13;TGM2;RPS12;EIF2A;RPS9;RPS7;RPL21;RPS8;EIF1AX;RPS5;RPL23;RPS6;RPL22;RPSA;RPL9P7;RPL9P8;RPL9P9;EEF1A1;XRN2;RPL24;VDAC2;RPL27;RPL26;RPL29;RPL28;ABCB7;ABHD5;EIF2S2;EIF2S1;RPS26;RPS25;RPS28;EIF2S3;GNL3L;RPS27;RPS29;RPL27A;RPS21;RPS24;EIF4G1;RPS23;R…				R-HSA-156832;R-HSA-156823;R-HSA-156826
R-HSA-975956	Nonsense Mediated Decay (NMD) independent of the Exon Junction Complex (EJC)	81	101	10	23	0.006958798401543337	1.1102230246251565E-16	3.164135620181696E-14	1	1	7.874015748031496E-5	9606	Homo sapiens	RPL4;RPL5;RPL3;RPL32;RPL31;RPLP1;RPL34;RRP1;RPLP0;LPCAT1;ARHGAP1;RPL10A;SMC3;RPL8;MED15;RPL9;RPL6;RPL7;RPS4X;RPS15;MRC2;RPL7A;RPS16;RPS19;RPS18;RUVBL2;TMSB4X;RNPEP;RPL36;RPLP2;RPL38;RPL37;RPS11;RPS10;RPS13;RPS12;RPS9;RPS7;RPL21;RPS8;NCBP2;RPS5;RPL23;RPS6;RPL22;RPL13A;RPS3A;RPL9P7;RPSA;RPL9P8;RPL9P9;RPL37A;RPL24;VDAC2;RPL27;ETF1;PABPC1;RPL26;RPL29;MFGE8;RPL28;RPL10;ABCB7;RPL12;VPS4A;RPL11;RPS27L;A…	Q9Y3U8;P23396;Q71UM5;P62917;P62081;P62280;P18124;Q8TD47;P39019;Q04637;P62750;P62277;P47914;P62273;P30050;P39023;P62910;Q6P5R6;P46783;P83731;P62913;P62753;Q07020;P46782;P46781;P36578;P62244;P84098;P63173;P61353;P62241;P62888;P61313;P62847;P05386;P46777;P46776;P62841;P27635;P05387;P46779;P05388;P62249;P61513;Q9UNX3;P46778;P49207;P61927;P25398;P52298;P32969;P11940;P62495;Q02878;P50914;P63220;P40429;…	STAU1;ADAR;UPF3B;EIF4E;UPF3B;PABPC1;FBL;RBM8A;TPP1;L1RE1	Q92900	R-HSA-927789
R-HSA-1799339	SRP-dependent cotranslational protein targeting to membrane	92	119	0	0	0.008198980294887694	1.1102230246251565E-16	3.164135620181696E-14	5	5	3.937007874015748E-4	9606	Homo sapiens	RPL4;RPL5;SRP19;RPL3;RPL32;RPL31;RPL34;RRP1;SMC3;RPL8;SRP14;RPL10A;RPL9;RPL6;RPL7;RPS15;RPS16;RPS19;RPS18;RUVBL2;RPL36;RPL38;RPL37;RPS11;RPS10;RPS13;RPS12;RPS9;RPS7;RPL21;RPS8;RPS5;RPL23;RPS6;RPL22;RPSA;RPL9P7;RPL9P8;RPL9P9;RPL24;VDAC2;RPL27;RPL26;RPL29;RPL28;RPN2;ABCB7;RPN1;ABHD5;SSR1;RPS26;RPS25;RPS28;GNL3L;RPS27;RPS29;RPL27A;SRPRA;RPS21;RPS24;RPS23;RPLP1;RPLP0;LPCAT1;ARHGAP1;SRP54;MED15;RPS4X;…				R-HSA-1799326;R-HSA-1799330;R-HSA-1799329;R-HSA-1799335;R-HSA-1799332
R-HSA-72764	Eukaryotic Translation Termination	80	106	1	6	0.00730329337191677	1.1102230246251565E-16	3.164135620181696E-14	5	5	3.937007874015748E-4	9606	Homo sapiens	RPL4;RPL5;RPL3;RPL32;RPL31;RPLP1;RPL34;RRP1;RPLP0;LPCAT1;ARHGAP1;RPL10A;APEH;SMC3;RPL8;MED15;RPL9;RPL6;RPL7;RPS4X;RPS15;MRC2;RPL7A;TRMT112;RPS16;RPS19;RPS18;RUVBL2;TMSB4X;RNPEP;RPL36;RPLP2;RPL38;RPL37;RPS11;RPS10;RPS13;RPS12;RPS9;RPS7;RPL21;RPS8;RPS5;RPL23;RPS6;RPL22;RPL13A;RPS3A;RPL9P7;RPSA;RPL9P8;RPL9P9;RPL37A;RPL24;VDAC2;RPL27;ETF1;RPL26;RPL29;MFGE8;RPL28;RPL10;ABCB7;RPL12;VPS4A;RPL11;RPS27L;A…	Q9Y3U8;P23396;Q71UM5;P62917;P62081;P62280;P18124;Q8TD47;P39019;P62750;P62277;P47914;P62273;P30050;P39023;P62910;Q6P5R6;P46783;P83731;P62913;P62753;Q07020;P46782;P46781;P36578;P13798;P62244;P84098;P63173;P61353;P62241;P62888;P61313;P62847;P05386;P46777;P46776;P62841;P27635;P05387;P46779;P05388;P62249;P61513;Q9UNX3;P46778;P49207;P61927;P25398;P32969;P62495;Q02878;P50914;P63220;P40429;P62899;P61247;…	APEH	P13798	R-HSA-141671;R-HSA-141691;R-HSA-141673;R-HSA-6800138;R-HSA-5691512
R-HSA-9010553	Regulation of expression of SLITs and ROBOs	129	183	20	81	0.012608515915667631	1.1102230246251565E-16	3.164135620181696E-14	11	20	0.0015748031496062992	9606	Homo sapiens	RPL4;RPL5;RPL3;RPL32;RPL31;RPL34;PRORP;RRP1;EIF4A3;MSI1;SMC3;RPL8;RPL10A;RPL9;RPL6;RPL7;RPS15;PSMD8;PSMD9;PSMD6;RPS16;PSMD7;RPS19;RPS18;PSMD5;RUVBL2;PSMD2;PSMD3;DAG1;RPL36;PSMD1;RPL38;RPL37;RPS11;RPS10;RPS13;RPS12;RPS9;RPS7;RPL21;RPS8;PUS1;RPS5;RPL23;RPS6;RPL22;RPSA;RPL9P7;RPL9P8;RPL9P9;PDIA4;PSME3;PSME1;UBE2V2;RPL24;PSME2;VDAC2;RPL27;RPL26;RPL29;RPL28;PSMD10;PSMD12;PSMD11;RPN2;RBM8A;PSMD14;ABCB7…	P23396;P62917;P62081;P18124;Q8TD47;Q04637;P62750;P47914;Q9BZI7;P62195;P62910;Q6P5R6;P46783;P83731;P62913;P62753;P38919;P46782;P46781;P36578;P84098;P62244;P63173;P62241;P62888;P48556;P61313;Q16401;P46777;P60900;P46776;P27635;P46779;P46778;P62249;P52298;P25398;P11940;P35998;P62495;P63220;P40429;P62899;P25789;P25788;P40306;P61289;P25787;P61326;P25786;P08708;P26373;P62829;Q14118;P18077;Q9UNM6;Q99460;…	EIF4G1;PAIP1;PAIP2;MORF4L1;YWHAG;AGO1;HNRNPF;EIF3A;EIF4E;PABPC1;HNRNPH2;EIF4A1;EIF4A2;PABPN1;ATXN2;RBM4;PCBP1;PPIL1;G3BP1;MSI1	Q04637;P11940;P50458;O43347	R-HSA-9011289;R-HSA-9010872;R-HSA-9014652;R-HSA-9011313;R-HSA-9011347;R-HSA-8986083;R-HSA-9014610;R-HSA-9011346;R-HSA-9011074;R-HSA-9011077;R-HSA-9011300
R-HSA-2408557	Selenocysteine synthesis	77	113	0	2	0.007785586330439576	1.1102230246251565E-16	3.164135620181696E-14	2	7	5.511811023622047E-4	9606	Homo sapiens	RPL4;RPL5;RPL3;RPL32;RPL31;RPLP1;RPL34;RRP1;RPLP0;LPCAT1;ARHGAP1;RPL10A;SMC3;RPL8;MED15;RPL9;RPL6;RPL7;RPS4X;RPS15;MRC2;RPL7A;RPS16;RPS19;RPS18;RUVBL2;TMSB4X;RNPEP;RPL36;RPLP2;RPL38;RPL37;RPS11;RPS10;RPS13;RPS12;RPS9;RPS7;RPL21;RPS8;RPS5;RPL23;RPS6;RPL22;RPL13A;RPS3A;RPL9P7;RPSA;RPL9P8;RPL9P9;RPL37A;RPL24;VDAC2;RPL27;RPL26;RPL29;MFGE8;RPL28;RPL10;ABCB7;RPL12;VPS4A;RPL11;RPS27L;ABHD5;POLD3;RPS15A;…				R-HSA-2408529;R-HSA-5333615
R-HSA-156902	Peptide chain elongation	79	97	10	32	0.006683202425244591	4.6629367034256575E-15	1.1797229859666913E-12	5	5	3.937007874015748E-4	9606	Homo sapiens	RPL4;RPL5;RPL3;RPL32;RPL31;RPLP1;RPL34;RRP1;RPLP0;LPCAT1;ARHGAP1;RPL10A;SMC3;RPL8;MED15;RPL9;RPL6;RPL7;RPS4X;RPS15;MRC2;RPL7A;RPS16;RPS19;RPS18;RUVBL2;TMSB4X;RNPEP;RPL36;RPLP2;RPL38;RPL37;RPS11;RPS10;RPS13;RPS12;RPS9;RPS7;RPL21;RPS8;RPS5;RPL23;RPS6;RPL22;RPL13A;RPS3A;RPL9P7;RPSA;RPL9P8;RPL9P9;EEF1A1;RPL37A;RPL24;VDAC2;RPL27;RPL26;RPL29;MFGE8;RPL28;RPL10;ABCB7;RPL12;VPS4A;RPL11;RPS27L;ABHD5;POLD3;…	Q9Y3U8;P23396;Q71UM5;P62917;P62081;P62280;P18124;Q8TD47;P39019;P62750;P62277;P47914;P62273;P30050;P39023;P62910;Q6P5R6;P46783;P83731;P62913;P62753;Q07020;P13639;P46782;P46781;P36578;P62244;P84098;P63173;P61353;P68104;P62241;P62888;P61313;P62847;P05386;P46777;P46776;P62841;P27635;P05387;P46779;P05388;P62249;P61513;Q9UNX3;P46778;P49207;P61927;P25398;P32969;Q02878;P50914;P63220;P40429;P62899;P61247;…	CSE1L;RAB5B;RAN;HSD17B10;CDC42;RAB5A;RAB1A;MAPK14;GRB2;PAK1	P13639;15996	R-HSA-156930;R-HSA-156915;R-HSA-156912;R-HSA-156923;R-HSA-156907
R-HSA-6798695	Neutrophil degranulation	195	480	0	0	0.03307151715584952	5.662137425588298E-15	1.290967333034132E-12	10	10	7.874015748031496E-4	9606	Homo sapiens	CYFIP1;RPL31;CRKL;LGALS3;PSMD6;PSMD7;PNP;FTH1;PSMD2;PSMD3;CPNE1;PSMD1;CPNE3;CHID1;PRKCD;KRT1;SCRIB;MIF;SCAMP1;DYNC1LI1;POR;SARNP;CSNK2B;NUP205;RPN2;RETSAT;MRPL18;RPN1;MGST1;IQGAP1;GNS;CYB5R1;PRDX4;LARP1;SERPINH1;MLEC;LTA4H;RBM12;HMOX2;S100A11;ATP6V0A1;VAT1;BTF3;XRCC6;JUP;XRCC5;PA2G4;PRDX6;PUM3;DERA;TF;STAG1;PRXL2A;FASN;GPI;PYGB;GDI1;TCF25;HEXB;CTSZ;GDI2;FAF2;LPCAT1;MAGT1;PYGL;AP2A2;MECP2;ATIC;TUB…				R-HSA-6798743;R-HSA-6799350;R-HSA-6798739;R-HSA-6800434;R-HSA-6798751;R-HSA-6798749;R-HSA-6798748;R-HSA-6798747;R-HSA-6800426;R-HSA-6798745
R-HSA-72702	Ribosomal scanning and start codon recognition	54	64	5	8	0.004409535620779937	7.105427357601002E-15	1.4708234630234074E-12	2	2	1.5748031496062991E-4	9606	Homo sapiens	EIF4A2;EIF4A1;SMC3;RPS4X;RPS15;MRC2;RPS16;RPS19;RPS18;TMSB4X;RPS11;SBF2;RPS10;RPS13;TGM2;RPS12;EIF2A;RPS9;RPS7;RPS8;EIF1AX;RPS5;RPS6;RPS3A;RPSA;SENP3;EEF1A1;XRN2;VPS4A;RPS27L;RPS15A;RPS3;RPS2;RPS27A;EIF4E;EIF4B;EIF2S2;EIF2S1;RPS26;RPS25;RPS28;EIF3M;EIF2S3;EIF5;RPS27;EIF3K;RPS29;EIF3L;EIF3I;EIF3G;EIF3H;EIF3E;FAU;EIF3F;EIF3C;RPS21;EIF3A;RPS24;EIF3B;EIF4G1;RPS23	P23396;O75821;Q71UM5;P62081;P62280;Q8TD47;O00303;P39019;Q04637;P62277;P62273;P23588;P46783;P62753;O15372;P46782;P46781;P41091;P62244;P62241;Q7L2H7;P20042;P62847;P62841;P60228;P62249;P25398;P55884;P63220;P55010;Q14152;P61247;Q9UBQ5;P62857;P05198;P62979;P62851;P08865;P47813;P62854;Q13347;P08708;P42677;Q99613;P62266;P62861;P15880;P62263;P62701;Q9Y262;Q14240;P62269;P06730;P60842	EIF5;RAN;EIF1AX;EIF3A;EIF3C	P47813;P55010	R-HSA-72697;R-HSA-72621
R-HSA-2467813	Separation of Sister Chromatids	105	194	14	28	0.013366404850489183	8.903988657493755E-14	1.6917578449238135E-11	8	8	6.299212598425197E-4	9606	Homo sapiens	NUP107;PRORP;SMC3;PSMD8;PSMD9;PPP1CC;TUBB6;PSMD6;PSMD7;CDC23;PSMD5;PPP2R1A;PSMD2;PSMD3;PSMD1;PUS1;TMOD3;TUBA4A;PDIA4;EEF1A1;DYNC1LI1;DYNC1LI2;CLIP1;COX7A2L;ZW10;PSME3;PSME1;UBE2V2;PSME2;MAD1L1;ANAPC1;PSMD10;PSMD12;SEH1L;PSMD11;RPN2;PSMD14;UBA6;PSMD13;RPN1;CDCA8;PDS5A;NUP160;ACAT2;NUP85;RAD21;SSR1;PSMF1;UBE2C;RCC2;PLK1;NDC80;ZWINT;STAG1;EIF2S3;STAG2;RPS27;TAB2;AHCTF1;TCF25;CTSV;MECP2;TUBA1C;XPO1;H…	Q14204;Q9Y266;P63167;Q9Y6G9;P62195;Q9BVA1;Q9BW27;P43034;Q8N3U4;Q8WUM0;Q13885;Q14738;Q9H3R5;O60216;Q9BUF5;P67775;P48556;Q16401;P60900;A6NHL2;Q29RF7;P30622;Q8WVM7;P68363;P57740;O75122;P35998;Q8NFH3;P25789;Q8NFH4;P25788;P40306;P61289;P25787;P25786;Q9BQE3;O43264;O95229;O14980;Q16537;Q9UNM6;Q99460;P68371;P42677;Q15172;Q96FJ2;P68366;P04350;Q15691;Q14008;P51668;O43237;P51665;Q9P258;A5LHX3;P62714;Q92530;…	SSU72;RAD21;FHL3;DECR1;SMC1A;SMC3;STAG2;PPP2CA;STAG1;STAG2;SMC3;PDS5A;NAA10;CCNB1	O60216;O95997;Q7Z5K2;Q14674;Q96FF9	R-HSA-174144;R-HSA-2467798;R-HSA-2467809;R-HSA-2545203;R-HSA-2467811;R-HSA-174202;R-HSA-2467775;R-HSA-174121
R-HSA-192823	Viral mRNA Translation	78	114	13	22	0.007854485324514262	1.8329782136561334E-13	3.2077118738982335E-11	2	2	1.5748031496062991E-4	9606	Homo sapiens	RPL4;RPL5;RPL3;RPL32;RPL31;RPLP1;RPL34;RRP1;RPLP0;LPCAT1;ARHGAP1;RPL10A;SMC3;RPL8;MED15;RPL9;RPL6;RPL7;RPS4X;RPS15;MRC2;RPL7A;RPS16;RPS19;RPS18;RUVBL2;TMSB4X;RNPEP;RPL36;RPLP2;RPL38;RPL37;RPS11;RPS10;RPS13;RPS12;RPS9;RPS7;RPL21;RPS8;RPS5;RPL23;RPS6;RPL22;RPL13A;RPS3A;RPL9P7;RPSA;RPL9P8;RPL9P9;RPL37A;RPL24;VDAC2;RPL27;RPL26;RPL29;MFGE8;RPL28;RPL10;ABCB7;RPL12;VPS4A;RPL11;RPS27L;ABHD5;POLD3;RPS15A;…	Q9Y3U8;P23396;Q71UM5;P62917;P62081;P62280;P18124;Q8TD47;P39019;P62750;P62277;P47914;P62273;P30050;P39023;P62910;Q6P5R6;P46783;P83731;P62913;P62753;Q07020;P46782;P46781;P36578;P62244;P84098;P63173;P61353;P62241;P62888;P61313;P62847;P05386;P46777;P46776;P62841;P27635;P05387;P46779;P05388;P62249;P61513;Q9UNX3;P46778;P49207;P61927;P25398;P32969;Q12849;Q02878;P50914;P63220;P40429;P62899;P61247;P62857;…	STAU1;ENO1;RTCB;PRKRA;PSMD10;SLC25A6;ADAR;TRIM25;STAU2;WDR6;VDAC1;H1-1;TARBP2	P0C0U1;Q12849;P03496	R-HSA-192704;R-HSA-192841
R-HSA-72737	Cap-dependent Translation Initiation	106	130	35	109	0.008956869229709246	3.002820214703661E-12	4.864568747819931E-10	18	18	0.0014173228346456694	9606	Homo sapiens	RPL4;EIF4A2;RPL5;EIF4A1;RPL3;RPL32;RPL31;RPL34;RRP1;SMC3;RPL8;RPL10A;RPL9;RPL6;RPL7;RPS15;RPS16;RPS19;RPS18;RUVBL2;RPL36;RPL38;RPL37;RPS11;SBF2;RPS10;RPS13;TGM2;RPS12;EIF2A;RPS9;RPS7;RPL21;RPS8;EIF1AX;RPS5;RPL23;RPS6;RPL22;RPSA;RPL9P7;RPL9P8;RPL9P9;EEF1A1;XRN2;RPL24;VDAC2;RPL27;RPL26;RPL29;RPL28;ABCB7;ABHD5;EIF4EBP1;EIF2B5;EIF2B4;EIF2B3;EIF2B2;EIF2S2;EIF2S1;RPS26;RPS25;RPS28;EIF2S3;GNL3L;EIF5;RPS…	P23396;O75821;P62917;P62081;P18124;Q8TD47;O00303;Q04637;O60841;P62750;P47914;P62910;Q6P5R6;P46783;P83731;P62913;P62753;P49770;O15372;P46782;P46781;P36578;P41091;P84098;P62244;P63173;P62241;Q9UI10;P62888;P61313;P20042;P46777;P46776;P27635;P60228;P46779;P46778;P62249;P25398;P11940;P63220;P40429;P62899;Q13144;Q13541;Q14232;P08708;P26373;P62829;P18077;P42677;Q99613;P62266;P15880;P62263;P62701;Q14240;…	EIF4G1;EIF4E;CDC42;PLK1;PABPN1;GEMIN5;RPS6;EIF4EBP1;RAB5B;EIF5;PCBP1;LRPPRC;RAB1A;CNOT7;PAIP1;RAB8A;PAIP2;YWHAG;CSE1L;AGO1;RAN;EIF3A;EIF1AX;PABPC1;RAB5A;EIF3A;EIF3C;EIF4A1;EIF4A2;PPP2CA;PAK1;ATXN2;EIF4EBP2;RBM4;G3BP1	Q04637;17552;P47813;Q13541;Q15056;P23588;P55010;P11940;P06730;15996	R-HSA-72673;R-HSA-72672;R-HSA-72676;R-HSA-72647;R-HSA-156808;R-HSA-72619;R-HSA-72621;R-HSA-72622;R-HSA-72691;R-HSA-72722;R-HSA-72631;R-HSA-72663;R-HSA-72697;R-HSA-72635;R-HSA-157849;R-HSA-72669;R-HSA-72671;R-HSA-72670
R-HSA-72613	Eukaryotic Translation Initiation	106	130	35	110	0.008956869229709246	3.871014619960533E-12	5.883942222340011E-10	21	21	0.001653543307086614	9606	Homo sapiens	RPL4;EIF4A2;RPL5;EIF4A1;RPL3;RPL32;RPL31;RPL34;RRP1;SMC3;RPL8;RPL10A;RPL9;RPL6;RPL7;RPS15;RPS16;RPS19;RPS18;RUVBL2;RPL36;RPL38;RPL37;RPS11;SBF2;RPS10;RPS13;TGM2;RPS12;EIF2A;RPS9;RPS7;RPL21;RPS8;EIF1AX;RPS5;RPL23;RPS6;RPL22;RPSA;RPL9P7;RPL9P8;RPL9P9;EEF1A1;XRN2;RPL24;VDAC2;RPL27;RPL26;RPL29;RPL28;ABCB7;ABHD5;EIF4EBP1;EIF2B5;EIF2B4;EIF2B3;EIF2B2;EIF2S2;EIF2S1;RPS26;RPS25;RPS28;EIF2S3;GNL3L;EIF5;RPS…	P23396;O75821;P62917;P62081;P18124;Q8TD47;O00303;Q04637;O60841;P62750;P47914;P62910;Q6P5R6;P46783;P83731;P62913;P62753;P49770;O15372;P46782;P46781;P36578;P41091;P84098;P62244;P63173;P62241;Q9UI10;P62888;P61313;P20042;P46777;P46776;P27635;P60228;P46779;P46778;P62249;P25398;P11940;P63220;P40429;P62899;Q13144;Q13541;Q14232;P08708;P26373;P62829;P18077;P42677;Q99613;P62266;P15880;P62263;P62701;Q14240;…	EIF4G1;EIF4E;CDC42;PLK1;PABPN1;GEMIN5;RPS6;EIF4EBP1;RAB5B;EIF5;PCBP1;LRPPRC;RAB1A;CNOT7;PAIP1;RAB8A;PAIP2;YWHAG;CSE1L;AGO1;RAN;EIF3A;EIF1AX;PABPC1;RAB5A;EIF3A;EIF3C;EIF4A1;EIF4A2;PPP2CA;PAK1;ATXN2;EIF4EBP2;RBM4;G3BP1	Q04637;17552;P47813;Q13541;Q15056;P23588;P55010;P11940;P06730;15996	R-HSA-72673;R-HSA-72672;R-HSA-156832;R-HSA-72676;R-HSA-72647;R-HSA-156808;R-HSA-72619;R-HSA-72621;R-HSA-72622;R-HSA-72691;R-HSA-72722;R-HSA-156823;R-HSA-72631;R-HSA-72663;R-HSA-156826;R-HSA-72697;R-HSA-72635;R-HSA-157849;R-HSA-72669;R-HSA-72671;R-HSA-72670
R-HSA-68949	Orc1 removal from chromatin	52	73	3	10	0.005029626567452115	8.469225321050544E-12	1.134876193020773E-9	4	4	3.1496062992125983E-4	9606	Homo sapiens	MCM7;PRORP;CTSV;PSMD8;PSMD9;PSMD6;PSMD7;PSMD5;PSMD2;PSMD3;PSMD1;CCN1;SKP1;CDV3;PUS1;PDIA4;PSMA5;CCNA2;PSMA3;PSMA4;PSMA1;PSMA2;PSME3;MCM3;UBE2V2;PSME1;MCM4;PSME2;MCM5;MCM6;MCM2;PSMD10;RAB5B;PSMD12;PSMD11;RPN2;PSMD14;PSMD13;RPN1;PSMA7;ZMPSTE24;PSMB6;ORC4;PSMB7;PSMB4;PSMB5;PSMB2;PSMB1;PSMF1;RPS27A;USP25;SORT1;YLPM1;PSMC5;PSMC6;PSMC3;PSMC4;PSMC1;PSMC2	Q14566;P33992;P33993;P33991;P51665;A5LHX3;P62195;P63208;P25205;P78396;Q92530;Q13200;P49736;O43242;O00231;O00233;O00232;Q99436;O43929;P20248;Q8TAA3;P48556;P49721;Q16401;P60900;P28066;Q06323;P35998;O00487;P62333;P20618;P25789;P25788;P40306;P62979;P61289;P25787;P25786;Q15008;Q9UL46;O75832;P62191;Q9UNM6;P28074;Q99460;P17980;P28072;P28070;Q9H211;O14818;P24941;P43686	CCN1;ORC4;CCNA2;TERF2	Q13415	R-HSA-68944;R-HSA-68947;R-HSA-68946;R-HSA-68948
R-HSA-174113	SCF-beta-TrCP mediated degradation of Emi1	42	55	0	0	0.003789444674107758	2.1287971385675064E-11	2.682284394595058E-9	3	3	2.3622047244094488E-4	9606	Homo sapiens	PSMD10;PSMD12;PSMD11;PSMD14;RPN2;PSMD13;PRORP;RPN1;CTSV;PSMA7;PSMD8;PSMB6;PSMD9;PSMB7;PSMD6;PSMB4;PSMD7;PSMB5;PSMB2;CDH1;PSMD5;PSMD2;PSMD3;PSMB1;PSMD1;PSMF1;RPS27A;SKP1;USP25;SORT1;PUS1;YLPM1;PDIA4;PSMA5;PSMC5;PSMA3;PSMC6;PSMA4;PSMC3;PSMA1;PSMC4;PSMA2;PSME3;PSMC1;PSMC2;UBE2V2;PSME1;PSME2				R-HSA-174209;R-HSA-174203;R-HSA-174159
R-HSA-927802	Nonsense-Mediated Decay (NMD)	91	124	28	79	0.008543475265261127	2.5749846699341106E-11	2.935482523724886E-9	6	6	4.7244094488188977E-4	9606	Homo sapiens	RPL4;RPL5;RPL3;RPL32;RPL31;RPL34;RRP1;EIF4A3;PPP2R2A;SMC3;RPL8;RPL10A;RPL9;RPL6;RPL7;RPS15;RPS16;RPS19;RPS18;PPP2R1A;RUVBL2;RPL36;RPL38;RPL37;RPS11;RPS10;RPS13;RPS12;RPS9;RPS7;RPL21;RPS8;RPS5;RPL23;RPS6;RPL22;RPSA;RPL9P7;RPL9P8;RPL9P9;RPL24;VDAC2;RPL27;RPL26;RPL29;RPL28;NDRG3;RBM8A;ABCB7;ABHD5;UPF3B;MAGOHB;RPS26;RPS25;RPS28;GNL3L;RPS27;RPS29;RPL27A;RPS21;RPS24;EIF4G1;RPS23;RPLP1;RPLP0;LPCAT1;ARHG…	Q9Y3U8;P23396;Q71UM5;P62917;P62081;P62280;P18124;Q86US8;Q8TD47;P39019;Q04637;P62750;P62277;P47914;Q9BZI7;P30050;P39023;P62273;P62910;Q6P5R6;P46783;P83731;P62913;Q96A72;P62753;Q07020;P38919;P46782;P46781;P36578;P30153;P84098;P62244;P67775;Q8ND04;P63173;P61353;P62241;P62888;P61313;P62847;P05386;P46777;P46776;P27635;P62841;P05387;P46779;P05388;P61513;Q9UNX3;P46778;P49207;P62249;P61927;P52298;P25398;…	EIF4G1;EIF4E;TPP1;PABPN1;ADAR;UPF3B;PCBP1;RBM8A;STAU1;DDX6;PAIP1;PAIP2;YWHAG;AGO1;SMAD4;EIF3A;EDC3;PABPC1;FBL;EIF4A1;EIF4A2;L1RE1;BAG4;ATXN2;SF1;RBM4;UPF3B;G3BP1	Q04637;Q9NPJ4;Q92900;P11940;Q9NPI6	R-HSA-927836;R-HSA-927789;R-HSA-927832;R-HSA-927830;R-HSA-927813;R-HSA-927889
R-HSA-975957	Nonsense Mediated Decay (NMD) enhanced by the Exon Junction Complex (EJC)	91	124	28	79	0.008543475265261127	2.5749846699341106E-11	2.935482523724886E-9	5	5	3.937007874015748E-4	9606	Homo sapiens	RPL4;RPL5;RPL3;RPL32;RPL31;RPL34;RRP1;EIF4A3;PPP2R2A;SMC3;RPL8;RPL10A;RPL9;RPL6;RPL7;RPS15;RPS16;RPS19;RPS18;PPP2R1A;RUVBL2;RPL36;RPL38;RPL37;RPS11;RPS10;RPS13;RPS12;RPS9;RPS7;RPL21;RPS8;RPS5;RPL23;RPS6;RPL22;RPSA;RPL9P7;RPL9P8;RPL9P9;RPL24;VDAC2;RPL27;RPL26;RPL29;RPL28;NDRG3;RBM8A;ABCB7;ABHD5;UPF3B;MAGOHB;RPS26;RPS25;RPS28;GNL3L;RPS27;RPS29;RPL27A;RPS21;RPS24;EIF4G1;RPS23;RPLP1;RPLP0;LPCAT1;ARHG…	Q9Y3U8;P23396;Q71UM5;P62917;P62081;P62280;P18124;Q86US8;Q8TD47;P39019;Q04637;P62750;P62277;P47914;Q9BZI7;P30050;P39023;P62273;P62910;Q6P5R6;P46783;P83731;P62913;Q96A72;P62753;Q07020;P38919;P46782;P46781;P36578;P30153;P84098;P62244;P67775;Q8ND04;P63173;P61353;P62241;P62888;P61313;P62847;P05386;P46777;P46776;P27635;P62841;P05387;P46779;P05388;P61513;Q9UNX3;P46778;P49207;P62249;P61927;P52298;P25398;…	EIF4G1;EIF4E;TPP1;PABPN1;ADAR;UPF3B;PCBP1;RBM8A;STAU1;DDX6;PAIP1;PAIP2;YWHAG;AGO1;SMAD4;EIF3A;EDC3;PABPC1;FBL;EIF4A1;EIF4A2;L1RE1;BAG4;ATXN2;SF1;RBM4;UPF3B;G3BP1	Q04637;Q9NPJ4;Q92900;P11940;Q9NPI6	R-HSA-927836;R-HSA-927832;R-HSA-927830;R-HSA-927813;R-HSA-927889
R-HSA-180585	Vif-mediated degradation of APOBEC3G	42	56	0	2	0.0038583436681824445	6.218670023372397E-11	6.7161636252421886E-9	3	4	3.1496062992125983E-4	9606	Homo sapiens	PSMD10;PSMD12;PSMD11;PSMD14;CUL5;RPN2;PSMD13;PRORP;RPN1;CTSV;PSMA7;PSMD8;PSMB6;PSMD9;PSMB7;PSMD6;PSMB4;PSMD7;PSMB5;PSMB2;PSMD5;PSMD2;PSMD3;PSMB1;PSMD1;ELOB;PSMF1;RPS27A;USP25;SORT1;PUS1;YLPM1;PDIA4;PSMA5;PSMC5;PSMA3;PSMC6;PSMA4;PSMC3;PSMA1;PSMC4;PSMA2;PSME3;PSMC1;PSMC2;UBE2V2;PSME1;PSME2				R-HSA-180603;R-HSA-180555;R-HSA-180540
R-HSA-1236978	Cross-presentation of soluble exogenous antigens (endosomes)	40	53	0	0	0.003651646685958385	8.796097183960683E-11	8.74467098732623E-9	5	6	4.7244094488188977E-4	9606	Homo sapiens	PSMD10;PSMD12;PSMD11;PSMD14;RPN2;PSMD13;PRORP;RPN1;CTSV;PSMA7;MRC2;PSMD8;PSMB6;PSMD9;PSMB7;PSMD6;PSMB4;PSMD7;PSMB5;PSMB2;PSMD5;PSMD2;PSMD3;PSMB1;PSMD1;PSMF1;USP25;SORT1;PUS1;YLPM1;PDIA4;PSMA5;PSMC5;PSMA3;PSMC6;PSMA4;PSMC3;PSMA1;PSMC4;PSMA2;PSME3;PSMC1;PSMC2;UBE2V2;PSME1;PSME2				R-HSA-1236970;R-HSA-1236955;R-HSA-1236939;R-HSA-1236940;R-HSA-1236941
R-HSA-168273	Influenza Viral RNA Transcription and Replication	112	175	48	93	0.01205732396307014	8.833000997299223E-11	8.74467098732623E-9	10	14	0.0011023622047244095	9606	Homo sapiens	RPL4;RPL5;RPL3;NUP107;RPL32;RPL31;RPL34;RRP1;SMC3;RPL8;RPL10A;RPL9;RPL6;RPL7;IPO5;RPS15;RPS16;RPS19;RPS18;RUVBL2;RPL36;RPL38;RPL37;OSTF1;RPS11;RPS10;RPS13;RPS12;RPS9;RPS7;RPL21;NUP210;RPS8;RPS5;RPL23;RPS6;RPL22;RPSA;RPL9P7;RPL9P8;GTF2F1;RPL9P9;GTF2F2;NUP93;RPL24;VDAC2;RPL27;RPL26;RPL29;RPL28;NUP205;SEH1L;ABCB7;SHMT2;ABHD5;AAAS;NUP160;NUP85;TPR;GAR1;NUP88;NUP155;NUP153;RPS26;RPS25;RPS28;GNL3L;RPS2…	P23396;P62917;P62081;P18124;P13984;Q8TD47;P62750;P47914;P62910;Q6P5R6;Q9BW27;P46783;P83731;P62913;P62753;Q8WUM0;Q9NRG9;P62875;Q96HA1;O15514;P30876;P46782;P46781;P36578;P24928;P84098;P62244;P62487;P63173;P62241;P12270;P62888;P61313;P46777;P46776;P27635;P46779;P46778;P62249;P25398;Q8TEM1;Q12849;P57740;P63220;P40429;P62899;Q8NFH3;Q8NFH4;Q8NFH5;P08708;P26373;P62829;P18077;Q8N1F7;P42677;P62266;P15880;…	RPAP3;POLR2E;ENO1;CHUK;KPNA6;CHORDC1;HSPA1B;TUBA1A;PKP2;PSMD10;PPP5C;ADAR;CHP1;CHORDC1;FKBP4;NUDCD2;STAU1;HSPA8;PAFAH1B1;PTGES3;CDC37;HSP90AB1;SLC25A6;PRKAA1;TRIM25;STAU2;STUB1;MCM2;AHSA1;FKBP5;STIP1;TPP1;PPID;GABARAP;MAP1LC3B;CHP1;TOMM34;WDR6;VDAC1;TAB1;CDH1;RPS3A;RTCB;TFCP2;RPL7;PRKRA;TTC4;TAB2;H1-1;TARBP2	P07900;P03431;P0C0U1;P03433;P03466;Q12849;P03428;O00410;P03496	R-HSA-192627;R-HSA-192851;R-HSA-192704;R-HSA-192912;R-HSA-192624;R-HSA-192832;R-HSA-168326;R-HSA-192841;R-HSA-192830;R-HSA-192925
R-HSA-5362768	Hh mutants that don't undergo autocatalytic processing are degraded by ERAD	44	61	2	2	0.004202838638555877	1.1593659365871645E-10	1.1013976397578062E-8	6	6	4.7244094488188977E-4	9606	Homo sapiens	PRORP;CTSV;PSMD8;PSMD9;PSMD6;PSMD7;PSMD5;PSMD2;PSMD3;PSMD1;PUS1;PDIA4;PSMA5;PSMA3;PSMA4;PSMA1;PSMA2;PSME3;UBE2V2;PSME1;PSME2;PSMD10;PSMD12;VCP;PSMD11;RPN2;PSMD14;PSMD13;RPN1;SEL1L;PSMA7;PSMB6;ERLEC1;PSMB7;PSMB4;PSMB5;PSMB2;MYO6;PSMB1;PSMF1;RPS27A;USP25;SORT1;YLPM1;PSMC5;PSMC6;PSMC3;PSMC4;PSMC1;PSMC2	P28066;Q06323;P51665;P35998;O00487;A5LHX3;P62333;P62195;P20618;Q96DZ1;P25789;Q9GZP9;P25788;P40306;P62979;Q92530;P61289;P55072;Q13200;P25787;P25786;Q15008;O43242;Q9UL46;O75832;O00231;P62191;Q9UNM6;P28074;O00233;Q99460;O00232;P17980;P28072;P28070;Q99436;Q9UBV2;Q8TAA3;O14818;P48556;P49721;Q16401;P60900;P43686	NPC2;NPC1	16113	R-HSA-5387392;R-HSA-5362450;R-HSA-5483238;R-HSA-5387386;R-HSA-5358460;R-HSA-5387389
R-HSA-72649	Translation initiation complex formation	54	62	13	32	0.004271737632630564	2.3452739750240426E-10	2.030488843729472E-8	2	2	1.5748031496062991E-4	9606	Homo sapiens	EIF4A2;EIF4A1;SMC3;RPS4X;RPS15;MRC2;RPS16;RPS19;RPS18;TMSB4X;RPS11;SBF2;RPS10;RPS13;TGM2;RPS12;EIF2A;RPS9;RPS7;RPS8;EIF1AX;RPS5;RPS6;RPS3A;RPSA;SENP3;EEF1A1;XRN2;PABPC1;VPS4A;RPS27L;RPS15A;RPS3;RPS2;RPS27A;EIF4E;EIF4B;EIF2S2;EIF2S1;RPS26;RPS25;RPS28;EIF3M;EIF2S3;RPS27;EIF3K;RPS29;EIF3L;EIF3I;EIF3G;EIF3H;EIF3E;FAU;EIF3F;EIF3C;RPS21;EIF3A;RPS24;EIF3B;EIF4G1;RPS23	P23396;O75821;Q71UM5;P62081;P62280;Q8TD47;O00303;P39019;Q04637;P62277;P62273;P23588;P46783;P62753;O15372;P46782;P46781;P41091;P62244;P62241;Q7L2H7;P20042;P62847;P62841;P60228;P62249;P25398;P55884;P11940;P63220;Q14152;P61247;Q9UBQ5;P62857;P05198;P62979;P62851;P08865;P47813;P62854;Q13347;P08708;P42677;Q99613;P62266;P62861;P15880;P62263;P62701;Q9Y262;Q14240;P62269;P06730;P60842	EIF4G1;PAIP1;PAIP2;YWHAG;AGO1;RAN;EIF4E;EIF3A;EIF3C;PABPN1;ATXN2;EIF5;PCBP1	P47813;P11940	R-HSA-156808;R-HSA-157849
R-HSA-5387390	Hh mutants abrogate ligand secretion	45	64	3	3	0.004409535620779937	2.4082036365058457E-10	2.030488843729472E-8	7	7	5.511811023622047E-4	9606	Homo sapiens	PRORP;CTSV;PSMD8;PSMD9;PSMD6;PSMD7;PSMD5;PSMD2;PSMD3;PSMD1;PUS1;PDIA4;PSMA5;PSMA3;PSMA4;PSMA1;PSMA2;PSME3;UBE2V2;PSME1;PSME2;PSMD10;PSMD12;VCP;PSMD11;RPN2;PSMD14;PSMD13;RPN1;SEL1L;RRBP1;PSMA7;PSMB6;ERLEC1;PSMB7;PSMB4;PSMB5;PSMB2;MYO6;PSMB1;PSMF1;RPS27A;USP25;SORT1;YLPM1;PSMC5;PSMC6;PSMC3;PSMC4;PSMC1;PSMC2	P28066;Q5VTY9;Q06323;P51665;P35998;O00487;A5LHX3;P62333;P62195;P20618;Q96DZ1;P25789;Q9GZP9;P25788;P40306;P62979;Q92530;P61289;P55072;Q13200;P25787;P25786;Q15008;O43242;Q9UL46;O75832;O00231;P62191;Q9UNM6;P28074;O00233;Q99460;O00232;P17980;P28072;P28070;Q99436;Q9UBV2;Q8TAA3;O14818;P48556;P49721;Q16401;P60900;P43686	NPC2;SDCBP;NPC1	16113;Q5VTY9	R-HSA-5387392;R-HSA-5362450;R-HSA-5483238;R-HSA-5387386;R-HSA-5358460;R-HSA-5483229;R-HSA-5387389
R-HSA-174178	APC/C:Cdh1 mediated degradation of Cdc20 and other APC/C:Cdh1 targeted proteins in late mitosis/early G1	47	72	0	0	0.004960727573377429	2.417248623487467E-10	2.030488843729472E-8	4	4	3.1496062992125983E-4	9606	Homo sapiens	PRORP;CTSV;PSMD8;PSMD9;PSMD6;PSMD7;CDC23;PSMD5;CDH1;PSMD2;PSMD3;PSMD1;PUS1;PDIA4;PSMA5;PSMA3;PSMA4;PSMA1;PSMA2;PSME3;UBE2V2;PSME1;PSME2;ANAPC1;PSMD10;PSMD12;PSMD11;RPN2;PSMD14;PSMD13;RPN1;ACAT2;PSMA7;AURKA;PSMB6;PSMB7;PSMB4;PSMB5;PSMB2;PSMB1;PSMF1;RPS27A;USP25;SORT1;UBE2C;PLK1;YLPM1;PSMC5;PSMC6;PSMC3;PSMC4;PSMC1;PSMC2;TAB2				R-HSA-174195;R-HSA-174088;R-HSA-174105;R-HSA-188191
R-HSA-156842	Eukaryotic Translation Elongation	82	102	23	73	0.007027697395618024	2.809361632216678E-10	2.2755829220955093E-8	9	9	7.086614173228347E-4	9606	Homo sapiens	RPL4;RPL5;RPL3;RPL32;RPL31;RPLP1;RPL34;RRP1;RPLP0;LPCAT1;ARHGAP1;RPL10A;SMC3;RPL8;MED15;RPL9;RPL6;RPL7;RPS4X;RPS15;MRC2;EEF1B2;RPL7A;RPS16;RPS19;RPS18;RUVBL2;TMSB4X;RNPEP;RPL36;RPLP2;RPL38;RPL37;RPS11;RPS10;RPS13;RPS12;RPS9;RPS7;RPL21;RPS8;RPS5;RPL23;RPS6;RPL22;RPL13A;RPS3A;RPL9P7;RPSA;RPL9P8;RPL9P9;EEF1A1;EEF1G;EEF1D;RPL37A;RPL24;VDAC2;RPL27;RPL26;RPL29;MFGE8;RPL28;RPL10;ABCB7;RPL12;VPS4A;RPL11;…	Q9Y3U8;P23396;Q71UM5;P29692;P62917;P62081;P62280;P18124;Q8TD47;P39019;P62750;P62277;P47914;P62273;P30050;P39023;P62910;Q6P5R6;P46783;P83731;P62913;P62753;Q07020;P13639;P46782;P46781;P36578;P62244;P84098;P63173;P61353;P68104;P62241;P62888;P61313;P62847;P05386;P46777;P46776;P62841;P27635;P05387;P46779;P05388;P62249;P61513;Q9UNX3;P46778;P49207;P61927;P25398;P26641;P32969;Q02878;P50914;P63220;P40429;…	TTLL12;CSE1L;NEDD8;RAN;HSD17B10;EEF1D;PCNA;CDC42;RAB5A;EEF1G;SOD1;MAPK14;LAMTOR5;GRB2;PAK1;EEF1B2;SNW1;TPT1;RAB5B;YWHAZ;ECH1;RAB1A;EEF1G	P13639;P29692;P24534;P68104;15996;P26641	R-HSA-156930;R-HSA-156915;R-HSA-156912;R-HSA-156913;R-HSA-156923;R-HSA-156907;R-HSA-156910;R-HSA-156908;R-HSA-156909
R-HSA-174084	Autodegradation of Cdh1 by Cdh1:APC/C	43	63	0	0	0.00434063662670525	3.6976999240323494E-10	2.8842059407452325E-8	2	2	1.5748031496062991E-4	9606	Homo sapiens	PRORP;PSMD8;PSMD9;PSMD6;PSMD7;CDC23;PSMD5;CDH1;PSMD2;PSMD3;PSMD1;PUS1;PDIA4;PSMA5;PSMA3;PSMA4;PSMA1;PSMA2;PSME3;UBE2V2;PSME1;PSME2;ANAPC1;PSMD10;PSMD12;PSMD11;RPN2;PSMD14;PSMD13;RPN1;ACAT2;PSMA7;PSMB6;PSMB7;PSMB4;PSMB5;PSMB2;PSMB1;PSMF1;RPS27A;USP25;SORT1;UBE2C;YLPM1;PSMC5;PSMC6;PSMC3;PSMC4;PSMC1;PSMC2;TAB2				R-HSA-174058;R-HSA-174057
R-HSA-350562	Regulation of ornithine decarboxylase (ODC)	40	51	2	10	0.003513848697809012	6.869702584566539E-10	5.22097396427057E-8	2	4	3.1496062992125983E-4	9606	Homo sapiens	PSMD10;PSMD12;PSMD11;PSMD14;RPN2;PSMD13;PRORP;RPN1;CTSV;PSMA7;PSMD8;PSMB6;PSMD9;PSMB7;PSMD6;PSMB4;PSMD7;PSMB5;PSMB2;PSMD5;PSMD2;PSMD3;PSMB1;PSMD1;PSMF1;NQO1;USP25;SORT1;PUS1;YLPM1;PDIA4;PSMA5;PSMC5;PSMA3;PSMC6;PSMA4;PSMC3;PSMA1;PSMC4;PSMA2;PSME3;PSMC1;PSMC2;UBE2V2;PSME1;PSME2	P28066;Q06323;P51665;O00487;P35998;A5LHX3;P62333;P20618;P62195;P25789;P25788;P40306;Q92530;P61289;Q13200;P25787;P25786;Q15008;O43242;Q9UL46;O75832;O00231;Q9UNM6;P28074;P62191;P15559;O00233;P17980;Q99460;P28072;O00232;P28070;Q99436;Q8TAA3;O14818;P48556;P49721;Q16401;P60900;P43686	NQO1;ING1	P15559	R-HSA-353125;R-HSA-350578
R-HSA-73856	RNA Polymerase II Transcription Termination	44	67	0	0	0.004616232603003996	7.389080458608532E-10	5.3940287347842286E-8	4	4	3.1496062992125983E-4	9606	Homo sapiens	EIF4A3;SRP54;HMGB1;LMNB1;PCF11;PAPOLA;SNRPD3;SEC63;NCBP2;THOC3;THOC5;THOC7;THOC6;WDR33;SRRM1;MRPS9;DDX39A;SARNP;SRSF2;UQCRC1;SRSF3;SNRPE;SRSF4;SNRPF;SRSF6;SRSF9;NUP205;SF3B3;CRABP2;RBM8A;POLDIP3;CSTF3;SRSF1;CSTF2;CSTF2T;U2AF1;PABPN1;U2AF2;CSTF1;SYMPK;SRSF11;CHTOP;CPSF6;CPSF1;CPSF3;ALYREF;CPSF2;RPL35A;UPF3B;MAGOHB;NUDT21;GRB2;GALM;PKN1				R-HSA-77586;R-HSA-72180;R-HSA-77592;R-HSA-111437
R-HSA-68827	CDT1 association with the CDC6:ORC:origin complex	43	59	4	9	0.0040650406504065045	1.4385721502918614E-9	1.0188913968089963E-7	3	3	2.3622047244094488E-4	9606	Homo sapiens	PRORP;CTSV;PSMD8;PSMD9;PSMD6;PSMD7;PSMD5;PSMD2;PSMD3;PSMD1;CDV3;PUS1;PDIA4;PSMA5;PSMA3;PSMA4;PSMA1;PSMA2;PSME3;UBE2V2;PSME1;PSME2;KIF2C;PSMD10;PSMD12;PSMD11;RPN2;PSMD14;PSMD13;RPN1;PSMA7;PSMB6;ORC4;PSMB7;PSMB4;PSMB5;PSMB2;PSMB1;PSMF1;RPS27A;USP25;SORT1;YLPM1;PSMC5;PSMC6;PSMC3;PSMC4;PSMC1;PSMC2	P28066;Q06323;P51665;P35998;O00487;A5LHX3;P62333;P62195;P20618;P25789;P25788;P40306;P62979;Q92530;P61289;Q13200;P25787;P25786;Q15008;O43242;Q9UL46;O75832;O00231;P62191;Q9UNM6;P28074;O00233;O75496;Q99460;O00232;P17980;P28072;P28070;Q9H211;Q99436;O43929;Q8TAA3;O14818;P48556;P49721;Q16401;P60900;P43686	NDC80;MCM6;PCNA;CCN1;CCNA2	Q9H211	R-HSA-68825;R-HSA-68712;R-HSA-68826
R-HSA-69017	CDK-mediated phosphorylation and removal of Cdc6	48	74	2	5	0.005098525561526802	1.5207334280731288E-9	1.0188913968089963E-7	4	4	3.1496062992125983E-4	9606	Homo sapiens	PRORP;CTSV;PSMD8;PSMD9;PSMD6;PSMD7;CDC23;PSMD5;CDH1;PSMD2;PSMD3;PSMD1;CCN1;PUS1;PDIA4;PSMA5;CCNA2;PSMA3;PSMA4;PSMA1;PSMA2;PSME3;UBE2V2;PSME1;PSME2;ANAPC1;PSMD10;RAB5B;PSMD12;PSMD11;RPN2;PSMD14;PSMD13;RPN1;ACAT2;PSMA7;ZMPSTE24;PSMB6;PSMB7;PSMB4;PSMB5;PSMB2;PSMB1;PSMF1;RPS27A;USP25;SORT1;UBE2C;YLPM1;PSMC5;PSMC6;PSMC3;PSMC4;PSMC1;PSMC2;TAB2	Q9UM11;P28066;P51668;Q06323;P51665;P35998;O00762;O00487;A5LHX3;P62333;P62195;P20618;P25789;P25788;P40306;P62979;P78396;Q92530;P61289;Q13200;P25787;P25786;Q15008;O43242;Q9UL46;O75832;O00231;P62191;Q9UNM6;P28074;O00233;Q99460;O00232;P17980;P28072;P28070;Q99436;P20248;Q8TAA3;Q9UJX2;O14818;P48556;P24941;Q9H1A4;P49721;Q16401;P60900;P43686	PLK1;TTC4	Q99741	R-HSA-69015;R-HSA-69016;R-HSA-69005;R-HSA-69006
R-HSA-72695	Formation of the ternary complex, and subsequently, the 43S complex	48	54	7	26	0.0037205456800330715	2.2449948566816147E-9	1.4592466568430495E-7	3	3	2.3622047244094488E-4	9606	Homo sapiens	SMC3;RPS4X;RPS15;MRC2;RPS16;RPS19;RPS18;TMSB4X;RPS11;SBF2;RPS10;RPS13;TGM2;RPS12;EIF2A;RPS9;RPS7;RPS8;EIF1AX;RPS5;RPS6;RPS3A;RPSA;EEF1A1;XRN2;VPS4A;RPS27L;RPS15A;RPS3;RPS2;RPS27A;EIF2S2;EIF2S1;RPS26;RPS25;RPS28;EIF3M;EIF2S3;RPS27;EIF3K;RPS29;EIF3L;EIF3I;EIF3G;EIF3H;EIF3E;FAU;EIF3F;EIF3C;RPS21;EIF3A;RPS24;EIF3B;RPS23	P25398;P23396;P55884;O75821;Q71UM5;P62081;P62280;Q8TD47;O00303;P39019;P62277;P62273;P63220;P46783;Q14152;P61247;Q9UBQ5;P62857;P05198;P62979;P62851;P62753;P08865;P47813;P62854;O15372;Q13347;P08708;P46782;P46781;P41091;P42677;Q99613;P62244;P62266;P62861;P15880;P62241;P62263;P62701;Q7L2H7;Q9Y262;P20042;P62847;P62269;P62841;P60228;P62249	CSE1L;RAB5B;RAN;CDC42;RAB5A;RAB1A;PAK1	15996	R-HSA-72691;R-HSA-72663;R-HSA-72669
R-HSA-5658442	Regulation of RAS by GAPs	45	71	1	4	0.004891828579302742	3.1620187579406434E-9	1.9288314423437924E-7	5	5	3.937007874015748E-4	9606	Homo sapiens	PRORP;CTSV;PSMD8;PSMD9;PSMD6;PSMD7;PSMD5;PSMD2;PSMD3;PSMD1;NANS;PUS1;PDIA4;PSMA5;PSMA3;PSMA4;PSMA1;PSMA2;PSME3;UBE2V2;PSME1;PSME2;PSMD10;PSMD12;NDRG3;PSMD11;RPN2;PSMD14;PSMD13;CUL3;RPN1;PSMA7;PSMB6;PSMB7;NRAS;PSMB4;PSMB5;PSMB2;PSMB1;PSMF1;RPS27A;VASP;USP25;SORT1;YLPM1;PSMC5;PSMC6;PSMC3;PSMC4;PSMC1;PSMC2	P28066;Q5VWQ8;Q13618;Q96PV0;Q06323;P51665;P35998;O00487;A5LHX3;P62333;P62195;P20618;P25789;P25788;P40306;P62979;Q92530;P61289;Q13200;P25787;P01111;P25786;Q15008;O43242;Q2MJR0;Q9UL46;O75832;O00231;P62191;Q9UNM6;P28074;O00233;Q99460;O00232;P17980;P28072;P28070;Q99436;Q8TAA3;O14818;P48556;P49721;Q16401;P60900;P43686	APP	P21359	R-HSA-5658438;R-HSA-5658231;R-HSA-5658435;R-HSA-5658430;R-HSA-5658424
R-HSA-174154	APC/C:Cdc20 mediated degradation of Securin	44	67	1	4	0.004616232603003996	4.027007061147003E-9	2.416204236688202E-7	3	3	2.3622047244094488E-4	9606	Homo sapiens	PRORP;CTSV;PSMD8;PSMD9;PSMD6;PSMD7;CDC23;PSMD5;PSMD2;PSMD3;PSMD1;PUS1;PDIA4;PSMA5;PSMA3;PSMA4;PSMA1;PSMA2;PSME3;UBE2V2;PSME1;PSME2;ANAPC1;PSMD10;PSMD12;PSMD11;RPN2;PSMD14;PSMD13;RPN1;ACAT2;PSMA7;PSMB6;PSMB7;PSMB4;PSMB5;PSMB2;PSMB1;PSMF1;RPS27A;USP25;SORT1;UBE2C;YLPM1;PSMC5;PSMC6;PSMC3;PSMC4;PSMC1;PSMC2;TAB2	P28066;P51668;Q06323;P51665;P35998;O00762;O00487;A5LHX3;P62333;P62195;P20618;P25789;P25788;P40306;P62979;Q92530;P61289;Q13200;P25787;P25786;Q15008;O43242;Q9UL46;O75832;O00231;P62191;Q9UNM6;P28074;O00233;Q99460;O00232;P17980;P28072;P28070;Q99436;Q8TAA3;Q9UJX2;O14818;P48556;Q9H1A4;P49721;Q16401;P60900;P43686	DECR1	O95997	R-HSA-174144;R-HSA-174202;R-HSA-174121
R-HSA-68867	Assembly of the pre-replicative complex	50	68	11	30	0.004685131597078683	5.925833157505167E-9	3.436983231352997E-7	12	12	9.448818897637795E-4	9606	Homo sapiens	MCM7;PRORP;CTSV;PSMD8;PSMD9;PSMD6;PSMD7;PSMD5;PSMD2;PSMD3;PSMD1;CDV3;PUS1;PDIA4;PSMA5;PSMA3;PSMA4;PSMA1;PSMA2;PSME3;MCM3;UBE2V2;PSME1;MCM4;PSME2;MCM5;KIF2C;MCM6;MCM2;PSMD10;PSMD12;PSMD11;RPN2;PSMD14;PSMD13;RPN1;PSMA7;PSMB6;ORC4;PSMB7;PSMB4;PSMB5;PSMB2;PSMB1;PSMF1;RPS27A;USP25;SORT1;YLPM1;TIMM44;PSMC5;PSMC6;PSMC3;PSMC4;PSMC1;PSMC2	Q14566;P33992;P33993;Q01094;P33991;P51665;A5LHX3;P62195;P25205;Q92530;Q13200;P49736;O43242;O00231;O00233;O75496;O00232;Q99436;O43929;Q8TAA3;P48556;P49721;Q16401;P60900;P28066;Q06323;P35998;O00487;P62333;P20618;P25789;P25788;P40306;P62979;P61289;P25787;P25786;Q15008;Q9UL46;O75832;P62191;Q9UNM6;P28074;Q99460;P17980;P28072;P28070;Q9H211;O14818;P43686	MCMBP;NDC80;RRM2B;MCM6;PCNA;CCN1;ORC4;HMGA1;CCNA2;TERF2;PLK1;TTC4	Q13415;Q9UBD5;Q9UJA3;O43929;O43913;Q9Y5N6;Q99741;Q9H211	R-HSA-68849;R-HSA-68688;R-HSA-68611;R-HSA-68595;R-HSA-68610;R-HSA-68615;R-HSA-68825;R-HSA-68712;R-HSA-68603;R-HSA-68826;R-HSA-68637;R-HSA-176973
R-HSA-2408522	Selenoamino acid metabolism	86	181	1	15	0.012470717927518258	7.923169897949833E-9	4.516206841831405E-7	14	33	0.0025984251968503938	9606	Homo sapiens	RPL4;RPL5;RPL3;RPL32;RPL31;RPL34;RRP1;SMC3;RPL8;RPL10A;RPL9;RPL6;RPL7;RPS15;RPS16;RPS19;RPS18;RUVBL2;RPL36;RPL38;KIF21A;RPL37;RPS11;RPS10;RPS13;RPS12;RPS9;RPS7;RPL21;RPS8;RPS5;RPL23;RPS6;RPL22;RPSA;RPL9P7;RPL9P8;RPL9P9;RPL24;VDAC2;RPL27;RPL26;RPL29;RPL28;ABCB7;ABHD5;JUP;RPS26;AIMP2;RPS25;RPS28;GNL3L;RPS27;RPS29;RPL27A;RPS21;RPS24;RPS23;RPLP1;RPLP0;LPCAT1;ARHGAP1;MED15;RPS4X;MRC2;RPL7A;TMSB4X;RNPE…	Q9Y3U8;P23396;P00390-2;Q71UM5;P62917;P62081;P62280;P18124;Q8TD47;P39019;P62750;P62277;P47914;P30050;P39023;P62273;P62910;Q6P5R6;P46783;P83731;P62913;P62753;Q07020;P46782;P46781;P36578;P35520;P84098;P62244;P63173;P61353;P62241;P62888;P61313;P62847;P05386;P46777;P46776;P27635;P62841;P05387;P46779;P05388;Q16881;P61513;Q9UNX3;P46778;P49207;P62249;P61927;O43252;P25398;P32969;Q02878;P23526;P50914;P6322…	C1orf50	P23526	R-HSA-2408546;R-HSA-2408525;R-HSA-2408558;R-HSA-2408559;R-HSA-5263614;R-HSA-2408532;R-HSA-5263616;R-HSA-2408529;R-HSA-2408540;R-HSA-2408542;R-HSA-2408543;R-HSA-2408537;R-HSA-5333615;R-HSA-2408539
R-HSA-72187	mRNA 3'-end processing	41	58	13	20	0.003996141656331818	4.0662529454671414E-8	2.236439120006928E-6	3	3	2.3622047244094488E-4	9606	Homo sapiens	EIF4A3;SRP54;HMGB1;PCF11;PAPOLA;SEC63;NCBP2;THOC3;THOC5;THOC7;THOC6;WDR33;SRRM1;MRPS9;DDX39A;SARNP;SRSF2;UQCRC1;SRSF3;SRSF4;SRSF6;SRSF9;NUP205;SF3B3;CRABP2;RBM8A;POLDIP3;CSTF3;SRSF1;CSTF2;CSTF2T;U2AF1;PABPN1;U2AF2;CSTF1;SYMPK;SRSF11;CHTOP;CPSF6;CPSF1;CPSF3;ALYREF;CPSF2;RPL35A;UPF3B;MAGOHB;NUDT21;GRB2;GALM;PKN1	Q86W42;P51003;P52298;Q86U42;Q9BY77;Q86V81;Q13838;Q9UKF6;Q9Y5S9;Q01130;O00148;P33240;Q9BZI7;Q92797;Q8IYB3;P84103;Q8N684;Q96A72;Q6I9Y2;P61326;Q10570;Q13242;Q13247;P38919;P82979;Q13769;Q01081;Q9H0L4;Q08170;Q12996;Q96J01;Q05048;O43809;Q9P2I0;Q05519;Q8NI27;Q07955;Q9C0J8;O94913;P26368;Q9Y3Y2	YWHAE;ALYREF;PABPC1;THOC5;DDX39A;ERH;NXF1;SMN1;SNW1;YBX1;U2AF1;EIF4A3;U2AF2	P82979;Q9Y3Y2;Q86U42;Q9BY77;P51003	R-HSA-8849157;R-HSA-72180;R-HSA-72185
R-HSA-5678895	Defective CFTR causes cystic fibrosis	47	67	8	21	0.004616232603003996	5.1079433682765796E-8	2.758289418869353E-6	7	7	5.511811023622047E-4	9606	Homo sapiens	PRORP;CTSV;PSMD8;PSMD9;PSMD6;PSMD7;PSMD5;PSMD2;PSMD3;PSMD1;PUS1;PDIA4;PSMA5;PSMA3;PSMA4;PSMA1;PSMA2;PSME3;UBE2V2;PSME1;PSME2;ALDH7A1;PSMD10;PSMD12;VCP;PSMD11;RPN2;PSMD14;PSMD13;RPN1;SEL1L;PSMA7;PSMB6;ERLEC1;PSMB7;PSMB4;PSMB5;PSMB2;MYO6;PSMB1;PSMF1;RPS27A;USP25;SORT1;HSPA4;ERLIN1;YLPM1;ERLIN2;PSMC5;PSMC6;PSMC3;PSMC4;PSMC1;PSMC2	P28066;P13569;Q06323;P51665;P35998;O00487;A5LHX3;P62333;P62195;P20618;Q96DZ1;P25789;Q9GZP9;P25788;P40306;P62979;Q92530;P61289;P55072;Q13200;O94905;P25787;P25786;Q15008;O43242;Q9UL46;O75832;O00231;O75477;P62191;Q9UNM6;P28074;O00233;Q99460;O00232;P17980;P28072;P28070;Q99436;Q9UBV2;Q8TAA3;O14818;P48556;P49721;Q16401;P60900;P43686	ACTB;PPP2R1A;SLC9A3R1;ATP2A2;HSPA5;BCAP31;HSPA1B;SLC9A3R2	P13569	R-HSA-5678822;R-HSA-8866854;R-HSA-5678992;R-HSA-8866858;R-HSA-8866857;R-HSA-5679000;R-HSA-8866856
R-HSA-4641257	Degradation of AXIN	41	57	2	17	0.003927242662257131	8.564668740884684E-8	4.539274432668883E-6	6	8	6.299212598425197E-4	9606	Homo sapiens	PSMD10;PSMD12;PSMD11;PSMD14;RPN2;PSMD13;PRORP;CCDC47;RPN1;CTSV;PSMA7;PSMD8;PSMB6;PSMD9;PSMB7;PSMD6;PSMB4;PSMD7;PSMB5;PSMB2;PSMD5;PSMD2;PSMD3;PSMB1;PSMD1;PSMF1;RPS27A;USP25;SORT1;PUS1;YLPM1;PDIA4;PSMA5;PSMC5;PSMA3;PSMC6;PSMA4;PSMC3;PSMA1;PSMC4;PSMA2;PSME3;PSMC1;PSMC2;UBE2V2;PSME1;PSME2	P28066;Q06323;P51665;O00487;P35998;A5LHX3;P62333;P20618;P62195;P25789;P25788;P40306;Q92530;P62979;P61289;Q13200;P25787;P25786;Q15008;O43242;Q9UL46;O75832;O00231;Q9UNM6;P28074;P62191;O00233;P17980;Q99460;P28072;O00232;P28070;Q99436;Q8TAA3;O14818;P48556;P49721;Q16401;P60900;Q9HAU4;P43686	RTN4IP1;PARP1	Q9NTX7;Q9HAU4	R-HSA-4641134;R-HSA-3640861;R-HSA-3640844;R-HSA-3640874;R-HSA-4641256;R-HSA-4641129
R-HSA-389957	Prefoldin mediated transfer of substrate to CCT/TriC	24	29	0	0	0.001998070828165909	9.014024704434576E-8	4.5971525992616336E-6	2	2	1.5748031496062991E-4	9606	Homo sapiens	TCF25;NAT10;ACTB;TUBA1C;TUBB6;TUBA1A;CCT8;CCT7;CCT5;CCT4;CCT3;CCT2;VBP1;TUBB;TUBB4B;TUBA4A;CCT6A;TUBB2B;TUBB2A;TCP1;PFDN1;PFDN2;CALM2;PFDN5;PFDN6				R-HSA-389970;R-HSA-389980
R-HSA-5389840	Mitochondrial translation elongation	61	94	8	38	0.006476505443020532	1.2432229412606688E-7	6.073639591264168E-6	8	8	6.299212598425197E-4	9606	Homo sapiens	MRPS16;MRPS14;MRPS11;MRPS12;MRPL37;MRPL41;NSDHL;MRPL40;MRPL1;MRPS28;TSFM;MRPS26;ARG2;MRPS27;MRPS25;MRPS22;RPL23;MRPS23;MRPL49;AIP;MRPS18B;VWA5A;MRPS2;MRPL47;MRPL46;MRPS6;MRPL43;MRPS5;MRPL44;TUFM;MRPS18C;OXA1L;MRPS9;MRPL50;MRPL51;DAP3;MRPS35;MRPS36;SF3B6;MRPL18;MRPS34;MRPL19;MRPL16;MRPS31;MRPL17;MRPL14;ABHD5;MRPS30;MRPL15;MRPL12;MRPL13;MRPL10;MRPL55;MRPL11;MRPL20;RPS27A;GADD45GIP1;PTCD3;OGA;ASNS;M…	Q96A35;Q7Z2W9;Q8IXM3;Q9P015;Q9H0U6;Q9BYC9;Q9NX20;Q9NWU5;Q9BZE1;Q9HD33;O15235;Q13084;Q9H9J2;Q8N983;P82912;Q9Y676;P51398;P49411;Q13405;Q9NQ50;Q9NRX2;Q9Y399;Q9BYN8;Q9Y3B7;Q8TAE8;Q15070;P82673;P82675;Q7Z7H8;P49406;Q6P1L8;P82909;P52815;Q9Y2Q9;Q9H2W6;O60783;Q4U2R6;P82663;Q92552;P43897;Q96EY7;Q9Y2R5;Q9NP92;Q8N5N7;Q9BYD6;Q9Y3D9;Q8TCC3;Q9Y3D3;Q9P0M9;Q9NWT8;Q9BYD3;Q9Y3D5;P82650;Q9BYD1;Q92665;P09001;P82930;…	RAB8A;CSE1L;RAB5B;RAN;CDC42;RAB5A;RAB1A;PAK1	17552;15996	R-HSA-5389842;R-HSA-5389857;R-HSA-5419268;R-HSA-5419269;R-HSA-5389845;R-HSA-5389848;R-HSA-5419279;R-HSA-5419261
R-HSA-69052	Switching of origins to a post-replicative state	57	92	17	39	0.006338707454871159	1.2653415815133684E-7	6.073639591264168E-6	9	9	7.086614173228347E-4	9606	Homo sapiens	MCM7;PRORP;CTSV;PSMD8;PSMD9;PSMD6;PSMD7;CDC23;PSMD5;CDH1;PSMD2;PSMD3;PSMD1;CCN1;SKP1;CDV3;PUS1;PDIA4;PSMA5;CCNA2;PSMA3;PSMA4;PSMA1;PSMA2;PSME3;MCM3;UBE2V2;PSME1;MCM4;PSME2;MCM5;MCM6;ANAPC1;MCM2;PSMD10;RAB5B;PSMD12;PSMD11;RPN2;PSMD14;PSMD13;RPN1;ACAT2;PSMA7;ZMPSTE24;PSMB6;ORC4;PSMB7;PSMB4;PSMB5;PSMB2;PSMB1;PSMF1;RPS27A;USP25;SORT1;UBE2C;YLPM1;PSMC5;PSMC6;PSMC3;PSMC4;PSMC1;PSMC2;TAB2	Q14566;P33992;P51668;P33993;P33991;P51665;A5LHX3;P62195;P63208;P25205;P78396;Q92530;Q13200;P49736;O43242;O00231;O00233;O00232;Q99436;O43929;P20248;Q8TAA3;Q9UJX2;P48556;Q9H1A4;P49721;Q16401;P60900;Q9UM11;P28066;Q06323;P35998;O00762;O00487;P62333;P20618;P25789;P25788;P40306;P62979;P61289;P25787;P25786;Q15008;Q9UL46;O75832;P62191;Q9UNM6;P28074;Q99460;P17980;P28072;P28070;Q9H211;O14818;P24941;P43686	MCM5;MCM7;H3C3;H3-3B;H3C7;H3C11;H3C1;CCNA2;PLK1;MCM3;H4C9;H4C14;H4C3;H4C12;H4C5;H4C1;SSRP1;H3C4;H3C2;MCM4;AKAP8;MCM6;H3-3A;H3C8;H3C6;H3C12;H3C10;CCN1;MCM2;H4-16;TTC4;H4C6;MCMBP;H4C8;H4C13;H4C2;H4C11;H4C4;H4C15;ORC4;MCM2;TERF2	Q13415;P33992;P49736;P25205;Q99741	R-HSA-68944;R-HSA-68947;R-HSA-68946;R-HSA-68948;R-HSA-69015;R-HSA-69016;R-HSA-69019;R-HSA-69005;R-HSA-69006
R-HSA-6790901	rRNA modification in the nucleus and cytosol	44	71	3	11	0.004891828579302742	2.1713837683456916E-7	1.020550371122475E-5	7	8	6.299212598425197E-4	9606	Homo sapiens	DDX47;WDR3;NOP2;HEATR1;NAT10;NOC4L;SNU13;THUMPD1;WDR46;WDR43;RRP9;RRP7A;TRMT112;FBL;EMG1;BMS1;TMSB4X;GAR1;UTP20;RPS2;UTP14A;DCAF13;NOP56;UTP15;NOP58;RPS9;UTP6;UTP11;RPS7;UTP3;IMP3;DIMT1;KRR1;RPS6;WDR75;IMP4;DDX52;UTP18;RCL1;TBL3;DKC1;NHP2;MPHOSPH10;NOP10	Q9H0A0;Q92979;Q9NYH9;P22087;Q12788;P62081;Q9H0S4;P55769;Q9H583;O00567;O00566;Q9Y3A4;Q8TED0;O43818;Q9NX24;Q15061;Q9Y3A2;Q9NV06;Q9NPE3;Q14692;Q9Y2X3;O15213;Q9BVI4;P62753;Q9NXG2;Q9UNQ2;Q9NQZ2;P46087;Q9Y2R4;Q13601;P46781;Q9Y2P8;Q96G21;Q9NV31;Q9Y5J1;O75691;O60832;P15880;Q9BVJ6;Q9NY12;Q8IWA0;P62263;Q9UI30;Q9UNX4	NOB1;KPNA6;MT1F	Q9NRX1;P46087	R-HSA-6790982;R-HSA-6790994;R-HSA-6790944;R-HSA-6790907;R-HSA-6790987;R-HSA-6790906;R-HSA-6790905
R-HSA-211733	Regulation of activated PAK-2p34 by proteasome mediated degradation	41	50	6	25	0.0034449497037343257	2.465383539540511E-7	1.134076428188635E-5	2	2	1.5748031496062991E-4	9606	Homo sapiens	PSMD10;PSMD12;PSMD11;PSMD14;RPN2;PSMD13;PRORP;RPN1;CTSV;PSMA7;PSMD8;PSMB6;PSMD9;PSMB7;PSMD6;PSMB4;PSMD7;PSMB5;PSMB2;PSMD5;PSMD2;PSMD3;PSMB1;PSMD1;PSMF1;RPS27A;PAK2;USP25;SORT1;PUS1;YLPM1;PDIA4;PSMA5;PSMC5;PSMA3;PSMC6;PSMA4;PSMC3;PSMA1;PSMC4;PSMA2;PSME3;PSMC1;PSMC2;UBE2V2;PSME1;PSME2	P28066;Q06323;P51665;O00487;P35998;A5LHX3;P62333;P20618;P62195;P25789;P25788;P40306;Q92530;P62979;P61289;Q13200;P25787;P25786;Q15008;O43242;Q9UL46;O75832;O00231;Q9UNM6;P28074;P62191;O00233;P17980;Q99460;P28072;O00232;P28070;Q99436;Q8TAA3;O14818;P48556;P49721;Q16401;Q13177;P60900;P43686	GIT2;CDC42;NCK2;GRB2;PAK1;PAK2	Q13177	R-HSA-211715;R-HSA-211734
R-HSA-69481	G2/M Checkpoints	79	154	22	57	0.010610445087501722	6.834343669881449E-7	3.075454651446652E-5	23	24	0.001889763779527559	9606	Homo sapiens	MRE11;PRORP;PSMD8;PSMD9;PSMD6;PSMD7;PSMD5;PSMD2;PSMD3;PSMD1;H4C2;KIF21A;H4C1;KPNA2;H4C4;H4C3;CMTR1;H4C6;H4C5;PUS1;PDIA4;EBNA1BP2;H4C15;H4C14;PSME3;H4C13;H4C12;PSME1;H4C11;UBE2V2;PSME2;PSMD10;PSMD12;PSMD11;RPN2;PSMD14;PSMD13;RPN1;BRCC3;ORC4;CCNB1;PSMF1;TP53BP1;H4C8;H4C9;UBE2A;TP53I3;STT3A;UBE2N;YWHAE;H2AX;FEN1;MCM7;YWHAB;CTSV;BABAM2;YWHAQ;DNM1L;YWHAG;YWHAH;RFC5;BRD1;RFC3;PARP1;RFC2;H4-16;YWHAZ;PSM…	Q14566;Q9HAW4;P33992;Q15819;P33993;P14635;P33991;P51665;A5LHX3;P61981;P30291;P62195;Q99640;P25205;Q99728;Q92530;P27348;Q13200;P49736;Q04917;O43242;P62805;O00231;O00233;P35244;O00232;P35249;O76064;P16104;Q99436;P35250;P46736;O43929;Q8TAA3;P48556;P49721;Q16401;P60900;O14757;P27694;P28066;Q12888;P30307;Q13535;Q06323;P35998;O00487;P62333;P49959;P20618;P61088;P25789;P25788;P40306;P61289;P62979;P63104;…	YWHAQ;YWHAE;CDH1;YWHAG;KPNA2;PICALM;CCN1;GINS2;PLK1;AATF;CCNA2;HSP90AB1;PDIA3;PPP2R5D;VCP;YWHAB;XRCC1;YWHAZ;YWHAH;PPP2R5E;SKP1;CCNB1;RNF20	Q9HAW4;P30304;O14757;P30291;P30307;O96017;Q99640;Q9NYZ3	R-HSA-75809;R-HSA-5683735;R-HSA-69891;R-HSA-6799332;R-HSA-75010;R-HSA-170055;R-HSA-8852354;R-HSA-69604;R-HSA-5683792;R-HSA-176101;R-HSA-5683774;R-HSA-176298;R-HSA-75016;R-HSA-6799246;R-HSA-176264;R-HSA-9029987;R-HSA-176175;R-HSA-170070;R-HSA-75028;R-HSA-176116;R-HSA-8852337;R-HSA-176250;R-HSA-176318
R-HSA-69239	Synthesis of DNA	75	132	22	71	0.009094667217858619	8.534958561012829E-7	3.670032181235516E-5	25	26	0.002047244094488189	9606	Homo sapiens	FEN1;MCM7;PRORP;CTSV;PEPD;PSMD8;PSMD9;PSMD6;PSMD7;CDC23;PSMD5;CDH1;PSMD2;PSMD3;PSMD1;CCN1;SKP1;RFC5;UTP15;CDV3;RFC3;RFC2;PUS1;BCKDHB;PDIA4;PSMA5;CCNA2;EBNA1BP2;PSMA3;PSMA4;PSMA1;PSMA2;PSME3;MCM3;UBE2V2;PSME1;MCM4;PSME2;MCM5;MCM6;ANAPC1;MCM2;PSMD10;RAB5B;PSMD12;PCNA;PSMD11;RPN2;PSMD14;PSMD13;PRIM1;RPN1;ACAT2;PSMA7;ZMPSTE24;RRP7A;PSMB6;POLD3;ORC4;PSMB7;PSMB4;PSMB5;PSMB2;POLD1;POLD2;PSMB1;PSMF1;RPS2…	Q14566;P33992;P51668;P33993;P33991;P51665;A5LHX3;P62195;P63208;P25205;P78396;Q92530;Q13200;P49736;O43242;O00231;O00233;P35244;O00232;P35249;P35250;Q99436;O43929;P20248;Q8TAA3;Q9UJX2;Q14181;P35251;P48556;Q9H1A4;P49721;Q16401;P49005;P60900;Q9Y248;P27694;Q9UM11;P28066;P49642;Q9BRT9;P28340;Q06323;P35998;O00762;O00487;Q9BRX5;P62333;P20618;P25789;P25788;P40306;P62979;P61289;P25787;P25786;Q15008;Q9UL46;…	MCM5;MCM7;H3C3;GINS3;H3-3B;H3C7;H3C11;H3C1;CCNA2;PLK1;MCM3;H4C9;H4C14;H4C3;H4C12;H4C5;H4C1;SSRP1;H3C4;H3C2;MCM4;AKAP8;MCM6;H3-3A;H3C8;H3C6;H3C12;PCNA;H3C10;CCN1;GINS2;MCM2;H4-16;TTC4;MCMBP;H4C6;H4C8;H4C13;H4C2;H4C11;H4C4;SMARCD1;H4C15;MCM2;ORC4;VAC14;TERF2	Q9Y248;O75419;Q9BRT9;Q13415;Q9UJA3;P39748;P33992;Q9BRX5;P49736;P25205;Q99741;Q14691	R-HSA-69063;R-HSA-69127;R-HSA-69005;R-HSA-69068;R-HSA-69006;R-HSA-68944;R-HSA-68947;R-HSA-68946;R-HSA-69074;R-HSA-68948;R-HSA-69140;R-HSA-69015;R-HSA-69142;R-HSA-68950;R-HSA-69016;R-HSA-69144;R-HSA-69019;R-HSA-69152;R-HSA-176942;R-HSA-68913;R-HSA-169461;R-HSA-69053;R-HSA-69116;R-HSA-176956;R-HSA-169468
R-HSA-5419276	Mitochondrial translation termination	59	94	9	40	0.006476505443020532	9.080924417981251E-7	3.904797499731938E-5	5	5	3.937007874015748E-4	9606	Homo sapiens	MRPS16;MRPS14;MRPS11;MRPS12;MRPL37;MRPL41;NSDHL;MRPL40;MRPL1;MRPS28;MRPS26;ARG2;MRPS27;MRPS25;MRPS22;RPL23;MRPS23;MRPL49;AIP;MRPS18B;VWA5A;MRPS2;MRPL47;MRPL46;MRPS6;MRPL43;MRPS5;MRPL44;MRPS18C;OXA1L;MRPS9;MRPL50;MRPL51;DAP3;MRPS35;MRPS36;SF3B6;MRPL18;MRPS34;MRPL19;MRPL16;MRPS31;MRPL17;MRPL14;ABHD5;MRPS30;MRPL15;MRPL12;MRPL13;MRPL10;MRPL55;MRPL11;MRPL20;RPS27A;GADD45GIP1;PTCD3;OGA;ASNS;MRPL28;MRPL…	Q96A35;Q7Z2W9;Q8IXM3;Q9P015;Q9H0U6;Q9BYC9;Q9NX20;Q9NWU5;Q9BZE1;Q9HD33;O15235;Q13084;Q9H9J2;Q8N983;P82912;Q9Y676;P51398;Q13405;Q9NQ50;Q9NRX2;Q9Y399;Q9BYN8;Q9Y3B7;Q8TAE8;Q15070;P82673;P82675;Q7Z7H8;P49406;Q6P1L8;P82909;P52815;Q9Y2Q9;Q9H2W6;O60783;Q4U2R6;P82663;Q92552;Q96EY7;Q9Y2R5;Q9NP92;Q8N5N7;Q9BYD6;Q9Y3D9;Q8TCC3;Q9Y3D3;Q9P0M9;Q9NWT8;Q9BYD3;Q9Y3D5;P82650;Q9BYD1;Q92665;P09001;P82930;Q7Z7F7;P82932;…	RAB8A;FHL3;CSE1L;RAB5B;RAN;CDC42;RAB5A;RAB1A;PAK1	17552;15996;Q96E11	R-HSA-5419264;R-HSA-5419281;R-HSA-5419271;R-HSA-5419273;R-HSA-5419277
R-HSA-6782210	Gap-filling DNA repair synthesis and ligation in TC-NER	36	66	0	0	0.0045473336089293095	1.8053308920018551E-6	7.582389746407792E-5	2	2	1.5748031496062991E-4	9606	Homo sapiens	PCNA;SHMT2;CUL3;MRPS12;WDR61;UAP1;PRPF19;TM9SF3;POLD3;ORC4;POLR2A;POLR2C;POLD1;POLR2D;POLD2;POLR2E;EMC3;EP300;POLR2G;RPS27A;POLR2L;HMGN1;RFC5;DNAJC19;LYPLA1;AQR;RFC3;RFC2;RPA1;XRCC1;CUL4A;DDB1;EBNA1BP2;DNAJA3;RPA3;TCEA1;CCDC43;FAM98A;CALR;FKBP4;CUL4B				R-HSA-6782227;R-HSA-6782208
R-HSA-3301854	Nuclear Pore Complex (NPC) Disassembly	27	42	0	0	0.0028937577511368336	1.868537870430842E-6	7.661005268766452E-5	2	2	1.5748031496062991E-4	9606	Homo sapiens	NUP205;NUP107;SEH1L;AAAS;NUP160;CCNB1;NUP85;TPR;NUP62;GAR1;NUP88;NUP43;OSTF1;RAE1;NDC1;RANBP2;NEK9;NUP210;NUP155;NUP133;NUP153;NUP93;NUP50;NUP35;NUP54;NUP37				R-HSA-2990880;R-HSA-2990882
R-HSA-174184	Cdc20:Phospho-APC/C mediated degradation of Cyclin A	46	72	5	26	0.004960727573377429	3.1027907881897576E-6	1.241116315275903E-4	3	3	2.3622047244094488E-4	9606	Homo sapiens	PRORP;CTSV;PSMD8;PSMD9;PSMD6;PSMD7;CDC23;PSMD5;PSMD2;PSMD3;PSMD1;CCN1;PUS1;PDIA4;PSMA5;CCNA2;PSMA3;PSMA4;PSMA1;PSMA2;PSME3;UBE2V2;PSME1;PSME2;ANAPC1;PSMD10;PSMD12;PSMD11;RPN2;PSMD14;PSMD13;RPN1;ACAT2;PSMA7;ZMPSTE24;PSMB6;PSMB7;PSMB4;PSMB5;PSMB2;PSMB1;PSMF1;RPS27A;USP25;SORT1;UBE2C;YLPM1;PSMC5;PSMC6;PSMC3;PSMC4;PSMC1;PSMC2;TAB2	P28066;P51668;Q06323;P51665;P35998;O00762;O00487;A5LHX3;P62333;P62195;P20618;P25789;P25788;P40306;P62979;P78396;Q92530;P61289;Q13200;P25787;P25786;Q15008;O43242;Q9UL46;O75832;O00231;P62191;Q9UNM6;P28074;O00233;Q99460;O00232;P17980;P28072;P28070;Q99436;P20248;Q8TAA3;Q9UJX2;O14818;P48556;Q9H1A4;P49721;Q16401;P60900;P43686	ALYREF;CCN1;DLST;VDAC1;CCNA2;CCNB1	P06493	R-HSA-174171;R-HSA-174104;R-HSA-174255
R-HSA-5619107	Defective TPR may confer susceptibility towards thyroid papillary carcinoma (TPC)	24	36	0	0	0.0024803637866887144	3.7231746164989588E-6	1.4892698465995835E-4	1	1	7.874015748031496E-5	9606	Homo sapiens	NDC1;RANBP2;NUP205;NUP107;SEH1L;NUP210;NUP155;NUP133;NUP153;AAAS;NUP160;NUP93;NUP85;NUP50;NUP62;TPR;GAR1;NUP35;NUP88;NUP54;NUP43;OSTF1;RAE1;NUP37				R-HSA-5661474
R-HSA-1268020	Mitochondrial protein import	39	69	5	12	0.0047540305911533695	6.875233100944733E-6	2.647198396363848E-4	14	14	0.0011023622047244095	9606	Homo sapiens	FH;TOMM40;TIMM9;TIMM13;PREP;TIMM10;TOMM20;HSPD1;TOMM22;CHCHD2;ATP5F1A;CHCHD3;ATP5F1B;SAMM50;PITRM1;GRPEL1;LDHD;GRPEL2;PMPCB;PMPCA;CYC1;HSPA9;TIMM8B;COA4;TOMM70;DNAJC19;TIMM8A;MTX1;IDH3G;MTX2;IDH1;TIMM44;BCS1L;CORO2A;TOMM7;VDAC1;ACO1;ACO2;SLC25A5;SLC25A12;TOMM5;TOMM6;SLC25A6	Q86WU2;O75746;O96008;P12236;P12235;O43615;Q9NX63;P38646;Q9NS69;P25705;O94826;O60220;Q15388;Q96DA6;Q9HAV7;Q16595;Q9Y512;Q5JRX3;P51553;O75439;Q13505;Q9Y276;Q9P0U1;Q10713;Q9Y5L4;O75431;Q9Y6H1;P62072;Q8N4H5;Q96B49;Q99798;Q9Y5J7;Q9Y5J9;P08574;Q9NYJ1;Q8TAA5;P10809;P21796;P06576	MBD3;HGS;TIMM9;EIF3F;TIMM10	Q9Y5J6	R-HSA-1299475;R-HSA-1268022;R-HSA-1299478;R-HSA-1299476;R-HSA-1307803;R-HSA-1299482;R-HSA-1307802;R-HSA-1955380;R-HSA-1268025;R-HSA-1299481;R-HSA-1299480;R-HSA-1299487;R-HSA-8986181;R-HSA-1299484
R-HSA-169911	Regulation of Apoptosis	41	54	7	32	0.0037205456800330715	6.966311569378547E-6	2.647198396363848E-4	5	5	3.937007874015748E-4	9606	Homo sapiens	PSMD10;PSMD12;PSMD11;PSMD14;RPN2;PSMD13;PRORP;RPN1;CTSV;PSMA7;PSMD8;PSMB6;PSMD9;PSMB7;PSMD6;PSMB4;PSMD7;PSMB5;PSMB2;PSMD5;PSMD2;PSMD3;PSMB1;PSMD1;PSMF1;RPS27A;PAK2;USP25;SORT1;PUS1;YLPM1;PDIA4;PSMA5;PSMC5;PSMA3;PSMC6;PSMA4;PSMC3;PSMA1;PSMC4;PSMA2;PSME3;PSMC1;PSMC2;UBE2V2;PSME1;PSME2	P28066;Q06323;P51665;O00487;P35998;A5LHX3;P62333;P20618;P62195;P25789;P25788;P40306;Q92530;P62979;P61289;Q13200;P25787;P25786;Q15008;O43242;Q9UL46;O75832;O00231;Q9UNM6;P28074;P62191;O00233;P17980;Q99460;P28072;O00232;P28070;Q99436;Q8TAA3;O14818;P48556;P49721;Q16401;Q13177;P60900;P43686	GID8;GIT2;CDC42;NCK2;GRB2;PAK1;PAK2	O60313;Q13177	R-HSA-211715;R-HSA-211731;R-HSA-211734;R-HSA-211716;R-HSA-8867344
R-HSA-349425	Autodegradation of the E3 ubiquitin ligase COP1	41	54	7	33	0.0037205456800330715	9.099164305359508E-6	3.457682436036613E-4	5	5	3.937007874015748E-4	9606	Homo sapiens	PSMD10;PSMD12;PSMD11;PSMD14;RPN2;PSMD13;PRORP;RPN1;CTSV;PSMA7;PSMD8;PSMB6;PSMD9;PSMB7;PSMD6;PSMB4;PSMD7;PSMB5;PSMB2;PSMD5;PSMD2;PSMD3;PSMB1;PSMD1;PSMF1;RPS27A;USP25;SORT1;PUS1;YLPM1;PDIA4;PSMA5;PSMC5;PSMA3;PPP5C;PSMC6;PSMA4;PSMC3;PSMA1;PSMC4;PSMA2;PSME3;PSMC1;PSMC2;UBE2V2;PSME1;PSME2	P28066;Q8NHY2;Q06323;P51665;O00487;P35998;A5LHX3;P62333;P20618;P62195;P25789;P25788;P40306;Q92530;P62979;P61289;Q13200;P25787;P25786;Q15008;O43242;Q9UL46;O75832;O00231;Q9UNM6;P28074;P62191;O00233;P17980;Q99460;P28072;O00232;P28070;Q99436;Q8TAA3;O14818;P48556;P49721;Q16401;P60900;P43686	RRM2B;TP53BP1;COPS6;H2AX;CUL4A;AATF;TERF2	Q13315;Q8NHY2	R-HSA-349444;R-HSA-264418;R-HSA-264435;R-HSA-264444;R-HSA-264458
R-HSA-6784531	tRNA processing in the nucleus	36	70	2	4	0.004822929585228055	1.54359958657313E-5	5.711318470320581E-4	7	7	5.511811023622047E-4	9606	Homo sapiens	NUP205;NUP107;SEH1L;DDX1;RTCB;CSTF2;AAAS;NUP160;NUP85;TPR;NUP62;GAR1;NUP88;NUP43;OSTF1;RAE1;RTRAF;NDC1;RANBP2;NUP210;NUP155;NUP133;CPSF1;ELAC2;NUP153;TRNT1;NUP93;POR;XPOT;NUP50;UQCRC1;NUP35;NUP54;FAM98B;DOCK1;RAN;NUP37	O43592;Q9Y224;P78345;Q8TEM1;Q9BTX1;P57740;Q12769;Q9Y3I0;P78406;Q9BQ52;Q99567;P33240;Q8NFH3;Q8NFH4;Q92499;Q9BW27;Q96EE3-1;Q8NFH5;Q8WUM0;Q9NRG9;Q96EE3-2;Q96HA1;Q10570;P49792;P49790;P62826;O75694;Q8N1F7;P37198;Q9BUL9;Q96Q11;P12270;Q7Z3B4;Q92621;Q9UKX7;Q52LJ0	TRA2A;RAN	O43592	R-HSA-6785478;R-HSA-5696807;R-HSA-5696816;R-HSA-5696815;R-HSA-5696813;R-HSA-6783483;R-HSA-5696810
R-HSA-5619084	ABC transporter disorders	51	99	10	23	0.006821000413393965	1.7632890449870153E-5	6.347840561953255E-4	13	22	0.0017322834645669292	9606	Homo sapiens	ABCD3;PRORP;CTSV;PSMD8;PSMD9;PSMD6;PSMD7;PSMD5;PSMD2;PSMD3;PSMD1;PUS1;PDIA4;PSMA5;PSMA3;PSMA4;PSMA1;PSMA2;PSME3;MCM3;UBE2V2;PSME1;PSME2;ALDH7A1;PSMD10;PSMD12;VCP;PSMD11;RPN2;PSMD14;PSMD13;RPN1;SEL1L;PSMA7;PSMB6;ERLEC1;PSMB7;PSMB4;PSMB5;PSMB2;MYO6;PSMB1;PSMF1;RPS27A;USP25;SORT1;HSPA4;ERLIN1;YLPM1;ERLIN2;LSM3;PSMC5;PSMC6;PSMC3;PSMC4;PSMC1;PSMC2;EIF3H	Q86UK0;P51665;A5LHX3;P62195;Q96DZ1;Q92530;P55072;Q13200;O94905;O43242;O00231;O00233;O00232;Q99436;Q8TAA3;P48556;P49721;Q16401;P60900;O14678;P28066;P13569;Q06323;Q9H221;P35998;O00487;P62333;P20618;P25789;Q9GZP9;P25788;P40306;P62979;P61289;P25787;P25786;Q15008;Q9UL46;O75832;O75477;P62191;Q9UNM6;P28074;Q99460;P17980;P28072;O95342;P28070;Q9UBV2;O14818;P43686	ACTB;PPP2R1A;SLC9A3R1;ATP2A2;HSPA5;NPC2;BCAP31;NPC1;HSPA1B;SLC9A3R2	16113;P13569	R-HSA-8866854;R-HSA-5678517;R-HSA-5678992;R-HSA-5682111;R-HSA-5683325;R-HSA-5679101;R-HSA-8866858;R-HSA-8866857;R-HSA-5679000;R-HSA-8866856;R-HSA-5678822;R-HSA-5682311;R-HSA-5679145
R-HSA-72662	Activation of the mRNA upon binding of the cap-binding complex and eIFs, and subsequent binding to 43S	55	66	27	77	0.0045473336089293095	1.7810497602965825E-5	6.411779137067697E-4	6	6	4.7244094488188977E-4	9606	Homo sapiens	EIF4A2;EIF4A1;SMC3;RPS4X;RPS15;MRC2;RPS16;RPS19;RPS18;TMSB4X;RPS11;SBF2;RPS10;RPS13;TGM2;RPS12;EIF2A;RPS9;RPS7;RPS8;EIF1AX;RPS5;RPS6;RPS3A;RPSA;SENP3;EEF1A1;XRN2;PABPC1;VPS4A;RPS27L;RPS15A;RPS3;EIF4EBP1;RPS2;RPS27A;EIF4E;EIF4B;EIF2S2;EIF2S1;RPS26;RPS25;RPS28;EIF3M;EIF2S3;RPS27;EIF3K;RPS29;EIF3L;EIF3I;EIF3G;EIF3H;EIF3E;FAU;EIF3F;EIF3C;RPS21;EIF3A;RPS24;EIF3B;EIF4G1;RPS23	P23396;O75821;Q71UM5;P62081;P62280;Q8TD47;O00303;P39019;Q04637;P62277;P62273;P23588;P46783;P62753;O15372;P46782;P46781;P41091;P62244;P62241;Q7L2H7;P20042;P62847;P62841;P60228;P62249;P25398;P55884;P11940;P63220;Q14152;P61247;Q9UBQ5;P62857;P05198;P62979;P62851;Q13541;P08865;P47813;P62854;Q13347;P08708;P42677;Q99613;P62266;P62861;P15880;P62263;P62701;Q9Y262;Q14240;P62269;P06730;P60842	EIF4G1;EIF4E;PLK1;PABPN1;GEMIN5;RPS6;EIF4EBP1;EIF5;PCBP1;LRPPRC;CNOT7;PAIP1;PAIP2;YWHAG;AGO1;RAN;EIF3A;PABPC1;EIF3A;EIF3C;EIF4A1;EIF4A2;PPP2CA;ATXN2;EIF4EBP2;RBM4;G3BP1	Q04637;P47813;Q13541;Q15056;P23588;P11940;P06730	R-HSA-72631;R-HSA-72647;R-HSA-156808;R-HSA-72635;R-HSA-157849;R-HSA-72622
R-HSA-69002	DNA Replication Pre-Initiation	54	88	14	56	0.006063111478572413	1.8757145795689212E-5	6.565001028491224E-4	21	21	0.001653543307086614	9606	Homo sapiens	MCM7;PRORP;CTSV;PSMD8;PSMD9;PSMD6;PSMD7;PSMD5;PSMD2;PSMD3;PSMD1;CDV3;PUS1;PDIA4;PSMA5;PSMA3;PSMA4;PSMA1;PSMA2;PSME3;MCM3;UBE2V2;PSME1;MCM4;PSME2;MCM5;KIF2C;MCM6;MCM2;PSMD10;PSMD12;PSMD11;RPN2;PSMD14;PSMD13;PRIM1;RPN1;PSMA7;PSMB6;ORC4;PSMB7;PSMB4;PSMB5;PSMB2;PSMB1;PSMF1;RPS27A;USP25;SORT1;RPA1;YLPM1;TIMM44;PSMC5;POLA2;PSMC6;PSMC3;PSMC4;RPA3;PSMC1;PSMC2	Q14566;P33992;P33993;Q01094;P33991;P51665;A5LHX3;P62195;P25205;Q92530;Q13200;P49736;O43242;O00231;O00233;O75496;P35244;O00232;Q99436;O43929;Q8TAA3;Q14181;P48556;P49721;Q16401;P60900;P27694;P28066;P49642;Q06323;P35998;O00487;P62333;P20618;P25789;P25788;P40306;P62979;P61289;P25787;P25786;Q15008;Q9UL46;O75832;P62191;Q9UNM6;P28074;Q99460;P17980;P28072;P28070;Q9H211;O14818;P43686	MCM6;PCNA;CCN1;HMGA1;CCNA2;PLK1;PCM1;PTPN11;TTC4;MCMBP;NDC80;RRM2B;MCM2;ORC4;TERF2	O75419;Q13415;Q9UBD5;Q7L590;Q9UJA3;O75496;O43929;O43913;Q9Y5N6;Q99741;Q9H211	R-HSA-68960;R-HSA-68611;R-HSA-68610;R-HSA-68615;R-HSA-68712;R-HSA-68940;R-HSA-176973;R-HSA-68849;R-HSA-68688;R-HSA-69299;R-HSA-68595;R-HSA-68914;R-HSA-68917;R-HSA-68916;R-HSA-68919;R-HSA-68918;R-HSA-68825;R-HSA-68603;R-HSA-68826;R-HSA-68954;R-HSA-68637
R-HSA-983168	Antigen processing: Ubiquitination & Proteasome degradation	108	315	1	4	0.02170318313352625	2.2801118248927388E-5	7.980391387124586E-4	9	9	7.086614173228347E-4	9606	Homo sapiens	ERO1A;PRORP;ENO1;UBE2L3;GLS;SOX2;PSMD8;NPEPPS;PSMD9;PSMD6;PSMD7;CDC23;CDH1;PSMD5;PSMD2;PSMD3;TOM1;PSMD1;SKP1;PUS1;SCRIB;CNPY2;SYTL2;PDIA4;CD2AP;PSME3;DNAJB11;SRSF2;PSME1;UBE2V2;PLAA;PSME2;LAP3;UBE2V1;ANAPC1;ATP6V1A;PSMD10;PSMD12;PSMD11;CUL5;RPN2;SAR1A;PSMD14;PRKDC;UBA6;PSMD13;CUL3;CUL2;RPN1;IQGAP1;ACAT2;RNF214;PSMF1;UBE2C;GLMN;MSN;UBE2A;FBXO30;TBL3;UBE2S;UBA3;UBE2N;TPP2;UBE2O;TAB2;BLMH;UBE2K;UBE2…	Q9UKT8;Q9UKT7;P55786;Q9UKT6;Q8WXK3;Q15819;Q9C0C9;Q7Z3V4;P62195;P63208;O14543;O94874;O43164;Q2Q1W2;P29144;Q13404;Q9GZZ9;Q9H832;Q86XT4;P46934;P48556;Q16763;Q16401;P60900;Q9HAU4;Q15034;Q9UJT9;Q9UM11;Q6Q0C0;P35998;A0AVT1;P62253;Q7Z6Z7;P25789;P25788;P40306;P61289;P22314;P25787;P25786;Q8TB52;O15033;Q9UNM6;Q99460;Q9UNE7;Q8ND25;Q96MP8;Q99619;Q969H0;P51668;P51665;A5LHX3;Q96PU5;P49459;Q92530;Q13200;O43242;…	CALM2	P52888	R-HSA-983150;R-HSA-983147;R-HSA-983162;R-HSA-8940641;R-HSA-983157;R-HSA-983156;R-HSA-983140;R-HSA-983153;R-HSA-983152
R-HSA-179419	APC:Cdc20 mediated degradation of cell cycle proteins prior to satisfation of the cell cycle checkpoint	46	73	7	37	0.005029626567452115	2.7043072105326083E-5	9.194644515810868E-4	6	6	4.7244094488188977E-4	9606	Homo sapiens	PRORP;CTSV;PSMD8;PSMD9;PSMD6;PSMD7;CDC23;PSMD5;PSMD2;PSMD3;PSMD1;CCN1;PUS1;PDIA4;PSMA5;CCNA2;PSMA3;PSMA4;PSMA1;PSMA2;PSME3;UBE2V2;PSME1;PSME2;ANAPC1;PSMD10;PSMD12;PSMD11;RPN2;PSMD14;PSMD13;RPN1;ACAT2;PSMA7;ZMPSTE24;PSMB6;PSMB7;PSMB4;PSMB5;PSMB2;PSMB1;PSMF1;RPS27A;USP25;SORT1;UBE2C;YLPM1;PSMC5;PSMC6;PSMC3;PSMC4;PSMC1;PSMC2;TAB2	P28066;P51668;Q06323;P51665;P35998;O00762;O00487;A5LHX3;P62333;P62195;P20618;P25789;P25788;P40306;P62979;P78396;Q92530;P61289;Q13200;P25787;P25786;Q15008;O43242;Q9UL46;O75832;O00231;P62191;Q9UNM6;P28074;O00233;Q99460;O00232;P17980;P28072;P28070;Q99436;P20248;Q8TAA3;Q9UJX2;O14818;P48556;Q9H1A4;P49721;Q16401;P60900;P43686	PPP1CC;ALYREF;CDC23;CCN1;DLST;VDAC1;CCNA2;CCNB1	P51955;P06493	R-HSA-179410;R-HSA-174171;R-HSA-174104;R-HSA-179417;R-HSA-174255;R-HSA-179421
R-HSA-380320	Recruitment of NuMA to mitotic centrosomes	43	97	0	0	0.006683202425244591	3.011025921273447E-5	0.001023748813232972	2	2	1.5748031496062991E-4	9606	Homo sapiens	YWHAE;USP14;SEH1L;DCTN2;TUBGCP2;MRPS14;TCF25;SSNA1;PAK1IP1;USP19;NXF1;TUBA1C;PCM1;TUBB6;ACTR1A;HINT2;TUBA1A;HAUS8;PRKAR2B;SNRNP70;PPP2R1A;RAD21;DBT;YWHAG;IVNS1ABP;EIF5B;DYNC1H1;TUBB;PLK1;SGTA;CEP131;ARID3A;TUBB4B;TUBG1;DYNLL1;TUBA4A;CTTNBP2NL;TM9SF2;TUBB2B;TUBB2A;DRG1;MAPRE1;CRK;PAFAH1B1				R-HSA-380316;R-HSA-380508
R-HSA-176409	APC/C:Cdc20 mediated degradation of mitotic proteins	47	75	8	41	0.005167424555601488	3.990377304596837E-5	0.0013168245105169563	13	13	0.0010236220472440946	9606	Homo sapiens	PRORP;CTSV;PSMD8;PSMD9;PSMD6;PSMD7;CDC23;PSMD5;PSMD2;PSMD3;PSMD1;CCN1;PUS1;PDIA4;PSMA5;CCNA2;PSMA3;PSMA4;PSMA1;PSMA2;PSME3;UBE2V2;PSME1;PSME2;ANAPC1;PSMD10;PSMD12;PSMD11;RPN2;PSMD14;PSMD13;RPN1;ACAT2;PSMA7;ZMPSTE24;PSMB6;PSMB7;PSMB4;CCNB1;PSMB5;PSMB2;PSMB1;PSMF1;RPS27A;USP25;SORT1;UBE2C;YLPM1;PSMC5;PSMC6;PSMC3;PSMC4;PSMC1;PSMC2;TAB2	P28066;P51668;P14635;Q06323;P51665;P35998;O00762;O00487;A5LHX3;P62333;P62195;P20618;P25789;P25788;P40306;P62979;P78396;Q92530;P61289;Q13200;P25787;P25786;Q15008;O43242;Q9UL46;O75832;O00231;P62191;Q9UNM6;P28074;O00233;Q99460;O00232;P17980;P28072;P28070;Q99436;P20248;Q8TAA3;Q9UJX2;O14818;P48556;Q9H1A4;P49721;Q16401;P60900;P43686	PPP1CC;ALYREF;DECR1;CDC23;CCN1;DLST;VDAC1;CCNA2;CCNB1	O95997;P51955;P06493	R-HSA-174144;R-HSA-174120;R-HSA-174121;R-HSA-174255;R-HSA-174157;R-HSA-179410;R-HSA-174227;R-HSA-174202;R-HSA-174171;R-HSA-174104;R-HSA-179417;R-HSA-174238;R-HSA-179421
R-HSA-70171	Glycolysis	51	110	5	18	0.007578889348215516	4.002508837086527E-5	0.0013208279162385539	17	24	0.001889763779527559	9606	Homo sapiens	GPI;NUP107;ENO1;ENO2;ENO3;HK2;SNRNP70;PPP2R1A;NUP62;OSTF1;KPNA3;BCKDHA;NDC1;TPI1;USP5;NUP210;NUP133;PGAM1;PPP2R5D;PGM2L1;NUP93;PKM;HKDC1;NUP50;PGP;NUP54;ALDOC;GAPDH;NUP205;SEH1L;AAAS;NUP160;PPP2CA;PPP2CB;NUP85;TPR;GAR1;PGK1;NUP88;NUP43;SIAE;RAE1;RANBP2;NUP155;NUP153;TRAPPC8;PFKL;GNPDA1;NUP35;PFKM;PFKP;NUP37;FARSB	P06733;Q8TDQ7;Q6PCE3;A6NDG6;Q99567;P14618-2;P14618-1;P60174;Q9BW27;P09972;P62714;Q96EE3-1;Q9NRG9;Q96EE3-2;Q8WUM0;Q96HA1;P06744;Q16877;P04406;O75694;P30153;Q14738;P37198;P67775;P12270;P09104;P13929;P07205;Q8TEM1;Q9BTX1;P57740;Q12769;O60825;P78406;P46926;Q8NFH3;Q8NFH4;Q8NFH5;P49792;P49790;Q8N1F7;P52789;P17612;P18669;P17858;P00558;Q92621;Q7Z3B4;P08237;Q01813;Q9UKX7	PRKAR1A;PRKAR1A;PRKAR2B;PRKAR2A;PRKAR2A	17489	R-HSA-70467;R-HSA-163750;R-HSA-70471;R-HSA-71654;R-HSA-71496;R-HSA-71850;R-HSA-71660;R-HSA-170796;R-HSA-70449;R-HSA-6799604;R-HSA-70420;R-HSA-71670;R-HSA-70454;R-HSA-8955760;R-HSA-8955794;R-HSA-71802;R-HSA-163773
R-HSA-170822	Regulation of Glucokinase by Glucokinase Regulatory Protein	24	40	0	4	0.00275595976298746	4.296443899931557E-5	0.0013748620479780982	1	5	3.937007874015748E-4	9606	Homo sapiens	NDC1;RANBP2;NUP205;NUP107;SEH1L;NUP210;NUP155;NUP133;NUP153;AAAS;NUP160;NUP93;NUP85;NUP50;NUP62;TPR;GAR1;NUP35;NUP88;NUP54;NUP43;OSTF1;RAE1;NUP37				R-HSA-170796
R-HSA-4608870	Asymmetric localization of PCP proteins	45	66	6	39	0.0045473336089293095	4.363559915832038E-5	0.0013963391730662522	7	7	5.511811023622047E-4	9606	Homo sapiens	HBS1L;PRORP;CCDC47;CTSV;PSMD8;PSMD9;PSMD6;PSMD7;PSMD5;PSMD2;PSMD3;PSMD1;PUS1;SCRIB;PDIA4;PSMA5;PSMA3;PSMA4;PSMA1;PSMA2;PSME3;UBE2V2;PSME1;PSME2;PSMD10;PSMD12;PSMD11;RPN2;PSMD14;PSMD13;RPN1;PSMA7;PSMB6;PSMB7;PSMB4;PSMB5;PSMB2;PSMB1;PSMF1;RPS27A;USP25;SORT1;FZD7;IDH2;YLPM1;PSMC5;PSMC6;PSMC3;PSMC4;PSMC1;PSMC2	P28066;Q06323;P51665;P35998;O00487;A5LHX3;P62333;Q9NPG1;P62195;P20618;P25789;P25788;P40306;P62979;Q92530;P61289;Q13200;P25787;P25786;Q15008;O43242;Q9UL46;O75832;Q9HCE7;O00231;P62191;Q9UNM6;P28074;O00233;Q99460;O00232;P17980;P28072;P28070;Q99436;O75084;Q8TAA3;Q14160;O14818;P48556;P49721;Q16401;P60900;P43686;Q9HAU4	TRIP6;PPP1CC;MAPK3;BYSL;ARHGEF16;TJP2	Q96MT3;Q14160	R-HSA-4608854;R-HSA-4608855;R-HSA-4608852;R-HSA-5099886;R-HSA-4608866;R-HSA-4608862;R-HSA-4608825
R-HSA-1169091	Activation of NF-kappaB in B cells	44	72	8	36	0.004960727573377429	4.550790732282817E-5	0.0014107451270076732	8	10	7.874015748031496E-4	9606	Homo sapiens	PRORP;CTSV;IKBKB;PSMD8;PSMD9;PSMD6;PSMD7;PSMD5;PSMD2;PSMD3;PSMD1;SKP1;CHUK;PUS1;PDIA4;PSMA5;PSMA3;PSMA4;PSMA1;PSMA2;PSME3;UBE2V2;PSME1;PSME2;PSMD10;PSMD12;PSMD11;RPN2;PSMD14;PSMD13;RPN1;MALT1;PSMA7;PSMB6;PSMB7;PSMB4;PSMB5;PSMB2;PSMB1;PSMF1;RPS27A;USP25;SORT1;TXNL1;YLPM1;PSMC5;PSMC6;PSMC3;PSMC4;PSMC1;PSMC2	P28066;Q06323;P51665;P35998;O00487;A5LHX3;P62333;Q9UDY8;P62195;P20618;P25789;P63208;P25788;P40306;P62979;Q92530;P61289;O14920;Q13200;P25787;P25786;Q15008;O43242;Q9UL46;O15111;O75832;O00231;P62191;Q9UNM6;P28074;O00233;Q99460;O00232;P17980;P28072;P28070;Q99436;Q8TAA3;O14818;P48556;P49721;Q16401;P60900;P43686	TAB1;MALT1;LRP1;CSNK1A1;SQSTM1;CHUK;TAB2;STAT3	O95999;Q9UDY8;O43318;29108	R-HSA-1168641;R-HSA-1168640;R-HSA-1168643;R-HSA-1168642;R-HSA-1168373;R-HSA-1168644;R-HSA-1168637;R-HSA-1168638
R-HSA-68877	Mitotic Prometaphase	95	211	32	77	0.014537687749758853	4.90928734293572E-5	0.0014781528082541406	20	20	0.0015748031496062992	9606	Homo sapiens	NUP107;SMC3;SMC4;PPP1CC;TUBB6;PPP2R1A;TMOD3;CEP131;CSNK2A2;TUBA4A;EML4;EEF1A1;DYNC1LI1;DYNC1LI2;CLIP1;COX7A2L;ZW10;CSNK2B;MAD1L1;SEH1L;TUBGCP2;UBA6;CDCA8;PDS5A;NUP160;NCAPH;CCNB1;NUP85;PRKAR2B;RAD21;SSR1;IVNS1ABP;NEK9;RCC2;PLK1;NDC80;ZWINT;STAG1;EIF2S3;STAG2;RPS27;YWHAE;AHCTF1;MRPS14;TCF25;PAK1IP1;MECP2;TUBA1C;PCM1;ACTR1A;XPO1;HINT2;TUBA1A;SNRNP70;PPP2R5E;DBT;YWHAG;ACAD8;EIF5B;NUDC;NUP133;TUBB;PP…	Q14204;Q9Y266;Q14008;Q9UPN4;P14635;O43237;Q9P258;P63167;Q9Y6G9;P61981;Q9H6D7;Q9BVA1;Q9BW27;Q15021;P43034;Q8N3U4;P62714;Q96EE3-1;Q8WUM0;Q13561;P07437;Q96CS2;Q13885;P46060;A8K8P3;Q53HL2;Q9NVX0;Q03188;P30153;Q9BZD4;Q14738;Q9H3R5;P19784;O43805;Q8NHV4;P31323;O60216;Q9BUF5;P67775;Q9UQE7;Q9NRH3;Q99871;Q15154;Q8WYP5;Q9BSJ2;A6NHL2;Q9Y6D9;Q29RF7;P30622;Q8WVM7;P68363;P57740;Q12769;O75122;Q9BPX3;Q9NQS7;P6116…	MCM7;RAD21;USP15;SMC1A;DNAJB1;AURKA;IVNS1ABP;PLK1;HSPA1B;HDAC2;BIRC6;PPP5C;GTF3C4;NEK9;FADD;TP53BP1;NAA10;DNAJA2;RACGAP1;MCM4;MCM6;RAD23B;SMC3;TP53BP1;EIF4B;STAG2;MCM2;SF3B3;DCAF7;SMC3;DNAJB4;MCM2;PDS5A;SAP130	Q9Y266;P53350;Q96FF9	R-HSA-2514854;R-HSA-2468293;R-HSA-9648114;R-HSA-9648017;R-HSA-375302;R-HSA-2545253;R-HSA-156682;R-HSA-1638803;R-HSA-9648089;R-HSA-2466068;R-HSA-2529015;R-HSA-9647746;R-HSA-2484822;R-HSA-2520883;R-HSA-2467794;R-HSA-380316;R-HSA-380508;R-HSA-2468287;R-HSA-2529020;R-HSA-1638821
R-HSA-72766	Translation	210	339	82	398	0.023356758991318727	4.983683251269522E-5	0.0014781528082541406	88	99	0.007795275590551181	9606	Homo sapiens	RPL4;EIF4A2;RPL5;EIF4A1;RPL3;RPL32;RPL31;RPL34;RRP1;SMC3;RPL8;RPL9;RPL6;RPL7;RPS15;NSDHL;RPS16;RPS19;RPS18;RPL36;RPL38;RPL37;RPS11;RPS10;RPS13;EARS2;RPS12;EIF2A;RPL21;RPL23;RPL22;MRPS18B;MRPS18C;LARS2;PPA2;PPA1;XRN2;RPL24;VDAC2;RPL27;TARS2;RPL26;RPL29;TARS1;RPL28;AARS2;RPN2;SAR1A;ABCB7;MRPL18;MRPL19;RPN1;MRPL16;MRPL17;MRPL14;MRPL15;MRPL12;MRPL13;MRPL10;MRPL11;MRPL20;SSR1;MRPL28;MRPL23;MRPL24;MRPL…	O75821;P62917;Q8IXM3;Q9H0U6;Q8TD47;Q04637;Q9NX20;P09132;P62910;P46783;P83731;P62913;P13639;Q9NQ50;P46782;Q9NRX2;P46781;Q9Y399;P41091;P62244;P68104;P62241;Q9UI10;P20042;Q9Y285;P46777;P46776;P46779;P46778;P62249;P25398;Q9UNL2;O43776;Q9H2W6;Q96DP5;P62495;O60783;P63220;P40429;P82663;Q13144;Q14232;Q9Y2Z4;P08708;P26373;P62829;P18077;Q9BYD6;P62266;Q9NWT8;Q9BYD3;P82650;Q9BYD1;P62263;P62701;Q14240;P09001;…	FKBP7;EIF4G1;VAMP4;TTLL12;EIF4E;EEF1G;SOD1;PLK1;GEMIN5;GLA;PCBP1;YWHAZ;HTATIP2;LRPPRC;RAB1A;CNOT7;PAIP2;FHL3;TMEM109;RAN;NEDD8;EDC3;EIF3A;SF3B4;PABPC1;RAB5A;EIF3C;DPH2;TLE5;EIF4A1;BAG4;PPP2CA;EIF4A2;PAK1;TRIP6;CDS2;ATXN2;TPT1;ECH1;HSPD1;NEBL;TUFM;CDC42;MAPK14;AIMP2;PABPN1;APEH;RPS6;EIF4EBP1;RAB5B;EIF5;AP1B1;EEF1G;PAIP1;RAB8A;YWHAG;CSE1L;TFCP2;AGO1;EIF1AX;PLIN3;MGST3;HSD17B10;VKORC1L1;EEF1D;PCNA;S…	P49590;P13639;Q13541;P23588;P24534;P47897;Q9NSE4;P47813;Q96I59;P55010;P13798;O95363;Q9BW92;Q96E11;Q9H2K0;Q15056;P29692;P68104;P06730;P26641;Q04637;17552;Q5ST30;P11940;15996	R-HSA-156930;R-HSA-1799326;R-HSA-5368279;R-HSA-156808;R-HSA-380170;R-HSA-72722;R-HSA-380177;R-HSA-380176;R-HSA-156823;R-HSA-380048;R-HSA-449937;R-HSA-156826;R-HSA-157849;R-HSA-380199;R-HSA-156832;R-HSA-72619;R-HSA-72621;R-HSA-380201;R-HSA-380200;R-HSA-380203;R-HSA-5691512;R-HSA-5419261;R-HSA-72622;R-HSA-71732;R-HSA-72631;R-HSA-1799330;R-HSA-1799329;R-HSA-72635;R-HSA-1799335;R-HSA-380216;R-HSA-179…
R-HSA-382556	ABC-family proteins mediated transport	62	122	14	45	0.008405677277111754	5.037262542617604E-5	0.0014781528082541406	20	27	0.002125984251968504	9606	Homo sapiens	ABCD3;PRORP;HSPB1;CTSV;ENO1;WDR46;PSMD8;PSMD9;PSMD6;PSMD7;PSMD5;PSMD2;NAMPT;PSMD3;PSMD1;GTF2I;EIF2A;PUS1;PDIA4;PSMA5;PSMA3;PSMA4;PSMA1;PSMA2;PSME3;XRN2;MCM3;UBE2V2;PSME1;PSME2;ALDH7A1;PSMD10;PSMD12;VCP;PSMD11;RPN2;PSMD14;ABCB7;PSMD13;RPN1;SEL1L;CSTF2;PSMA7;PSMB6;ERLEC1;PSMB7;PSMB4;PSMB5;PSMB2;MYO6;PSMB1;PSMF1;RPS27A;ABCF1;USP25;PEX19;SORT1;HSPA4;ERLIN1;YLPM1;ERLIN2;EIF2S2;EIF2S1;LSM3;PSMC5;EIF2S3…	P28288;O75027;O15440;Q86UK0;P51665;A5LHX3;P62195;Q96DZ1;Q92530;O15438;P55072;Q13200;O15439;O94905;O43242;Q8N139;O00231;O00233;Q8NE71;O00232;P41091;Q99436;Q8TAA3;P48556;P20042;P49721;Q16401;P60900;P28066;P13569;Q06323;Q9H221;P35998;O00487;P62333;P20618;P08183;P25789;Q9GZP9;P25788;P40306;P05198;P62979;P61289;P25787;P25786;Q15008;Q9UL46;O75832;O75477;P62191;Q9UNM6;P28074;Q99460;P17980;P28072;P28070;…	ACTB;PPP2R1A;FKBP7;HSPA5;NPC2;ABCD3;PPIB;PEX19;HSPA1B;SLC9A3R1;ATP2A2;BCAP31;NPC1;SLC9A3R2	16113;P40855;P13569;P56589	R-HSA-8866851;R-HSA-382560;R-HSA-1454928;R-HSA-266082;R-HSA-1369052;R-HSA-8866542;R-HSA-382575;R-HSA-5227009;R-HSA-382613;R-HSA-8866551;R-HSA-1369028;R-HSA-1454916;R-HSA-8848053;R-HSA-383190;R-HSA-265783;R-HSA-8866546;R-HSA-1467457;R-HSA-5678863;R-HSA-5682285;R-HSA-8866553
R-HSA-69610	p53-Independent DNA Damage Response	41	54	17	41	0.0037205456800330715	5.097078649152209E-5	0.0014781528082541406	4	4	3.1496062992125983E-4	9606	Homo sapiens	PSMD10;PSMD12;PSMD11;PSMD14;RPN2;PSMD13;PRORP;RPN1;CTSV;PSMA7;PSMD8;PSMB6;PSMD9;PSMB7;GGA1;PSMD6;PSMB4;PSMD7;PSMB5;PSMB2;PSMD5;PSMD2;PSMD3;PSMB1;PSMD1;PSMF1;RPS27A;USP25;SORT1;PUS1;YLPM1;PDIA4;PSMA5;PSMC5;PSMA3;PSMC6;PSMA4;PSMC3;PSMA1;PSMC4;PSMA2;PSME3;PSMC1;PSMC2;STT3A;UBE2V2;PSME1;PSME2	P28066;Q06323;P51665;O00487;P35998;A5LHX3;P62333;P20618;P62195;P25789;P25788;P40306;Q92530;P62979;P61289;Q13200;P25787;P25786;Q15008;O43242;Q9UL46;O75832;O00231;Q9UNM6;P28074;P62191;O00233;P17980;Q99460;P28072;O00232;P28070;Q99436;Q8TAA3;O14818;P48556;P49721;Q16401;P60900;P43686;O14757	YWHAQ;YWHAE;YWHAG;KPNA2;GINS2;AATF;PLK1;HSP90AB1;PDIA3;VCP;YWHAB;XRCC1;YWHAZ;YWHAH;PPP2R5E;SKP1;RNF20	P30304;O14757;O96017	R-HSA-69600;R-HSA-69604;R-HSA-69608;R-HSA-69598
R-HSA-69613	p53-Independent G1/S DNA damage checkpoint	41	54	17	41	0.0037205456800330715	5.097078649152209E-5	0.0014781528082541406	4	4	3.1496062992125983E-4	9606	Homo sapiens	PSMD10;PSMD12;PSMD11;PSMD14;RPN2;PSMD13;PRORP;RPN1;CTSV;PSMA7;PSMD8;PSMB6;PSMD9;PSMB7;GGA1;PSMD6;PSMB4;PSMD7;PSMB5;PSMB2;PSMD5;PSMD2;PSMD3;PSMB1;PSMD1;PSMF1;RPS27A;USP25;SORT1;PUS1;YLPM1;PDIA4;PSMA5;PSMC5;PSMA3;PSMC6;PSMA4;PSMC3;PSMA1;PSMC4;PSMA2;PSME3;PSMC1;PSMC2;STT3A;UBE2V2;PSME1;PSME2	P28066;Q06323;P51665;O00487;P35998;A5LHX3;P62333;P20618;P62195;P25789;P25788;P40306;Q92530;P62979;P61289;Q13200;P25787;P25786;Q15008;O43242;Q9UL46;O75832;O00231;Q9UNM6;P28074;P62191;O00233;P17980;Q99460;P28072;O00232;P28070;Q99436;Q8TAA3;O14818;P48556;P49721;Q16401;P60900;P43686;O14757	YWHAQ;YWHAE;YWHAG;KPNA2;GINS2;AATF;PLK1;HSP90AB1;PDIA3;VCP;YWHAB;XRCC1;YWHAZ;YWHAH;PPP2R5E;SKP1;RNF20	P30304;O14757;O96017	R-HSA-69600;R-HSA-69604;R-HSA-69608;R-HSA-69598
R-HSA-69601	Ubiquitin Mediated Degradation of Phosphorylated Cdc25A	41	54	17	41	0.0037205456800330715	5.097078649152209E-5	0.0014781528082541406	4	4	3.1496062992125983E-4	9606	Homo sapiens	PSMD10;PSMD12;PSMD11;PSMD14;RPN2;PSMD13;PRORP;RPN1;CTSV;PSMA7;PSMD8;PSMB6;PSMD9;PSMB7;GGA1;PSMD6;PSMB4;PSMD7;PSMB5;PSMB2;PSMD5;PSMD2;PSMD3;PSMB1;PSMD1;PSMF1;RPS27A;USP25;SORT1;PUS1;YLPM1;PDIA4;PSMA5;PSMC5;PSMA3;PSMC6;PSMA4;PSMC3;PSMA1;PSMC4;PSMA2;PSME3;PSMC1;PSMC2;STT3A;UBE2V2;PSME1;PSME2	P28066;Q06323;P51665;O00487;P35998;A5LHX3;P62333;P20618;P62195;P25789;P25788;P40306;Q92530;P62979;P61289;Q13200;P25787;P25786;Q15008;O43242;Q9UL46;O75832;O00231;Q9UNM6;P28074;P62191;O00233;P17980;Q99460;P28072;O00232;P28070;Q99436;Q8TAA3;O14818;P48556;P49721;Q16401;P60900;P43686;O14757	YWHAQ;YWHAE;YWHAG;KPNA2;GINS2;AATF;PLK1;HSP90AB1;PDIA3;VCP;YWHAB;XRCC1;YWHAZ;YWHAH;PPP2R5E;SKP1;RNF20	P30304;O14757;O96017	R-HSA-69600;R-HSA-69604;R-HSA-69608;R-HSA-69598
R-HSA-69306	DNA Replication	77	141	27	100	0.009714758164530797	5.870881944947115E-5	0.0016438469445851922	46	47	0.003700787401574803	9606	Homo sapiens	FEN1;MCM7;PRORP;CTSV;PEPD;PSMD8;PSMD9;PSMD6;PSMD7;CDC23;PSMD5;CDH1;PSMD2;PSMD3;PSMD1;CCN1;SKP1;RFC5;UTP15;CDV3;RFC3;RFC2;PUS1;BCKDHB;PDIA4;PSMA5;CCNA2;EBNA1BP2;PSMA3;PSMA4;PSMA1;PSMA2;PSME3;MCM3;UBE2V2;PSME1;MCM4;PSME2;MCM5;KIF2C;MCM6;ANAPC1;MCM2;PSMD10;RAB5B;PSMD12;PCNA;PSMD11;RPN2;PSMD14;PSMD13;PRIM1;RPN1;ACAT2;PSMA7;ZMPSTE24;RRP7A;PSMB6;POLD3;ORC4;PSMB7;PSMB4;PSMB5;PSMB2;POLD1;POLD2;PSMB1;PSMF…	Q14566;P33992;P51668;P33993;Q01094;P33991;P51665;A5LHX3;P62195;P63208;P25205;P78396;Q92530;Q13200;P49736;O43242;O00231;O00233;O75496;P35244;O00232;P35249;P35250;Q99436;O43929;P20248;Q8TAA3;Q9UJX2;Q14181;P35251;P48556;Q9H1A4;P49721;Q16401;P49005;P60900;Q9Y248;P27694;Q9UM11;P28066;P49642;Q9BRT9;P28340;Q06323;P35998;O00762;O00487;Q9BRX5;P62333;P20618;P25789;P25788;P40306;P62979;P61289;P25787;P25786;…	MCM5;H3C1;CCNA2;PLK1;H4C14;H4C3;H3C4;AKAP8;H3C8;H3C12;CCN1;GINS2;HMGA1;MCM2;PCM1;H4C6;H4C13;H4C2;SMARCD1;MCM2;VAC14;H3C3;MCM7;GINS3;H3-3B;H3C7;H3C11;MCM3;NDC80;RRM2B;H4C9;H4C12;H4C5;H4C1;SSRP1;H3C2;MCM4;MCM6;H3-3A;H3C6;PCNA;H3C10;H4-16;TTC4;PTPN11;MCMBP;H4C8;H4C11;H4C4;H4C15;ORC4;TERF2	Q9Y248;O75419;Q9BRT9;Q13415;Q9UBD5;Q7L590;P49736;P25205;Q99741;Q14691;Q9UJA3;O75496;O43929;P39748;P33992;Q9BRX5;O43913;Q9Y5N6;Q9H211	R-HSA-68611;R-HSA-68610;R-HSA-69063;R-HSA-68615;R-HSA-69127;R-HSA-69005;R-HSA-68940;R-HSA-69068;R-HSA-176973;R-HSA-69006;R-HSA-68944;R-HSA-68688;R-HSA-68947;R-HSA-68946;R-HSA-69074;R-HSA-68948;R-HSA-69140;R-HSA-69015;R-HSA-69142;R-HSA-68950;R-HSA-68825;R-HSA-69016;R-HSA-69144;R-HSA-69019;R-HSA-68826;R-HSA-68954;R-HSA-68637;R-HSA-69152;R-HSA-68960;R-HSA-68712;R-HSA-176942;R-HSA-68849;R-HSA-68913;R…
R-HSA-5676590	NIK-->noncanonical NF-kB signaling	45	61	39	52	0.004202838638555877	8.19817416534141E-5	0.0022954887662955947	9	9	7.086614173228347E-4	9606	Homo sapiens	PRORP;CTSV;PSMD8;PSMD9;PSMD6;PSMD7;PSMD5;PSMD2;PSMD3;PSMD1;SKP1;CHUK;PUS1;PDIA4;PSMA5;PSMA3;PSMA4;PSMA1;PSMA2;PSME3;UBE2V2;PSME1;PSME2;PSMD10;PSMD12;PSMD11;RPN2;SAR1A;PSMD14;PSMD13;RPN1;PSMA7;PSMB6;PSMB7;PSMB4;PSMB5;PSMB2;PSMB1;PSMF1;RPS27A;USP25;SORT1;YLPM1;NFKB2;PSMC5;PSMC6;PSMC3;PSMC4;PSMC1;PSMC2;UBA3;UBE2M	P28066;Q06323;P51665;P35998;O00487;Q00653;A5LHX3;P62333;P62195;P20618;P25789;P63208;P25788;P40306;P62979;Q92530;P61289;Q13200;P25787;P25786;Q15008;O43242;Q9UL46;O15111;O75832;O00231;P62191;Q9UNM6;P28074;O00233;Q99460;O00232;P17980;P28072;P61081;P28070;Q99436;Q8TBC4;Q8TAA3;O14818;P48556;P49721;Q16401;P60900;P43686	RPL10;BAG2;IKBKB;RPS11;CHUK;RPL23;UBA3;NFKB2;RPL4;ALPL;RPL32;RPL9P8;UBE2M;CHUK;TIMM13;RPL8;CAD;RPL13;RPL10A;KPNB1;RPL3;RPS18;RPL6;HSPA8;NEDD8;HNRNPM;RPL9P7;RPL18;RPL9P9;RPL7;NAE1;CDC37;HSP90AB1;RPL9;CAP1;RPL24;RPS24;COPS6;RPL14;RPL27;RPL7A;RPS13	Q99558;Q8TBC4;P61081	R-HSA-5607731;R-HSA-5668545;R-HSA-5607725;R-HSA-5607741;R-HSA-5607726;R-HSA-5607721;R-HSA-5607720;R-HSA-5607723;R-HSA-5607722
R-HSA-8854518	AURKA Activation by TPX2	35	74	1	6	0.005098525561526802	9.747162251194652E-5	0.0027292054303345026	2	2	1.5748031496062991E-4	9606	Homo sapiens	YWHAE;USP14;SEH1L;DCTN2;MRPS14;SSNA1;USP19;AURKA;NXF1;PCM1;ACTR1A;TUBA1A;HAUS8;PRKAR2B;SNRNP70;PPP2R1A;RAD21;DBT;YWHAG;IVNS1ABP;EIF5B;DYNC1H1;TUBB;PLK1;SGTA;CEP131;ARID3A;TUBB4B;TUBG1;DYNLL1;TUBA4A;CTTNBP2NL;TM9SF2;DRG1;MAPRE1;CRK;PAFAH1B1	Q14204;Q14008;Q9UPN4;P61163;P63167;Q9H6D7;Q8TEP8;P61981;P43034;P62258;Q13561;O14965;P07437;Q96CS2;A8K8P3;P49674;P53350;Q9BT25;Q9NVX0;Q86XR8;P30153;O43303;O43805;P68371;Q8NHV4;P31323;Q9NXR1;P17612;P68366;Q99871;Q15154;P23258;P04350;Q15691;Q71U36	AURKA	Q9ULW0	R-HSA-8853405;R-HSA-8853419
R-HSA-176033	Interactions of Vpr with host cellular proteins	31	47	6	19	0.003238252721510266	1.0344319875177366E-4	0.0027929663662978887	3	4	3.1496062992125983E-4	9606	Homo sapiens	NUP205;NUP107;SEH1L;PSIP1;AAAS;NUP160;NUP85;TPR;NUP62;GAR1;BANF1;NUP88;NUP43;OSTF1;RAE1;KPNA1;EIF2A;NDC1;RANBP2;NUP210;NUP155;NUP133;HMGA1;NUP153;NUP93;NUP50;NUP35;NUP54;SLC25A5;NUP37;SLC25A6	P52294;Q8TEM1;Q9BTX1;P57740;P12236;Q12769;P78406;P12235;Q99567;P17096;Q8NFH3;Q8NFH4;Q9BW27;Q96EE3-1;Q8NFH5;Q8WUM0;Q9NRG9;Q96EE3-2;Q96HA1;P49792;P49790;O75531;O75694;Q8N1F7;O75475;P37198;P12270;Q7Z3B4;Q92621;P05141;Q9UKX7	KPNB1;LMNB1;LMNA;POLR3C;NUP50;ANP32B	P52294	R-HSA-180627;R-HSA-180905;R-HSA-180622
R-HSA-390471	Association of TriC/CCT with target proteins during biosynthesis	23	40	1	3	0.00275595976298746	1.5802784858487406E-4	0.0042667519117916	2	2	1.5748031496062991E-4	9606	Homo sapiens	USP11;GBA;NAT10;IQGAP1;DCAF7;AP3M1;PPP6R3;CCT8;CCT7;CCT5;CCT4;NOP56;CCT3;CCT2;STAT3;SOD2;MRPL22;CCT6A;TST;TCP1;XRN2;PLAA;LAMTOR2;SKIV2L;FKBP9;CALM2	P50990;O95302;Q9UKT8;P51784;Q9UKT7;P50991;Q9NYA1;Q969H0;P57775;O00567;Q99832;P17987;P78371;P04062;P61962;Q9Y2T2;P48643;P49368;Q15477;P40227;Q92526;Q9H0D6;P40763	EEF1A1	Q9NYA1	R-HSA-390470;R-HSA-391266
R-HSA-140342	Apoptosis induced DNA fragmentation	13	13	5	6	8.956869229709247E-4	1.603408851051924E-4	0.004329203897840195	12	12	9.448818897637795E-4	9606	Homo sapiens	NUP205;DFFA;UHRF1;CAD;HMGB2;HMGB1;H1-1;H1-0;H1-3;H1-2;H1-5;H1-4;XPO4;CASP3;KPNB1;KPNA1;EIF2A	P09429;P07305;P26583;Q14974;P52294;P10412;P16403;P16402;O76075;P16401;O00273;P42574;Q02539	CAD;YWHAG;YWHAZ;DFFA;HSPB1	O76075;O00273	R-HSA-211219;R-HSA-211186;R-HSA-211239;R-HSA-211207;R-HSA-211191;R-HSA-211190;R-HSA-211206;R-HSA-266204;R-HSA-211193;R-HSA-9029667;R-HSA-211224;R-HSA-211247
R-HSA-5607761	Dectin-1 mediated noncanonical NF-kB signaling	45	66	39	52	0.0045473336089293095	2.1758164947416336E-4	0.0056571228863282474	9	9	7.086614173228347E-4	9606	Homo sapiens	PRORP;CTSV;PSMD8;PSMD9;PSMD6;PSMD7;PSMD5;PSMD2;PSMD3;PSMD1;SKP1;CHUK;PUS1;PDIA4;PSMA5;PSMA3;PSMA4;PSMA1;PSMA2;PSME3;UBE2V2;PSME1;PSME2;PSMD10;PSMD12;PSMD11;RPN2;SAR1A;PSMD14;PSMD13;RPN1;PSMA7;PSMB6;PSMB7;PSMB4;PSMB5;PSMB2;PSMB1;PSMF1;RPS27A;USP25;SORT1;YLPM1;NFKB2;PSMC5;PSMC6;PSMC3;PSMC4;PSMC1;PSMC2;UBA3;UBE2M	P28066;Q06323;P51665;P35998;O00487;Q00653;A5LHX3;P62333;P62195;P20618;P25789;P63208;P25788;P40306;P62979;Q92530;P61289;Q13200;P25787;P25786;Q15008;O43242;Q9UL46;O15111;O75832;O00231;P62191;Q9UNM6;P28074;O00233;Q99460;O00232;P17980;P28072;P61081;P28070;Q99436;Q8TBC4;Q8TAA3;O14818;P48556;P49721;Q16401;P60900;P43686	RPL10;BAG2;IKBKB;RPS11;CHUK;RPL23;UBA3;NFKB2;RPL4;ALPL;RPL32;RPL9P8;UBE2M;CHUK;TIMM13;RPL8;CAD;RPL13;RPL10A;KPNB1;RPL3;RPS18;RPL6;HSPA8;NEDD8;HNRNPM;RPL9P7;RPL18;RPL9P9;RPL7;NAE1;CDC37;HSP90AB1;RPL9;CAP1;RPL24;RPS24;COPS6;RPL14;RPL27;RPL7A;RPS13	Q99558;Q8TBC4;P61081	R-HSA-5660965;R-HSA-5607731;R-HSA-5607725;R-HSA-5607741;R-HSA-5607726;R-HSA-5607721;R-HSA-5607720;R-HSA-5607723;R-HSA-5607722
R-HSA-168325	Viral Messenger RNA Synthesis	33	72	1	7	0.004960727573377429	2.6680088933661583E-4	0.006936823122752012	3	6	4.7244094488188977E-4	9606	Homo sapiens	NUP205;NUP107;SEH1L;SHMT2;MRPS12;AAAS;NUP160;POLR2A;NUP85;POLR2C;POLR2D;TPR;NUP62;GAR1;POLR2E;POLR2G;NUP88;NUP43;OSTF1;RAE1;POLR2L;NDC1;RANBP2;NUP210;NUP155;NUP133;NUP153;GTF2F1;GTF2F2;NUP93;NUP50;NUP35;NUP54;NUP37	Q8TEM1;Q9BTX1;P57740;Q12769;P78406;P13984;Q99567;Q8NFH3;Q8NFH4;Q9BW27;Q96EE3-1;Q8NFH5;Q8WUM0;P62875;Q9NRG9;Q96EE3-2;Q96HA1;O15514;P49792;P49790;P30876;P35269;O75694;P19387;Q8N1F7;P19388;P37198;P24928;P62487;P12270;Q7Z3B4;Q92621;Q9UKX7	KPNA6	P03466	R-HSA-192627;R-HSA-168326;R-HSA-192925
R-HSA-77595	Processing of Intronless Pre-mRNAs	15	19	4	4	0.0013090808874190436	2.8605626890088054E-4	0.007340682071715898	5	5	3.937007874015748E-4	9606	Homo sapiens	CPSF6;CRABP2;CPSF1;NCBP2;CPSF3;CSTF3;CPSF2;CSTF2;RPL35A;CSTF2T;WDR33;NUDT21;PABPN1;PCF11;UQCRC1;CSTF1;PAPOLA;SYMPK	P51003;P52298;Q86U42;Q9H0L4;Q12996;Q05048;Q9UKF6;O43809;Q9P2I0;P33240;Q92797;Q9C0J8;Q8N684;O94913;Q10570	YWHAE;SNW1;YBX1;PABPC1	Q86U42;P51003	R-HSA-77589;R-HSA-77591;R-HSA-77590;R-HSA-77593;R-HSA-77592
R-HSA-5663220	RHO GTPases Activate Formins	67	149	13	49	0.010265950117128289	2.9362728286863593E-4	0.007340682071715898	22	27	0.002125984251968504	9606	Homo sapiens	ITGB1;AHCTF1;NUP107;TCF25;ACTB;ACTG1;MECP2;PPP1CC;TUBA1C;TUBB6;XPO1;HINT2;TUBA1A;PPP2R5E;PPP2R1A;POTEF;CHID1;ACAD8;LYPLA2;NUDC;NUP133;TMOD3;TUBB;PPP2R5D;RHOC;RANGAP1;DYNLL1;DYNLL2;TUBA4A;RHOA;RHOB;EEF1A1;DYNC1LI1;CLIP1;COX7A2L;TUBB2B;DYNC1LI2;TUBB2A;INCENP;ZW10;KIF2C;MAPRE1;PFN1;MAD1L1;PFN2;PAFAH1B1;SEH1L;UBA6;CDCA8;NUP160;PPP2CA;CDC42;NXF1;PPP2CB;NUP85;RAD21;G3BP2;SSR1;NUP43;CLASP2;RANBP2;DYNC1H…	Q14204;Q9Y266;Q14008;O43237;Q9P258;P63167;Q9Y6G9;Q9BVA1;Q9BW27;P43034;P62714;P61586;Q96EE3-1;Q8WUM0;Q13885;P46060;Q53HL2;P60709;Q03188;P30153;Q9BZD4;Q9H3R5;Q14738;Q9BUF5;O60610;P67775;Q8WYP5;P08134;A6NHL2;Q9Y6D9;P30622;P68363;P57740;Q12769;O75122;Q9NQS7;P63261;Q99661;Q8NFH3;Q8NFH4;P35080;P60953;Q9BQE3;P49792;O43264;P05556;O95229;P07737;ENSG00000150093;P53350;O14980;Q16537;Q13509;P36873;Q8N9R8;P68…	CBX5;ITGA5;YWHAG;PIN1;TLN1;TLN1;CD81;RHOA;LAMP1;YWHAZ;YWHAH;FABP3;PRMT5	P05556;O75044;Q9Y4D1;Q8N9R8	R-HSA-5665686;R-HSA-5666070;R-HSA-5665751;R-HSA-5665748;R-HSA-3858489;R-HSA-3858495;R-HSA-5666160;R-HSA-5666129;R-HSA-5665809;R-HSA-5666001;R-HSA-5665982;R-HSA-5666046;R-HSA-5665727;R-HSA-5665659;R-HSA-5666008;R-HSA-5666169;R-HSA-5665767;R-HSA-5665989;R-HSA-5666049;R-HSA-5665761;R-HSA-5665802;R-HSA-203070
R-HSA-1234176	Oxygen-dependent proline hydroxylation of Hypoxia-inducible Factor Alpha	44	72	11	50	0.004960727573377429	4.0046002736560116E-4	0.010011500684140029	11	12	9.448818897637795E-4	9606	Homo sapiens	PRORP;CTSV;LIMD1;PSMD8;PSMD9;PSMD6;PSMD7;PSMD5;PSMD2;PSMD3;PSMD1;ELOB;PUS1;PDIA4;PSMA5;PSMA3;PSMA4;PSMA1;PSMA2;PSME3;UBE2V2;PSME1;PSME2;PSMD10;PSMD12;PSMD11;RPN2;PSMD14;PSMD13;CUL2;RPN1;ACAT2;PSMA7;PSMB6;PSMB7;PSMB4;PSMB5;PSMB2;PSMB1;PSMF1;RPS27A;USP25;SORT1;YLPM1;PSMC5;PSMC6;PSMC3;PSMC4;PSMC1;PSMC2;TAB2	P28066;P51668;Q13617;Q06323;P51665;P35998;O00487;A5LHX3;P62333;P62195;P20618;P25789;P25788;P40306;P62979;Q92530;P61289;Q13200;P25787;P25786;Q15008;O43242;Q9UL46;O75832;O00231;P62191;Q9UNM6;P28074;O00233;Q99460;O00232;P17980;P28072;P28070;Q99436;Q8TAA3;Q15370;O14818;P48556;P49721;Q16401;P60900;Q9UGP4;P43686	MTA1;RBM4;ARRB1;UBXN7;EP300;EIF3E;ELOB;NAA10;PKM;PSMA7;PSMA4	Q99814;Q16665	R-HSA-1234163;R-HSA-1234179;R-HSA-1234177;R-HSA-1234166;R-HSA-1234183;R-HSA-1234181;R-HSA-1234169;R-HSA-1234159;R-HSA-1234175;R-HSA-1234172;R-HSA-1234173
R-HSA-5358346	Hedgehog ligand biogenesis	46	72	9	48	0.004960727573377429	4.167193660964408E-4	0.01041798415241102	9	15	0.0011811023622047244	9606	Homo sapiens	PRORP;CTSV;PSMD8;PSMD9;PSMD6;PSMD7;PSMD5;PSMD2;PSMD3;PSMD1;PUS1;PDIA4;PSMA5;PSMA3;PSMA4;PSMA1;PSMA2;PSME3;UBE2V2;PSME1;PSME2;PSMD10;PSMD12;VCP;PSMD11;RPN2;PSMD14;PSMD13;RPN1;SEL1L;RRBP1;PSMA7;PSMB6;ERLEC1;PSMB7;PSMB4;PSMB5;PSMB2;MYO6;PSMB1;PSMF1;RPS27A;USP25;SORT1;YLPM1;PSMC5;PSMC6;PSMC3;PSMC4;PSMC1;PSMC2;P4HB	P28066;Q5VTY9;Q06323;P51665;P35998;O00487;A5LHX3;P62333;P62195;P20618;Q96DZ1;P25789;Q9GZP9;P25788;P40306;P62979;Q92530;P61289;P55072;Q13200;P07237;P25787;P25786;Q15008;O43242;Q9UL46;O75832;O00231;P62191;Q9UNM6;P28074;O00233;Q99460;O00232;P17980;P28072;P28070;Q99436;Q9UBV2;Q8TAA3;O14818;P48556;P49721;Q16401;P60900;P43686	ERO1A;CHCHD2;SMARCB1;ITGB1;NPC2;SDCBP;P4HA2;NPC1;GRN	16113;P07237;Q5VTY9;P78536	R-HSA-5358336;R-HSA-5362448;R-HSA-5362437;R-HSA-5358340;R-HSA-5358343;R-HSA-5362441;R-HSA-5362793;R-HSA-5362459;R-HSA-5362412
R-HSA-180910	Vpr-mediated nuclear import of PICs	28	44	6	19	0.0030315557392862065	5.012108914924651E-4	0.012530272287311628	2	2	1.5748031496062991E-4	9606	Homo sapiens	NUP205;NUP107;SEH1L;PSIP1;AAAS;NUP160;NUP85;TPR;NUP62;GAR1;BANF1;NUP88;NUP43;OSTF1;RAE1;KPNA1;EIF2A;NDC1;RANBP2;NUP210;NUP155;NUP133;HMGA1;NUP153;NUP93;NUP50;NUP35;NUP54;NUP37	P52294;Q8TEM1;Q9BTX1;P57740;Q12769;P78406;Q99567;P17096;Q8NFH3;Q8NFH4;Q9BW27;Q96EE3-1;Q8NFH5;Q8WUM0;Q9NRG9;Q96EE3-2;Q96HA1;P49792;P49790;O75531;O75694;Q8N1F7;O75475;P37198;P12270;Q7Z3B4;Q92621;Q9UKX7	KPNB1;LMNB1;LMNA;POLR3C;NUP50;ANP32B	P52294	R-HSA-180627;R-HSA-180622
R-HSA-68882	Mitotic Anaphase	136	248	78	252	0.017086950530522255	0.00104394032067201	0.025054567696128238	32	32	0.0025196850393700786	9606	Homo sapiens	NUP107;PRORP;PPP2R2A;SMC3;PSMD8;PSMD9;PPP1CC;TUBB6;PSMD6;PSMD7;CDC23;PSMD5;PPP2R1A;PSMD2;PSMD3;TOM1;PSMD1;BANF1;OSTF1;TMPO;PUS1;TMOD3;VRK1;LEMD3;LEMD2;TUBA4A;PDIA4;EEF1A1;NUP93;DYNC1LI1;DYNC1LI2;CLIP1;COX7A2L;ZW10;PSME3;PSME1;UBE2V2;PSME2;CHMP4B;MAD1L1;ANAPC1;KPNB1;PSMD10;NUP205;PSMD12;NDRG3;SEH1L;PSMD11;RPN2;PSMD14;UBA6;PSMD13;RPN1;CDCA8;PDS5A;NUP160;ACAT2;CCNB1;NUP85;RAD21;GAR1;SSR1;PSMF1;UBE2I…	Q14204;Q9Y266;Q9H444;P63167;Q9Y6G9;P62195;Q9BVA1;Q92973;Q9BW27;P43034;Q8N3U4;Q8WUM0;Q96HA1;Q13885;Q14974;O75531;Q14739;Q14738;Q9H3R5;O60216;Q9BUF5;P67775;Q96CF2;P48556;Q16401;P60900;A6NHL2;Q29RF7;P30622;Q8WVM7;Q9UN37;P68363;P57740;O75122;P35998;Q99986;P02545-1;P02545-2;Q8NFH3;P25789;Q8NFH4;P25788;P40306;P61289;Q8NFH5;P25787;P25786;Q9BQE3;O43264;P62826;O95229;Q9BY43;O14980;Q16537;Q9UNM6;Q8N1F7;Q99…	PPP2R1A;SSU72;PPP1CC;DAXX;RANBP2;UBA2;PTPN23;KPNA6;SUMO2;H3C1;SEH1L;CHMP5;SMN1;STAG2;NUP160;CHMP2A;CSNK1A1;NUP43;RAB1A;NAA10;UBQLN1;H3C4;NUP37;LMNA;H3C8;FHL3;PPP2CB;RAN;H3C12;PPP1CB;STAG2;RAB5A;PPP2CA;PAK1;DNMT3B;RANGAP1;CBX3;STAG1;SMC3;SAE1;RANBP2;UBE2I;NUP153;KPNA3;EXOSC9;H3C3;RAD21;KPNA1;DECR1;SMC1A;RUVBL1;H3C7;NUP133;H3C11;NUP107;CDC42;CD81;VPS25;APEH;CASP8AP2;UBE2I;NUP85;RAB5B;PAFAH1B3;RANBP…	Q9BY43;Q14674;Q14974;Q86XL3;Q96FF9;P63279;Q96CF2;Q9H444;P53990;Q14739;Q96FZ7;O95997;Q7Z5K2;Q9UN37;Q8WUX9;O60216;17552;P18754;Q8IXJ6;Q9Y3E7;Q8WYP5;O43633;15996;Q8NC56;Q9UQN3	R-HSA-174144;R-HSA-2467809;R-HSA-2467811;R-HSA-9624798;R-HSA-9615901;R-HSA-9668419;R-HSA-2995389;R-HSA-2995388;R-HSA-9615937;R-HSA-2545203;R-HSA-9618378;R-HSA-2467775;R-HSA-9615945;R-HSA-2995376;R-HSA-9624845;R-HSA-9667952;R-HSA-9668405;R-HSA-9634169;R-HSA-174121;R-HSA-9668415;R-HSA-3000449;R-HSA-9667965;R-HSA-9624893;R-HSA-9624800;R-HSA-2467798;R-HSA-9668389;R-HSA-174202;R-HSA-9668395;R-HSA-9634…
R-HSA-69109	Leading Strand Synthesis	11	16	0	0	0.0011023839051949843	0.001161778920305001	0.026720915167015025	4	4	3.1496062992125983E-4	9606	Homo sapiens	RFC5;POLD3;ORC4;EBNA1BP2;RFC3;POLA2;PCNA;RFC2;PRIM1;POLD1;DNAJA3;POLD2				R-HSA-69074;R-HSA-69063;R-HSA-69053;R-HSA-69068
R-HSA-69091	Polymerase switching	11	16	0	0	0.0011023839051949843	0.001161778920305001	0.026720915167015025	4	4	3.1496062992125983E-4	9606	Homo sapiens	RFC5;POLD3;ORC4;EBNA1BP2;RFC3;POLA2;PCNA;RFC2;PRIM1;POLD1;DNAJA3;POLD2				R-HSA-69074;R-HSA-69063;R-HSA-69053;R-HSA-69068
R-HSA-75067	Processing of Capped Intronless Pre-mRNA	18	28	4	8	0.0019291718340912222	0.0011851309263322118	0.027258011305640872	10	10	7.874015748031496E-4	9606	Homo sapiens	CPSF6;CRABP2;CPSF1;NCBP2;CPSF3;CSTF3;CPSF2;CSTF2;RPL35A;CSTF2T;WDR33;LMNB1;NUDT21;PABPN1;PCF11;UQCRC1;CSTF1;PAPOLA;SYMPK;SNRPE;SNRPF;SNRPD3	P51003;P52298;Q86U42;Q9H0L4;Q12996;Q05048;Q9UKF6;O43809;Q9P2I0;P33240;Q92797;P62306;Q9C0J8;Q8N684;P62318;O94913;P62304;Q10570	YWHAE;SNW1;YBX1;PABPC1	Q86U42;P51003	R-HSA-77585;R-HSA-77584;R-HSA-77586;R-HSA-77589;R-HSA-77591;R-HSA-77590;R-HSA-77593;R-HSA-77592;R-HSA-111437;R-HSA-111438
R-HSA-6782135	Dual incision in TC-NER	34	68	5	23	0.004685131597078683	0.0013265459531150992	0.02918401096853218	6	6	4.7244094488188977E-4	9606	Homo sapiens	PCNA;SHMT2;CUL3;MRPS12;WDR61;UAP1;PRPF19;TM9SF3;POLD3;ORC4;POLR2A;POLR2C;POLD1;POLR2D;POLD2;POLR2E;EMC3;EP300;POLR2G;RPS27A;POLR2L;HMGN1;RFC5;DNAJC19;LYPLA1;AQR;RFC3;RFC2;RPA1;CUL4A;DDB1;EBNA1BP2;DNAJA3;RPA3;TCEA1;CCDC43;CALR;FKBP4;CUL4B	P27694;Q92759;Q09472;Q13216;P23193;P28340;Q13619;P50613;Q9UNP9;P32780;Q2YD98;O60306;Q16531;P62979;P62875;O15514;P05114;Q13620;Q9UMS4;P30876;Q96NB3;P40938;P40937;P19387;P19388;P35244;P35249;P12004;P35250;P24928;P62487;P35251;Q15054;P49005	POLR1E;SIRT1;ARID3A;POLR1C;PSMB1;RPA1	P23025	R-HSA-6782211;R-HSA-6782131;R-HSA-6782224;R-HSA-6782141;R-HSA-6782204;R-HSA-6782138
R-HSA-5368286	Mitochondrial translation initiation	61	96	11	86	0.006614303431169905	0.001343353905182032	0.029553785914004704	4	4	3.1496062992125983E-4	9606	Homo sapiens	MTFMT;MRPS16;MRPS14;MRPS11;MRPS12;MRPL37;MRPL41;NSDHL;MRPL40;MRPL1;MRPS28;MRPS26;ARG2;MRPS27;MRPS25;MRPS22;RPL23;MRPS23;MRPL49;AIP;MRPS18B;VWA5A;MRPS2;MRPL47;MRPL46;MRPS6;MRPL43;MRPS5;MRPL44;MRPS18C;OXA1L;MRPS9;MRPL50;MRPL51;DAP3;MRPS35;MRPS36;SF3B6;MRPL18;MRPS34;MRPL19;MRPL16;MRPS31;MRPL17;MTIF2;MRPL14;ABHD5;MRPS30;MRPL15;MRPL12;MRPL13;MRPL10;MRPL55;MRPL11;MRPL20;RPS27A;GADD45GIP1;PTCD3;OGA;ASNS…	Q96A35;P46199;Q7Z2W9;Q8IXM3;Q9P015;Q9H0U6;Q9BYC9;Q9NX20;Q9NWU5;Q9BZE1;Q9HD33;O15235;Q13084;Q9H9J2;Q8N983;P82912;Q9Y676;P51398;Q13405;Q9NQ50;Q9NRX2;Q9Y399;Q9BYN8;Q9Y3B7;Q8TAE8;Q15070;P82673;P82675;Q7Z7H8;P49406;Q6P1L8;P82909;P52815;Q9Y2Q9;Q9H2W6;Q96DP5;O60783;Q4U2R6;P82663;Q92552;Q96EY7;Q9Y2R5;Q9NP92;Q8N5N7;Q9BYD6;Q9Y3D9;Q8TCC3;Q9Y3D3;Q9P0M9;Q9NWT8;Q9BYD3;Q9Y3D5;P82650;Q9BYD1;Q92665;P09001;P82930;…	CDS2;RAB8A;GLA;VAMP4;TMEM109;RAN;TUFM;MGST3;VKORC1L1;HTATIP2;SNX2	17552;Q9H2K0	R-HSA-5389841;R-HSA-5368279;R-HSA-5389849;R-HSA-5389839
R-HSA-3371568	Attenuation phase	22	47	0	1	0.003238252721510266	0.0015672551347304386	0.03447961296406965	5	5	3.937007874015748E-4	9606	Homo sapiens	HSPA8;HSP90AB1;HSBP1;PTGES3;MRPL18;HSPB1;HSPA2;DNAJB1;STAG1;PHF5A;ATP5F1B;DNAJB6;SERPINH1;EP300;FKBP4;HSPA1B				R-HSA-3371554;R-HSA-5324617;R-HSA-5082369;R-HSA-5082384;R-HSA-3371582
R-HSA-2500257	Resolution of Sister Chromatid Cohesion	63	134	28	63	0.009232465206007992	0.001648633841078384	0.0358168658828657	8	8	6.299212598425197E-4	9606	Homo sapiens	AHCTF1;NUP107;TCF25;SMC3;MECP2;PPP1CC;TUBA1C;TUBB6;XPO1;HINT2;TUBA1A;PPP2R5E;PPP2R1A;ACAD8;NUDC;NUP133;TMOD3;TUBB;PPP2R5D;RANGAP1;DYNLL1;SMC1A;DYNLL2;TUBA4A;EEF1A1;DYNC1LI1;CLIP1;COX7A2L;TUBB2B;DYNC1LI2;TUBB2A;INCENP;ZW10;KIF2C;MAPRE1;MAD1L1;PAFAH1B1;SEH1L;UBA6;CDCA8;PDS5A;NUP160;PPP2CA;NXF1;PPP2CB;CCNB1;NUP85;RAD21;SSR1;NUP43;CLASP2;RANBP2;DYNC1H1;RCC2;PLK1;SGTA;TUBB4B;NDC80;ZWINT;RSL1D1;STAG1;S…	Q14204;Q9Y266;Q14008;P14635;O43237;Q9P258;P63167;Q9Y6G9;Q9BVA1;Q9BW27;Q8N3U4;P43034;P62714;Q96EE3-1;Q8WUM0;Q13885;P46060;Q53HL2;Q03188;P30153;Q9BZD4;Q9H3R5;Q14738;O60216;Q9BUF5;P67775;Q9UQE7;Q8WYP5;A6NHL2;Q9Y6D9;Q29RF7;P30622;Q8WVM7;P68363;P57740;Q12769;O75122;Q9NQS7;Q99661;Q8NFH3;Q8NFH4;Q9BQE3;P49792;O43264;O95229;P53350;O14980;Q16537;Q13509;P36873;O95067;P68371;P42677;Q9NSP4;Q9NXR1;Q15172;Q96FJ…	MCM7;RAD21;USP15;SMC1A;AURKA;IVNS1ABP;PLK1;HSPA1B;HDAC2;BIRC6;GTF3C4;NEK9;FADD;TP53BP1;NAA10;RACGAP1;MCM4;MCM6;RAD23B;SMC3;TP53BP1;EIF4B;STAG2;MCM2;SF3B3;DCAF7;SMC3;MCM2;PDS5A;SAP130	P53350;Q96FF9	R-HSA-2468293;R-HSA-2466068;R-HSA-2484822;R-HSA-2545253;R-HSA-2467794;R-HSA-1638803;R-HSA-2468287;R-HSA-1638821
R-HSA-5578749	Transcriptional regulation by small RNAs	38	81	4	22	0.005580818520049607	0.0017055650420412238	0.0358168658828657	5	5	3.937007874015748E-4	9606	Homo sapiens	H2AX;NUP107;MRPS12;CHCHD3;NUP62;H4C2;H4C1;OSTF1;H4C4;H4C3;H4C6;H3-3A;H4C5;H3-3B;NDC1;RBM17;H3C8;NUP210;NUP133;H4-16;NUP93;H4C15;H4C14;NUP50;H4C13;H4C12;H4C11;BLVRB;NUP54;NUP205;SEH1L;SHMT2;AAAS;NUP160;POLR2A;NUP85;POLR2C;H3C11;POLR2D;TPR;H3C12;GAR1;POLR2E;H3C1;H3C10;NUP88;NUP43;H3C3;POLR2G;H3C2;RAE1;H3C4;H3C7;H3C6;POLR2L;H4C8;RANBP2;H4C9;NUP155;PTGES3;NUP153;AGO1;NUP35;RAN;NUP37	Q9UKV8;Q9UL18;Q8TEM1;Q9BTX1;P57740;Q12769;P78406;Q99567;P84243;P68431;Q8NFH3;Q8NFH4;Q9BW27;Q96EE3-1;Q8NFH5;Q9NRG9;Q96EE3-2;Q8WUM0;P62875;Q96HA1;O15514;P49792;P49790;P30876;P62826;P62805;O75694;P19387;Q8N1F7;P19388;P16104;P37198;P24928;P62487;P12270;Q92621;Q7Z3B4;Q9UKX7	DDX6;AGO1;PABPC1;LIMD1	O15397;Q8NDV7	R-HSA-5578965;R-HSA-5578742;R-HSA-5578966;R-HSA-5578744;R-HSA-5578712
R-HSA-168276	NS1 Mediated Effects on Host Pathways	31	46	13	33	0.0031693537274355794	0.0019390435583627186	0.04071991472561709	4	6	4.7244094488188977E-4	9606	Homo sapiens	NUP205;NUP107;SEH1L;UHRF1;AAAS;NUP160;PABPN1;NUP85;TPR;NUP62;GAR1;KPNA4;NUP88;NUP43;OSTF1;KPNA2;KPNA3;RAE1;KPNA1;EIF2A;NDC1;RANBP2;NUP210;NUP155;NUP133;EIF2AK2;NUP153;NUP93;NUP50;NUP35;NUP54;KPNB1;NUP37	O00505;Q86U42;P52294;O00629;Q8TEM1;Q9BTX1;P57740;Q12769;P78406;P19525;Q99567;Q8NFH3;Q8NFH4;Q9BW27;Q96EE3-1;Q8NFH5;Q8WUM0;Q9NRG9;Q96EE3-2;Q96HA1;P49792;Q14974;P49790;O75694;Q8N1F7;P37198;P12270;Q7Z3B4;P52292;Q92621;Q9UKX7	DHX9;EIF6;FTSJ3;PRKRA;PABPC1;PRKRA;EIF2A;EIF2AK2;EIF3A;NPM1;SNW1;YBX1;STAU2;EIF2S1;TARBP2	P19525;Q86U42	R-HSA-168883;R-HSA-168896;R-HSA-1176059;R-HSA-6791035
R-HSA-5610780	Degradation of GLI1 by the proteasome	44	62	5	63	0.004271737632630564	0.002339473795796687	0.04912894971173043	6	6	4.7244094488188977E-4	9606	Homo sapiens	PRORP;CTSV;PSMD8;PSMD9;PSMD6;PSMD7;PSMD5;SNRNP70;PSMD2;PSMD3;PSMD1;SKP1;PUS1;PDIA4;PSMA5;PSMA3;PSMA4;PSMA1;PSMA2;PSME3;UBE2V2;PSME1;PSME2;PSMD10;NUMBL;PSMD12;PSMD11;RPN2;PSMD14;PSMD13;RPN1;PSMA7;PSMB6;PSMB7;PSMB4;PSMB5;PSMB2;PSMB1;PSMF1;RPS27A;USP25;SORT1;YLPM1;PSMC5;PSMC6;PSMC3;MYO1A;PSMC4;PSMC1;PSMC2	P28066;Q06323;P51665;P35998;O00487;A5LHX3;P62333;P62195;P20618;P25789;P63208;P25788;P40306;P62979;Q92530;P61289;Q13200;P25787;P49757;P25786;Q15008;O43242;Q9UL46;O75832;O00231;P62191;Q9UNM6;P28074;O00233;Q99460;O00232;P17980;P28072;P28070;Q99436;P17612;Q8TAA3;O14818;P08151;P48556;P49721;Q16401;P60900;P43686	DCAF7;SNX9;SPART;TLE5;FXR1	Q96J02;P49757;Q9UMX1	R-HSA-5610741;R-HSA-5610758;R-HSA-5610742;R-HSA-5610737;R-HSA-5610735;R-HSA-5610760
R-HSA-75815	Ubiquitin-dependent degradation of Cyclin D	41	54	10	61	0.0037205456800330715	0.0025543836133677944	0.05364205588072368	4	5	3.937007874015748E-4	9606	Homo sapiens	PSMD10;GSK3B;PSMD12;PSMD11;PSMD14;RPN2;PSMD13;PRORP;RPN1;BRK1;CTSV;PSMA7;PSMD8;PSMB6;PSMD9;PSMB7;PSMD6;PSMB4;PSMD7;PSMB5;PSMB2;PSMD5;PSMD2;PSMD3;PSMB1;PSMD1;PSMF1;RPS27A;USP25;SORT1;PUS1;YLPM1;PDIA4;PSMA5;PSMC5;PSMA3;PSMC6;PSMA4;PSMC3;PSMA1;PSMC4;PSMA2;PSME3;PSMC1;PSMC2;UBE2V2;PSME1;PSME2	P28066;Q06323;P51665;O00487;P35998;A5LHX3;P62333;P20618;P62195;P25789;P25788;P40306;Q92530;P62979;P61289;Q13200;P25787;P25786;Q15008;O43242;Q9UL46;O75832;O00231;Q9UNM6;P28074;P62191;O00233;P17980;Q99460;P28072;O00232;P28070;Q99436;Q8TAA3;O14818;P48556;P49721;Q16401;P49841;P60900;P43686	PRKAR1A;CLASP2;EPB41L3;PPP1R2;APP;CDK6;GSKIP;BICD1;GYS1;CDC37	P24385;P49841	R-HSA-75825;R-HSA-75824;R-HSA-75820;R-HSA-75823
R-HSA-3371497	HSP90 chaperone cycle for steroid hormone receptors (SHR)	37	70	11	35	0.004822929585228055	0.002983782520462386	0.0626594329297101	12	12	9.448818897637795E-4	9606	Homo sapiens	GSK3B;HSP90AB1;DCTN2;TCF25;DCTN4;STIP1;TUBA1C;DNAJB1;TUBB6;ACTR1A;ATP5F1B;HINT2;TUBA1A;CAPZB;ACP1;CAP2;CAP1;HSPA8;DYNC1H1;SORT1;TUBB;PTGES3;TBCB;HSPA2;TUBB4B;DYNLL1;DYNLL2;TUBA4A;DNAJA1;DYNC1LI1;STAG1;TUBB2B;DYNC1LI2;TUBB2A;CAPZA1;DNAJA2;CAPZA2;FKBP4;HSPA1B;FKBP5	Q14204;Q14203;P54652;P0DMV8;P0DMV9;P68363;O43237;P61163;Q8WW22;P63167;Q9Y6G9;O60884;Q9UJW0;Q9BVA1;Q15185;P25685;P47755;Q13561;P47756;Q9BQE3;P31689;Q13885;P31948;Q13509;P68371;Q02790;Q9BUF5;P11142;P52907;Q96FJ2;P68366;P04150;P04350;Q71U36;P08238;A6NHL2;Q13451	HSP90AB1;CDC37L1;MCMBP;PPP5C;PRKAA1;CHUK;HSPB1;S100A6;TPP1;GLMN;CDC37	Q13451;Q02790;P31948;Q15185	R-HSA-5618085;R-HSA-5618080;R-HSA-3371590;R-HSA-5618099;R-HSA-5618098;R-HSA-5618093;R-HSA-5618110;R-HSA-5618073;R-HSA-3371503;R-HSA-5618105;R-HSA-3371422;R-HSA-5618107
R-HSA-168333	NEP/NS2 Interacts with the Cellular Export Machinery	26	53	2	11	0.003651646685958385	0.003209892934097125	0.0641978586819425	2	2	1.5748031496062991E-4	9606	Homo sapiens	NUP205;NUP107;SEH1L;AAAS;NUP160;XPO1;NUP85;TPR;NUP62;GAR1;NUP88;NUP43;OSTF1;RAE1;ACAD8;NDC1;RANBP2;NUP210;NUP155;NUP133;NUP153;NUP93;NUP50;NUP35;NUP54;RAN;NUP37	Q8TEM1;Q9BTX1;P57740;Q12769;P78406;Q99567;Q8NFH3;Q8NFH4;Q9BW27;Q96EE3-1;Q8NFH5;Q8WUM0;Q9NRG9;Q96EE3-2;Q96HA1;P49792;P49790;P62826;O14980;O75694;Q8N1F7;P37198;P12270;Q7Z3B4;Q92621;Q9UKX7	DHX9;YWHAZ	O14980	R-HSA-168880;R-HSA-168857
R-HSA-5696397	Gap-filling DNA repair synthesis and ligation in GG-NER	14	27	0	0	0.0018602728400165358	0.003654564471880506	0.07309128943761012	2	2	1.5748031496062991E-4	9606	Homo sapiens	RFC5;RFC3;PCNA;RFC2;RPA1;XRCC1;POLD3;ORC4;EBNA1BP2;DNAJA3;RPA3;POLD1;POLD2;FAM98A;RPS27A				R-HSA-5690997;R-HSA-5691001
R-HSA-69186	Lagging Strand Synthesis	15	26	1	5	0.0017913738459418493	0.003742825410806949	0.07485650821613898	10	11	8.661417322834646E-4	9606	Homo sapiens	RFC5;FEN1;RFC3;PCNA;RFC2;PRIM1;RPA1;UBE2A;POLD3;ORC4;EBNA1BP2;POLA2;DNAJA3;RPA3;POLD1;POLD2	P27694;P51530;P49642;P40938;P40937;P28340;P39748;P35244;P35249;P12004;P35250;Q14181;P35251;Q15054;P49005	PCNA	P39748	R-HSA-69152;R-HSA-69074;R-HSA-69140;R-HSA-69063;R-HSA-69127;R-HSA-69142;R-HSA-69144;R-HSA-69053;R-HSA-69068;R-HSA-69116
R-HSA-426486	Small interfering RNA (siRNA) biogenesis	7	9	0	0	6.200909466721786E-4	0.004561765027148557	0.08795633046163776	5	5	3.937007874015748E-4	9606	Homo sapiens	TSNAX;COPA;PRKRA;AGO1;BLVRB;TARBP2;TSN				R-HSA-2106625;R-HSA-9023912;R-HSA-426464;R-HSA-2106615;R-HSA-9023909
R-HSA-174411	Polymerase switching on the C-strand of the telomere	12	22	0	0	0.0015157778696431032	0.004629280550612513	0.08795633046163776	4	4	3.1496062992125983E-4	9606	Homo sapiens	RFC5;RFC3;PCNA;RFC2;PRIM1;L1CAM;POLD3;ORC4;EBNA1BP2;POLA2;DNAJA3;POLD1;POLD2				R-HSA-174448;R-HSA-174439;R-HSA-174452;R-HSA-174447
R-HSA-190840	Microtubule-dependent trafficking of connexons from Golgi to the plasma membrane	12	22	0	0	0.0015157778696431032	0.004629280550612513	0.08795633046163776	2	2	1.5748031496062991E-4	9606	Homo sapiens	TUBA1C;TUBB2B;GJA1;TUBB6;TUBB2A;TUBA1A;HINT2;TCF25;TUBB;TUBB4B;TUBA4A				R-HSA-190520;R-HSA-190782
R-HSA-110314	Recognition of DNA damage by PCNA-containing replication complex	17	30	1	9	0.002066969822240595	0.004873262360223007	0.09259198484423714	6	6	4.7244094488188977E-4	9606	Homo sapiens	RFC5;RFC3;PCNA;RFC2;CUL3;RPA1;SOX2;CUL4A;POLD3;GMPPB;DDB1;ORC4;EBNA1BP2;DNAJA3;RPA3;POLD1;POLD2;RPS27A;CUL4B	Q13620;P27694;P40938;Q9NS91;P40937;P28340;Q13619;P35244;P35249;P12004;P35250;P63146;P35251;Q15054;Q16531;P62979;P49005	KPNA1	O94782	R-HSA-5652005;R-HSA-5655466;R-HSA-5655483;R-HSA-5651992;R-HSA-5652009;R-HSA-5655481
R-HSA-194441	Metabolism of non-coding RNA	38	66	25	57	0.0045473336089293095	0.005019365496597095	0.0953679444353448	6	6	4.7244094488188977E-4	9606	Homo sapiens	NUP205;NUP107;SEH1L;DDX20;PHAX;AAAS;NUP160;LMNB1;SNRPD2;NUP85;SNRPD1;TPR;NUP62;GAR1;NUP88;NUP43;SMN1;OSTF1;SNRPD3;RAE1;NDC1;RANBP2;PRMT5;NUP210;NUP155;NUP133;NCBP2;IMP3;NUP153;WDR77;NUP93;NUP50;GLOD4;NUP35;GEMIN5;SNRPE;NUP54;SNRPF;NUP37	P52298;Q8TEM1;Q9BTX1;Q8TEQ6;P57740;Q12769;P78406;Q99567;Q8NFH3;P62316;Q8NFH4;Q9BW27;P62318;O14744;Q9BQA1;Q96EE3-1;Q8NFH5;Q8WUM0;Q9NRG9;P62314;Q96EE3-2;Q96HA1;Q16637;P49792;O95149;P49790;Q9H814;O75694;Q8N1F7;Q9UHI6;P57678;P37198;P12270;Q7Z3B4;Q92621;P62306;Q9UKX7;P62304	SNRPC;CDC5L;SNRPE;LSM2;RPL9P8;LSM5;GEMIN5;XPO1;LSM6;NOP58;SNRPD2;SNRPA1;FHL3;SNRPF;RPL9P7;SNRNP70;FBL;RPL9P9;SF3A2;XPO1;ERH;LSM3;RPL9;SMN1;LSM7;NCBP2;SNRPD1;SNRPD1;SNRPD3	O95149;Q9H814;P14678;P62308;Q96RS0;P62316;P62304;P62318;P62306;P62314	R-HSA-191763;R-HSA-191825;R-HSA-191830;R-HSA-191786;R-HSA-191784;R-HSA-191790
R-HSA-191859	snRNP Assembly	38	66	25	57	0.0045473336089293095	0.005019365496597095	0.0953679444353448	6	6	4.7244094488188977E-4	9606	Homo sapiens	NUP205;NUP107;SEH1L;DDX20;PHAX;AAAS;NUP160;LMNB1;SNRPD2;NUP85;SNRPD1;TPR;NUP62;GAR1;NUP88;NUP43;SMN1;OSTF1;SNRPD3;RAE1;NDC1;RANBP2;PRMT5;NUP210;NUP155;NUP133;NCBP2;IMP3;NUP153;WDR77;NUP93;NUP50;GLOD4;NUP35;GEMIN5;SNRPE;NUP54;SNRPF;NUP37	P52298;Q8TEM1;Q9BTX1;Q8TEQ6;P57740;Q12769;P78406;Q99567;Q8NFH3;P62316;Q8NFH4;Q9BW27;P62318;O14744;Q9BQA1;Q96EE3-1;Q8NFH5;Q8WUM0;Q9NRG9;P62314;Q96EE3-2;Q96HA1;Q16637;P49792;O95149;P49790;Q9H814;O75694;Q8N1F7;Q9UHI6;P57678;P37198;P12270;Q7Z3B4;Q92621;P62306;Q9UKX7;P62304	SNRPC;CDC5L;SNRPE;LSM2;RPL9P8;LSM5;GEMIN5;XPO1;LSM6;NOP58;SNRPD2;SNRPA1;FHL3;SNRPF;RPL9P7;SNRNP70;FBL;RPL9P9;SF3A2;XPO1;ERH;LSM3;RPL9;SMN1;LSM7;NCBP2;SNRPD1;SNRPD1;SNRPD3	O95149;Q9H814;P14678;P62308;Q96RS0;P62316;P62304;P62318;P62306;P62314	R-HSA-191763;R-HSA-191825;R-HSA-191830;R-HSA-191786;R-HSA-191784;R-HSA-191790
R-HSA-6814122	Cooperation of PDCL (PhLP1) and TRiC/CCT in G-protein beta folding	20	45	3	3	0.0031004547333608927	0.005518236927298692	0.10484650161867515	11	11	8.661417322834646E-4	9606	Homo sapiens	CCT3;CCT2;VPS4A;CSNK2A2;GTPBP10;NAT10;P3H3;RRP9;GNAI2;CCT6A;GNG5;NUP85;GNB2;GNB1;POLR3E;CSNK2B;TCP1;GNB4;CCT8;CCT7;CALM2;CCT5;CCT4	P50990;P50991;P04899;Q9P2W3;Q9HAV0;P11488;P19784;Q99832;P16520;P17987;P67870;P63218;P78371;P62879;P49368;P48643;P62873;P40227;Q92526;P49758	CCT3;MRPL11;PSMC5	Q13371	R-HSA-6814119;R-HSA-8850534;R-HSA-6814418;R-HSA-8850529;R-HSA-8850560;R-HSA-8850527;R-HSA-6814124;R-HSA-8850539;R-HSA-6814121;R-HSA-6814409;R-HSA-6814120
R-HSA-9609507	Protein localization	71	170	17	78	0.011712828992696706	0.006390188740845071	0.1166000451396485	53	53	0.0041732283464566925	9606	Homo sapiens	APP;ABCD3;ECI2;OLA1;PREP;CHD5;TOMM20;TOMM22;CHCHD2;CHCHD3;SCP2;PSMD1;PMPCB;PMPCA;MLYCD;SEC61B;GET3;ACAA1;EMD;TOMM70;ANXA4;ECH1;BCS1L;CAT;AGPS;VDAC1;SLC25A5;SLC25A12;SLC25A6;GTF3C3;FH;TOMM40;TIMM9;TIMM13;HSD17B4;TIMM10;ACAT2;HSPD1;BAG6;HMGCL;ATP5F1A;ATP5F1B;SAMM50;PITRM1;GRPEL1;LDHD;GRPEL2;STX5;CYC1;RPS27A;TIMM8B;ATAD1;DNAJC19;UBL4A;HSPA9;COA4;FIS1;TIMM8A;CYB5A;NPM1;PEX19;MTX1;IDH3G;MTX2;IDH1;SGTA…	P28288;O75746;O96008;P51668;P11441;O95822-2;Q9NX63;P38646;P04040;O94826;Q15388;Q96DA6;Q9HAV7;Q16595;Q9Y512;P51553;O43681;Q9Y276;P14920;O43765;Q9Y6H1;Q96B49;Q8TB36;O00116;P22307;Q99798;Q9Y5J7;Q9Y5J9;P08574;P46379;Q9NYJ1;P00167-1;P05067;Q8TAA5;P28328;P10809;P60468;Q13011;P35914;Q86WU2;Q8NBU5;P12236;Q9P0L0;P12235;O43615;Q9NS69;Q99424;P25705;P09110;O60220;P62979;Q5JRX3;O75439;Q13505;Q9P0U1;O75874;Q10…	MBD3;FKBP7;CAV1;RAD23A;ABCD3;TFCP2;HGS;TIMM9;SHC1;PPIB;PEX19;TUBA1A;CAV1;CAT;VAT1;EIF3F;TIMM10	Q6FIF0;O00116;P40855;P22307;Q9Y5Y5;Q9Y5J6;P51659;Q15067;Q93008;P09110;Q2T9J0;P56589	R-HSA-1299475;R-HSA-9033485;R-HSA-1299478;R-HSA-1299476;R-HSA-1307803;R-HSA-1299482;R-HSA-1307802;R-HSA-1299481;R-HSA-1299480;R-HSA-1299487;R-HSA-9033478;R-HSA-1299484;R-HSA-9033240;R-HSA-9033499;R-HSA-9609860;R-HSA-9033233;R-HSA-9033232;R-HSA-9033235;R-HSA-9033491;R-HSA-9033490;R-HSA-9033236;R-HSA-9033238;R-HSA-9033515;R-HSA-9033514;R-HSA-1268022;R-HSA-9033516;R-HSA-9033505;R-HSA-9617595;R-HSA-1…
R-HSA-190872	Transport of connexons to the plasma membrane	12	23	0	0	0.0015846768637177897	0.006477780285536028	0.1166000451396485	2	3	2.3622047244094488E-4	9606	Homo sapiens	TUBA1C;TUBB2B;GJA1;TUBB6;TUBB2A;TUBA1A;HINT2;TCF25;TUBB;TUBB4B;TUBA4A				R-HSA-190520;R-HSA-190782
R-HSA-168255	Influenza Infection	125	199	122	272	0.013710899820862616	0.00657840665912468	0.11841131986424425	32	59	0.0046456692913385824	9606	Homo sapiens	RPL4;RPL5;RPL3;NUP107;RPL32;RPL31;RPL34;RRP1;SMC3;RPL8;RPL10A;RPL9;RPL6;RPL7;IPO5;RPS15;RPS16;RPS19;RPS18;RUVBL2;RPL36;RPL38;KPNA4;RPL37;OSTF1;RPS11;KPNA2;KPNA3;RPS10;RPS13;KPNA1;RPS12;EIF2A;RPS9;RPS7;RPL21;NUP210;RPS8;RPS5;RPL23;RPS6;RPL22;RPSA;RPL9P7;RPL9P8;GTF2F1;RPL9P9;GTF2F2;NUP93;RPL24;VDAC2;RPL27;RPL26;RPL29;RPL28;KPNB1;NUP205;SEH1L;ABCB7;SHMT2;ABHD5;AAAS;NUP160;NUP85;TPR;GAR1;NUP88;NUP155…	P23396;P62917;P62081;P18124;P13984;Q8TD47;P62750;P47914;P62910;Q6P5R6;Q9BW27;P46783;P83731;P09496;P62913;P62753;Q8WUM0;Q9NRG9;P62875;Q96HA1;O15514;Q14974;P30876;P46782;P46781;P36578;P24928;P84098;P62244;P62487;P63173;P62241;P12270;P62888;P52292;P61313;P46777;P46776;P27635;P46779;P46778;P62249;P25398;Q86U42;P52294;Q8TEM1;Q12849;P57740;P12236;P63220;P40429;P62899;Q8NFH3;Q8NFH4;Q8NFH5;P62826;P08708;…	PPP1CC;APP;ITGB1;STT3A;CUL5;NUP50;HBA2;CHORDC1;ACAT1;TUBA1A;PKP2;EIF3A;NPM1;PPP5C;ADAR;YWHAZ;CHORDC1;FKBP4;NUDCD2;HSPA8;COPG2;LEMD3;RAN;PPP1CB;PABPC1;BAG4;CDC37;EIF2B4;ZMPSTE24;AP2B1;ATP2A2;CKAP4;TRIP6;SMARCB1;ST13;PRKAA1;ATP2A2;STUB1;AHSA1;STT3B;KPNA1;COPB2;PGRMC1;FKBP5;AIMP2;GABARAP;TOR1AIP1;MAP1LC3B;SSR1;VDAC1;EIF2S1;TAB1;BAG3;CDH1;RPS3A;RTCB;TFCP2;KPNA2;DDOST;RPN2;ANP32B;PRKRA;BAG5;TTC4;EIF2A…	P07900;P03431;P06821;P0C0U1;P03433;P03466;P0DMV8;Q14974;P52294;P27824;O14980;P03485;P27797;P03496;P19525;Q12849;P03428;P12236;P03508;Q86U42;O00410	R-HSA-192704;R-HSA-168896;R-HSA-188544;R-HSA-192832;R-HSA-169921;R-HSA-168326;R-HSA-192841;R-HSA-192851;R-HSA-192912;R-HSA-168337;R-HSA-195926;R-HSA-195733;R-HSA-168857;R-HSA-6791035;R-HSA-192925;R-HSA-168285;R-HSA-192677;R-HSA-192746;R-HSA-168299;R-HSA-1176059;R-HSA-168297;R-HSA-168878;R-HSA-168882;R-HSA-192627;R-HSA-168883;R-HSA-168880;R-HSA-192624;R-HSA-168310;R-HSA-192830;R-HSA-168894;R-HSA-1…
R-HSA-9633012	Response of EIF2AK4 (GCN2) to amino acid deficiency	83	115	24	170	0.007923384318588949	0.006717440494233173	0.12091392889619712	14	16	0.0012598425196850393	9606	Homo sapiens	RPL4;RPL5;RPL3;RPL32;RPL31;RPL34;RPLP1;RRP1;RPLP0;LPCAT1;ARHGAP1;SMC3;RPL8;RPL10A;MED15;RPL9;RPL6;RPL7;RPS4X;MRC2;RPS15;RPL7A;RPS16;RPS19;RPS18;RUVBL2;TMSB4X;RNPEP;RPL36;RPLP2;RPL38;RPL37;RPS11;RPS10;RPS13;RPS12;EIF2A;RPS9;RPS7;RPL21;RPS8;RPS5;RPL23;RPS6;RPL22;RPL13A;RPSA;RPS3A;RPL9P7;RPL9P8;RPL9P9;RPL37A;XRN2;RPL24;VDAC2;RPL27;RPL26;RPL29;MFGE8;RPL28;RPL10;ABCB7;RPL12;RPL11;VPS4A;RPS27L;ABHD5;PO…	Q9Y3U8;Q92616;P23396;Q71UM5;P62917;P62081;P62280;P18124;Q8TD47;P39019;P62750;P62277;P47914;P30050;P39023;P62273;P62910;Q6P5R6;P46783;P83731;P62913;P08243;P62753;Q07020;P46782;P46781;P36578;P41091;P84098;P62244;P63173;P61353;P62241;P62888;P61313;P20042;P62847;P05386;P46777;P46776;P27635;P62841;P05387;P46779;P05388;P61513;Q9UNX3;P46778;P49207;P62249;P61927;P25398;P32969;Q02878;P50914;P63220;P40429;…	EXOSC8;BAG3;POLR2C;PSMB1;CARM1;HSPA8;HNRNPF;SNRPC;SMAD4;HMGA1;GRB2;CHAF1A;APOE;NDC80;MCMBP;HAT1;HEBP1;PCM1;TLE5;EXOSC5;VDAC1;VRK1;HBZ;PRMT5	Q96RU7;P17676;P15336;Q9P2X3;P18848;P35638;P08243	R-HSA-9633008;R-HSA-9635927;R-HSA-9635892;R-HSA-381128;R-HSA-9635804;R-HSA-9650722;R-HSA-9635936;R-HSA-1791118;R-HSA-9635915;R-HSA-9635912;R-HSA-9633742;R-HSA-9635918;R-HSA-9634669;R-HSA-9633005
R-HSA-70326	Glucose metabolism	61	140	15	62	0.00964585917045611	0.007170655401817716	0.1290717972327189	37	50	0.003937007874015748	9606	Homo sapiens	SLC25A1;GPI;NUP107;ENO1;ENO2;ENO3;HK2;SNRNP70;PPP2R1A;NUP62;UBXN7;OSTF1;KPNA3;BCKDHA;NDC1;TPI1;USP5;NUP210;NUP133;PGAM1;PPP2R5D;PGM2L1;NUP93;PKM;HKDC1;NUP50;PGP;PSME1;NUP54;ALDOC;SLC25A12;GAPDH;SLC25A11;NUP205;USP15;SEH1L;SRRT;AAAS;NUP160;PPP2CA;PPP2CB;NUP85;TPR;GAR1;PGK1;NUP88;NUP43;SIAE;RAE1;PCK2;RANBP2;SLC37A2;NUP155;GOT1;MDH2;GOT2;NUP153;TRAPPC8;PFKL;GNPDA1;NUP35;PFKM;PFKP;NUP37;FARSB	P06733;O75746;P40926;Q16822;Q8TDQ7;P53007;Q6PCE3;Q8TED4-2;A6NDG6;Q99567;Q02978;P00505;P14618-2;P14618-1;P60174;Q9BW27;P09972;P62714;Q96EE3-1;Q9NRG9;Q96EE3-2;Q8WUM0;Q96HA1;P06744;O00757;Q16877;P04406;O75694;P30153;Q14738;P11498;P37198;P67775;P12270;P09104;P13929;P07205;Q8TEM1;Q9BTX1;P57740;Q12769;O60825;P78406;P46926;P17174;Q8NFH3;Q8NFH4;Q8NFH5;P49792;P49790;Q8N1F7;P52789;P17612;P18669;P17858;P005…	HSPD1;PRKAR1A;RAB8A;CSE1L;PRKAR1A;PRKAR2B;RAN;CDC42;RAB5A;PAK1;TUBA1A;RAB5B;PRKAR2A;RAB1A;PRKAR2A	17552;Q9UBX3;Q16822;15996;17489	R-HSA-70592;R-HSA-70467;R-HSA-71495;R-HSA-70471;R-HSA-71496;R-HSA-70475;R-HSA-70479;R-HSA-70481;R-HSA-70482;R-HSA-6799604;R-HSA-3257122;R-HSA-70613;R-HSA-71445;R-HSA-70420;R-HSA-372819;R-HSA-376851;R-HSA-70486;R-HSA-8955794;R-HSA-70494;R-HSA-70241;R-HSA-163750;R-HSA-372449;R-HSA-70501;R-HSA-372448;R-HSA-71783;R-HSA-71654;R-HSA-71850;R-HSA-198440;R-HSA-71660;R-HSA-170796;R-HSA-372843;R-HSA-70449;R…
R-HSA-5626467	RHO GTPases activate IQGAPs	19	36	4	10	0.0024803637866887144	0.007238039549304243	0.13028471188747637	5	5	3.937007874015748E-4	9606	Homo sapiens	TCF25;TUBB;IQGAP1;TUBB4B;TUBA4A;ACTB;ACTG1;CDC42;TUBA1C;TUBB6;TUBB2B;CLIP1;HINT2;TUBB2A;TUBA1A;CDH1;CTNNA1;ESYT2;POTEF;CALM2;TRMT1L	P30622;Q13885;P0DP23;P60709;Q13509;P68363;P12830;P68371;Q9BUF5;P35221;P63261;P68366;Q9BVA1;P04350;P46940;Q71U36;A6NHL2;P60953;Q9BQE3	WDR5;MAPRE1;MYH9;TUBA4A	P30622;O00255	R-HSA-5626549;R-HSA-5626469;R-HSA-5672304;R-HSA-5626507;R-HSA-5672329
R-HSA-1168372	Downstream signaling events of B Cell Receptor (BCR)	49	93	16	66	0.0064076064489458455	0.007263491404813083	0.1307428452866355	11	14	0.0011023622047244095	9606	Homo sapiens	PRORP;CTSV;IKBKB;PSMD8;PSMD9;PPP3CA;TUBA1C;PSMD6;PSMD7;PSMD5;PSMD2;PSMD3;PSMD1;SKP1;CHUK;PUS1;PDIA4;PSMA5;PSMA3;PSMA4;PSMA1;PSMA2;PSME3;UBE2V2;PSME1;PSME2;PPIA;PSMD10;PSMD12;PSMD11;RPN2;PSMD14;PSMD13;RPN1;MALT1;PSMA7;PSMB6;PSMB7;NRAS;PSMB4;PSMB5;PSMB2;PSMB1;PSMF1;RPS27A;USP25;SORT1;TXNL1;YLPM1;FKBP1A;PSMC5;PSMC6;PSMC3;PSMC4;PSMC1;PSMC2;ESYT2;CALM2	P51665;A5LHX3;P62195;P63208;Q92530;Q13200;P01111;O43242;O00231;O00233;O00232;Q99436;Q8TAA3;P48556;P49721;Q16401;P60900;P28066;P62937;Q06323;P35998;O00487;P62333;Q9UDY8;P20618;P25789;P25788;P40306;P62979;P61289;O14920;P25787;P25786;Q15008;Q9UL46;O15111;O75832;P0DP23;P62191;Q9UNM6;P28074;Q99460;P17980;P28072;P28070;O14818;Q08209;P43686;P62942	TAB1;MALT1;RAB8A;CSE1L;RAN;CHUK;CDC42;RAB5A;PAK1;LRP1;CSNK1A1;RAB5B;SQSTM1;TAB2;RAB1A;STAT3	17552;O95999;Q9UDY8;O43318;15996;29108	R-HSA-1168641;R-HSA-1168640;R-HSA-1168643;R-HSA-1168642;R-HSA-2025882;R-HSA-1168373;R-HSA-1168644;R-HSA-2025890;R-HSA-1168637;R-HSA-1168636;R-HSA-1168638
R-HSA-167243	Tat-mediated HIV elongation arrest and recovery	17	39	0	0	0.002687060768912774	0.007965571984071551	0.13541472372921637	3	3	2.3622047244094488E-4	9606	Homo sapiens	LYPLA1;ISYNA1;SUPT16H;SHMT2;MRPS12;SSRP1;GTF2F1;GTF2F2;DHTKD1;TATDN1;POLR2A;POLR2C;POLR2D;POLR2E;ELOA;TCEA1;POLR2G;ELOB;POLR2L				R-HSA-167090;R-HSA-167459;R-HSA-167148
R-HSA-167238	Pausing and recovery of Tat-mediated HIV elongation	17	39	0	0	0.002687060768912774	0.007965571984071551	0.13541472372921637	2	2	1.5748031496062991E-4	9606	Homo sapiens	LYPLA1;ISYNA1;SUPT16H;SHMT2;MRPS12;SSRP1;GTF2F1;GTF2F2;DHTKD1;TATDN1;POLR2A;POLR2C;POLR2D;POLR2E;ELOA;TCEA1;POLR2G;ELOB;POLR2L				R-HSA-167076;R-HSA-167150
R-HSA-8949664	Processing of SMDT1	10	17	1	2	0.0011712828992696707	0.00818800381804774	0.13919606490681158	5	5	3.937007874015748E-4	9606	Homo sapiens	AFG3L2;STOML2;ABCB7;RUVBL2;EIF4A3;PMPCB;PMPCA;PHB;PHB2;MCU	Q86XE3;Q99623;O75439;P35232;Q9NWR8;Q9Y4W6;Q9UJZ1;Q10713;Q8WWC4;Q8NE86	MCU	Q9BPX6	R-HSA-8949659;R-HSA-8949661;R-HSA-8949649;R-HSA-8949668;R-HSA-8953461
R-HSA-429958	mRNA decay by 3' to 5' exoribonuclease	13	24	2	4	0.0016535758577924762	0.00889134249501855	0.15115282241531536	2	3	2.3622047244094488E-4	9606	Homo sapiens	TTC37;HBS1L;DIS3;ANXA4;ANXA5;WDR61;EEF1AKNMT;EXOSC7;EXOSC5;EXOSC4;TST;EXOSC9;EXOSC8;SKIV2L;RIOK2;EXOSC3;EXOSC2;EXOSC1	Q9Y2L1;Q13868;Q9GZS3;Q9NQT4;Q9NQT5;Q06265;Q96B26;Q6PGP7;Q9Y3B2;Q9NPD3;Q9Y450;Q15477;Q15024	KPNA2;KPNA6	Q96C86	R-HSA-430028;R-HSA-429961
R-HSA-167287	HIV elongation arrest and recovery	17	40	0	0	0.00275595976298746	0.010016271672911081	0.17027661843948838	3	3	2.3622047244094488E-4	9606	Homo sapiens	LYPLA1;ISYNA1;SUPT16H;SHMT2;MRPS12;SSRP1;GTF2F1;GTF2F2;DHTKD1;TATDN1;POLR2A;POLR2C;POLR2D;POLR2E;ELOA;TCEA1;POLR2G;ELOB;POLR2L				R-HSA-167284;R-HSA-167288;R-HSA-167481
R-HSA-167290	Pausing and recovery of HIV elongation	17	40	0	0	0.00275595976298746	0.010016271672911081	0.17027661843948838	2	2	1.5748031496062991E-4	9606	Homo sapiens	LYPLA1;ISYNA1;SUPT16H;SHMT2;MRPS12;SSRP1;GTF2F1;GTF2F2;DHTKD1;TATDN1;POLR2A;POLR2C;POLR2D;POLR2E;ELOA;TCEA1;POLR2G;ELOB;POLR2L				R-HSA-167282;R-HSA-167292
R-HSA-3371571	HSF1-dependent transactivation	23	59	0	1	0.0040650406504065045	0.010108451774428318	0.1718436801652814	7	8	6.299212598425197E-4	9606	Homo sapiens	HSPA8;CAMK2D;HSP90AB1;HSBP1;PTGES3;MRPL18;HSPB1;HSPA2;DNAJB1;STAG1;PHF5A;ATP5F1B;DNAJB6;SERPINH1;EP300;FKBP4;HSPA1B				R-HSA-3371554;R-HSA-5324617;R-HSA-5082356;R-HSA-5082369;R-HSA-5082384;R-HSA-3371582;R-HSA-5082387
R-HSA-9648025	EML4 and NUDC in mitotic spindle formation	57	121	26	68	0.008336778283037067	0.010877257288844921	0.17574457099910212	5	5	3.937007874015748E-4	9606	Homo sapiens	AHCTF1;NUP107;TCF25;MECP2;PPP1CC;TUBA1C;TUBB6;XPO1;HINT2;TUBA1A;PPP2R5E;PPP2R1A;ACAD8;NUDC;NUP133;TMOD3;TUBB;PPP2R5D;RANGAP1;DYNLL1;DYNLL2;TUBA4A;EML4;EEF1A1;DYNC1LI1;CLIP1;COX7A2L;TUBB2B;DYNC1LI2;TUBB2A;INCENP;ZW10;KIF2C;MAPRE1;MAD1L1;PAFAH1B1;SEH1L;UBA6;CDCA8;NUP160;PPP2CA;NXF1;PPP2CB;NUP85;RAD21;SSR1;NUP43;CLASP2;RANBP2;DYNC1H1;NEK9;RCC2;PLK1;SGTA;TUBB4B;NDC80;ZWINT;EIF2S3;RPS27;CENPH;TACC3;EI…	Q14204;Q9Y266;Q14008;O43237;Q9P258;P63167;Q9Y6G9;Q9BVA1;Q9BW27;P43034;P62714;Q96EE3-1;Q8WUM0;Q13885;P46060;Q53HL2;Q03188;P30153;Q9BZD4;Q9H3R5;Q14738;Q9BUF5;P67775;Q8WYP5;A6NHL2;Q9Y6D9;P30622;P68363;P57740;Q12769;O75122;Q9NQS7;Q99661;Q8NFH3;Q9HC35;Q8NFH4;Q9BQE3;P49792;O43264;O95229;P53350;O14980;Q16537;Q13509;P36873;Q8TD19;P68371;P42677;Q9NSP4;Q9NXR1;Q15172;Q96FJ2;P68366;P04350;Q15691;Q71U36;O14777	MCM7;USP15;SMC1A;DNAJB1;AURKA;IVNS1ABP;PLK1;HSPA1B;HDAC2;BIRC6;PPP5C;GTF3C4;NEK9;FADD;TP53BP1;DNAJA2;RACGAP1;MCM4;MCM6;RAD23B;TP53BP1;EIF4B;MCM2;SF3B3;DCAF7;DNAJB4;MCM2;SAP130	Q9Y266;P53350	R-HSA-9648114;R-HSA-9647746;R-HSA-9648017;R-HSA-156682;R-HSA-9648089
R-HSA-8949215	Mitochondrial calcium ion transport	15	27	2	8	0.0018602728400165358	0.010984035687443883	0.17574457099910212	10	10	7.874015748031496E-4	9606	Homo sapiens	STOML2;ABCB7;EIF4A3;PHB;PHB2;LETM1;AFG3L2;RUVBL2;PRDX1;VDAC3;VDAC2;PMPCB;VDAC1;PMPCA;MCU	O75439;O95202;Q9Y277;P45880;Q9Y4W6;Q10713;P57103;Q8WWC4;Q8NE86;Q86XE3;Q99623;P35232;Q9NWR8;Q9UJZ1;P21796	MCU;LRP1	Q9BPX6;29108	R-HSA-8949688;R-HSA-8949145;R-HSA-8949178;R-HSA-8949659;R-HSA-8949661;R-HSA-8949649;R-HSA-8949668;R-HSA-8953461;R-HSA-8949687;R-HSA-8949703
R-HSA-8852276	The role of GTSE1 in G2/M progression after G2 checkpoint	58	83	33	112	0.0057186165081989804	0.011064732623443208	0.17703572197509132	9	10	7.874015748031496E-4	9606	Homo sapiens	HSP90AB1;TCF25;PRORP;ARPC1A;CTSV;PSMD8;PSMD9;TUBA1C;TUBB6;PSMD6;PSMD7;HINT2;TUBA1A;PSMD5;PSMD2;PSMD3;PSMD1;TUBB;PUS1;TUBA4A;PDIA4;PSMA5;TUBB2B;PSMA3;TUBB2A;PSMA4;PSMA1;PSMA2;PSME3;UBE2V2;PSME1;PSME2;MAPRE1;FKBP4;PSMD10;PSMD12;PSMD11;RPN2;PSMD14;PSMD13;RPN1;PSMA7;PSMB6;PSMB7;PSMB4;CCNB1;PSMB5;PSMB2;PSMB1;PSMF1;RPS27A;USP25;SORT1;PLK1;YLPM1;TUBB4B;PSMC5;PSMC6;PSMC3;PSMC4;PSMC1;PSMC2	P14635;P51665;A5LHX3;P62195;Q9BVA1;Q92530;Q13200;O43242;Q13885;Q9UIM3;O00231;O00233;O00232;Q99436;Q9BUF5;Q8TAA3;P48556;P49721;Q16401;P60900;A6NHL2;P28066;P68363;Q06323;P35998;O00487;P62333;P20618;P25789;P25788;P40306;P62979;P61289;P25787;P25786;Q9BQE3;Q15008;Q9UL46;O75832;P53350;Q13509;P62191;Q9UNM6;P28074;Q99460;P38936;P17980;P28072;O95067;P68371;P28070;O14818;P68366;P04350;Q15691;Q71U36;P08238;…	MCM7;USP15;SMC1A;AURKA;IVNS1ABP;HOOK2;CCNA2;PLK1;HSPA1B;HDAC2;BIRC6;GTF3C4;NEK9;FADD;TP53BP1;CDK5;RACGAP1;MCM4;MCM6;RAD23B;TP53BP1;PCNA;PSMC2;EIF4B;PICALM;CCN1;MCM2;SF3B3;DCAF7;FLAD1;CDK6;LZTS2;SKP1;MCM2;CCNB1;SAP130	P38936;P53350;Q9NYZ3	R-HSA-8852324;R-HSA-8852306;R-HSA-8852354;R-HSA-8852337;R-HSA-8852317;R-HSA-8852331;R-HSA-8852362;R-HSA-8852298;R-HSA-8852280
R-HSA-9609523	Insertion of tail-anchored proteins into the endoplasmic reticulum membrane	12	25	0	0	0.0017224748518671628	0.011886972838179521	0.19019156541087234	7	7	5.511811023622047E-4	9606	Homo sapiens	UBL4A;BAG6;APP;CYB5A;VAPA;ANXA4;SGTA;STX5;CHD5;SEC61B;GET3;EMD				R-HSA-9609921;R-HSA-9609860;R-HSA-9610442;R-HSA-9617595;R-HSA-9609899;R-HSA-9617596;R-HSA-9609917
R-HSA-8868773	rRNA processing in the nucleus and cytosol	152	207	120	400	0.014262091773460108	0.012240582434267289	0.19584931894827662	14	15	0.0011811023622047244	9606	Homo sapiens	RPL4;RPL5;EIF4A1;RPL3;RPL32;RPL31;RPL34;RRP1;THUMPD1;SMC3;RPL8;RPL10A;RPL9;RPL6;RRP9;RPL7;RPS15;FBL;RPS16;RPS19;RPS18;RUVBL2;RPL36;RPL38;MTREX;RPL37;RPS11;RPS10;RPS13;RPS12;RPS9;RPS7;RPL21;RPS8;IMP3;DIMT1;RPS5;RPL23;RPS6;RPL22;WDR75;RPSA;IMP4;RPL9P7;RPL9P8;RPL9P9;FTSJ3;EBNA1BP2;POR;DKC1;NCL;XRN2;NHP2;RPL24;VDAC2;RPL27;RPL26;RPL29;RPL28;ABCB7;NOP2;ISG20L2;SNU13;ABHD5;RRP7A;EMG1;GAR1;UTP20;RPS26;RC…	Q92979;P23396;P62917;Q12788;P62081;O00541;P18124;Q06265;Q8TD47;Q9Y3A4;P62750;P47914;Q9NX24;Q9Y3A2;Q14692;P62910;Q6P5R6;Q9Y2X3;P46783;P83731;P62913;Q9BVI4;P62753;Q15024;Q9H0D6;Q9H4L4;P46782;P46781;P36578;Q9Y2P8;P19338;P84098;P62244;Q9NW13;P63173;Q8IWA0;Q9Y3B2;P62241;P62888;Q9ULX3;Q9NPD3;P61313;P46777;P46776;P27635;P46779;P46778;P62249;Q13895;P25398;Q5SY16;Q9BVP2;Q9H0S4;O00567;O00566;Q8TED0;O43818;…	PPP1CC;OGFOD1;RRP1B;TUBA1A;NPM1;TBK1;PPP5C;KRR1;ARFGEF1;MRPS18B;PSME3;CDC23;MRPS5;RACGAP1;EXOSC4;PPP1CB;MYBBP1A;FBL;TRIP6;MRPS25;ZC3HAV1;NOB1;SLC9A3R2;EXOSC9;ATP5F1B;TRMT112;PPP2R2A;AIMP2;SH3GLB1;OCLN;RPS6;VIM;PRPF38A;PSMA1;PYM1;FH;RBM7;MPP6;RPS3A;DIS3;MRPL11;NAF1;ENOPH1;EXOSC7;BCCIP;KRI1;EIF2AK2;SNW1;DCAF7;RRP1B;MYH9;RHOA;SRSF2;GTPBP4;PPP2R1A;PUM3;RBM28;MTREX;KPNA6;EIF4E;RPL4;MRPS22;MT1F;HOOK2;P…	Q9Y2L1;P49674;P46781;Q9BRS2;Q9NRX1;P46087;Q14137;P62249;P42285;Q9H0D6;Q99547;P62241;P62263;P56182;P62244;P62266;P19338;O43709;Q9NW13;P62280;P62081;Q13901;Q9NQT4;Q8IY81;Q9Y324;Q13895;Q9Y221;O14730;Q9Y4W2;P62857;Q96GA3;Q5SY16;P48730;P62753;P42677;P62277;Q01780;P15880	R-HSA-6790982;R-HSA-6790944;R-HSA-6790987;R-HSA-6791223;R-HSA-6791222;R-HSA-6791221;R-HSA-6791219;R-HSA-6791218;R-HSA-6790994;R-HSA-6791228;R-HSA-6791227;R-HSA-6790907;R-HSA-6790906;R-HSA-6790905
R-HSA-2980766	Nuclear Envelope Breakdown	40	65	23	60	0.004478434614854623	0.01360420737821677	0.21766731805146833	13	13	0.0010236220472440946	9606	Homo sapiens	NUP205;NUP107;SEH1L;NUCKS1;AAAS;NUP160;LMNB1;CCNB1;NUP85;TPR;LMNA;NUP62;GAR1;BANF1;NUP88;NUP43;OSTF1;RAE1;EMD;TMPO;OSBPL9;NDC1;RANBP2;NEK9;NUP210;NUP155;NUP133;PLK1;PRKCA;VRK1;NUP153;LEMD3;LEMD2;NUP93;NUP50;NUP35;NUP54;TLN2;NUP37	Q9Y2U8;Q92539;Q8TEM1;P42167-1;Q9BTX1;P57740;Q12769;P14635;P78406;Q99986;Q99567;P17252;P02545-1;P02545-2;Q8NFH3;Q8NFH4;Q9BW27;Q96EE3-1;Q8NFH5;Q8WUM0;Q9NRG9;Q96EE3-2;Q96HA1;P49792;P49790;P53350;O75531;O75694;Q8N1F7;Q8TD19;O95067;P50402;Q8NC56;P37198;P20700;P12270;Q7Z3B4;Q92621;Q8N9A8;Q9UKX7	MCM7;USP15;SMC1A;AURKA;IVNS1ABP;PLK1;HSPA1B;HDAC2;BIRC6;GTF3C4;NEK9;FADD;TP53BP1;RACGAP1;MCM4;MCM6;RAD23B;TP53BP1;EIF4B;MCM2;SF3B3;DCAF7;LRP1;MCM2;SAP130	P53350;29108	R-HSA-5195402;R-HSA-5229194;R-HSA-5221130;R-HSA-2993898;R-HSA-5223304;R-HSA-2990880;R-HSA-5244669;R-HSA-2990882;R-HSA-2984226;R-HSA-2984258;R-HSA-4419948;R-HSA-2984220;R-HSA-2980720
R-HSA-389977	Post-chaperonin tubulin folding pathway	15	25	2	10	0.0017224748518671628	0.01390093645304391	0.22241498324870257	9	9	7.086614173228347E-4	9606	Homo sapiens	TCF25;TUBB;TBCD;ARL2;TBCC;TBCB;TUBB4B;TUBA4A;TUBA1C;TUBB6;TUBB2B;HINT2;TUBB2A;TUBA1A	Q13885;Q15814;Q9BTW9;Q13509;P68363;P68371;P36404;Q9BUF5;Q99426;P68366;Q9BVA1;P04350;Q71U36;A6NHL2;Q9BQE3	ARL3;TPP1	Q9BTW9;P36404	R-HSA-389972;R-HSA-389956;R-HSA-389974;R-HSA-389969;R-HSA-389955;R-HSA-389964;R-HSA-389976;R-HSA-389963;R-HSA-389978
R-HSA-6802952	Signaling by BRAF and RAF fusions	26	73	0	0	0.005029626567452115	0.015402009053360866	0.23292757967565525	5	5	3.937007874015748E-4	9606	Homo sapiens	SLC25A1;CAMK2D;YWHAB;CUL3;PEBP1;ARRB1;ZC3HAV1;IQGAP1;ACTB;ACTG1;PAPSS1;FXR1;NRAS;LMNA;TRIM24;MAPK1;CSK;POTEF;MAPK3;MAP2K1;MAP2K2;AGK;ACSL4;SND1;RCL1;EIF5;ESYT2;TLN1;CALM2				R-HSA-6802935;R-HSA-6802934;R-HSA-6802933;R-HSA-6802932;R-HSA-6802927
R-HSA-69190	DNA strand elongation	24	38	7	35	0.0026181617748380873	0.01552850531171035	0.23292757967565525	14	15	0.0011811023622047244	9606	Homo sapiens	FEN1;PCNA;MCM7;PRIM1;PEPD;RRP7A;POLD3;ORC4;POLD1;POLD2;RFC5;UTP15;GINS2;RFC3;RFC2;GINS3;BCKDHB;RPA1;UBE2A;EBNA1BP2;POLA2;DNAJA3;RPA3;MCM3;MCM4;MCM5;MCM6;MCM2	Q9Y248;P27694;Q14566;P51530;P49642;P40938;P40937;Q9BRT9;P28340;P33992;P39748;P33993;P35244;P33991;P35249;Q9BRX5;P12004;P35250;Q14181;P35251;Q15054;P25205;P49005;P49736	MCMBP;GINS3;SMARCD1;PCNA;MCM2;VAC14;GINS2	Q9Y248;O75419;Q9BRT9;Q9UJA3;P39748;Q9BRX5;Q14691	R-HSA-69152;R-HSA-69063;R-HSA-69127;R-HSA-176942;R-HSA-69068;R-HSA-69074;R-HSA-69140;R-HSA-169461;R-HSA-69142;R-HSA-69144;R-HSA-69053;R-HSA-69116;R-HSA-176956;R-HSA-169468
R-HSA-163210	Formation of ATP by chemiosmotic coupling	11	23	0	0	0.0015846768637177897	0.015934549207109683	0.23901823810664524	3	3	2.3622047244094488E-4	9606	Homo sapiens	ATP5PF;ATP5F1A;ATP5F1B;ATP5PD;ATP5PB;EXOC7;ATP5PO;ATP5F1C;ATP5F1D;MT-ATP8;ATP5F1E;ATP5ME				R-HSA-164834;R-HSA-164832;R-HSA-164840
R-HSA-5696394	DNA Damage Recognition in GG-NER	19	40	1	12	0.00275595976298746	0.01625220689967788	0.24378310349516819	5	5	3.937007874015748E-4	9606	Homo sapiens	HSPA9;PRMT5;RPS9;PARP1;CUL3;ACTL6A;RAD23A;COPS7A;RAD23B;ACTB;COPS4;CUL4A;YY1;DDB1;COPS3;COPS6;COPS5;XPOT;COPS2;RUVBL1;RPS27A;CUL4B;SF1	Q9BT78;Q13620;Q9UNS2;Q9Y265;P25490;P60709;Q92905;O96019;Q9H9Q2;Q13619;P54727;P54725;P0C1Z6;Q7L5N1;Q9UBW8;Q16531;P62979;P61201;P09874	RAD23B	Q01831;P41208	R-HSA-5691006;R-HSA-6782943;R-HSA-5696655;R-HSA-5691004;R-HSA-5696664
R-HSA-8951664	Neddylation	86	241	42	86	0.01660465757199945	0.018320584842992038	0.2748087726448806	31	31	0.002440944881889764	9606	Homo sapiens	ERO1A;PRORP;DCAF7;GLS;PSMD8;PSMD9;PSMD6;PSMD7;PSMD5;PSMD2;PSMD3;PSMD1;SKP1;PUS1;PDIA4;CD2AP;PSME3;PSME1;UBE2V2;PLAA;PSME2;ATP6V1A;PSMD10;PSMD12;PSMD11;CUL5;RPN2;SAR1A;PSMD14;PRKDC;PSMD13;CUL3;CUL2;RPN1;COPS7A;IQGAP1;ACAT2;PSMF1;NAE1;ZC3H15;FBXO30;COPS4;COPS3;PPP5C;COPS6;COPS5;COPS2;UBA3;TAB2;UBE2M;CTSV;PEPD;DHTKD1;PPP2R5E;PPP6R3;WDR5;UBXN7;ELOB;ARIH1;UTP15;TPI1;UCHL3;PSMA5;DDB1;PSMA3;PSMA4;PSMA1;…	Q9UKT8;Q9UKT7;Q9UKT6;Q969H0;Q8WXK3;P51668;P51665;A5LHX3;P15374;Q9UBW8;P62195;P63208;Q92530;O14543;Q13200;Q96GG9;O43242;Q13564;Q9UNS2;Q9H0H3;Q96LD8;O00231;O00233;Q86VP6;P57775;O00232;Q9UKA2;P61081;Q99436;Q7L5N1;Q8TBC4;Q8TAA3;P48556;Q9UK96;P49721;Q16401;P60900;Q9BT78;Q9UJT9;Q9H2C0;P28066;O94888;Q13216;Q9H9Q2;Q8NHY2;Q13619;Q13618;Q13617;Q06323;P35998;Q8NC69;O00487;P62333;P20618;Q9NV06;P25789;P61962;…	RPS15A;CUL5;RAD23A;CUL3;CDCA8;CUL3;UBA3;AURKA;UBE2M;XPO1;CUL4B;VCP;RPL8;UBXN7;RPS4X;RPL5;RPS23;LAMTOR5;UBQLN1;RPS7;RPL6;RPS3;RAN;CUL2;NEDD8;COPS5;UBQLN2;CUL4A;DDB1;RPL31;RPL7;NAE1;RPL11;NPLOC4;RPL27A;INCENP;COPS6;RPS8;SKP1;EEF1A1;RPS16;RPL7A	O15392;O94888;Q8IWE4;Q15843;Q86VP6;P61081	R-HSA-8956040;R-HSA-8956106;R-HSA-8956234;R-HSA-8956045;R-HSA-8956099;R-HSA-8951751;R-HSA-8956103;R-HSA-8956184;R-HSA-8955289;R-HSA-8951644;R-HSA-8956050;R-HSA-8951764;R-HSA-8955285;R-HSA-8951766;R-HSA-8956200;R-HSA-8951656;R-HSA-8955241;R-HSA-8952618;R-HSA-8952044;R-HSA-8952620;R-HSA-8956140;R-HSA-8955245;R-HSA-8951661;R-HSA-8951648;R-HSA-5690808;R-HSA-8952039;R-HSA-8956025;R-HSA-8956026;R-HSA-8…
R-HSA-351202	Metabolism of polyamines	43	80	15	65	0.00551191952597492	0.01844753221194939	0.27671298317924087	7	17	0.0013385826771653542	9606	Homo sapiens	PRORP;CTSV;PSMD8;PSMD9;PSMD6;PSMD7;PSMD5;PSMD2;PSMD3;PSMD1;PUS1;PDIA4;PSMA5;PSMA3;PSMA4;PSMA1;MSH3;DKC1;PSMA2;PSME3;SMS;UBE2V2;PSME1;PSME2;PSMD10;PSMD12;PSMD11;RPN2;PSMD14;PSMD13;RPN1;PSMA7;SRM;PSMB6;PSMB7;PSMB4;PSMB5;PSMB2;PSMB1;PSMF1;NQO1;USP25;SORT1;YLPM1;PSMC5;PSMC6;PSMC3;PSMC4;PSMC1;PSMC2	P28066;Q06323;P51665;P35998;O00487;A5LHX3;P62333;P62195;P20618;P17707;P25789;P25788;P40306;Q92530;P61289;Q13200;P25787;P25786;Q15008;O43242;Q9UL46;O75832;O00231;P62191;Q9UNM6;P28074;P15559;O00233;Q99460;O00232;P17980;P28072;P52788;P28070;P19623;Q99436;Q8TAA3;O14818;P48556;P49721;Q16401;P60900;P43686	MTA1;NQO1;ING1;FH;SRM;TACO1;DDX39A;COX6C;MRPL12;RBM17;TCF25;TEAD4;TLE5;PSMA1;VASP	P19623;P15559;P21673	R-HSA-353125;R-HSA-351207;R-HSA-351222;R-HSA-350578;R-HSA-351215;R-HSA-351208;R-HSA-351210
R-HSA-8856688	Golgi-to-ER retrograde transport	78	148	31	141	0.010197051123053604	0.01953599223348912	0.2930398835023368	18	18	0.0014173228346456694	9606	Homo sapiens	ARF1;TCF25;THYN1;KIF11;BICD1;KIF15;TUBA1C;TUBB6;ACTR1A;HINT2;TUBA1A;CAPZB;APMAP;KIF5C;PPP2R5E;KIF5B;DPYSL2;NAMPT;KIF13B;KIF21A;TMED7;ACP1;NSF;CAP1;TMED9;EXOC8;TUBB;KIF22;URB1;DYNLL1;DYNLL2;TUBA4A;COPZ1;ARFGAP2;DYNC1LI1;POR;TUBB2B;DYNC1LI2;TUBB2A;KIFC1;ZW10;KIF2C;SEC22B;PAFAH1B3;ARF5;PAFAH1B2;PAFAH1B1;NAPA;RAB1A;COPB2;COPA;TMED10;DCTN2;DCTN4;RAB1B;COPB1;STX18;KLC4;NXF1;UGP2;RACGAP1;RAB6A;CAP2;DYNC…	Q14204;Q14203;Q12981;Q9UBF2;Q9H2M9;O95239;Q14807;Q7Z4S6;O43237;Q9NS87;P63167;Q9H0U4;Q9Y6G9;Q9UJW0;Q9BVA1;P48444;P43034;Q15102;P47755;Q13561;P47756;P47712;Q9H0H5;Q13885;P35606;Q9Y678;Q9NP72;P53618;Q9P2W9;Q9BUF5;Q9Y3B3;A6NHL2;Q9BW19;P46459;Q12840;P53621;O15260;P68363;P33176;P52732;P61163;P84085;Q9NSK0;Q9NZ43;Q99661;Q66K46;P61204;P49755;Q9H0B6;Q15042;Q6NUQ1;Q9BVK6;P61923;Q10472;Q10471;Q9BQE3;A2RRP1;…	STX18;SCFD1;MPP1;EBP;CDC42;DYNC1H1;HIBADH;PAFAH1B2;FAM133A;YWHAB;RAB5B;MRPS18B;NDUFAF2;RAB1A;NUDCD2;RAB8A;MAPRE1;YWHAG;CSE1L;ZW10;DYNC1LI1;RAN;MGST3;SEC22B;NUDCD3;RAB5A;ABHD16A;PAK1;GID8;NAPA;DYNLT1	17552;O75396;Q92538;Q12981;Q9NZ43;Q9NRZ7;P43034;15996;Q9P2W9	R-HSA-8849350;R-HSA-8848484;R-HSA-8849348;R-HSA-6811427;R-HSA-6811426;R-HSA-8849345;R-HSA-6811425;R-HSA-8849353;R-HSA-6811415;R-HSA-6811414;R-HSA-6811412;R-HSA-6811411;R-HSA-6811423;R-HSA-6811422;R-HSA-6811418;R-HSA-6811417;R-HSA-8850041;R-HSA-8850040
R-HSA-76066	RNA Polymerase III Transcription Initiation From Type 2 Promoter	12	27	0	0	0.0018602728400165358	0.02023440321837644	0.2998757469841946	4	4	3.1496062992125983E-4	9606	Homo sapiens	OSBPL9;GTF3C3;GTF3C4;RPF2;NUP93;TXLNA;POLR3A;POLR3C;POLR3D;POLR3E;POLR1C;POLR2E;POLR1E;SEC23B;POLR2L				R-HSA-112150;R-HSA-83805;R-HSA-83788;R-HSA-83790
R-HSA-167242	Abortive elongation of HIV-1 transcript in the absence of Tat	12	27	0	0	0.0018602728400165358	0.02023440321837644	0.2998757469841946	2	2	1.5748031496062991E-4	9606	Homo sapiens	NCBP2;SHMT2;MRPS12;GTF2F1;GTF2F2;DHTKD1;TATDN1;POLR2A;POLR2C;POLR2D;POLR2E;POLR2G;POLR2L				R-HSA-167147;R-HSA-167087
R-HSA-2514853	Condensation of Prometaphase Chromosomes	8	15	0	0	0.0010334849111202976	0.020965541972634893	0.2998757469841946	4	4	3.1496062992125983E-4	9606	Homo sapiens	CCNB1;CSNK2A2;CSNK2B;NCAPD2;CAPG;SMC4;NCAPH				R-HSA-2514854;R-HSA-2529015;R-HSA-2520883;R-HSA-2529020
R-HSA-5339716	Misspliced GSK3beta mutants stabilize beta-catenin	8	15	0	0	0.0010334849111202976	0.020965541972634893	0.2998757469841946	1	1	7.874015748031496E-5	9606	Homo sapiens	EEF1A1;PPP2CA;PPP2CB;GSK3B;PPP2R5E;PPP2R1A;CSNK1A1;BRK1;PPP2R5D;EIF3E				R-HSA-5339713
R-HSA-9022535	Loss of phosphorylation of MECP2 at T308	5	7	0	0	4.8229295852280556E-4	0.021419696213156758	0.2998757469841946	1	1	7.874015748031496E-5	9606	Homo sapiens	MECP2;RPL3;SNRNP70;ESYT2;CALM2				R-HSA-9005561
R-HSA-917729	Endosomal Sorting Complex Required For Transport (ESCRT)	15	35	4	6	0.0024114647926140277	0.021500302528013493	0.3010042353921889	4	4	3.1496062992125983E-4	9606	Homo sapiens	ARFGEF1;VPS4B;VPS4A;YBX1;IWS1;IPO5;MTA1;HGS;CHMP2A;CHMP4B;ACO2;RPS27A;SEC24D;VPS36;VPS25;CHMP5	Q96FZ7;Q9BY43;Q96EY5;Q9UN37;O75886;Q9H444;O43633;O75351;Q86VN1;Q9NZZ3;Q96CF2;Q9H9H4;Q9BRG1;P62979;O14964	CHMP4B;CHMP2A;PAFAH1B3;VPS25	Q96FZ7;Q9Y3E7;Q8WUX9	R-HSA-917693;R-HSA-917700;R-HSA-917730;R-HSA-917696
R-HSA-187577	SCF(Skp2)-mediated degradation of p27/p21	43	62	14	85	0.004271737632630564	0.022669219256624906	0.3173690695927487	7	7	5.511811023622047E-4	9606	Homo sapiens	PRORP;ARPC1A;PSMD8;PSMD9;PSMD6;PSMD7;PSMD5;PSMD2;PSMD3;PSMD1;CCN1;SKP1;PUS1;PDIA4;PSMA5;CCNA2;PSMA3;PSMA4;PSMA1;PSMA2;PSME3;UBE2V2;PSME1;PSME2;PSMD10;RAB5B;PSMD12;PSMD11;RPN2;PSMD14;PSMD13;RPN1;PSMA7;ZMPSTE24;PSMB6;PSMB7;PSMB4;PSMB5;PSMB2;PSMB1;PSMF1;RPS27A;USP25;SORT1;YLPM1;PSMC5;PSMC6;PSMC3;PSMC4;PSMC1;PSMC2	P28066;Q06323;P51665;P35998;O00487;P62333;P62195;P20618;P25789;P63208;P25788;P40306;P62979;P78396;Q92530;P61289;Q13200;P25787;P25786;Q15008;O43242;Q9UL46;O75832;O00231;P62191;Q9UNM6;P28074;O00233;Q99460;O00232;P38936;P17980;P28072;P28070;Q99436;P20248;O14818;P48556;P24941;P49721;Q16401;P60900;P43686	CCT3;CCN1;CCNA2;CDC37;HSP90AB1;CCT4;WASL;SF1;CCT8;EXOC5;COPS6;TCP1;SKP1;SFPQ;CCNB1	Q13882;P61024	R-HSA-187520;R-HSA-187552;R-HSA-8848436;R-HSA-187574;R-HSA-187575;R-HSA-8848414;R-HSA-187545
R-HSA-203927	MicroRNA (miRNA) biogenesis	14	31	0	3	0.002135868816315282	0.02292791719320042	0.3209908407048059	6	8	6.299212598425197E-4	9606	Homo sapiens	SHMT2;MRPS12;TARBP2;POLR2A;PRKRA;POLR2C;AGO1;POLR2D;XPO5;POLR2E;BLVRB;POLR2G;RAN;POLR2L				R-HSA-203906;R-HSA-203922;R-HSA-203862;R-HSA-210805;R-HSA-2106614;R-HSA-203901
R-HSA-167152	Formation of HIV elongation complex in the absence of HIV Tat	21	50	4	9	0.0034449497037343257	0.02328442605144576	0.32598196472024066	2	2	1.5748031496062991E-4	9606	Homo sapiens	LYPLA1;ISYNA1;SUPT16H;NCBP2;SHMT2;MRPS12;WDR61;SSRP1;GTF2F1;GTF2F2;TM9SF3;DHTKD1;TATDN1;POLR2A;POLR2C;POLR2D;POLR2E;ELOA;TCEA1;POLR2G;ELOB;CALR;POLR2L	Q92759;P52298;P30876;P23193;P55199;P50613;P35269;P32780;P19387;P19388;P13984;P24928;P62487;Q15370;P63272;Q08945;Q8WX92;Q14241;Q9Y5B9;P62875;O15514	PPP1CA;PAF1;POLR2A;GPKOW	P23193;P55199	R-HSA-167077;R-HSA-167084
R-HSA-376176	Signaling by ROBO receptors	145	235	64	338	0.01619126360755133	0.023745480063600555	0.33243672089040777	33	60	0.004724409448818898	9606	Homo sapiens	RPL4;RPL5;RPL3;RPL32;RPL31;RPL34;PRORP;RRP1;EIF4A3;MSI1;SMC3;RPL8;RPL10A;RPL9;RPL6;RPL7;RPS15;PSMD8;PSMD9;PSMD6;RPS16;PSMD7;RPS19;RPS18;PSMD5;RUVBL2;PSMD2;PSMD3;DAG1;RPL36;PSMD1;RPL38;RPL37;RPS11;RPS10;RPS13;RPS12;CHID1;RPS9;RPS7;RPL21;RPS8;PUS1;RPS5;RPL23;RPS6;RPL22;RPSA;PRKCA;RPL9P7;RPL9P8;RPL9P9;PDIA4;PSME3;PSME1;UBE2V2;RPL24;PSME2;VDAC2;RPL27;RPL26;RPL29;PFN1;RPL28;PFN2;PSMD10;PSMD12;PSMD11;R…	P23396;P62917;P62081;P18124;Q8TD47;P13861;Q04637;P62750;P47914;Q9BZI7;P62195;P62910;Q6P5R6;P46783;P83731;P62913;P62753;P38919;P46782;P46781;P36578;P84098;P62244;P63173;P62241;P62888;P48556;P61313;Q16401;P46777;P60900;P46776;P27635;Q01518;P46779;P46778;P62249;P52298;P25398;P50552;P11940;O75122;P35998;P62495;P17252;P63220;P40429;P62899;P25789;P25788;P40306;P61289;P35080;P25787;P61326;P25786;P07737;…	RPL10;EIF4G1;RPL28;ACTN1;PTPN23;HNRNPF;EIF4E;PAK2;KHDRBS1;MIA3;SF1;PCBP1;RAB1A;RPL5;RTN4;PRKAR1A;PAIP2;CPSF6;RAN;EIF3A;PABPC1;SF3B4;RAB5A;EIF4A1;SF3A2;EIF4A2;PAK1;CDC37;EIF3H;TRIP6;CSNK2A2;ATXN2;DRAP1;WASL;EIF3H;PPP3CA;PPP3CA;PRKAR2B;CDC42;HNRNPH2;PABPN1;APP;RAB5B;ARRB1;DOCK1;MSI1;PAIP1;ADAM10;RAB8A;MORF4L1;YWHAG;CDH1;CSE1L;AGO1;PDCD6IP;PTPN1;SNW1;SF1;RBM4;PRKAR2A;LZTS2;PPIL1;G3BP1;STAT3	Q04637;17552;Q9NZU0;P11940;P12931;P24588;O43639;P50458;P43146;O43347;15996;O14786	R-HSA-376140;R-HSA-9011074;R-HSA-9011077;R-HSA-9010951;R-HSA-9011289;R-HSA-9010648;R-HSA-428885;R-HSA-428883;R-HSA-373715;R-HSA-9010641;R-HSA-428511;R-HSA-9011347;R-HSA-9010643;R-HSA-9014610;R-HSA-9011346;R-HSA-8985812;R-HSA-9010647;R-HSA-9010646;R-HSA-9011241;R-HSA-428518;R-HSA-428515;R-HSA-8986083;R-HSA-9011300;R-HSA-428534;R-HSA-9010681;R-HSA-9010872;R-HSA-428535;R-HSA-428533;R-HSA-8985594;R-H…
R-HSA-76061	RNA Polymerase III Transcription Initiation From Type 1 Promoter	12	28	0	0	0.0019291718340912222	0.025758283709879315	0.3606159719383104	4	5	3.937007874015748E-4	9606	Homo sapiens	OSBPL9;GTF3C3;GTF3C4;RPF2;NUP93;TXLNA;POLR3A;POLR3C;POLR3D;POLR3E;POLR1C;POLR2E;POLR1E;SEC23B;POLR2L				R-HSA-76054;R-HSA-76056;R-HSA-83723;R-HSA-76060
R-HSA-9022538	Loss of MECP2 binding ability to 5mC-DNA	4	5	0	0	3.444949703734325E-4	0.02668645457042018	0.3660988588683387	2	2	1.5748031496062991E-4	9606	Homo sapiens	MECP2;HDAC1;SIN3A				R-HSA-9022465;R-HSA-9023461
R-HSA-6791226	Major pathway of rRNA processing in the nucleolus and cytosol	143	189	118	395	0.013021909880115751	0.027881878424573903	0.3660988588683387	7	7	5.511811023622047E-4	9606	Homo sapiens	RPL4;RPL5;EIF4A1;RPL3;RPL32;RPL31;RPL34;RRP1;SMC3;RPL8;RPL10A;RPL9;RPL6;RRP9;RPL7;RPS15;FBL;RPS16;RPS19;RPS18;RUVBL2;RPL36;RPL38;MTREX;RPL37;RPS11;RPS10;RPS13;RPS12;RPS9;RPS7;RPL21;RPS8;IMP3;RPS5;RPL23;RPS6;RPL22;WDR75;RPSA;IMP4;RPL9P7;RPL9P8;RPL9P9;FTSJ3;EBNA1BP2;POR;NCL;XRN2;RPL24;VDAC2;RPL27;RPL26;RPL29;RPL28;ABCB7;ISG20L2;SNU13;ABHD5;RRP7A;EMG1;UTP20;RPS26;RCL1;RPS25;TBL3;RPS28;GNL3L;RPS27;RP…	Q92979;P23396;P62917;Q12788;P62081;O00541;P18124;Q06265;Q8TD47;Q9Y3A4;P62750;P47914;Q9Y3A2;Q14692;P62910;Q6P5R6;Q9Y2X3;P46783;P83731;P62913;Q9BVI4;P62753;Q15024;Q9H0D6;Q9H4L4;P46782;P46781;P36578;Q9Y2P8;P19338;P84098;P62244;Q9NW13;P63173;Q8IWA0;Q9Y3B2;P62241;P62888;Q9ULX3;Q9NPD3;P61313;P46777;P46776;P27635;P46779;P46778;P62249;Q13895;P25398;Q5SY16;Q9BVP2;Q9H0S4;O00567;O00566;Q8TED0;O43818;P42285;…	PPP1CC;OGFOD1;RRP1B;TUBA1A;NPM1;TBK1;PPP5C;KRR1;ARFGEF1;MRPS18B;PSME3;CDC23;MRPS5;RACGAP1;EXOSC4;PPP1CB;MYBBP1A;FBL;TRIP6;MRPS25;ZC3HAV1;NOB1;SLC9A3R2;EXOSC9;ATP5F1B;TRMT112;PPP2R2A;AIMP2;SH3GLB1;OCLN;RPS6;VIM;PRPF38A;PSMA1;PYM1;FH;RBM7;MPP6;RPS3A;DIS3;MRPL11;NAF1;ENOPH1;EXOSC7;BCCIP;KRI1;EIF2AK2;SNW1;DCAF7;RRP1B;MYH9;RHOA;SRSF2;GTPBP4;PPP2R1A;PUM3;RBM28;MTREX;EIF4E;RPL4;MRPS22;HOOK2;PRMT3;MRPS34…	Q9Y2L1;P49674;P46781;Q9BRS2;Q9NRX1;Q14137;P62249;P42285;Q9H0D6;Q99547;P62241;P62263;P56182;P62244;P62266;P19338;O43709;Q9NW13;P62280;P62081;Q13901;Q9NQT4;Q8IY81;Q9Y324;Q13895;Q9Y221;O14730;Q9Y4W2;P62857;Q96GA3;Q5SY16;P48730;P62753;P42677;P62277;Q01780;P15880	R-HSA-6791223;R-HSA-6791222;R-HSA-6791221;R-HSA-6791219;R-HSA-6791218;R-HSA-6791228;R-HSA-6791227
R-HSA-69166	Removal of the Flap Intermediate	10	18	1	5	0.0012401818933443572	0.0281614506821799	0.3660988588683387	4	4	3.1496062992125983E-4	9606	Homo sapiens	POLD3;POLA2;FEN1;PCNA;PRIM1;RPA3;POLD1;POLD2;RPA1;UBE2A	P27694;P51530;P49642;Q14181;P28340;P39748;Q15054;P49005;P35244;P12004	PCNA	P39748	R-HSA-69152;R-HSA-69140;R-HSA-69142;R-HSA-69144
R-HSA-430039	mRNA decay by 5' to 3' exoribonuclease	10	21	0	1	0.0014468788755684168	0.0281614506821799	0.3660988588683387	3	3	2.3622047244094488E-4	9606	Homo sapiens	DYNC1LI1;DDX6;LSM7;LSM6;LSM1;PLS3;LSM5;MTA2;LSM4;LSM3;LSM2;EDC3				R-HSA-429860;R-HSA-429845;R-HSA-429978
R-HSA-4839743	phosphorylation site mutants of CTNNB1 are not targeted to the proteasome by the destruction complex	8	16	0	0	0.0011023839051949843	0.029117483021814383	0.378527279283587	4	4	3.1496062992125983E-4	9606	Homo sapiens	EEF1A1;PPP2CA;PPP2CB;GSK3B;PPP2R5E;PPP2R1A;CSNK1A1;BRK1;PPP2R5D;EIF3E				R-HSA-4827388;R-HSA-4839635;R-HSA-4839634;R-HSA-4839638
R-HSA-5358752	T41 mutants of beta-catenin aren't phosphorylated	8	16	0	0	0.0011023839051949843	0.029117483021814383	0.378527279283587	1	1	7.874015748031496E-5	9606	Homo sapiens	EEF1A1;PPP2CA;PPP2CB;GSK3B;PPP2R5E;PPP2R1A;CSNK1A1;BRK1;PPP2R5D;EIF3E				R-HSA-4839638
R-HSA-5358751	S45 mutants of beta-catenin aren't phosphorylated	8	16	0	0	0.0011023839051949843	0.029117483021814383	0.378527279283587	1	1	7.874015748031496E-5	9606	Homo sapiens	EEF1A1;PPP2CA;PPP2CB;GSK3B;PPP2R5E;PPP2R1A;CSNK1A1;BRK1;PPP2R5D;EIF3E				R-HSA-4827388
R-HSA-5358749	S37 mutants of beta-catenin aren't phosphorylated	8	16	0	0	0.0011023839051949843	0.029117483021814383	0.378527279283587	1	1	7.874015748031496E-5	9606	Homo sapiens	EEF1A1;PPP2CA;PPP2CB;GSK3B;PPP2R5E;PPP2R1A;CSNK1A1;BRK1;PPP2R5D;EIF3E				R-HSA-4839635
R-HSA-5358747	S33 mutants of beta-catenin aren't phosphorylated	8	16	0	0	0.0011023839051949843	0.029117483021814383	0.378527279283587	1	1	7.874015748031496E-5	9606	Homo sapiens	EEF1A1;PPP2CA;PPP2CB;GSK3B;PPP2R5E;PPP2R1A;CSNK1A1;BRK1;PPP2R5D;EIF3E				R-HSA-4839634
R-HSA-389960	Formation of tubulin folding intermediates by CCT/TriC	20	30	7	26	0.002066969822240595	0.02965742820804651	0.38554656670460463	2	2	1.5748031496062991E-4	9606	Homo sapiens	CCT3;CCT2;TCF25;TUBB;NAT10;TUBB4B;TUBA4A;CCT6A;TUBA1C;TUBB6;TUBB2B;HINT2;TUBB2A;TUBA1A;TCP1;CCT8;CCT7;CALM2;CCT5;CCT4	P50990;Q13885;P50991;Q13509;P68363;P68371;Q99832;Q9BUF5;P17987;P68366;Q9BVA1;P78371;P04350;Q71U36;P49368;P48643;P40227;Q92526;A6NHL2;Q9BQE3	CSE1L;RAB5B;RAN;CDC42;RAB5A;RAB1A;PAK1	15996	R-HSA-389954;R-HSA-389961
R-HSA-390466	Chaperonin-mediated protein folding	51	100	27	75	0.006889899407468651	0.03021972518166205	0.39285642736160664	19	19	0.0014960629921259843	9606	Homo sapiens	TCF25;NAT10;DCAF7;ACTB;RRP9;TUBA1C;TUBB6;HINT2;TUBA1A;PPP6R3;CCT3;CCT2;VBP1;TUBB;CSNK2A2;P3H3;TUBA4A;TUBB2B;TUBB2A;TST;TCP1;CSNK2B;XRN2;PFDN1;PLAA;PFDN2;FKBP9;PFDN5;PFDN6;USP11;VPS4A;GBA;GTPBP10;IQGAP1;GNAI2;AP3M1;GNG5;NUP85;CCT8;CCT7;CCT5;CCT4;NOP56;STAT3;TUBB4B;SOD2;MRPL22;CCT6A;GNB2;GNB1;POLR3E;GNB4;LAMTOR2;SKIV2L;CALM2	Q9UKT8;Q9UKT7;P51784;Q969H0;P11488;O60925;P17987;Q9BVA1;P62879;Q9Y2T2;P48643;P62873;P40763;Q9H0D6;Q13885;Q9NYA1;P60709;Q9P2W3;Q9HAV0;P57775;P19784;Q99832;Q9BUF5;P63218;P49368;Q15477;Q92526;P61758;A6NHL2;P50990;P50991;P04899;P68363;Q99471;O00567;P16520;P78371;P04062;P61962;O15212;P40227;P49758;Q9BQE3;O95302;Q13509;P68371;P67870;P68366;P04350;Q71U36;Q9UHV9	IQGAP1;CFL2;CDC42;PSMC5;CFL2;ACTG1;UBE2I;RAB5B;YWHAZ;RAB1A;ACTB;CAP2;HSPA8;PFN1;CSE1L;RAN;CCT3;RAB5A;MRPL11;CFL1;PAK1;CDC37;EMD;TPT1;CGN;DSTN;EEF1A1	P60709;Q9NYA1;15996;Q13371	R-HSA-6814119;R-HSA-8850534;R-HSA-390470;R-HSA-8850529;R-HSA-391266;R-HSA-389954;R-HSA-8850560;R-HSA-6814124;R-HSA-8850539;R-HSA-389961;R-HSA-6814121;R-HSA-6814409;R-HSA-6814120;R-HSA-390453;R-HSA-6814418;R-HSA-389970;R-HSA-8850527;R-HSA-389980;R-HSA-390459
R-HSA-391251	Protein folding	55	106	29	85	0.00730329337191677	0.031019313563810602	0.4032510763295378	28	28	0.002204724409448819	9606	Homo sapiens	TCF25;NAT10;DCAF7;ACTB;RRP9;TUBA1C;TUBB6;HINT2;TUBA1A;PPP6R3;CCT3;CCT2;VBP1;TUBB;CSNK2A2;P3H3;TUBA4A;TUBB2B;TUBB2A;TST;TCP1;CSNK2B;XRN2;PFDN1;PLAA;PFDN2;FKBP9;PFDN5;PFDN6;USP11;VPS4A;GBA;GTPBP10;ARL2;IQGAP1;GNAI2;AP3M1;GNG5;NUP85;CCT8;CCT7;CCT5;CCT4;NOP56;STAT3;TBCD;TBCC;TBCB;TUBB4B;SOD2;MRPL22;CCT6A;GNB2;GNB1;POLR3E;GNB4;LAMTOR2;SKIV2L;CALM2	Q9UKT8;Q9UKT7;P51784;Q15814;Q969H0;P11488;O60925;P17987;Q9BVA1;P62879;Q9Y2T2;P48643;P62873;P40763;Q9H0D6;Q13885;Q9NYA1;P60709;Q9P2W3;Q9HAV0;P57775;P19784;Q99832;Q9BUF5;P63218;P49368;Q15477;Q92526;P61758;A6NHL2;P50990;P50991;P04899;P68363;Q99471;O00567;P36404;Q99426;P16520;P78371;P04062;P61962;O15212;P40227;P49758;Q9BQE3;O95302;Q9BTW9;Q13509;P68371;P67870;P68366;P04350;Q71U36;Q9UHV9	IQGAP1;CFL2;CDC42;PSMC5;TPP1;CFL2;ACTG1;UBE2I;RAB5B;YWHAZ;RAB1A;ACTB;CAP2;HSPA8;PFN1;CSE1L;RAN;ARL3;CCT3;RAB5A;MRPL11;CFL1;PAK1;CDC37;EMD;TPT1;CGN;DSTN;EEF1A1	Q9BTW9;P60709;Q9NYA1;P36404;15996;Q13371	R-HSA-6814119;R-HSA-389956;R-HSA-390470;R-HSA-389955;R-HSA-389954;R-HSA-8850560;R-HSA-389964;R-HSA-6814124;R-HSA-389961;R-HSA-6814121;R-HSA-389963;R-HSA-6814120;R-HSA-389972;R-HSA-389974;R-HSA-389969;R-HSA-389970;R-HSA-8850527;R-HSA-389980;R-HSA-389976;R-HSA-389978;R-HSA-8850534;R-HSA-8850529;R-HSA-391266;R-HSA-8850539;R-HSA-6814409;R-HSA-390453;R-HSA-6814418;R-HSA-390459
R-HSA-2555396	Mitotic Metaphase and Anaphase	136	249	101	309	0.01715584952459694	0.03229363884630332	0.41981730500194314	33	33	0.0025984251968503938	9606	Homo sapiens	NUP107;PRORP;PPP2R2A;SMC3;PSMD8;PSMD9;PPP1CC;TUBB6;PSMD6;PSMD7;CDC23;PSMD5;PPP2R1A;PSMD2;PSMD3;TOM1;PSMD1;BANF1;OSTF1;TMPO;PUS1;TMOD3;VRK1;LEMD3;LEMD2;TUBA4A;PDIA4;EEF1A1;NUP93;DYNC1LI1;DYNC1LI2;CLIP1;COX7A2L;ZW10;PSME3;PSME1;UBE2V2;PSME2;CHMP4B;MAD1L1;ANAPC1;KPNB1;PSMD10;NUP205;PSMD12;NDRG3;SEH1L;PSMD11;RPN2;PSMD14;UBA6;PSMD13;RPN1;CDCA8;PDS5A;NUP160;ACAT2;CCNB1;NUP85;RAD21;GAR1;SSR1;PSMF1;UBE2I…	Q14204;Q9Y266;Q9H444;P63167;Q9Y6G9;P62195;Q9BVA1;Q92973;Q9BW27;P43034;Q8N3U4;Q8WUM0;Q96HA1;Q13885;Q14974;O75531;Q14739;Q14738;Q9H3R5;O60216;Q9BUF5;P67775;Q96CF2;P48556;Q16401;P60900;A6NHL2;Q29RF7;P30622;Q8WVM7;Q9UN37;P68363;P57740;O75122;P35998;Q99986;P02545-1;P02545-2;Q8NFH3;P25789;Q8NFH4;P25788;P40306;P61289;Q8NFH5;P25787;P25786;Q9BQE3;O43264;P62826;O95229;Q9BY43;O14980;Q16537;Q9UNM6;Q8N1F7;Q99…	PPP1CC;USP15;SUMO2;IVNS1ABP;H3C1;PLK1;HDAC2;CHMP5;STAG2;GTF3C4;NUP43;RACGAP1;H3C8;RAN;H3C12;PPP1CB;RAB5A;PPP2CA;MCM2;RANGAP1;SF3B3;SMC3;RANBP2;UBE2I;SAP130;EXOSC9;MCM7;H3C3;RAD21;KPNA1;H3C11;NUP107;CD81;VPS25;CASP8AP2;RAB5B;PAFAH1B3;RANBP3;TP53BP1;CBX5;CHMP4B;H3C2;MCM6;RAB8A;YWHAG;CSE1L;SMC3;TFCP2;KPNA2;TP53BP1;EIF4B;H3C10;DCAF7;TGOLN2;SKP1;PPP2R1A;SSU72;DAXX;RANBP2;UBA2;PTPN23;KPNA6;HSPA1B;SEH1L…	Q9BY43;Q14674;Q14974;Q86XL3;Q96FF9;P63279;Q96CF2;P53350;Q9H444;P53990;Q14739;Q96FZ7;O95997;Q7Z5K2;Q9UN37;Q9UKT4;Q8WUX9;O60216;17552;P18754;Q8IXJ6;Q9Y3E7;Q8WYP5;O43633;15996;Q8NC56;Q9UQN3	R-HSA-163010;R-HSA-174144;R-HSA-2467809;R-HSA-2467811;R-HSA-9624798;R-HSA-9615901;R-HSA-9668419;R-HSA-2995389;R-HSA-2995388;R-HSA-9615937;R-HSA-2545203;R-HSA-9618378;R-HSA-2467775;R-HSA-9615945;R-HSA-2995376;R-HSA-9624845;R-HSA-9667952;R-HSA-9668405;R-HSA-9634169;R-HSA-174121;R-HSA-9668415;R-HSA-3000449;R-HSA-9667965;R-HSA-9624893;R-HSA-9624800;R-HSA-2467798;R-HSA-9668389;R-HSA-174202;R-HSA-96683…
R-HSA-5651801	PCNA-Dependent Long Patch Base Excision Repair	14	23	7	14	0.0015846768637177897	0.034430407858862755	0.4206244426140904	6	6	4.7244094488188977E-4	9606	Homo sapiens	RFC5;FEN1;RFC3;PCNA;RFC2;EFL1;RRP1;RPA1;POLD3;ORC4;EBNA1BP2;APEX1;DNAJA3;RPA3;POLD1;POLD2	P27694;P06746;P27695;P40938;P40937;P28340;P39748;P35244;P35249;P12004;P35250;P35251;Q15054;P49005	SIRT1;XRCC1;HMGB1;TPP2;PCNA;EP300;HSPA1B	P27695;P06746;P39748	R-HSA-110368;R-HSA-110371;R-HSA-5651809;R-HSA-110363;R-HSA-5651805;R-HSA-110364
R-HSA-176814	Activation of APC/C and APC/C:Cdc20 mediated degradation of mitotic proteins	48	76	30	93	0.0052363235496761746	0.03505203688450753	0.4206244426140904	15	15	0.0011811023622047244	9606	Homo sapiens	PRORP;CTSV;PSMD8;PSMD9;PSMD6;PSMD7;CDC23;PSMD5;PSMD2;PSMD3;PSMD1;CCN1;PUS1;PDIA4;PSMA5;CCNA2;PSMA3;PSMA4;PSMA1;PSMA2;PSME3;UBE2V2;PSME1;PSME2;ANAPC1;PSMD10;PSMD12;PSMD11;RPN2;PSMD14;PSMD13;RPN1;ACAT2;PSMA7;ZMPSTE24;PSMB6;PSMB7;PSMB4;CCNB1;PSMB5;PSMB2;PSMB1;PSMF1;RPS27A;USP25;SORT1;UBE2C;PLK1;YLPM1;PSMC5;PSMC6;PSMC3;PSMC4;PSMC1;PSMC2;TAB2	P28066;P51668;P14635;Q06323;P51665;P35998;O00762;O00487;A5LHX3;P62333;P62195;P20618;P25789;P25788;P40306;P62979;P78396;Q92530;P61289;Q13200;P25787;P25786;Q15008;O43242;Q9UL46;O75832;P53350;O00231;P62191;Q9UNM6;P28074;O00233;Q99460;O00232;P17980;P28072;P28070;Q99436;P20248;Q8TAA3;Q9UJX2;O14818;P48556;Q9H1A4;P49721;Q16401;P60900;P43686	PPP1CC;MCM7;ALYREF;DECR1;USP15;SMC1A;AURKA;IVNS1ABP;DLST;PLK1;CCNA2;HSPA1B;HDAC2;BIRC6;GTF3C4;CDC23;NEK9;FADD;TP53BP1;VDAC1;RACGAP1;MCM4;MCM6;RAD23B;TP53BP1;EIF4B;CCN1;MCM2;SF3B3;DCAF7;MCM2;CCNB1;SAP130	O95997;P51955;P53350;P06493	R-HSA-174144;R-HSA-174119;R-HSA-174120;R-HSA-174121;R-HSA-174255;R-HSA-174157;R-HSA-179410;R-HSA-174227;R-HSA-174132;R-HSA-174202;R-HSA-174171;R-HSA-174104;R-HSA-179417;R-HSA-174238;R-HSA-179421
R-HSA-69183	Processive synthesis on the lagging strand	10	19	1	5	0.0013090808874190436	0.036276340480347224	0.4353160857641667	6	7	5.511811023622047E-4	9606	Homo sapiens	POLD3;POLA2;FEN1;PCNA;PRIM1;RPA3;POLD1;POLD2;RPA1;UBE2A	P27694;P51530;P49642;Q14181;P28340;P39748;Q15054;P49005;P35244;P12004	PCNA	P39748	R-HSA-69152;R-HSA-69140;R-HSA-69127;R-HSA-69142;R-HSA-69144;R-HSA-69116
R-HSA-211000	Gene Silencing by RNA	44	117	4	35	0.008061182306738322	0.036972931893734184	0.4436751827248102	20	36	0.0028346456692913387	9606	Homo sapiens	H2AX;NUP107;MRPS12;CHCHD3;XPO5;NUP62;H4C2;H4C1;OSTF1;H4C4;H4C3;H4C6;H3-3A;H4C5;H3-3B;NDC1;RBM17;H3C8;NUP210;NUP133;H4-16;TSN;NUP93;H4C15;H4C14;NUP50;H4C13;H4C12;H4C11;BLVRB;NUP54;NUP205;COPA;SEH1L;SHMT2;AAAS;NUP160;POLR2A;NUP85;POLR2C;H3C11;POLR2D;TPR;H3C12;GAR1;POLR2E;H3C1;H3C10;NUP88;NUP43;H3C3;POLR2G;H3C2;RAE1;H3C4;H3C7;H3C6;POLR2L;H4C8;RANBP2;TSNAX;H4C9;NUP155;PTGES3;NUP153;TARBP2;PRKRA;AGO1;…	Q15633;Q9UKV8;O75569;Q9UL18;Q8TEM1;Q9BTX1;P57740;Q12769;P78406;Q99567;P84243;P68431;Q8NFH3;Q8NFH4;Q9BW27;Q96EE3-1;Q8NFH5;Q9NRG9;Q96EE3-2;Q8WUM0;P62875;Q96HA1;O15514;P49792;P49790;Q9HAV4;P30876;P62826;P62805;O75694;P19387;Q8N1F7;P19388;P16104;P37198;P24928;P62487;Q9H9G7;Q99598;P12270;Q92621;Q7Z3B4;Q15631;Q9UKX7	DDX6;AGO1;PABPC1;LIMD1	O15397;Q8NDV7	R-HSA-5578965;R-HSA-2106625;R-HSA-9023912;R-HSA-203906;R-HSA-5578742;R-HSA-5578966;R-HSA-426464;R-HSA-9023909;R-HSA-5578744;R-HSA-5578712;R-HSA-203922;R-HSA-5601926;R-HSA-203862;R-HSA-210805;R-HSA-2106614;R-HSA-2106615;R-HSA-426522;R-HSA-426520;R-HSA-203901;R-HSA-426489
R-HSA-429914	Deadenylation-dependent mRNA decay	37	65	28	64	0.004478434614854623	0.03720281416391802	0.4464337699670162	9	10	7.874015748031496E-4	9606	Homo sapiens	EIF4A2;HBS1L;EIF4A1;DDX6;WDR26;EIF4A3;PARN;WDR61;EEF1AKNMT;EDC3;EXOSC7;EXOSC5;EXOSC4;EXOSC9;EXOSC8;PLS3;TNKS1BP1;RIOK2;MTA2;EXOSC3;EXOSC2;EIF4E;EXOSC1;EIF4B;PAIP1;TTC37;DIS3;ANXA4;ANXA5;LSM1;LSM5;LSM4;SENP3;LSM3;LSM2;DYNC1LI1;LSM7;CNOT7;LSM6;BDH2;TST;SKIV2L;PABPC1;CNOT9;EIF4G1	Q9Y4Y9;Q9GZS3;Q5TAX3;P11940;Q06265;O95453;Q04637;P62310;P23588;O15116;Q9Y450;Q9UK45;Q9Y4Z0;P62312;Q9C0C2;Q15024;P38919;Q9Y2L1;Q96F86;Q13868;Q9Y333;P26196;Q9NQT4;Q9NQT5;Q96B26;Q9H074;Q9UIV1;Q6PGP7;Q9Y3B2;Q9NPD3;Q14240;Q86TB9;O95628;Q15477;Q92600;P60842;P06730	EIF4G1;EIF4E;KPNA6;PABPC1;PLK1;PABPN1;GEMIN5;RPS6;EIF4EBP1;PCBP1;LRPPRC;CNOT7;PAIP1;PAIP2;YWHAG;AGO1;KPNA2;EIF3A;EIF4A1;PABPC1;EIF3A;EIF4A1;EIF4A2;PPP2CA;ATXN2;EIF4EBP2;RBM4;G3BP1	Q9H074;Q04637;Q96C86;P23588;P11940;P06730	R-HSA-429860;R-HSA-430021;R-HSA-429845;R-HSA-429955;R-HSA-8941312;R-HSA-430028;R-HSA-429978;R-HSA-429992;R-HSA-429961
R-HSA-167158	Formation of the HIV-1 Early Elongation Complex	15	37	3	5	0.002549262780763401	0.0382597532084995	0.45911703850199403	5	5	3.937007874015748E-4	9606	Homo sapiens	NCBP2;SHMT2;MRPS12;WDR61;GTF2F1;GTF2F2;TM9SF3;DHTKD1;TATDN1;POLR2A;POLR2C;POLR2D;POLR2E;POLR2G;CALR;POLR2L	Q92759;P52298;P30876;P50613;P35269;P32780;P19387;P19388;P13984;P24928;P62487;P63272;Q8WX92;P62875;O15514	ERH;GTF2F1;PRMT5	Q9Y5B0	R-HSA-167072;R-HSA-167089;R-HSA-167478;R-HSA-167083;R-HSA-167085
R-HSA-113418	Formation of the Early Elongation Complex	15	37	3	5	0.002549262780763401	0.0382597532084995	0.45911703850199403	3	3	2.3622047244094488E-4	9606	Homo sapiens	NCBP2;SHMT2;MRPS12;WDR61;GTF2F1;GTF2F2;TM9SF3;DHTKD1;TATDN1;POLR2A;POLR2C;POLR2D;POLR2E;POLR2G;CALR;POLR2L	Q92759;P52298;P30876;P50613;P35269;P32780;P19387;P19388;P13984;P24928;P62487;P63272;Q8WX92;P62875;O15514	ERH;GTF2F1;PRMT5	Q9Y5B0	R-HSA-113402;R-HSA-112383;R-HSA-113407
R-HSA-2470946	Cohesin Loading onto Chromatin	6	10	7	8	6.88989940746865E-4	0.038616005610499715	0.4633920673259966	2	2	1.5748031496062991E-4	9606	Homo sapiens	RSL1D1;STAG1;STAG2;RAD21;PDS5A;SMC3;SMC1A	O60216;Q9UQE7;Q8WVM7;Q8N3U4;Q14683;Q29RF7	STAG1;STAG2;RAD21;SMC3;SMC1A;SMC3;PDS5A	Q7Z5K2	R-HSA-2470935;R-HSA-2468040
R-HSA-77387	Insulin receptor recycling	12	28	0	2	0.0019291718340912222	0.039971875372852406	0.47966250447422887	4	6	4.7244094488188977E-4	9606	Homo sapiens	ATP6V1A;ATP6V1G1;RPN2;VAPA;PRXL2A;GPD2;FLVCR1;ATP6V1B2;ADNP2;ATP6V1H;RPL26;ATP6V1E1;ATP6V1C1;ATP6V0A1				R-HSA-74723;R-HSA-5252133;R-HSA-74726;R-HSA-74733
R-HSA-5610783	Degradation of GLI2 by the proteasome	44	62	16	89	0.004271737632630564	0.04404860770435748	0.5285832924522897	5	5	3.937007874015748E-4	9606	Homo sapiens	GSK3B;PRORP;BRK1;CTSV;PSMD8;PSMD9;PSMD6;PSMD7;PSMD5;SNRNP70;PSMD2;PSMD3;PSMD1;SKP1;PUS1;PDIA4;PSMA5;PSMA3;PSMA4;PSMA1;PSMA2;PSME3;UBE2V2;PSME1;PSME2;PSMD10;PSMD12;PSMD11;RPN2;PSMD14;PSMD13;RPN1;PSMA7;PSMB6;PSMB7;PSMB4;PSMB5;PSMB2;PSMB1;PSMF1;RPS27A;USP25;SORT1;CSNK1A1;YLPM1;PSMC5;PSMC6;PSMC3;PSMC4;PSMC1;PSMC2	P28066;Q06323;P51665;P35998;O00487;P48729;A5LHX3;P62333;P62195;P20618;P25789;P63208;P25788;P40306;P62979;Q92530;P61289;Q13200;P25787;P25786;Q15008;O43242;Q9UL46;O75832;O00231;P62191;Q9UNM6;P28074;O00233;Q99460;O00232;P17980;P28072;P28070;Q99436;P17612;Q8TAA3;O14818;P48556;P49721;Q16401;P49841;P60900;P43686	PRKAR1A;MALT1;PPP1R2;APP;CRBN;BICD1;HMGB1;CDC37;FXR1;HMGB2;CLASP2;EPB41L3;GSKIP;TLE5;RIPK1;GYS1	P48729;P49841;Q9UMX1	R-HSA-5610757;R-HSA-5610717;R-HSA-5610718;R-HSA-5610745;R-HSA-5610730
R-HSA-9604323	Negative regulation of NOTCH4 signaling	41	57	23	84	0.003927242662257131	0.046991361401683474	0.5638963368202017	5	6	4.7244094488188977E-4	9606	Homo sapiens	PSMD10;PSMD12;PSMD11;PSMD14;RPN2;PSMD13;PRORP;RPN1;PSMA7;PSMD8;PSMB6;PSMD9;PSMB7;PSMD6;PSMB4;PSMD7;PSMB5;PSMB2;PSMD5;PSMD2;PSMD3;PSMB1;PSMD1;PSMF1;RPS27A;SKP1;USP25;SORT1;PUS1;YLPM1;YWHAZ;PDIA4;PSMA5;PSMC5;PSMA3;PSMC6;PSMA4;PSMC3;PSMA1;PSMC4;PSMA2;PSME3;PSMC1;PSMC2;UBE2V2;TACC3;PSME1;PSME2	P28066;Q06323;P51665;O00487;P35998;P62333;P20618;P62195;P25789;P63208;P25788;P40306;Q92530;P62979;P61289;P63104;Q9Y6A5;Q13200;P25787;P25786;Q15008;O43242;Q9UL46;O75832;O00231;Q9UNM6;P28074;P62191;O00233;P17980;Q99460;P28072;O00232;P28070;Q99436;O14818;P48556;P49721;Q16401;P60900;P43686	PPL;PPP2R1A;PPP1CA;GSK3B;ITPR1;ALYREF;HSPA5;HSPA9;PDK1;CCN1;CCNA2;PPP2CA;CDC37;HSP90AB1;SIRT1;VIM;DNMT1;MESD;STUB1;FASN;TACC3;NUP54;HSPB1;RNF20	P31749;Q9Y6A5	R-HSA-9604642;R-HSA-9604675;R-HSA-9604387;R-HSA-9604629;R-HSA-9604328
R-HSA-75953	RNA Polymerase II Transcription Initiation	18	52	0	0	0.0035827476918836986	0.04784148393298293	0.5716681721333594	3	3	2.3622047244094488E-4	9606	Homo sapiens	SHMT2;TAF10;MRPS12;WDR61;HNRNPR;GTF2F1;GTF2F2;GTF2E1;HK2;GTF2E2;TM9SF3;POLR2A;POLR2C;PARD3;POLR2D;POLR2E;POLR2G;CALR;EIF1B;POLR2L				R-HSA-75861;R-HSA-75864;R-HSA-75866
R-HSA-5610785	GLI3 is processed to GLI3R by the proteasome	44	62	16	92	0.004271737632630564	0.04794802576519119	0.5716681721333594	5	5	3.937007874015748E-4	9606	Homo sapiens	GSK3B;PRORP;BRK1;CTSV;PSMD8;PSMD9;PSMD6;PSMD7;PSMD5;SNRNP70;PSMD2;PSMD3;PSMD1;SKP1;PUS1;PDIA4;PSMA5;PSMA3;PSMA4;PSMA1;PSMA2;PSME3;UBE2V2;PSME1;PSME2;PSMD10;PSMD12;PSMD11;RPN2;PSMD14;PSMD13;RPN1;PSMA7;PSMB6;PSMB7;PSMB4;PSMB5;PSMB2;PSMB1;PSMF1;RPS27A;USP25;SORT1;CSNK1A1;YLPM1;PSMC5;PSMC6;PSMC3;PSMC4;PSMC1;PSMC2	P28066;Q06323;P51665;P35998;O00487;P48729;A5LHX3;P62333;P62195;P20618;P25789;P63208;P25788;P40306;P62979;Q92530;P61289;Q13200;P25787;P25786;Q15008;O43242;Q9UL46;O75832;O00231;P62191;Q9UNM6;P28074;O00233;Q99460;O00232;P17980;P28072;P28070;Q99436;P17612;Q8TAA3;O14818;P48556;P49721;Q16401;P49841;P60900;P43686	PRKAR1A;MALT1;PPP1R2;APP;CRBN;BICD1;HMGB1;CDC37;FXR1;HMGB2;CLASP2;EPB41L3;GSKIP;TLE5;RIPK1;GYS1	P48729;P49841;Q9UMX1	R-HSA-5610720;R-HSA-5610722;R-HSA-5610754;R-HSA-5610732;R-HSA-5610746
R-HSA-8851708	Signaling by FGFR2 IIIa TM	12	24	3	9	0.0016535758577924762	0.048824363934397264	0.5716681721333594	2	2	1.5748031496062991E-4	9606	Homo sapiens	OSBPL9;NCBP2;SHMT2;MRPS12;GTF2F1;FGF1;GTF2F2;POLR2A;POLR2C;POLR2D;POLR2E;POLR2G;TNPO1;POLR2L	P24928;P52298;P62487;P30876;P35269;P19387;P05230;P19388;P13984;P62875;P09038;O15514	FGF1;APP;GRB2	P21802;28815	R-HSA-8851710;R-HSA-8853320
R-HSA-5368287	Mitochondrial translation	63	102	18	127	0.007027697395618024	0.04886933676644356	0.5716681721333594	17	17	0.0013385826771653542	9606	Homo sapiens	MTFMT;MRPS16;MRPS14;MRPS11;MRPS12;MRPL37;MRPL41;NSDHL;MRPL40;MRPL1;MRPS28;TSFM;MRPS26;ARG2;MRPS27;MRPS25;MRPS22;RPL23;MRPS23;MRPL49;AIP;MRPS18B;VWA5A;MRPS2;MRPL47;MRPL46;MRPS6;MRPL43;MRPS5;MRPL44;TUFM;MRPS18C;OXA1L;MRPS9;MRPL50;MRPL51;DAP3;MRPS35;MRPS36;SF3B6;MRPL18;MRPS34;MRPL19;MRPL16;MRPS31;MRPL17;MTIF2;MRPL14;ABHD5;MRPS30;MRPL15;MRPL12;MRPL13;MRPL10;MRPL55;MRPL11;MRPL20;RPS27A;GADD45GIP1;PTCD…	Q96A35;P46199;Q7Z2W9;Q8IXM3;Q9P015;Q9H0U6;Q9BYC9;Q9NX20;Q9NWU5;Q9BZE1;Q9HD33;O15235;Q13084;Q9H9J2;Q8N983;P82912;Q9Y676;P51398;P49411;Q13405;Q9NQ50;Q9NRX2;Q9Y399;Q9BYN8;Q9Y3B7;Q8TAE8;Q15070;P82673;P82675;Q7Z7H8;P49406;Q6P1L8;P82909;P52815;Q9Y2Q9;Q9H2W6;Q96DP5;O60783;Q4U2R6;P82663;Q92552;P43897;Q96EY7;Q9Y2R5;Q9NP92;Q8N5N7;Q9BYD6;Q9Y3D9;Q8TCC3;Q9Y3D3;Q9P0M9;Q9NWT8;Q9BYD3;Q9Y3D5;P82650;Q9BYD1;Q92665;…	RAB8A;VAMP4;FHL3;CSE1L;TMEM109;RAN;TUFM;MGST3;VKORC1L1;SNX2;CDC42;RAB5A;PAK1;CDS2;GLA;RAB5B;HTATIP2;RAB1A	17552;Q9H2K0;15996;Q96E11	R-HSA-5389842;R-HSA-5419281;R-HSA-5389841;R-HSA-5368279;R-HSA-5389845;R-HSA-5389848;R-HSA-5389849;R-HSA-5419261;R-HSA-5419264;R-HSA-5389857;R-HSA-5419271;R-HSA-5419268;R-HSA-5419269;R-HSA-5419273;R-HSA-5419279;R-HSA-5389839;R-HSA-5419277
R-HSA-8957275	Post-translational protein phosphorylation	33	109	0	0	0.00750999035414083	0.0519698338303054	0.5716681721333594	1	1	7.874015748031496E-5	9606	Homo sapiens	USP14;LRRC59;APP;RPL5;ALAS1;PRKCSH;MIA3;LAMC1;PRSS23;FSTL1;HSP90B1;TGOLN2;PCNP;MECP2;LGALS1;TMSB4X;TMEM109;ERC1;APOE;CCN1;SNX5;BCAP31;SLC37A2;LAMB2;DIS3;ADAM10;LAMB1;NDC80;CKAP4;TF;RCN1;DDAH1;COL4A1;NUCB1;TPP2;P4HB;MFGE8;PCYOX1;FBN1				R-HSA-8952289
R-HSA-176408	Regulation of APC/C activators between G1/S and early anaphase	51	82	32	115	0.005649717514124294	0.052987783014693535	0.5828656131616289	14	14	0.0011023622047244095	9606	Homo sapiens	PRORP;CTSV;PSMD8;PSMD9;PSMD6;PSMD7;CDC23;PSMD5;CDH1;PSMD2;PSMD3;PSMD1;CCN1;SKP1;PUS1;PDIA4;PSMA5;CCNA2;PSMA3;PSMA4;PSMA1;PSMA2;PSME3;UBE2V2;PSME1;PSME2;ANAPC1;PSMD10;RAB5B;PSMD12;PSMD11;RPN2;PSMD14;PSMD13;RPN1;ACAT2;PSMA7;ZMPSTE24;PSMB6;PSMB7;PSMB4;CCNB1;PSMB5;PSMB2;PSMB1;PSMF1;RPS27A;USP25;SORT1;UBE2C;PLK1;YLPM1;PSMC5;PSMC6;PSMC3;PSMC4;PSMC1;PSMC2;TAB2	P51668;P14635;P51665;A5LHX3;P62195;P63208;P78396;Q92530;Q13200;O43242;O00231;O00233;O00232;Q99436;P20248;Q8TAA3;Q9UJX2;P48556;Q9H1A4;P49721;Q16401;P60900;Q9UM11;P28066;Q06323;P35998;O00762;O00487;P62333;P20618;P25789;P25788;P40306;P62979;P61289;P25787;P25786;Q15008;Q9UL46;O75832;P53350;P62191;Q9UNM6;P28074;Q99460;P17980;P28072;P28070;O14818;P24941;P43686	MCM7;USP15;SMC1A;AURKA;IVNS1ABP;PLK1;CCNA2;HSPA1B;MAD1L1;HDAC2;BIRC6;GTF3C4;CDC23;NEK9;FADD;TP53BP1;ANAPC1;CDC23;RACGAP1;MCM4;MCM6;RAD23B;LZTFL1;SDCBP;TP53BP1;EIF4B;CCN1;YARS2;MCM2;SF3B3;DCAF7;ZWINT;MCM2;SKP1;SAP130	O43684;O60566;Q13257;P53350;Q9UKT4;Q12834	R-HSA-174209;R-HSA-174122;R-HSA-174251;R-HSA-141423;R-HSA-174159;R-HSA-188371;R-HSA-174097;R-HSA-141429;R-HSA-174139;R-HSA-174235;R-HSA-174203;R-HSA-174174;R-HSA-174079;R-HSA-141437
R-HSA-5689603	UCH proteinases	55	98	80	148	0.006752101419319278	0.05299446954643017	0.5829391650107318	11	11	8.661417322834646E-4	9606	Homo sapiens	PRORP;CTSV;ACTB;PSMD8;YY1;RO60;PSMD9;UCHL1;PSMD6;PSMD7;PSMD5;PSMD2;RUVBL1;PSMD3;PAPOLA;PSMD1;RPS9;PUS1;ACTL6A;UCHL3;UCHL5;PDIA4;PSMA5;PSMA3;PSMA4;PSMA1;WDR82;PSMA2;PSME3;UBE2V2;PSME1;PSME2;SF1;PSMD10;PSMD12;USP15;PSMD11;RPN2;PSMD14;PSMD13;RPN1;NEDD8;PSMA7;PSMB6;PSMB7;PSMB4;PSMB5;PSMB2;PSMB1;PSMF1;RPS27A;USP25;SORT1;ADRM1;YLPM1;MPP5;PSMC5;PSMC6;PSMC3;PSMC4;PSMC1;PSMC2	Q9Y265;P25490;P51665;P0C1Z6;A5LHX3;P15374;Q01167;P62195;Q92530;Q13200;O43242;P09936;P60709;O96019;Q96LD8;O00231;O00233;O00232;Q99436;Q8TAA3;Q92560;P48556;P49721;Q16401;P60900;P28066;Q9Y5K5;Q06323;P35998;O00487;P62333;Q9Y4E8;P20618;P25789;P25788;P40306;P62979;P61289;P25787;P25786;Q15008;Q15843;Q9UL46;O75832;P62191;Q9UNM6;P28074;Q99460;P17980;P28072;P28070;Q8NB78;O14818;Q16186;P43686	PSMB1;CUL5;RAD23A;CUL3;PSMD1;PSMC1;PSMC5;PSMB4;HDAC1;HDAC2;PSMD8;PSMD10;ADRM1;EXOC5;GABPA;PSMC4;USP14;RPS4X;RPL5;RPS23;PSMA3;SIN3A;WDR5;UBQLN1;RPS7;RPL6;PSMB7;COPS5;PARN;PSMC2;UBQLN2;PSMB5;DDB1;NAE1;RPL11;YY1;PSMD12;PSMD6;RABEP1;PSMA7;PSMA4;RPS15A;PSMD14;UBA3;PSMA5;PSMC3;UBE2M;PSMB6;CUL4B;PSMD11;PSMD14;PSMD3;RPL8;CSTF2;UBXN7;PSMD13;PSMB2;UBE2O;PSMA1;CBX5;PSMC6;RPS3;CUL2;ASH2L;CUL4A;RPL31;RPL7;UCH…	Q92560;Q99728;Q15843;Q9Y5K5;P51610;Q16186	R-HSA-5690790;R-HSA-5690759;R-HSA-5690785;R-HSA-5689649;R-HSA-5665854;R-HSA-5689630;R-HSA-5665871;R-HSA-5690319;R-HSA-2179291;R-HSA-5689544;R-HSA-5690808
R-HSA-202670	ERKs are inactivated	7	15	0	0	0.0010334849111202976	0.05349707813911164	0.5884678595302281	2	2	1.5748031496062991E-4	9606	Homo sapiens	PPP2CA;PPP2CB;DUSP3;PPP2R1A;MAPK1;PPP2R5D;MAPK3				R-HSA-199959;R-HSA-203797
R-HSA-5625970	RHO GTPases activate KTN1	6	12	0	0	8.267879288962381E-4	0.05437058459652022	0.5980764305617224	2	2	1.5748031496062991E-4	9606	Homo sapiens	CDC42;CHID1;KLC4;RAB1B;KIF5B;XRCC1;RHOA				R-HSA-5625959;R-HSA-5672083
R-HSA-390522	Striated Muscle Contraction	16	40	1	6	0.00275595976298746	0.05731633971133232	0.6145667700293667	4	4	3.1496062992125983E-4	9606	Homo sapiens	ZNF384;TPM4;GLRX3;ST13;TMOD3;TPM1;TMOD2;DDX21;PHAX;GTPBP4;MRPL22;MYL4;CSRP1;CDC37L1;VIM;NIT2;ENOPH1	Q9NYL9;P05976;Q14896;P10916;P12829;P13805;P11532;P13533;P19237;P19429;Q9NZR1;P08670;P09493;P45378;P67936;Q8WZ42	LRP1	29108	R-HSA-390597;R-HSA-390598;R-HSA-390593;R-HSA-390595
R-HSA-180897	Vpr-mediated induction of apoptosis by mitochondrial outer membrane permeabilization	3	4	0	0	2.7559597629874606E-4	0.06125270886011669	0.6145667700293667	1	2	1.5748031496062991E-4	9606	Homo sapiens	SLC25A5;SLC25A6				R-HSA-180905
R-HSA-5656121	Translesion synthesis by POLI	9	20	0	3	0.00137797988149373	0.061456677002936666	0.6145667700293667	3	3	2.3622047244094488E-4	9606	Homo sapiens	RFC5;ORC4;EBNA1BP2;RFC3;PCNA;RFC2;RPA3;DNAJA3;RPA1;RPS27A				R-HSA-5656148;R-HSA-5656158;R-HSA-5656105
R-HSA-73780	RNA Polymerase III Chain Elongation	9	22	0	0	0.0015157778696431032	0.061456677002936666	0.6145667700293667	3	3	2.3622047244094488E-4	9606	Homo sapiens	OSBPL9;TXLNA;POLR3A;POLR3C;POLR3D;POLR3E;POLR1C;POLR2E;POLR1E;SEC23B;POLR2L				R-HSA-113446;R-HSA-113705;R-HSA-113451
R-HSA-168274	Export of Viral Ribonucleoproteins from Nucleus	27	54	15	40	0.0037205456800330715	0.06416868142533771	0.6416868142533771	5	5	3.937007874015748E-4	9606	Homo sapiens	NUP205;NUP107;SEH1L;AAAS;NUP160;XPO1;NUP85;TPR;NUP62;GAR1;NUP88;NUP43;OSTF1;RAE1;ACAD8;NDC1;RANBP2;NUP210;NUP155;NUP133;NUP153;NUP93;NUP50;NUP35;NUP54;HSPA1B;RAN;NUP37	P0DMV8;Q8TEM1;Q9BTX1;P57740;Q12769;P78406;Q99567;Q8NFH3;Q8NFH4;Q9BW27;Q96EE3-1;Q8NFH5;Q8WUM0;Q9NRG9;Q96EE3-2;Q96HA1;P49792;P49790;P62826;O14980;O75694;Q8N1F7;P37198;P12270;Q7Z3B4;Q92621;Q9UKX7	BAG3;DHX9;HSPA8;CUL5;TFCP2;KPNA6;HBA2;BAG4;BAG5;AIMP2;PKP2;PSMD10;ST13;YWHAZ;MCM2	P03431;P03433;P03466;P0DMV8;P03428;P03508;O14980;P03485	R-HSA-168880;R-HSA-192677;R-HSA-192746;R-HSA-168857;R-HSA-168893
R-HSA-4419969	Depolymerisation of the Nuclear Lamina	11	23	1	6	0.0015846768637177897	0.06420856200970193	0.6420856200970193	6	6	4.7244094488188977E-4	9606	Homo sapiens	OSBPL9;CCNB1;LMNA;PRKCA;TLN2;LEMD3;LEMD2;EMD;TMPO;LMNB1	Q9Y2U8;Q92539;P20700;P17252;P02545-1;P02545-2;P42167-1;Q8N9A8;P14635;P50402;Q8NC56	LRP1	29108	R-HSA-5195402;R-HSA-5229194;R-HSA-5221130;R-HSA-5223304;R-HSA-5244669;R-HSA-4419948
R-HSA-196299	Beta-catenin phosphorylation cascade	8	19	0	0	0.0013090808874190436	0.06585949410533432	0.6585949410533432	4	4	3.1496062992125983E-4	9606	Homo sapiens	EEF1A1;PPP2CA;PPP2CB;GSK3B;PPP2R5E;PPP2R1A;CSNK1A1;BRK1;PPP2R5D;EIF3E				R-HSA-195283;R-HSA-195318;R-HSA-195287;R-HSA-195300
R-HSA-4641258	Degradation of DVL	43	57	11	100	0.003927242662257131	0.06606526859374706	0.6606526859374706	7	7	5.511811023622047E-4	9606	Homo sapiens	PRORP;CTSV;PSMD8;PSMD9;PSMD6;PSMD7;PSMD5;PSMD2;PSMD3;PSMD1;PUS1;PDIA4;PSMA5;PSMA3;PSMA4;PSMA1;PSMA2;PSME3;UBE2V2;PSME1;PSME2;PSMD10;NUMBL;PSMD12;PSMD11;RPN2;PSMD14;PSMD13;CUL3;RPN1;PSMA7;PSMB6;PSMB7;PSMB4;PSMB5;PSMB2;PSMB1;GPC4;PSMF1;RPS27A;USP25;SORT1;YLPM1;PSMC5;PSMC6;PSMC3;PSMC4;PSMC1;PSMC2	P28066;Q76N89;Q13618;Q06323;P51665;P35998;O00487;A5LHX3;P62333;P62195;P20618;P25789;P25788;P40306;P62979;Q92530;P61289;Q13200;P25787;P25786;Q15008;O43242;Q9UL46;O75832;O00231;P62191;Q9UNM6;P28074;O00233;Q99460;O00232;P17980;P28072;P28070;Q99436;Q8TAA3;O14818;P48556;P49721;Q16401;P60900;Q9NYF0;P43686	TAB1;BAG3;GSK3B;RPL9;YWHAB;NSA2;PSMF1;SCYL2;TLE5;BYSL;GRB2	O14641;O14640;Q9NYF0	R-HSA-4641159;R-HSA-1504213;R-HSA-4641155;R-HSA-1504193;R-HSA-1504190;R-HSA-4641260;R-HSA-4641147
R-HSA-69620	Cell Cycle Checkpoints	132	279	82	303	0.019222819346837536	0.06829109713115422	0.6829109713115422	50	56	0.004409448818897638	9606	Homo sapiens	MRE11;NUP107;PRORP;PSMD8;PSMD9;PPP1CC;PSMD6;PSMD7;CDC23;PSMD5;PPP2R1A;PSMD2;PSMD3;PSMD1;H4C2;KIF21A;H4C1;CCN1;KPNA2;H4C4;H4C3;CMTR1;H4C6;H4C5;PUS1;TMOD3;PDIA4;EEF1A1;DYNC1LI1;DYNC1LI2;CLIP1;EBNA1BP2;COX7A2L;H4C15;H4C14;ZW10;PSME3;H4C13;H4C12;PSME1;H4C11;UBE2V2;PSME2;MAD1L1;ANAPC1;PSMD10;PSMD12;SEH1L;PSMD11;RPN2;PSMD14;UBA6;PSMD13;RPN1;CDCA8;BRCC3;NUP160;ACAT2;ZMPSTE24;ORC4;CCNB1;NUP85;RAD21;SSR1;…	Q14204;Q14566;Q9HAW4;Q9Y266;P33992;Q15819;P33993;P33991;P63167;Q9Y6G9;P62195;Q99640;Q9BW27;P25205;P43034;P78396;P27348;Q8WUM0;Q04917;P62805;P35244;Q14738;Q9H3R5;P35249;O76064;P16104;P35250;P67775;P48556;Q16401;P60900;P30622;P27694;Q13535;P57740;O75122;P35998;Q8NFH3;P25789;Q8NFH4;P25788;P40306;P61289;P63104;P62258;P25787;P25786;O15151;O43264;P51530;P31946;O95229;P40938;O14980;P40937;Q16537;Q9UNM6;…	USP15;RPL23;H3C1;S100A6;AATF;PLK1;MAD1L1;NPM1;H4C14;H4C3;YWHAZ;PSME3;TPM1;CDC23;H3C8;LZTFL1;H3C12;PSMC2;CASP3;CCN1;PPP1R18;CDC37;H4C13;H4C2;H3C3;NEBL;USP15;H3C11;RRM2B;BAG5;VCP;H4C12;H4C5;PSMA1;H3C2;RPS27L;YWHAG;TP53BP1;KPNA2;S100A4;PCNA;GNL3L;H3C10;CUL4A;XPO1;H4C11;H4C4;ZWINT;XRCC1;PPP2R5E;SKP1;EEF1A1;TERF2;RNF20;YWHAQ;DAXX;HOOK2;CCNA2;IGF1R;YWHAB;CSNK1A1;CDC23;RPL5;ANAPC1;CDK5;H3C4;WDR5;FKBP3;R…	O43684;Q9HAW4;P30304;Q13315;P30307;Q13257;P38936;O96017;Q9BVI0;Q99640;Q9Y6D9;Q00987;O60566;O14757;P30291;Q8NHY2;Q12834;Q9NYZ3	R-HSA-349444;R-HSA-69891;R-HSA-6799332;R-HSA-75010;R-HSA-8852354;R-HSA-5683792;R-HSA-75016;R-HSA-349455;R-HSA-176264;R-HSA-264458;R-HSA-6804724;R-HSA-75028;R-HSA-187934;R-HSA-75809;R-HSA-176298;R-HSA-176175;R-HSA-69685;R-HSA-6803411;R-HSA-69562;R-HSA-6804955;R-HSA-176318;R-HSA-5683735;R-HSA-170055;R-HSA-170070;R-HSA-69598;R-HSA-69600;R-HSA-5633460;R-HSA-6804741;R-HSA-141409;R-HSA-69604;R-HSA-2644…
R-HSA-8873719	RAB geranylgeranylation	25	68	4	18	0.004685131597078683	0.06881934600918171	0.6881934600918171	4	5	3.937007874015748E-4	9606	Homo sapiens	COPB2;RAB1A;RAB5B;WDR45B;RAB1B;ARPC1A;CUL2;ABHD12;RAB21;RAB23;IGF2BP3;RAB6A;RAB8A;RAB2A;ASS1;RAB11B;NIPSNAP2;RAB10;RAB31;RAB14;RAB13;RAB18;NDUFAF2;PPIL3;SLC25A5;RAB5A;CUL4B;RAB7A	Q13636;Q12829;P51149;P61020;P20339;Q9H0U4;P61006;Q96AX2;P61026;P61106;Q9UL25;Q9NP72;P51153;Q12974;Q15907;Q9ULC3;Q7Z6P3;Q9NX57;Q96AH8;P20340;P61019;Q6IQ22;P62820;Q14088;Q15771	RAB5A;PTP4A1;PSMC5;USP11	P53611;Q12974;Q92696	R-HSA-8870469;R-HSA-8870466;R-HSA-8870461;R-HSA-8870457
R-HSA-196025	Formation of annular gap junctions	7	11	2	5	7.578889348215516E-4	0.07003567584770176	0.7003567584770176	2	2	1.5748031496062991E-4	9606	Homo sapiens	GJA1;GLIPR2;RAP1GDS1;CLTB;POTEF;MESD;ACTB;ACTG1;RAB11FIP5;DNM2	P17302;Q05193;P63261;P60709;P50570;P09496;P09497	MYO6;GRB2	P98082	R-HSA-196017;R-HSA-196026
R-HSA-9005895	Pervasive developmental disorders	7	16	0	0	0.0011023839051949843	0.07003567584770176	0.7003567584770176	5	5	3.937007874015748E-4	9606	Homo sapiens	MECP2;RPL3;SNRNP70;HDAC1;SIN3A;ESYT2;CALM2				R-HSA-9005561;R-HSA-9022462;R-HSA-9005585;R-HSA-9022465;R-HSA-9023461
R-HSA-9005891	Loss of function of MECP2 in Rett syndrome	7	16	0	0	0.0011023839051949843	0.07003567584770176	0.7003567584770176	5	5	3.937007874015748E-4	9606	Homo sapiens	MECP2;RPL3;SNRNP70;HDAC1;SIN3A;ESYT2;CALM2				R-HSA-9005561;R-HSA-9022462;R-HSA-9005585;R-HSA-9022465;R-HSA-9023461
R-HSA-9675151	Disorders of developmental biology	7	16	0	0	0.0011023839051949843	0.07003567584770176	0.7003567584770176	5	5	3.937007874015748E-4	9606	Homo sapiens	MECP2;RPL3;SNRNP70;HDAC1;SIN3A;ESYT2;CALM2				R-HSA-9005561;R-HSA-9022462;R-HSA-9005585;R-HSA-9022465;R-HSA-9023461
R-HSA-68911	G2 Phase	4	7	0	0	4.8229295852280556E-4	0.07310404587942032	0.7310404587942032	2	2	1.5748031496062991E-4	9606	Homo sapiens	CCNA2;RAB5B;TIMM44;CCN1;ZMPSTE24				R-HSA-187937;R-HSA-187959
R-HSA-5140745	WNT5A-dependent internalization of FZD2, FZD5 and ROR2	6	13	0	0	8.956869229709247E-4	0.07350140145529138	0.7350140145529138	1	2	1.5748031496062991E-4	9606	Homo sapiens	GLIPR2;RAP1GDS1;ARHGEF16;CLTB;AP2B1;AP2A2;GTF2E2				R-HSA-5140747
R-HSA-9022534	Loss of MECP2 binding ability to 5hmC-DNA	2	2	0	0	1.3779798814937303E-4	0.07404487554073147	0.7404487554073147	1	1	7.874015748031496E-5	9606	Homo sapiens	MECP2				R-HSA-9022462
R-HSA-3371599	Defective HLCS causes multiple carboxylase deficiency	5	10	0	0	6.88989940746865E-4	0.07526474739754718	0.7526474739754718	4	4	3.1496062992125983E-4	9606	Homo sapiens	MCCC2;PCCA;TXNRD1;PCCB;UBXN7;ACACA				R-HSA-3323184;R-HSA-9035987;R-HSA-9035988;R-HSA-9035990
R-HSA-5655862	Translesion synthesis by POLK	9	21	0	3	0.0014468788755684168	0.07604568953804014	0.7604568953804014	3	3	2.3622047244094488E-4	9606	Homo sapiens	RFC5;ORC4;EBNA1BP2;RFC3;PCNA;RFC2;RPA3;DNAJA3;RPA1;RPS27A				R-HSA-5655892;R-HSA-5655965;R-HSA-5655835
R-HSA-6811436	COPI-independent Golgi-to-ER retrograde traffic	35	63	19	65	0.00434063662670525	0.07606478947493611	0.7606478947493611	7	7	5.511811023622047E-4	9606	Homo sapiens	DCTN2;TCF25;DCTN4;BICD1;NXF1;TUBA1C;TUBB6;ACTR1A;UGP2;HINT2;TUBA1A;CAPZB;DPYSL2;RAB6A;ACP1;CAP2;CAP1;DYNC1H1;GALNT2;TUBB;GALNT1;TBCB;TUBB4B;DYNLL1;DYNLL2;TUBA4A;EHD1;DYNC1LI1;TUBB2B;DYNC1LI2;TUBB2A;CAPZA1;CAPZA2;RAB18;AAK1;RAB3GAP2;PAFAH1B3;PAFAH1B2;PAFAH1B1	Q14204;Q14203;Q9H2M9;P68363;O43237;P61163;P63167;Q9Y6G9;Q9UJW0;Q9BVA1;P43034;Q15042;Q15102;Q10472;P47755;Q13561;Q10471;P47756;P47712;Q9BQE3;Q13885;Q9NP72;Q13509;Q9NRZ7;P68371;Q96G01;Q9BUF5;P68402;P52907;Q96FJ2;P68366;P04350;Q71U36;P20340;A6NHL2	RAB8A;MAPRE1;CSE1L;DYNC1LI1;RAN;MPP1;NUDCD3;CDC42;RAB5A;ABHD16A;DYNC1H1;PAK1;GID8;PAFAH1B2;FAM133A;RAB5B;DYNLT1;RAB1A;NUDCD2	17552;Q9NRZ7;P43034;15996	R-HSA-8849350;R-HSA-8848484;R-HSA-8849348;R-HSA-8849345;R-HSA-8849353;R-HSA-8850041;R-HSA-8850040
R-HSA-190873	Gap junction degradation	8	12	4	10	8.267879288962381E-4	0.08254934010661752	0.7956148873453668	4	4	3.1496062992125983E-4	9606	Homo sapiens	GJA1;GLIPR2;RAP1GDS1;MYO6;CLTB;POTEF;MESD;ACTB;ACTG1;RAB11FIP5;DNM2	P17302;Q05193;P63261;P60709;P50570;P09496;P09497;Q9UM54	MYO6;GIPC1;GIPC1;GRB2	Q9UM54;P98082	R-HSA-196017;R-HSA-190519;R-HSA-196026;R-HSA-190829
R-HSA-6802949	Signaling by RAS mutants	21	54	1	14	0.0037205456800330715	0.0884016541494852	0.7956148873453668	8	8	6.299212598425197E-4	9606	Homo sapiens	SLC25A1;BRAP;MAP2K1;CAMK2D;MAP2K2;YWHAB;CUL3;PEBP1;ARRB1;ACSL4;IQGAP1;PHB;ACTB;ACTG1;RCL1;NRAS;EIF5;MAPK1;CSK;ESYT2;POTEF;TLN1;CALM2;MAPK3	Q969H4;P36507;P31946;P0DP23;P60709;P28482;Q13557;P27361;Q8WXI2;P30086;Q02750;Q7Z569;O60674;P63261;P35232;P41240;P46940;P49407;P27448;Q9Y490;P01111	CDC42	Q16584	R-HSA-9651280;R-HSA-6803233;R-HSA-6802926;R-HSA-6802925;R-HSA-6802924;R-HSA-6802908;R-HSA-6802922;R-HSA-6803240
R-HSA-6802946	Signaling by moderate kinase activity BRAF mutants	21	54	1	14	0.0037205456800330715	0.0884016541494852	0.7956148873453668	7	7	5.511811023622047E-4	9606	Homo sapiens	SLC25A1;BRAP;MAP2K1;CAMK2D;MAP2K2;YWHAB;CUL3;PEBP1;ARRB1;ACSL4;IQGAP1;PHB;ACTB;ACTG1;RCL1;NRAS;EIF5;MAPK1;CSK;ESYT2;POTEF;TLN1;CALM2;MAPK3	Q969H4;P36507;P31946;P0DP23;P60709;P28482;Q13557;P27361;Q8WXI2;P30086;Q02750;Q7Z569;O60674;P63261;P35232;P41240;P46940;P49407;P27448;Q9Y490;P01111	CDC42	Q16584	R-HSA-6802919;R-HSA-6802916;R-HSA-6802915;R-HSA-6802914;R-HSA-6803230;R-HSA-8936676;R-HSA-6802921
R-HSA-9649948	Signaling downstream of RAS mutants	21	54	1	14	0.0037205456800330715	0.0884016541494852	0.7956148873453668	7	7	5.511811023622047E-4	9606	Homo sapiens	SLC25A1;BRAP;MAP2K1;CAMK2D;MAP2K2;YWHAB;CUL3;PEBP1;ARRB1;ACSL4;IQGAP1;PHB;ACTB;ACTG1;RCL1;NRAS;EIF5;MAPK1;CSK;ESYT2;POTEF;TLN1;CALM2;MAPK3	Q969H4;P36507;P31946;P0DP23;P60709;P28482;Q13557;P27361;Q8WXI2;P30086;Q02750;Q7Z569;O60674;P63261;P35232;P41240;P46940;P49407;P27448;Q9Y490;P01111	CDC42	Q16584	R-HSA-6803233;R-HSA-6802926;R-HSA-6802925;R-HSA-6802924;R-HSA-6802908;R-HSA-6802922;R-HSA-6803240
R-HSA-73779	RNA Polymerase II Transcription Pre-Initiation And Promoter Opening	18	47	2	11	0.003238252721510266	0.09285557259153898	0.8357001533238508	5	5	3.937007874015748E-4	9606	Homo sapiens	SHMT2;TAF10;MRPS12;WDR61;HNRNPR;GTF2F1;GTF2F2;GTF2E1;HK2;GTF2E2;TM9SF3;POLR2A;POLR2C;PARD3;POLR2D;POLR2E;POLR2G;CALR;EIF1B;POLR2L	Q12962;Q92759;P30876;Q15544;Q8IZX4;P50613;P35269;P32780;P19387;P29083;P19388;P29084;P13984;P52657;P24928;P62487;P62875;O15514	DRAP1;NAF1	Q00403	R-HSA-109637;R-HSA-109636;R-HSA-109639;R-HSA-75095;R-HSA-109638
R-HSA-3371556	Cellular response to heat stress	73	135	39	157	0.009301364200082679	0.09428222029086664	0.8485399826177997	28	29	0.0022834645669291337	9606	Homo sapiens	YWHAE;GSK3B;HSP90AB1;NUP107;HSPB1;BRK1;CCAR2;TUBB6;NUP62;DHX15;EP300;KIF21A;OSTF1;NDC1;NUP210;NUP133;HSBP1;SIRT1;NUP93;EEF1A1;DNAJC2;DNAJC7;NUP50;NUP54;FKBP4;CRK;NUP205;VCP;CAMK2D;SEH1L;MRPL18;AAAS;HSPA14;HSPA13;NUP160;DNAJB1;BAG4;BAG5;ATP5F1B;BAG2;DNAJB6;BAG3;NUP85;TPR;SERPINH1;GAR1;MAPK1;NUP88;NUP43;RAE1;MAPK3;RANBP2;HSPA9;HSPA8;NUP155;HSPA5;ST13;HSPA4;PTGES3;RPA1;NUP153;HSPA2;STAG1;PHF5A;RPA3;…	O75506;Q9UL15;ENSG00000105993;P54652;P0DMV8;P0DMV9;P28482;Q13557;P38646;Q99567;O75190;Q9BW27;ENSG00000149257;Q15185;P55072;Q96EE3-1;P25685;Q9NRG9;Q96EE3-2;Q8WUM0;P48723;Q96HA1;P27361;P50502;O75694;P35244;ENSG00000112110;P37198;P11142;P11021;ENSG00000204388;P68104;P12270;P49841;Q96EB6;P27694;Q09472;Q13535;Q8TEM1;Q9BTX1;P57740;Q12769;P78406;ENSG00000004478;ENSG00000232804;ENSG00000224501;Q92793;Q99…	KPNA3;ACACA;TTLL12;BICD1;RRP8;PPP2R2A;MAPK14;PLK1;SIRT1;CCAR2;CLASP2;EPB41L3;PPP5C;MAP1LC3B;ACTB;YWHAZ;GSKIP;EFTUD2;PRKAR1A;BAG3;KPNA4;YWHAE;PPP1R2;APP;NEDD8;PCNA;CSNK2B;LAMTOR5;DNMT3B;CDC37;HSP90AB1;SNW1;DNMT1;XRCC6;EP300;HSPB1;STAT3;APEX1;GYS1	Q96EB6;Q8N163;P68104;Q86WX3;P49137;Q00613;P49841;Q15185	R-HSA-5324632;R-HSA-4793925;R-HSA-5082369;R-HSA-3371518;R-HSA-3371582;R-HSA-3371554;R-HSA-4793819;R-HSA-3371435;R-HSA-5324617;R-HSA-5252041;R-HSA-5082391;R-HSA-3371567;R-HSA-5082384;R-HSA-5082387;R-HSA-3371537;R-HSA-5251955;R-HSA-5082409;R-HSA-5251959;R-HSA-5333051;R-HSA-3371586;R-HSA-3371591;R-HSA-3371527;R-HSA-5251942;R-HSA-3371467;R-HSA-3371531;R-HSA-5082356;R-HSA-4793911;R-HSA-5252079
R-HSA-3371453	Regulation of HSF1-mediated heat shock response	64	113	32	137	0.007785586330439576	0.09573992014159183	0.8616592812743264	14	14	0.0011023622047244095	9606	Homo sapiens	YWHAE;GSK3B;NUP107;HSPB1;BRK1;CCAR2;TUBB6;NUP62;DHX15;KIF21A;OSTF1;NDC1;NUP210;NUP133;HSBP1;SIRT1;NUP93;DNAJC2;DNAJC7;NUP50;NUP54;FKBP4;CRK;NUP205;SEH1L;MRPL18;AAAS;HSPA14;HSPA13;NUP160;DNAJB1;BAG4;BAG5;BAG2;DNAJB6;BAG3;NUP85;TPR;SERPINH1;GAR1;MAPK1;NUP88;NUP43;RAE1;MAPK3;RANBP2;HSPA9;HSPA8;NUP155;HSPA5;ST13;HSPA4;RPA1;NUP153;HSPA2;STAG1;RPA3;NUP35;HSPA1B;METAP1;NUP37	Q9UL15;ENSG00000105993;P54652;P0DMV8;P0DMV9;P28482;P38646;Q99567;O75190;Q9BW27;ENSG00000149257;Q96EE3-1;P25685;Q9NRG9;Q96EE3-2;Q8WUM0;P48723;Q96HA1;P27361;P50502;O75694;P35244;ENSG00000112110;P37198;P11142;P11021;ENSG00000204388;P12270;P49841;Q96EB6;P27694;Q13535;Q8TEM1;Q9BTX1;P57740;Q12769;P78406;ENSG00000004478;ENSG00000232804;ENSG00000224501;Q99543;ENSG00000231555;Q8N163;O95817;Q8NFH3;Q92598;Q…	KPNA3;ACACA;BICD1;RRP8;PPP2R2A;MAPK14;PLK1;SIRT1;CCAR2;CLASP2;EPB41L3;MAP1LC3B;ACTB;GSKIP;EFTUD2;PRKAR1A;BAG3;KPNA4;YWHAE;PPP1R2;APP;CSNK2B;DNMT3B;CDC37;SNW1;DNMT1;XRCC6;EP300;HSPB1;STAT3;APEX1;GYS1	Q96EB6;Q8N163;Q86WX3;P49137;Q00613;P49841	R-HSA-3371537;R-HSA-5251955;R-HSA-5251959;R-HSA-5333051;R-HSA-4793925;R-HSA-3371518;R-HSA-5251942;R-HSA-3371467;R-HSA-3371435;R-HSA-3371531;R-HSA-5252041;R-HSA-3371567;R-HSA-4793911;R-HSA-5252079
R-HSA-6802955	Paradoxical activation of RAF signaling by kinase inactive BRAF	21	55	1	14	0.003789444674107758	0.0984645178692356	0.8861806608231204	7	7	5.511811023622047E-4	9606	Homo sapiens	SLC25A1;BRAP;MAP2K1;CAMK2D;MAP2K2;YWHAB;CUL3;PEBP1;ARRB1;ACSL4;IQGAP1;PHB;ACTB;ACTG1;RCL1;NRAS;EIF5;MAPK1;CSK;ESYT2;POTEF;TLN1;CALM2;MAPK3	Q969H4;P36507;P31946;P0DP23;P60709;P28482;Q13557;P27361;Q8WXI2;P30086;Q02750;Q7Z569;O60674;P63261;P35232;P41240;P46940;P49407;P27448;Q9Y490;P01111	CDC42	Q16584	R-HSA-6802918;R-HSA-8936731;R-HSA-6803234;R-HSA-6802943;R-HSA-6802942;R-HSA-6802941;R-HSA-6802937
R-HSA-73980	RNA Polymerase III Transcription Termination	10	23	2	5	0.0015846768637177897	0.1006863604491457	0.9061772440423113	2	2	1.5748031496062991E-4	9606	Homo sapiens	OSBPL9;TXLNA;POLR3A;SSB;POLR3C;POLR3D;POLR3E;POLR1C;POLR2E;POLR1E;SEC23B;POLR2L	P05423;O14802;O15160;O75575;P19388;Q9NVU0;Q9H1D9;Q9BUI4;P62875;P05455	YBX1;QRICH1	P05455;Q14938	R-HSA-113449;R-HSA-113454
R-HSA-110373	Resolution of AP sites via the multiple-nucleotide patch replacement pathway	15	32	7	16	0.0022047678103899685	0.10944642239035174	0.9850178015131656	18	19	0.0014960629921259843	9606	Homo sapiens	HSPA9;RFC5;PRMT5;FEN1;RFC3;PCNA;PARP1;RFC2;EFL1;RRP1;RPA1;POLD3;ORC4;EBNA1BP2;APEX1;DNAJA3;RPA3;POLD1;POLD2	P27694;P06746;P27695;P40938;P40937;P28340;P39748;P35244;P35249;P12004;P35250;P35251;Q15054;P49005;P09874	SIRT1;XRCC1;HMGB1;TPP2;PCNA;EP300;HSPA1B	P27695;P06746;P39748	R-HSA-110368;R-HSA-110371;R-HSA-5651828;R-HSA-5651792;R-HSA-5649873;R-HSA-5649854;R-HSA-5651805;R-HSA-5651773;R-HSA-5651739;R-HSA-5649883;R-HSA-5651782;R-HSA-111253;R-HSA-5649856;R-HSA-5651809;R-HSA-110363;R-HSA-5651789;R-HSA-110364;R-HSA-5651723
R-HSA-9634600	Regulation of glycolysis by fructose 2,6-bisphosphate metabolism	7	18	0	0	0.0012401818933443572	0.11124873311415917	0.9943979253241634	3	4	3.1496062992125983E-4	9606	Homo sapiens	PPP2CA;BCKDHA;PPP2CB;SNRNP70;PPP2R1A;PPP2R5D;KPNA3				R-HSA-163750;R-HSA-71802;R-HSA-163773
R-HSA-5673000	RAF activation	16	37	1	14	0.002549262780763401	0.11227976061935663	0.9943979253241634	10	10	7.874015748031496E-4	9606	Homo sapiens	BRAP;MAP2K1;CAMK2D;MAP2K2;YWHAB;PPP2R5D;PHB;RCL1;EEF1A1;PPP2CA;PPP2CB;NRAS;EIF5;PPP2R5E;PPP2R1A;ESYT2;EIF3E;CALM2	P36507;P31946;P0DP23;Q13557;Q16537;P30153;Q02750;Q14738;Q7Z569;P67775;O60674;P35232;Q15172;P62714;P27448;P01111	CDC42	Q16584	R-HSA-5672966;R-HSA-5672950;R-HSA-5672951;R-HSA-5672948;R-HSA-5672960;R-HSA-5672961;R-HSA-5672958;R-HSA-5672957;R-HSA-5672954;R-HSA-5672969
R-HSA-6781827	Transcription-Coupled Nucleotide Excision Repair (TC-NER)	44	85	17	85	0.005856414496348353	0.11636274101392352	0.9943979253241634	16	16	0.0012598425196850393	9606	Homo sapiens	ISYNA1;PCNA;SHMT2;CUL3;MRPS12;COPS7A;WDR61;UAP1;PRPF19;TM9SF3;POLD3;ORC4;POLR2A;POLR2C;POLD1;POLR2D;POLD2;POLR2E;EMC3;EP300;POLR2G;RPS27A;POLR2L;HMGN1;RFC5;DNAJC19;LYPLA1;AQR;RFC3;RFC2;RPA1;XRCC1;COPS4;CUL4A;DDB1;COPS3;COPS6;EBNA1BP2;COPS5;DNAJA3;COPS2;RPA3;TCEA1;CCDC43;FAM98A;CALR;FKBP4;CUL4B	Q9BT78;P27694;Q92759;Q09472;Q13216;P23193;P28340;Q9H9Q2;Q13619;P50613;Q9UNP9;P32780;Q2YD98;O60306;P49916;Q9UBW8;Q16531;P61201;P62979;P62875;O15514;P05114;Q13620;Q9UMS4;Q9UNS2;P30876;Q96NB3;P40938;P40937;P55199;Q92905;P19387;P19388;P35244;P35249;P12004;P18887;P35250;Q7L5N1;P24928;P62487;P35251;Q15054;P49005	UBQLN1;COPS2;PPP1CA;PSMB1;NAP1L1;DDX5;POLR2A;RPA1;FUS;GPKOW;ASH2L;GRB2;POLR1E;SIRT1;ARID3A;POLR1C;PAF1;APEX1	Q03468;P23193;P55199;P23025;Q09472	R-HSA-6782211;R-HSA-6782208;R-HSA-6781824;R-HSA-6781867;R-HSA-6781833;R-HSA-6782069;R-HSA-6782004;R-HSA-6782131;R-HSA-6782227;R-HSA-6782224;R-HSA-6781840;R-HSA-6782141;R-HSA-6782204;R-HSA-6782234;R-HSA-6782138;R-HSA-6781818
R-HSA-68886	M Phase	191	415	130	424	0.0285930825409949	0.12313227066078991	0.9943979253241634	90	91	0.0071653543307086615	9606	Homo sapiens	NUP107;PPP2R2A;SMC3;SMC4;PSMD8;PSMD9;PSMD6;PSMD7;CDC23;PSMD5;PPP2R1A;PSMD2;PSMD3;PSMD1;H4C2;H4C1;H4C4;H4C3;H4C6;TMPO;H4C5;NUP210;CSNK2A2;PRKCA;NUP93;EML4;DYNC1LI1;DYNC1LI2;COX7A2L;PSME3;ZW10;CSNK2B;PSME1;PSME2;TLN2;NUP205;SET;SEH1L;RPN2;RPN1;CDCA8;AAAS;NCAPH;PRKAR2B;NUP85;RAD21;GAR1;H3C1;SSR1;H3C3;NUP88;PSMF1;H3C2;H3C4;H3C7;H3C6;H4C8;H4C9;RCC2;PLK1;ZWINT;STAG1;STAG2;RPS27;H2AX;AHCTF1;MRPS14;TCF25…	Q14204;Q9Y266;Q9H444;Q9UPN4;P63167;Q9H0U4;Q9Y6G9;P62195;Q9BVA1;Q92973;Q15021;Q9BW27;P43034;Q8N3U4;Q8WUM0;Q9NRG9;Q96HA1;Q13885;Q14974;P62805;Q9NVX0;O75531;Q14739;Q14738;Q9H3R5;Q8NHV4;P31323;P16104;O60216;Q9BUF5;P67775;Q96CF2;Q9NRH3;Q99871;P12270;Q15154;P48556;Q9BSJ2;Q16401;P60900;P42695;A6NHL2;Q29RF7;P30622;Q8WVM7;Q9UN37;P68363;Q8TEM1;P57740;O75122;P35998;Q99986;P61163;P02545-1;P17252;P02545-2;Q01…	PPP1CC;CD2AP;USP15;SUMO2;IVNS1ABP;H3C1;PLK1;HDAC1;HDAC2;CHMP5;STAG2;PPP5C;H4C14;H4C3;MRPS18B;YWHAZ;GTF3C4;NUP43;HMGA2;SIRT1;RACGAP1;PRKAR1A;H3C8;RAN;H3C12;PPP1CB;RAB5A;PPP2CA;MCM2;RANGAP1;SF3B3;SMC3;H4C13;H4C2;PTMA;RANBP2;UBE2I;SAP130;EXOSC9;MCM7;H3C3;RAD21;KPNA1;H3C11;NUP107;CD81;VPS25;CASP8AP2;H4C12;H4C5;RAB5B;PAFAH1B3;RANBP3;TP53BP1;CBX5;CHMP4B;H3C2;MCM6;RAB8A;YWHAG;CSE1L;SMC3;TFCP2;KPNA2;TP53…	Q9BY43;Q14674;Q14974;Q86XL3;Q96FF9;P06400;P63279;Q8NEM0;Q96CF2;Q02241;O43768;P53350;Q9NQR1;Q9H444;P53990;Q14739;Q96FZ7;O95997;Q7Z5K2;Q9UN37;Q9Y266;Q9UKT4;29108;Q8WUX9;O60216;Q01105;17552;P18754;Q8IXJ6;Q9Y3E7;Q8WYP5;O43633;15996;Q8NC56;Q9UQN3	R-HSA-2514854;R-HSA-9648017;R-HSA-375302;R-HSA-156673;R-HSA-2172194;R-HSA-156682;R-HSA-1638803;R-HSA-2990880;R-HSA-2294574;R-HSA-2990882;R-HSA-9615901;R-HSA-2984226;R-HSA-2995389;R-HSA-2995388;R-HSA-9647746;R-HSA-2520883;R-HSA-2545203;R-HSA-2294580;R-HSA-380316;R-HSA-2468287;R-HSA-2467775;R-HSA-2294590;R-HSA-2995376;R-HSA-9624845;R-HSA-9668405;R-HSA-2172678;R-HSA-174121;R-HSA-2422927;R-HSA-966841…
R-HSA-6802957	Oncogenic MAPK signaling	29	89	1	14	0.0061320104726471	0.12348520154828546	0.9943979253241634	32	34	0.0026771653543307085	9606	Homo sapiens	SLC25A1;CAMK2D;YWHAB;CUL3;PEBP1;ARRB1;ZC3HAV1;IQGAP1;PHB;ACTB;ACTG1;PAPSS1;PSMD8;FXR1;NRAS;LMNA;TRIM24;MAPK1;CSK;POTEF;MAPK3;BRAP;VASP;MAP2K1;MAP2K2;AGK;ACSL4;SND1;RCL1;EIF5;ESYT2;TLN1;CALM2	Q7KZF4;P36507;O43252;Q969H4;P28482;O15164;Q13557;Q8WXI2;P30086;Q7Z569;P63261;P46940;P02545;P27448;P01111;Q9Y490;Q53H12;Q2MJR0;P31946;P0DP23;P60709;P27361;Q02750;P51114;Q7Z2W4;O60674;P35232;P41240;P49407	CDC42	Q16584	R-HSA-6802919;R-HSA-6802918;R-HSA-6802916;R-HSA-9651280;R-HSA-6802915;R-HSA-6802914;R-HSA-6803234;R-HSA-6803233;R-HSA-6802912;R-HSA-6802927;R-HSA-6802926;R-HSA-6802925;R-HSA-6802924;R-HSA-6802922;R-HSA-6802921;R-HSA-6803240;R-HSA-6802935;R-HSA-6802934;R-HSA-6802933;R-HSA-6802932;R-HSA-8936731;R-HSA-6802943;R-HSA-6802942;R-HSA-6802941;R-HSA-6802937;R-HSA-8936676;R-HSA-6802837;R-HSA-6802911;R-HSA-6…
R-HSA-6802948	Signaling by high-kinase activity BRAF mutants	16	52	0	0	0.0035827476918836986	0.12614285157901461	0.9943979253241634	4	6	4.7244094488188977E-4	9606	Homo sapiens	SLC25A1;MAP2K1;MAP2K2;YWHAB;CUL3;PEBP1;ARRB1;ACSL4;IQGAP1;ACTB;ACTG1;NRAS;EIF5;MAPK1;CSK;POTEF;TLN1;MAPK3				R-HSA-6802912;R-HSA-6802911;R-HSA-6802910;R-HSA-6803227
R-HSA-141444	Amplification of signal from unattached kinetochores via a MAD2 inhibitory signal	44	94	15	77	0.006476505443020532	0.13198753059226276	0.9943979253241634	4	4	3.1496062992125983E-4	9606	Homo sapiens	AHCTF1;NUP107;MECP2;PPP1CC;XPO1;PPP2R5E;PPP2R1A;ACAD8;NUDC;NUP133;TMOD3;PPP2R5D;RANGAP1;DYNLL1;DYNLL2;EEF1A1;DYNC1LI1;CLIP1;COX7A2L;DYNC1LI2;INCENP;ZW10;KIF2C;MAPRE1;MAD1L1;PAFAH1B1;SEH1L;UBA6;CDCA8;NUP160;PPP2CA;NXF1;PPP2CB;NUP85;RAD21;SSR1;NUP43;CLASP2;RANBP2;DYNC1H1;RCC2;PLK1;SGTA;NDC80;ZWINT;EIF2S3;RPS27;CENPH;TACC3;EIF3E;NUP37	P30622;Q14204;Q9Y266;Q14008;P57740;Q12769;O75122;O43237;Q9P258;Q9NQS7;P63167;Q9Y6G9;Q99661;Q8NFH3;Q8NFH4;Q9BW27;P43034;P62714;Q96EE3-1;Q8WUM0;P49792;O43264;P46060;O95229;Q53HL2;P53350;O14980;Q16537;Q03188;P36873;P30153;Q9BZD4;Q9H3R5;Q14738;P42677;Q9NSP4;Q9NXR1;P67775;Q15172;Q96FJ2;Q8WYP5;Q15691;O14777;Q9Y6D9	TPM1;NEBL;USP15;USP15;SDCBP;YJU2;GPKOW;PPP1R18;CDC37;MAD1L1;TPR;BAG5;CDC23;TPM1;PSMA1	Q13257;Q9Y6D9	R-HSA-141409;R-HSA-141431;R-HSA-141422;R-HSA-141439
R-HSA-141424	Amplification of signal from the kinetochores	44	94	15	77	0.006476505443020532	0.13198753059226276	0.9943979253241634	4	4	3.1496062992125983E-4	9606	Homo sapiens	AHCTF1;NUP107;MECP2;PPP1CC;XPO1;PPP2R5E;PPP2R1A;ACAD8;NUDC;NUP133;TMOD3;PPP2R5D;RANGAP1;DYNLL1;DYNLL2;EEF1A1;DYNC1LI1;CLIP1;COX7A2L;DYNC1LI2;INCENP;ZW10;KIF2C;MAPRE1;MAD1L1;PAFAH1B1;SEH1L;UBA6;CDCA8;NUP160;PPP2CA;NXF1;PPP2CB;NUP85;RAD21;SSR1;NUP43;CLASP2;RANBP2;DYNC1H1;RCC2;PLK1;SGTA;NDC80;ZWINT;EIF2S3;RPS27;CENPH;TACC3;EIF3E;NUP37	P30622;Q14204;Q9Y266;Q14008;P57740;Q12769;O75122;O43237;Q9P258;Q9NQS7;P63167;Q9Y6G9;Q99661;Q8NFH3;Q8NFH4;Q9BW27;P43034;P62714;Q96EE3-1;Q8WUM0;P49792;O43264;P46060;O95229;Q53HL2;P53350;O14980;Q16537;Q03188;P36873;P30153;Q9BZD4;Q9H3R5;Q14738;P42677;Q9NSP4;Q9NXR1;P67775;Q15172;Q96FJ2;Q8WYP5;Q15691;O14777;Q9Y6D9	TPM1;NEBL;USP15;USP15;SDCBP;YJU2;GPKOW;PPP1R18;CDC37;MAD1L1;TPR;BAG5;CDC23;TPM1;PSMA1	Q13257;Q9Y6D9	R-HSA-141409;R-HSA-141431;R-HSA-141422;R-HSA-141439
R-HSA-3323169	Defects in biotin (Btn) metabolism	5	12	0	0	8.267879288962381E-4	0.1327381250290499	0.9943979253241634	4	6	4.7244094488188977E-4	9606	Homo sapiens	MCCC2;PCCA;TXNRD1;PCCB;UBXN7;ACACA				R-HSA-3323184;R-HSA-9035987;R-HSA-9035988;R-HSA-9035990
R-HSA-72312	rRNA processing	160	245	129	455	0.016880253548298196	0.13715179498919639	0.9943979253241634	18	21	0.001653543307086614	9606	Homo sapiens	RPL4;RPL5;EIF4A1;RPL3;RPL32;RPL31;RPL34;PRORP;RRP1;THUMPD1;SMC3;RPL8;RPL10A;RPL9;RPL6;RRP9;RPL7;RPS15;FBL;RPS16;RPS19;RPS18;RUVBL2;RPL36;RPL38;MTREX;RPL37;RPS11;RPS10;RPS13;RPS12;PDIA3;RPS9;RPS7;RPL21;RPS8;IMP3;DIMT1;RPS5;RPL23;RPS6;RPL22;WDR75;RPSA;IMP4;RPL9P7;RPL9P8;RPL9P9;FTSJ3;EBNA1BP2;POR;DKC1;NCL;XRN2;NHP2;RPL24;VDAC2;RPL27;MT-CO2;RPL26;RPL29;RPL28;ABCB7;NOP2;ISG20L2;SNU13;ABHD5;RRP7A;EMG1;…	Q92979;P23396;Q7L0Y3;P62917;Q12788;P62081;O00541;P18124;Q06265;Q8TD47;Q9Y3A4;P62750;P47914;Q9NX24;Q9Y3A2;Q14692;P62910;Q6P5R6;Q9Y2X3;P46783;P83731;P62913;Q9BVI4;P62753;Q15024;Q9H0D6;Q9H4L4;P46782;P46781;P36578;Q9Y2P8;O15091;P19338;P84098;P62244;Q9NW13;P63173;Q8IWA0;Q9Y3B2;P62241;P62888;Q9ULX3;Q9NPD3;P61313;P46777;P46776;P27635;P46779;P46778;P62249;Q13895;P25398;Q5SY16;Q9BVP2;Q9H0S4;Q9BQ52;O00567;…	PPP1CC;FKBP7;OGFOD1;RRP1B;TUBA1A;NPM1;TBK1;PPP5C;KRR1;ARFGEF1;MRPS18B;PSME3;CDC23;MRPS5;RACGAP1;EXOSC4;PPP1CB;MYBBP1A;FBL;TRIP6;TFAM;MRPS25;ZC3HAV1;NOB1;MRM3;SLC9A3R2;EXOSC9;ATP5F1B;TRMT112;PPP2R2A;AIMP2;SH3GLB1;OCLN;RPS6;VIM;PRPF38A;PSMA1;PYM1;FH;RBM7;MPP6;RPS3A;DIS3;TPP1;MRPL11;NAF1;ENOPH1;EXOSC7;BCCIP;KRI1;EIF2AK2;SNW1;DCAF7;MESD;RRP1B;MYH9;RHOA;SRSF2;GTPBP4;PPP2R1A;PUM3;RBM28;MTREX;KPNA6;EIF4…	Q9Y2L1;P49674;P46781;Q9BRS2;Q9NRX1;P46087;Q14137;Q9HC36;P62249;P42285;Q9H0D6;Q99547;P62241;P62263;Q8WVM0;P56182;P62244;P62266;Q6IN84;P19338;O43709;Q9NW13;P62280;P62081;Q13901;Q9NQT4;Q8IY81;Q9Y324;Q13895;Q9Y221;O14730;Q9Y4W2;P62857;Q96GA3;Q5SY16;P48730;P62753;P42677;P62277;Q01780;P15880	R-HSA-6790982;R-HSA-6793122;R-HSA-6790944;R-HSA-6790987;R-HSA-6793066;R-HSA-6793096;R-HSA-6791223;R-HSA-6791222;R-HSA-6791221;R-HSA-6791219;R-HSA-6791218;R-HSA-6790994;R-HSA-6791228;R-HSA-6791227;R-HSA-6790907;R-HSA-6790906;R-HSA-6785722;R-HSA-6790905
R-HSA-879415	Advanced glycosylation endproduct receptor signaling	10	16	3	15	0.0011023839051949843	0.13818850307273012	0.9943979253241634	4	4	3.1496062992125983E-4	9606	Homo sapiens	CAP1;APP;NUP205;PRKCSH;MCAM;HMGB1;DDOST;LGALS3;CAPZA1;CAPZA2;MAPK1;ACP1;MAPK3	P09429;P17931;P52907;Q15109;P28482;P27361;P05067;P39656;P14314;P47755	DIAPH1;DIAPH1;GRB2	Q15109	R-HSA-879358;R-HSA-879377;R-HSA-879411;R-HSA-879362
R-HSA-74182	Ketone body metabolism	10	28	0	2	0.0019291718340912222	0.13818850307273012	0.9943979253241634	11	11	8.661417322834646E-4	9606	Homo sapiens	HMGCL;ACSS3;BDH2;HMGCS1;OXCT1;CSE1L;OLA1;SLC25A12;AACS;ACAT1				R-HSA-74177;R-HSA-73920;R-HSA-6788597;R-HSA-74181;R-HSA-74180;R-HSA-5694494;R-HSA-8875071;R-HSA-73912;R-HSA-73916;R-HSA-5696457;R-HSA-73918
R-HSA-380270	Recruitment of mitotic centrosome proteins and complexes	36	81	22	54	0.005580818520049607	0.13924625248418832	0.9943979253241634	3	3	2.3622047244094488E-4	9606	Homo sapiens	YWHAE;USP14;SEH1L;DCTN2;TUBGCP2;MRPS14;SSNA1;PAK1IP1;USP19;NXF1;PCM1;ACTR1A;TUBA1A;HAUS8;PRKAR2B;SNRNP70;PPP2R1A;RAD21;DBT;YWHAG;IVNS1ABP;EIF5B;DYNC1H1;TUBB;PLK1;SGTA;CEP131;ARID3A;TUBB4B;TUBG1;DYNLL1;TUBA4A;CTTNBP2NL;TM9SF2;DRG1;MAPRE1;CRK;PAFAH1B1	Q14204;Q14008;Q9UPN4;P61163;P63167;Q9H6D7;Q8TEP8;P61981;P43034;P62258;Q13561;P07437;Q96CS2;A8K8P3;P49674;P53350;Q9BT25;Q9NVX0;Q86XR8;P30153;O43303;O43805;P68371;Q8NHV4;P31323;Q9NXR1;P17612;P68366;Q9NRH3;Q99871;Q15154;P23258;P04350;Q9BSJ2;Q15691;Q71U36	RACGAP1;MCM4;MCM6;MCM7;RAD23B;USP15;SMC1A;TP53BP1;AURKA;EIF4B;IVNS1ABP;MCM2;PLK1;HSPA1B;HDAC2;SF3B3;BIRC6;DCAF7;GTF3C4;NEK9;FADD;MCM2;TP53BP1;SAP130	P53350	R-HSA-380311;R-HSA-380455;R-HSA-380283
R-HSA-163767	PP2A-mediated dephosphorylation of key metabolic factors	4	9	0	0	6.200909466721786E-4	0.14341307776930923	0.9943979253241634	4	4	3.1496062992125983E-4	9606	Homo sapiens	PPP2CA;PPP2CB;PPP2R1A;PPP2R5D				R-HSA-163750;R-HSA-163688;R-HSA-164056;R-HSA-163689
R-HSA-71291	Metabolism of amino acids and derivatives	219	662	46	273	0.04561113407744247	0.15522860506568648	0.9943979253241634	149	285	0.022440944881889763	9606	Homo sapiens	RPL4;RPL5;RPL3;RPL32;RPL31;GLDC;RPL34;RRP1;SMC3;RPL8;RPL9;RPL6;RPL7;GLS;PSMD8;GCSH;RPS15;PSMD9;PSMD6;PSMD7;RPS16;RPS19;PSMD5;RPS18;PSMD2;PSMD3;RPL36;PSMD1;CKMT1B;KIF21A;RPL38;CPNE3;RPL37;RPS11;GLUL;RPS10;RPS13;RPS12;MCCC2;GAMT;ATG3;RPL21;SACM1L;RPL23;RPL22;MTAP;PSME3;CDC37;PSME1;RABL3;PSME2;RPL24;VDAC2;RPL27;RPL26;RPL29;ALDH7A1;RPL28;LIPT2;GCDH;RPN2;ABCB7;SHMT1;RPN1;PPL;SURF6;ASL;PSMF1;XRCC6;JUP;…	Q9UMX9;P62917;Q8TD47;P12532;Q96GX9;Q02218;P62910;P46783;P83731;P62913;P24752;Q13126;Q9UKU7;P46782;P46781;O14561;Q9NRX5;P35520;Q96HY7;P19623;Q8TD30-1;P62244;P62241;P30084;P23434;P54886-1;Q16762;Q16401;P46777;P46776;P46779;Q16881;P46778;P62249;P54886-2;Q6YP21;P25398;A2RU49;P35998;P15104;P23526;P63220;P40429;P32929;O94925;P48029;Q16773;P40306;P61289;Q14353;Q92947;P36957;P08708;P26373;P62829;P18077;Q…	MTA1;NQO1;ING1;SRM;PSMC3;TACO1;CDC42;VPS25;DDX39A;RPIA;C1orf50;MRI1;TUBA1A;BCAS2;DCTD;RBM17;TCF25;RAB5B;YWHAZ;PSME3;RAB1A;PSMA1;VASP;FH;RAB8A;FHL3;CSE1L;RAN;SSNA1;RAB5A;AP2B1;PEX19;HAUS8;PAK1;AP2B1;TRIP6;COX6C;MRPL12;MYL9;GIPC1;TEAD4;TLE5;VAC14;STUB1;STAT3;KDM1A	P31327;O14561;Q9BV20;P21673;O14874;P17643;Q99757;P19623;17552;P23526;Q9UBX3;P15559;16238;15996;Q8N9F0;Q86U10	R-HSA-1614618;R-HSA-209925;R-HSA-70664;R-HSA-70666;R-HSA-71181;R-HSA-1614614;R-HSA-70670;R-HSA-6793591;R-HSA-6793590;R-HSA-508179;R-HSA-5694018;R-HSA-1614605;R-HSA-70679;R-HSA-508189;R-HSA-70938;R-HSA-6792572;R-HSA-70941;R-HSA-70940;R-HSA-1299507;R-HSA-8955817;R-HSA-174374;R-HSA-888614;R-HSA-6798667;R-HSA-70713;R-HSA-5333615;R-HSA-508473;R-HSA-6797913;R-HSA-1614631;R-HSA-70723;R-HSA-174401;R-HSA-…
R-HSA-168271	Transport of Ribonucleoproteins into the Host Nucleus	26	48	17	50	0.0033071517155849523	0.15750084582125212	0.9943979253241634	4	4	3.1496062992125983E-4	9606	Homo sapiens	NUP205;NUP107;SEH1L;UHRF1;AAAS;NUP160;NUP85;TPR;NUP62;GAR1;NUP88;NUP43;OSTF1;RAE1;KPNA1;EIF2A;NDC1;RANBP2;NUP210;NUP155;NUP133;NUP153;NUP93;NUP50;NUP35;NUP54;KPNB1;NUP37	P52294;Q8TEM1;Q9BTX1;P57740;Q12769;P78406;Q99567;Q8NFH3;Q8NFH4;Q9BW27;Q96EE3-1;Q8NFH5;Q8WUM0;Q9NRG9;Q96EE3-2;Q96HA1;P49792;Q14974;P49790;O75694;Q8N1F7;P37198;P12270;Q7Z3B4;Q92621;Q9UKX7	KPNA3;PPP1CC;KPNB1;KPNA4;LMNB1;LMNA;POLR3C;KPNA1;RANBP2;KPNA2;RAN;KPNA6;PPP1CB;NUP50;ANP32B;SMN1;NUP153	Q14974;P52294	R-HSA-168337;R-HSA-168310;R-HSA-168297;R-HSA-168317
R-HSA-5696400	Dual Incision in GG-NER	18	41	5	24	0.002824858757062147	0.15850693883451683	0.9943979253241634	3	3	2.3622047244094488E-4	9606	Homo sapiens	HSPA9;RFC5;PRMT5;RFC3;PCNA;PARP1;RFC2;CUL3;RPA1;WDR61;CUL4A;POLD3;DDB1;ORC4;EBNA1BP2;DNAJA3;RPA3;POLD1;POLD2;CALR;RPS27A;CUL4B	Q92759;Q13620;P27694;P40938;P40937;P28340;Q13619;P32780;P35244;P35249;P12004;P35250;P35251;Q15054;Q16531;P62979;P49005;P09874	POLR1E;SIRT1;ARID3A;POLR1C;PSMB1;RPA1	P23025	R-HSA-5690213;R-HSA-5690990;R-HSA-5690988
R-HSA-167162	RNA Polymerase II HIV Promoter Escape	18	52	2	11	0.0035827476918836986	0.15850693883451683	0.9943979253241634	9	9	7.086614173228347E-4	9606	Homo sapiens	SHMT2;TAF10;MRPS12;WDR61;HNRNPR;GTF2F1;GTF2F2;GTF2E1;HK2;GTF2E2;TM9SF3;POLR2A;POLR2C;PARD3;POLR2D;POLR2E;POLR2G;CALR;EIF1B;POLR2L	Q12962;Q92759;P30876;Q15544;Q8IZX4;P50613;P35269;P32780;P19387;P29083;P19388;P29084;P13984;P52657;P24928;P62487;P62875;O15514	DRAP1;NAF1	Q00403	R-HSA-167474;R-HSA-9613490;R-HSA-167136;R-HSA-167121;R-HSA-9613498;R-HSA-167115;R-HSA-167113;R-HSA-167468;R-HSA-167117
R-HSA-167161	HIV Transcription Initiation	18	52	2	11	0.0035827476918836986	0.15850693883451683	0.9943979253241634	4	4	3.1496062992125983E-4	9606	Homo sapiens	SHMT2;TAF10;MRPS12;WDR61;HNRNPR;GTF2F1;GTF2F2;GTF2E1;HK2;GTF2E2;TM9SF3;POLR2A;POLR2C;PARD3;POLR2D;POLR2E;POLR2G;CALR;EIF1B;POLR2L	Q12962;Q92759;P30876;Q15544;Q8IZX4;P50613;P35269;P32780;P19387;P29083;P19388;P29084;P13984;P52657;P24928;P62487;P62875;O15514	DRAP1;NAF1	Q00403	R-HSA-167477;R-HSA-167130;R-HSA-167134;R-HSA-167118
R-HSA-749476	RNA Polymerase III Abortive And Retractive Initiation	15	46	2	5	0.0031693537274355794	0.17246224798669907	0.9943979253241634	13	13	0.0010236220472440946	9606	Homo sapiens	OSBPL9;SMARCC1;GTF3C3;SSB;GTF3C4;RPF2;NUP93;TXLNA;POLR3A;POLR3C;POLR3D;POLR3E;POLR1C;DNAJB11;POLR2E;POLR1E;SEC23B;POLR2L	P05423;O15160;Q969F1;P14859;O75575;Q9Y5Q9;P19388;Q9NVU0;Q9UKN8;O14802;Q9H1D9;Q92966;Q9BUI4;P62875;P05455	YBX1;QRICH1	P05455;Q14938	R-HSA-113442;R-HSA-113449;R-HSA-113705;R-HSA-113454;R-HSA-112149;R-HSA-112055;R-HSA-112054;R-HSA-112150;R-HSA-112153;R-HSA-112152;R-HSA-112155;R-HSA-112156;R-HSA-76060
R-HSA-176187	Activation of ATR in response to replication stress	18	39	12	28	0.002687060768912774	0.17406873393939193	0.9943979253241634	9	9	7.086614173228347E-4	9606	Homo sapiens	RFC5;FEN1;RFC3;PARP1;MCM7;RFC2;RPA1;ORC4;GGA1;EBNA1BP2;TP53I3;RPA3;MCM3;STT3A;MCM4;MCM5;KIF21A;MCM6;METAP1;MCM2	Q14566;P27694;Q9HAW4;P30307;P40938;P40937;Q13535;P33992;P33993;P33991;P35244;P35249;P35250;O43929;P25205;O60671;P49736;O14757	YWHAQ;HSP90AB1;PDIA3;YWHAE;CDH1;PPP2R5D;YWHAG;YWHAB;YWHAZ;YWHAH;SKP1;PLK1	Q9HAW4;P30304;O14757;P30307	R-HSA-75010;R-HSA-69604;R-HSA-176116;R-HSA-176101;R-HSA-176298;R-HSA-176250;R-HSA-176264;R-HSA-176318;R-HSA-176175
R-HSA-73776	RNA Polymerase II Promoter Escape	18	53	2	11	0.003651646685958385	0.17406873393939193	0.9943979253241634	7	7	5.511811023622047E-4	9606	Homo sapiens	SHMT2;TAF10;MRPS12;WDR61;HNRNPR;GTF2F1;GTF2F2;GTF2E1;HK2;GTF2E2;TM9SF3;POLR2A;POLR2C;PARD3;POLR2D;POLR2E;POLR2G;CALR;EIF1B;POLR2L	Q12962;Q92759;P30876;Q15544;Q8IZX4;P50613;P35269;P32780;P19387;P29083;P19388;P29084;P13984;P52657;P24928;P62487;P62875;O15514	DRAP1;NAF1	Q00403	R-HSA-75873;R-HSA-111264;R-HSA-76576;R-HSA-9613494;R-HSA-75850;R-HSA-9613497;R-HSA-75869
R-HSA-6811434	COPI-dependent Golgi-to-ER retrograde traffic	54	107	21	116	0.007372192365991456	0.18546529451634186	0.9943979253241634	11	11	8.661417322834646E-4	9606	Homo sapiens	ARF1;TCF25;THYN1;KIF11;KIF15;TUBA1C;TUBB6;HINT2;TUBA1A;APMAP;KIF5C;PPP2R5E;KIF5B;NAMPT;KIF13B;KIF21A;TMED7;NSF;TMED9;EXOC8;TUBB;KIF22;URB1;TUBA4A;COPZ1;ARFGAP2;POR;TUBB2B;TUBB2A;KIFC1;ZW10;KIF2C;SEC22B;ARF5;NAPA;RAB1A;COPB2;COPA;TMED10;RAB1B;COPB1;STX18;KLC4;RACGAP1;NEK9;STAT1;ERLIN1;XRCC1;TUBB4B;ARCN1;COPG2;COPG1;COPE	Q12981;Q9UBF2;O95239;Q14807;Q7Z4S6;Q9NS87;Q9H0U4;Q9BVA1;P48444;Q9H0H5;Q13885;P35606;Q9Y678;P53618;Q9P2W9;Q9BUF5;Q9Y3B3;A6NHL2;Q9BW19;P46459;Q12840;P53621;O15260;P68363;P33176;P52732;P84085;Q9NSK0;Q9NZ43;Q99661;Q66K46;P61204;P49755;Q9H0B6;Q6NUQ1;Q9BVK6;P61923;Q9BQE3;A2RRP1;O43264;P24390;Q13509;O75396;P68371;Q9NQT8;P54920;Q8N6H7;P84077;P68366;P04350;Q71U36;Q6PKD1;O14579;P62820	RAB8A;STX18;YWHAG;SCFD1;CSE1L;ZW10;RAN;EBP;MGST3;SEC22B;CDC42;RAB5A;ABHD16A;PAK1;HIBADH;NAPA;YWHAB;RAB5B;MRPS18B;NDUFAF2;RAB1A	17552;O75396;Q92538;Q12981;Q9NZ43;15996;Q9P2W9	R-HSA-6811415;R-HSA-6811414;R-HSA-6811412;R-HSA-6811427;R-HSA-6811411;R-HSA-6811426;R-HSA-6811425;R-HSA-6811423;R-HSA-6811422;R-HSA-6811418;R-HSA-6811417
R-HSA-111367	SLBP independent Processing of Histone Pre-mRNAs	4	10	0	0	6.88989940746865E-4	0.18570018601222815	0.9943979253241634	2	2	1.5748031496062991E-4	9606	Homo sapiens	NCBP2;SNRPE;SNRPF;SNRPD3;LMNB1				R-HSA-111437;R-HSA-111438
R-HSA-5687868	Defective SFTPA2 causes idiopathic pulmonary fibrosis (IPF)	1	1	0	0	6.889899407468652E-5	0.19955048377238993	0.9943979253241634	1	1	7.874015748031496E-5	9606	Homo sapiens	RFC5;PRKAR2A;PSAP				R-HSA-5687875
R-HSA-164843	2-LTR circle formation	5	13	0	2	8.956869229709247E-4	0.2045506628124646	0.9943979253241634	3	3	2.3622047244094488E-4	9606	Homo sapiens	XRCC6;XRCC5;HMGA1;PSIP1;BANF1				R-HSA-175174;R-HSA-175258;R-HSA-175177
R-HSA-5632928	Defective Mismatch Repair Associated With MSH2	3	3	2	5	2.0669698222405952E-4	0.20583670301502843	0.9943979253241634	2	2	1.5748031496062991E-4	9606	Homo sapiens	MSH6;MSH2;MSH3	P43246;P52701;P20585	MSH2;PCNA	P20585;P52701	R-HSA-5577244;R-HSA-5577259
R-HSA-426496	Post-transcriptional silencing by small RNAs	3	7	0	0	4.8229295852280556E-4	0.20583670301502843	0.9943979253241634	3	3	2.3622047244094488E-4	9606	Homo sapiens	AGO1;BLVRB				R-HSA-426522;R-HSA-426520;R-HSA-426489
R-HSA-3000157	Laminin interactions	10	31	1	2	0.002135868816315282	0.20599369361277542	0.9943979253241634	14	15	0.0011811023622047244	9606	Homo sapiens	ITGB1;LAMA5;CCT2;LAMB2;ITGA1;LAMB1;LAMC1;HSPG2;ACAT2;COL4A2;COL4A1;TAB2;PELO	P07942;P24043;P02462;P05556;P55268;O15230;P56199;P08572;P98160;P11047	GRN	P98160	R-HSA-4084507;R-HSA-2426530;R-HSA-4084505;R-HSA-3907292;R-HSA-4084501;R-HSA-216051;R-HSA-2426676;R-HSA-2328145;R-HSA-216048;R-HSA-2426450;R-HSA-2396083;R-HSA-2327803;R-HSA-216058;R-HSA-349626
R-HSA-76042	RNA Polymerase II Transcription Initiation And Promoter Clearance	18	55	2	11	0.003789444674107758	0.20742563424911598	0.9943979253241634	11	11	8.661417322834646E-4	9606	Homo sapiens	SHMT2;TAF10;MRPS12;WDR61;HNRNPR;GTF2F1;GTF2F2;GTF2E1;HK2;GTF2E2;TM9SF3;POLR2A;POLR2C;PARD3;POLR2D;POLR2E;POLR2G;CALR;EIF1B;POLR2L	Q12962;Q92759;P30876;Q15544;Q8IZX4;P50613;P35269;P32780;P19387;P29083;P19388;P29084;P13984;P52657;P24928;P62487;P62875;O15514	DRAP1;NAF1	Q00403	R-HSA-75873;R-HSA-111264;R-HSA-76576;R-HSA-75861;R-HSA-9613494;R-HSA-75864;R-HSA-75866;R-HSA-75850;R-HSA-9613497;R-HSA-75949;R-HSA-75869
R-HSA-8866427	VLDLR internalisation and degradation	6	12	1	6	8.267879288962381E-4	0.21579924303569697	0.9943979253241634	4	4	3.1496062992125983E-4	9606	Homo sapiens	GLIPR2;ARHGEF16;UBTF;AP2B1;AP2A2;GTF2E2	O94973;P98155;P63010;P53680;P09496;O95782	LRPAP1	P98155	R-HSA-8855111;R-HSA-8854628;R-HSA-8855131;R-HSA-8855130
R-HSA-5627083	RHO GTPases regulate CFTR trafficking	2	4	0	0	2.7559597629874606E-4	0.2239685020455573	0.9943979253241634	3	3	2.3622047244094488E-4	9606	Homo sapiens	GOPC;ALDH7A1				R-HSA-5627072;R-HSA-5627071;R-HSA-5627275
R-HSA-75102	C6 deamination of adenosine	2	4	0	0	2.7559597629874606E-4	0.2239685020455573	0.9943979253241634	2	2	1.5748031496062991E-4	9606	Homo sapiens	BCKDHB;ADAR				R-HSA-77615;R-HSA-77614
R-HSA-1299308	Tandem of pore domain in a weak inwardly rectifying K+ channels (TWIK)	2	4	0	0	2.7559597629874606E-4	0.2239685020455573	0.9943979253241634	1	1	7.874015748031496E-5	9606	Homo sapiens	WDR45B;ANAPC1				R-HSA-1299304
R-HSA-4755609	Defective DHDDS causes retinitis pigmentosa 59	2	4	0	0	2.7559597629874606E-4	0.2239685020455573	0.9943979253241634	1	1	7.874015748031496E-5	9606	Homo sapiens	NUS1;HMGN2				R-HSA-4755545
R-HSA-77111	Synthesis of Ketone Bodies	8	24	0	2	0.0016535758577924762	0.22714961719116156	0.9943979253241634	8	8	6.299212598425197E-4	9606	Homo sapiens	HMGCL;ACSS3;BDH2;HMGCS1;CSE1L;OLA1;SLC25A12;AACS;ACAT1				R-HSA-6788597;R-HSA-74180;R-HSA-5694494;R-HSA-8875071;R-HSA-73912;R-HSA-73916;R-HSA-5696457;R-HSA-73918
R-HSA-174417	Telomere C-strand (Lagging Strand) Synthesis	16	45	12	20	0.0031004547333608927	0.22818074662432242	0.9943979253241634	14	14	0.0011023622047244095	9606	Homo sapiens	RFC5;FEN1;RFC3;PCNA;RFC2;PRIM1;RPA1;UBE2A;L1CAM;POLD3;ORC4;EBNA1BP2;POLA2;DNAJA3;RPA3;POLD1;POLD2	P27694;P51530;P49642;P40938;P40937;P28340;P39748;P35244;Q8WVB6;P35249;P12004;P35250;Q14181;P35251;Q15054;P49005	CBX5;SIRT1;RPA3;XRCC6;XRCC5;ARL3;RPA1;PARP1;PCNA;FEN1;H2AX;TERF2	Q14191;P39748	R-HSA-174438;R-HSA-174439;R-HSA-174441;R-HSA-174446;R-HSA-174447;R-HSA-174444;R-HSA-174445;R-HSA-174451;R-HSA-174448;R-HSA-174452;R-HSA-174427;R-HSA-174456;R-HSA-174425;R-HSA-176702
R-HSA-9619483	Activation of AMPK downstream of NMDARs	14	34	8	18	0.0023425657985393414	0.2305598347400728	0.9943979253241634	3	3	2.3622047244094488E-4	9606	Homo sapiens	PRKAA1;TCF25;TUBB;PRKAG2;TUBB4B;TUBA4A;TUBA1C;TUBB6;TUBB2B;HINT2;TUBB2A;TUBA1A;ESYT2;CALM2	Q13885;Q9UGJ0;P0DP23;Q13509;P68363;P68371;Q9BUF5;P68366;Q9BVA1;P04350;Q71U36;A6NHL2;Q13131;Q9BQE3	ACTB;HSP90AB1;TUBA1A;DCTN2;DDX6;GSK3B;CALM2;FKBP5	P10636-8	R-HSA-9619542;R-HSA-9619478;R-HSA-9619515
R-HSA-167160	RNA Pol II CTD phosphorylation and interaction with CE during HIV infection	13	29	8	19	0.001998070828165909	0.2313774944325877	0.9943979253241634	5	5	3.937007874015748E-4	9606	Homo sapiens	RNMT;SHMT2;MRPS12;WDR61;GTF2F1;GTF2F2;TM9SF3;PCM1;POLR2A;POLR2C;POLR2D;POLR2E;POLR2G;CALR;POLR2L	Q92759;P30876;O43148;P50613;P35269;P32780;P19387;P19388;P13984;P24928;P62487;P62875;O15514	MAD1L1;POLR2C;PIN1;KPNA2;KPNA6;POLR2A;TLE5;PPIA	O43148;O00267	R-HSA-167153;R-HSA-167111;R-HSA-167098;R-HSA-167128;R-HSA-167133
R-HSA-77075	RNA Pol II CTD phosphorylation and interaction with CE	13	29	8	19	0.001998070828165909	0.2313774944325877	0.9943979253241634	5	5	3.937007874015748E-4	9606	Homo sapiens	RNMT;SHMT2;MRPS12;WDR61;GTF2F1;GTF2F2;TM9SF3;PCM1;POLR2A;POLR2C;POLR2D;POLR2E;POLR2G;CALR;POLR2L	Q92759;P30876;O43148;P50613;P35269;P32780;P19387;P19388;P13984;P24928;P62487;P62875;O15514	MAD1L1;POLR2C;PIN1;KPNA2;KPNA6;POLR2A;TLE5;PPIA	O43148;O00267	R-HSA-77073;R-HSA-113430;R-HSA-77069;R-HSA-77068;R-HSA-77071
R-HSA-444257	RSK activation	4	11	0	0	7.578889348215516E-4	0.23140925433526782	0.9943979253241634	2	4	3.1496062992125983E-4	9606	Homo sapiens	ACTR2;EXOSC8;MAPK1;MAPK3;PDK1				R-HSA-9619843;R-HSA-442739
R-HSA-69473	G2/M DNA damage checkpoint	29	81	14	41	0.005580818520049607	0.23158004924359288	0.9943979253241634	12	12	9.448818897637795E-4	9606	Homo sapiens	YWHAE;H2AX;FEN1;MRE11;YWHAB;BABAM2;YWHAQ;H4C2;KIF21A;H4C1;KPNA2;DNM1L;H4C4;H4C3;CMTR1;H4C6;YWHAG;H4C5;YWHAH;RFC5;BRD1;RFC3;RFC2;H4-16;YWHAZ;EBNA1BP2;H4C15;H4C14;H4C13;H4C12;UBE2V2;H4C11;CRK;BRCC3;GGA1;ORC4;CCNB1;POLD1;TP53BP1;H4C8;H4C9;RPA1;UBE2A;WEE1;TP53I3;RPA3;STT3A;UBE2N;METAP1	P27694;Q12888;P30307;Q13535;Q15819;P14635;P49959;P61981;P30291;P61088;Q99728;P27348;P63104;P62258;Q04917;P51530;P31946;P62805;P40938;P40937;P35244;P35249;O76064;P16104;P35250;P46736;Q9NXR7;O60671;O14757	YWHAG;KPNA2;GINS2;PLK1;AATF;HSP90AB1;PPP2R5D;VCP;YWHAB;XRCC1;YWHAZ;YWHAH;PPP2R5E;RNF20	O14757;P30291;P30307;O96017	R-HSA-75809;R-HSA-5683735;R-HSA-69891;R-HSA-6799332;R-HSA-170070;R-HSA-75028;R-HSA-5683792;R-HSA-176116;R-HSA-5683774;R-HSA-75016;R-HSA-6799246;R-HSA-9029987
R-HSA-165054	Rev-mediated nuclear export of HIV RNA	28	44	25	69	0.0030315557392862065	0.2342113406119386	0.9943979253241634	9	10	7.874015748031496E-4	9606	Homo sapiens	NUP205;NUP107;SEH1L;AAAS;NUP160;XPO1;NUP85;TPR;NUP62;GAR1;NUP88;NUP43;OSTF1;RAE1;ACAD8;NDC1;RANBP2;RANBP1;NUP210;NUP155;NUP133;NUP153;RANGAP1;NUP93;NUP50;NUP35;NUP54;RAN;NUP37	Q8TEM1;Q9BTX1;P57740;Q12769;P78406;Q99567;Q8NFH3;Q8NFH4;Q9BW27;Q96EE3-1;Q8NFH5;Q8WUM0;Q9NRG9;Q96EE3-2;Q96HA1;P49792;P46060;P49790;P62826;O14980;O75694;Q8N1F7;P37198;P12270;Q7Z3B4;Q92621;P43487;Q9UKX7	DHX9;MRS2;RANBP2;TMED9;SUMO2;CDC42;SSBP1;XPO1;CSNK1A1;RAB5B;YWHAZ;RANBP3;TMED10;RAB1A;MRPS9;RAB8A;CSE1L;RAN;TMED4;RAB5A;PAK1;NXF1;IK;UBE2I;DDX1	17552;P46060;P18754;P04618;O14980;P43487;15996	R-HSA-165043;R-HSA-180739;R-HSA-165027;R-HSA-165047;R-HSA-165028;R-HSA-180885;R-HSA-165034;R-HSA-165055;R-HSA-180687
R-HSA-167200	Formation of HIV-1 elongation complex containing HIV-1 Tat	21	49	14	33	0.003376050709659639	0.23650923770202592	0.9943979253241634	5	5	3.937007874015748E-4	9606	Homo sapiens	LYPLA1;ISYNA1;SUPT16H;NCBP2;SHMT2;MRPS12;WDR61;SSRP1;GTF2F1;GTF2F2;TM9SF3;DHTKD1;TATDN1;POLR2A;POLR2C;POLR2D;POLR2E;ELOA;TCEA1;POLR2G;ELOB;CALR;POLR2L	Q92759;P52298;P30876;P23193;P55199;P50613;P35269;P32780;P19387;P19388;P13984;P24928;P62487;Q15370;P63272;Q08945;Q8WX92;Q14241;Q9Y5B9;P62875;O15514	SRRM2;PPP1CA;NAP1L1;AHCYL1;POLR2A;GPKOW;NAP1L4;SIRT1;PAF1;NPM3;PPM1G;EP300;UBE2O;USP11	P23193;P04608;P55199	R-HSA-167234;R-HSA-170706;R-HSA-170704;R-HSA-167191;R-HSA-167196
R-HSA-380259	Loss of Nlp from mitotic centrosomes	34	71	23	66	0.004891828579302742	0.2445674655699268	0.9943979253241634	2	2	1.5748031496062991E-4	9606	Homo sapiens	YWHAE;USP14;SEH1L;DCTN2;MRPS14;SSNA1;USP19;NXF1;PCM1;ACTR1A;TUBA1A;HAUS8;PRKAR2B;SNRNP70;PPP2R1A;RAD21;DBT;YWHAG;IVNS1ABP;EIF5B;DYNC1H1;TUBB;PLK1;SGTA;CEP131;ARID3A;TUBB4B;TUBG1;DYNLL1;TUBA4A;CTTNBP2NL;TM9SF2;DRG1;MAPRE1;CRK;PAFAH1B1	Q14204;Q14008;Q9UPN4;P61163;P63167;Q9H6D7;Q8TEP8;P61981;P43034;P62258;Q13561;P07437;Q96CS2;A8K8P3;P49674;P53350;Q9BT25;Q9NVX0;Q86XR8;P30153;O43303;O43805;P68371;Q8NHV4;P31323;Q9NXR1;P17612;P68366;Q99871;Q15154;P23258;P04350;Q15691;Q71U36	MCM7;USP15;SMC1A;AURKA;IVNS1ABP;PLK1;HSPA1B;HDAC2;BIRC6;GTF3C4;NEK9;FADD;TP53BP1;RACGAP1;MCM4;MCM6;RAD23B;TP53BP1;EIF4B;MCM2;SF3B3;DCAF7;LZTS2;MCM2;SAP130	Q9Y2I6;P53350	R-HSA-380272;R-HSA-380303
R-HSA-6807878	COPI-mediated anterograde transport	53	107	16	117	0.007372192365991456	0.2456830495834742	0.9943979253241634	12	12	9.448818897637795E-4	9606	Homo sapiens	ARF1;TCF25;TACO1;THYN1;MSI1;TUBA1C;TUBB6;ACTR1A;HINT2;TUBA1A;CAPZB;NAMPT;TMED7;ACP1;SPTAN1;NSF;CAP1;TMED9;COG5;TUBB;COG3;COG2;URB1;DYNLL1;DYNLL2;TUBA4A;COPZ1;ARFGAP2;DYNC1LI1;TUBB2B;DYNC1LI2;TUBB2A;ARF5;NAPA;RAB1A;COPB2;COPA;TMED10;DCTN2;DCTN4;RAB1B;COPB1;USO1;GOSR1;STX5;YKT6;SPTBN1;CAP2;DYNC1H1;NEK9;TBCB;TUBB4B;ARCN1;CAPZA1;CAPZA2;COPG2;COPG1;COPE	Q14204;Q14203;Q9UBF2;O43237;P63167;Q9H0U4;Q9Y6G9;O60763;Q9UJW0;Q9BVA1;P48444;P47755;Q13561;P47756;Q13885;P35606;Q9Y678;O95249;P53618;Q01082;Q9BUF5;Q9Y3B3;A6NHL2;P46459;P53621;Q13813;Q14746;P68363;P61163;P84085;P61204;P49755;O15498;Q9BVK6;P61923;Q9UP83;Q9BQE3;Q12893;P24390;Q13509;P68371;P54920;Q8N6H7;P52907;P84077;Q96FJ2;Q13190;P68366;Q96JB2;P04350;Q71U36;O14579;P62820	STX5;SCFD1;YWHAG;CISD2;EBP;MGST3;SEC22B;RABAC1;YKT6;GOSR1;HIBADH;NAPA;YWHAB;NSF;STX8;HTATIP2	Q13190;O15155;Q92538;Q12893;O14653	R-HSA-6809015;R-HSA-6809014;R-HSA-6807877;R-HSA-6809011;R-HSA-6807875;R-HSA-6809010;R-HSA-6807872;R-HSA-6809006;R-HSA-6807868;R-HSA-6809003;R-HSA-6807866;R-HSA-6807864
R-HSA-5674135	MAP2K and MAPK activation	17	63	0	0	0.00434063662670525	0.24575502303665708	0.9943979253241634	8	8	6.299212598425197E-4	9606	Homo sapiens	SLC25A1;MAP2K1;MAP2K2;YWHAB;CUL3;PEBP1;ARRB1;ACSL4;IQGAP1;ACTB;ACTG1;NRAS;EIF5;MAPK1;CSK;LAMTOR2;POTEF;TLN1;MAPK3				R-HSA-5672980;R-HSA-5674132;R-HSA-5674373;R-HSA-5672978;R-HSA-5674130;R-HSA-5674366;R-HSA-5672972;R-HSA-5672973
R-HSA-2468052	Establishment of Sister Chromatid Cohesion	6	13	7	10	8.956869229709247E-4	0.2515402116956078	0.9943979253241634	4	4	3.1496062992125983E-4	9606	Homo sapiens	RSL1D1;STAG1;STAG2;RAD21;PDS5A;SMC3;SMC1A	O60216;Q9UQE7;Q8WVM7;Q8N3U4;Q14683;Q29RF7	RAD21;SMC3;SMC1A;SMC3;STAG2;NAA10;PDS5A	Q96FF9	R-HSA-2468039;R-HSA-2473152;R-HSA-2473151;R-HSA-2468041
R-HSA-500657	Presynaptic function of Kainate receptors	7	23	0	0	0.0015846768637177897	0.25538122336424374	0.9943979253241634	1	2	1.5748031496062991E-4	9606	Homo sapiens	EIF4A1;PLCB3;GNG5;GNB2;VPS4A;GNB1;GTPBP10;GNB4;P3H3				R-HSA-500717
R-HSA-5619115	Disorders of transmembrane transporters	86	280	17	82	0.01929171834091222	0.26032272363610676	0.9943979253241634	32	87	0.006850393700787402	9606	Homo sapiens	NUP107;ABCD3;PRORP;AKR1B1;CTSV;PSMD8;PSMD9;PSMD6;PSMD7;PSMD5;PSMD2;PSMD3;NUP62;PSMD1;OSTF1;NDC1;NUP210;NUP133;PUS1;SMC1A;PDIA4;NUP93;PSMA5;PSMA3;PSMA4;PSMA1;PSMA2;NUP50;PSME3;MCM3;UBE2V2;PSME1;PSME2;NUP54;NHLRC2;RPL26;ADNP;ALDH7A1;PSMD10;SMARCD1;NUP205;PSMD12;VCP;SEH1L;PSMD11;RPN2;PSMD14;PSMD13;RPN1;SEL1L;SLC3A2;AAAS;NUP160;PSMA7;PSMB6;ERLEC1;PSMB7;PSMB4;PSMB5;PSMB2;NUP85;MYO6;TPR;PSMB1;GAR1;CSTF…	O43511;Q86UK0;P51665;P11166;A5LHX3;Q99567;P62195;Q96DZ1;Q9BW27;Q92530;P55072;Q13200;Q96EE3-1;Q71RS6;O94905;Q9NRG9;Q96EE3-2;Q8WUM0;Q96HA1;O43242;O00231;O75694;O00233;O00232;Q99436;P37198;Q8TAA3;P12270;P48556;P49721;Q16401;P60900;O14678;Q92959;P28066;Q8TEM1;Q9BTX1;P13569;P57740;Q12769;Q06323;Q9H221;P35998;P78406;O00487;P53985;P62333;P20618;Q8NFH3;P25789;Q8NFH4;Q9GZP9;P25788;P40306;P62979;P61289;Q9N…	ACTB;PPP2R1A;HSPA5;COMT;NPC2;MGST3;F11R;SAR1A;HSPA1B;SLC9A3R1;ATP2A2;LRP1;MRPS18B;BCAP31;NPC1;BCL2L13;SLC9A3R2	16113;P13569;P30518;P78382;29108	R-HSA-5655702;R-HSA-5678992;R-HSA-5655760;R-HSA-5624211;R-HSA-5627870;R-HSA-5626270;R-HSA-5660890;R-HSA-5656219;R-HSA-5679000;R-HSA-5621402;R-HSA-5682311;R-HSA-5661188;R-HSA-8866854;R-HSA-5626356;R-HSA-5678517;R-HSA-5655733;R-HSA-5625841;R-HSA-5682111;R-HSA-5683325;R-HSA-5679101;R-HSA-8866858;R-HSA-8866857;R-HSA-5656248;R-HSA-8866856;R-HSA-5678822;R-HSA-5651942;R-HSA-5632804;R-HSA-5661474;R-HSA-9…
R-HSA-5603029	IkBA variant leads to EDA-ID	3	8	0	0	5.511919525974921E-4	0.2641814395222726	0.9943979253241634	2	2	1.5748031496062991E-4	9606	Homo sapiens	IKBKB;CHUK;TXNL1;NFKB2				R-HSA-5228811;R-HSA-9630921
R-HSA-5576894	Phase 1 - inactivation of fast Na+ channels	3	8	0	0	5.511919525974921E-4	0.2641814395222726	0.9943979253241634	1	1	7.874015748031496E-5	9606	Homo sapiens	CYB5R2;TAGLN;FAHD2A				R-HSA-5577234
R-HSA-8937144	Aryl hydrocarbon receptor signalling	3	8	0	0	5.511919525974921E-4	0.2641814395222726	0.9943979253241634	3	5	3.937007874015748E-4	9606	Homo sapiens	ATP5F1B;HSP90AB1;PTGES3;AIP				R-HSA-8937169;R-HSA-8936849;R-HSA-8937191
R-HSA-380284	Loss of proteins required for interphase microtubule organization from the centrosome	34	71	23	68	0.004891828579302742	0.2714097453704023	0.9943979253241634	3	3	2.3622047244094488E-4	9606	Homo sapiens	YWHAE;USP14;SEH1L;DCTN2;MRPS14;SSNA1;USP19;NXF1;PCM1;ACTR1A;TUBA1A;HAUS8;PRKAR2B;SNRNP70;PPP2R1A;RAD21;DBT;YWHAG;IVNS1ABP;EIF5B;DYNC1H1;TUBB;PLK1;SGTA;CEP131;ARID3A;TUBB4B;TUBG1;DYNLL1;TUBA4A;CTTNBP2NL;TM9SF2;DRG1;MAPRE1;CRK;PAFAH1B1	Q14204;Q14008;Q9UPN4;P61163;P63167;Q9H6D7;Q8TEP8;P61981;P43034;P62258;Q13561;P07437;Q96CS2;A8K8P3;P49674;P53350;Q9BT25;Q9NVX0;Q86XR8;P30153;O43303;O43805;P68371;Q8NHV4;P31323;Q9NXR1;P17612;P68366;Q99871;Q15154;P23258;P04350;Q15691;Q71U36	MCM7;USP15;SMC1A;AURKA;IVNS1ABP;PLK1;HSPA1B;HDAC2;BIRC6;GTF3C4;NEK9;FADD;TP53BP1;RACGAP1;MCM4;MCM6;RAD23B;TP53BP1;EIF4B;MCM2;SF3B3;DCAF7;LZTS2;MCM2;SAP130	Q9Y2I6;P53350	R-HSA-380294;R-HSA-380272;R-HSA-380303
R-HSA-8856825	Cargo recognition for clathrin-mediated endocytosis	39	115	33	51	0.007923384318588949	0.2799093578602847	0.9943979253241634	11	14	0.0011023622047244095	9606	Homo sapiens	TFRC;CCDC25;RAP1GDS1;CLTB;COPS7A;ARRB1;NEDD8;PDHB;PEPD;AP2A2;ING1;GTF2E2;IPO5;TGOLN2;MRPL40;TUBA1A;CA2;SLC39A9;GLIPR2;UBQLN1;RPS27A;UBQLN2;AGFG1;SH3GL1;UTP15;ARHGEF16;AP2B1;TOR1B;IGF2R;COPS4;VAMP8;COPS3;COPS6;TF;COPS5;FUBP3;HGS;COPS2;AGO1;AAK1;GRB2;VAMP4;VAMP3;PICALM	Q9BT78;O43493;Q15836;P52594;P53680;Q9H9Q2;O75886;Q2M2I8;Q9UHD9;Q99963;Q99961;Q9UBW8;P62993-1;Q9BQI5;Q0JRZ9;P09496;P61201;P02787;P09497;P62979;P02786;O14964;P25103;O14944;P42566;P11717;O94973;Q15843;Q9BV40;Q9UNS2;O75379;Q92905;O95782;Q7L5N1;P63010;Q13492;Q9UMX0;P49407;O14657	PPP2R1A;RPS15A;CUL5;RAD23A;MYO6;CUL3;UBA3;UBE2M;CUL4B;RPL8;UBXN7;RPS4X;RPL5;RPS23;AGFG1;RPS7;RPL6;RPS3;CUL2;COPS5;CUL4A;DDB1;RPL31;RPL7;NAE1;RPL11;GRB2;COPS6;RPS8;SKP1;EEF1A1;RPS16;RPL7A	P51809;Q15843;P98082	R-HSA-8866279;R-HSA-8863718;R-HSA-8866277;R-HSA-8866275;R-HSA-8863472;R-HSA-8863727;R-HSA-8866269;R-HSA-8867613;R-HSA-8866283;R-HSA-8863723;R-HSA-8863721
R-HSA-69541	Stabilization of p53	42	59	41	119	0.0040650406504065045	0.2815909712672957	0.9943979253241634	14	15	0.0011811023622047244	9606	Homo sapiens	PSMD10;PSMD12;PSMD11;PSMD14;RPN2;PSMD13;PRORP;RPN1;CTSV;PSMA7;PSMD8;PSMB6;PSMD9;PSMB7;PSMD6;PSMB4;PSMD7;PSMB5;PSMB2;PSMD5;PSMD2;PSMD3;PSMB1;PSMD1;SNX9;PSMF1;RPS27A;USP25;SORT1;PUS1;YLPM1;PDIA4;PSMA5;PSMC5;PSMA3;PPP5C;PSMC6;PSMA4;PSMC3;PSMA1;PSMC4;PSMA2;PSME3;PSMC1;PSMC2;UBE2V2;PSME1;PSME2	P28066;Q8NHY2;Q06323;P51665;O00487;P35998;A5LHX3;P62333;P20618;P62195;P25789;P25788;P40306;Q92530;P62979;P61289;Q13200;P25787;P25786;O15151;Q15008;O43242;Q9UL46;O75832;O00231;Q9UNM6;P28074;P62191;O00233;P17980;Q99460;P28072;O00232;P28070;Q99436;Q8TAA3;O14818;P48556;P49721;Q16401;P60900;P43686	DAXX;RPL23;H3C1;S100A6;AATF;PLK1;IGF1R;NPM1;H4C14;H4C3;CSNK1A1;PSME3;RPL5;H3C4;WDR5;FKBP3;RPS7;H3C8;H3C12;CASP3;CSNK1A1;EZR;GINS2;RPL11;H4C6;H4C13;H4C2;NCL;H3C3;H3C7;H3C11;RRM2B;H4C9;VCP;H4C12;H4C5;ARRB1;H4C1;RPS27;H3C2;RPS27L;H3C6;RPS3;TP53BP1;KPNA2;S100A4;GNL3L;H3C10;CUL4A;H4-16;XPO1;H4C8;H4C11;H4C4;XRCC1;H4C15;COPS6;PPP2R5E;H2AX;EEF1A1;TERF2;RNF20;OTUB1	Q13315;O96017;Q9BVI0;Q8NHY2;Q00987	R-HSA-349444;R-HSA-5633460;R-HSA-6804741;R-HSA-264418;R-HSA-6804879;R-HSA-349455;R-HSA-264458;R-HSA-6804724;R-HSA-69685;R-HSA-349426;R-HSA-264435;R-HSA-264444;R-HSA-6804955;R-HSA-5693609
R-HSA-2129379	Molecules associated with elastic fibres	11	38	0	2	0.0026181617748380873	0.2824556843097785	0.9943979253241634	8	10	7.874015748031496E-4	9606	Homo sapiens	ITGB1;IKBKB;VTN;UFL1;USP15;JUP;ITGB5;COL4A1;AHSA1;WDR61;ING1;FBN1				R-HSA-2161282;R-HSA-2328033;R-HSA-2328048;R-HSA-2395328;R-HSA-2396029;R-HSA-2396399;R-HSA-1592387;R-HSA-2395320
R-HSA-937039	IRAK1 recruits IKK complex	5	16	0	0	0.0011023839051949843	0.28613074539489225	0.9943979253241634	2	4	3.1496062992125983E-4	9606	Homo sapiens	IKBKB;CHUK;UBE2N;UBE2V1;RPS27A				R-HSA-937050;R-HSA-937032
R-HSA-975144	IRAK1 recruits IKK complex upon TLR7/8 or 9 stimulation	5	16	0	0	0.0011023839051949843	0.28613074539489225	0.9943979253241634	2	4	3.1496062992125983E-4	9606	Homo sapiens	IKBKB;CHUK;UBE2N;UBE2V1;RPS27A				R-HSA-975119;R-HSA-975122
R-HSA-5673001	RAF/MAP kinase cascade	94	290	48	131	0.019980708281659088	0.28645763123394297	0.9943979253241634	38	39	0.0030708661417322832	9606	Homo sapiens	PRORP;TACO1;PEBP1;FGF1;ACTB;ACTG1;PSMD8;PSMD9;PSMD6;PSMD7;PSMD5;PPP2R1A;PSMD2;OGFOD1;PSMD3;PSMD1;KIF21A;POTEF;MAP2K1;MAP2K2;PUS1;SCRIB;ACSL4;PDIA4;EEF1A1;PSME3;PSME1;UBE2V2;PSME2;TARS2;TLN1;KPNB1;PSMD10;PSMD12;NDRG3;PSMD11;RPN2;PSMD14;SHC1;PSMD13;CUL3;RPN1;PHB;IQGAP1;ASL;PSMF1;SPTBN1;OSBPL9;VASP;BRAP;FUS;DHFR;RCL1;PPP5C;EIF5;GRB2;CALM2;SLC25A1;YWHAB;ARRB1;CTSV;MRPL40;SPTLC2;PPP2R5E;PEA15;TNPO1;NA…	P36507;Q969H4;Q13554;P56159;P28482;Q13557;Q96PV0;P30086;P51665;A5LHX3;P62993-1;P62195;P46940;P62714;Q92530;Q13200;O14944;P01111;Q15700;O43242;P60709;P27361;O00231;O00233;P30153;Q14738;O00232;Q01082;P14210;Q99436;P67775;Q8TAA3;P41240;P48556;P49721;Q16401;Q96S59;P60900;P49407;P29353-2;Q99956;Q9Y2Q5;P29353-3;P28066;P29353;Q13813;Q5VWQ8;Q8WXI2;Q13618;Q06323;P35998;Q7Z569;O00487;P62333;P63261;Q96NW7;P…	YWHAQ;PPP2R1A;APP;HSPA5;PIN1;NUDC;PEBP1;PAK2;PPP5C;CHP1;CCT8;YWHAB;MAP2K2;NOL9;YWHAZ;CHORDC1;NRAS;RAB1A;ILK;HSPA8;RAN;MAPK1;RAB5A;PPP2CA;PTGES3;PAK1;CDC37;HSP90AB1;EMD;MAP2K1;IQGAP1;BAG2;HSPA9;YJU2;STIP1;MAPK3;CDC42;RAB5B;CAD;YWHAE;RAB8A;YWHAG;CSE1L;AGO1;CCT3;MSH2;KRT18;BRAP;YWHAH	P04049;17552;P21359;P53041;Q15121;Q16584;15996;P15056;Q7Z569	R-HSA-5672980;R-HSA-5674132;R-HSA-5672978;R-HSA-5674130;R-HSA-5674387;R-HSA-5674385;R-HSA-5675417;R-HSA-5658438;R-HSA-5672966;R-HSA-5675206;R-HSA-5672965;R-HSA-5674373;R-HSA-5658435;R-HSA-5674496;R-HSA-5672960;R-HSA-5672961;R-HSA-5672972;R-HSA-5672973;R-HSA-5672969;R-HSA-5672950;R-HSA-5658231;R-HSA-5672951;R-HSA-5672948;R-HSA-5675376;R-HSA-5675198;R-HSA-5658430;R-HSA-5672958;R-HSA-5674366;R-HSA-5…
R-HSA-5576886	Phase 4 - resting membrane potential	6	20	0	0	0.00137797988149373	0.288767388036268	0.9943979253241634	2	2	1.5748031496062991E-4	9606	Homo sapiens	TRMT112;WDR45B;CRABP1;RAB18;SNX9;ANAPC1				R-HSA-5578910;R-HSA-1296046
R-HSA-167246	Tat-mediated elongation of the HIV-1 transcript	21	52	14	33	0.0035827476918836986	0.2893167986574001	0.9943979253241634	8	8	6.299212598425197E-4	9606	Homo sapiens	LYPLA1;ISYNA1;SUPT16H;NCBP2;SHMT2;MRPS12;WDR61;SSRP1;GTF2F1;GTF2F2;TM9SF3;DHTKD1;TATDN1;POLR2A;POLR2C;POLR2D;POLR2E;ELOA;TCEA1;POLR2G;ELOB;CALR;POLR2L	Q92759;P52298;P30876;P23193;P55199;P50613;P35269;P32780;P19387;P19388;P13984;P24928;P62487;Q15370;P63272;Q08945;Q8WX92;Q14241;Q9Y5B9;P62875;O15514	SRRM2;PPP1CA;NAP1L1;AHCYL1;POLR2A;GPKOW;NAP1L4;SIRT1;PAF1;NPM3;PPM1G;EP300;UBE2O;USP11	P23193;P04608;P55199	R-HSA-167234;R-HSA-170706;R-HSA-170704;R-HSA-167191;R-HSA-167192;R-HSA-167196;R-HSA-167181;R-HSA-167197
R-HSA-72165	mRNA Splicing - Minor Pathway	35	56	15	87	0.0038583436681824445	0.2952782587204623	0.9943979253241634	5	5	3.937007874015748E-4	9606	Homo sapiens	SF3B4;SF3B5;SF3B2;SF3B3;SHMT2;SF3B6;SRSF1;MRPS12;DDX23;AK1;DDX42;SNU13;YBX1;HSD17B12;PRPF8;LMNB1;EFTUD2;POLR2A;SNRPD2;SNRPD1;POLR2C;KHSRP;POLR2D;SAP130;POLR2E;POLR2G;SNRPD3;SF3B1;POLR2L;ARFGEF1;NCBP2;MIF;GTF2F1;GTF2F2;LSM2;SNRNP40;PRPF6;SRSF2;POLR1E;SNRPE;SKIV2L;SNRPF;SRSF6;SNRNP200	Q13435;P52298;P67809;O75643;P55769;P13984;Q01130;Q96DI7;Q8TBF4;P62316;Q9BUQ8;P62318;P62875;P62314;O15514;O94906;Q13247;Q15029;P30876;O75533;Q9Y333;Q15427;P35269;P19387;P19388;Q86XP3;P24928;Q9Y3B4;P62487;Q9BWJ5;Q07955;P62306;Q6P2Q9;Q15393;P62304	YWHAG;RRP1B;SDCBP;HDGF;SNRNP70;LUC7L;LUC7L2;NXF1;SRSF4;TOP1;U2AF1;EIF4A3;PRPF38A;TRA2B;NCL	Q13247;Q01130;Q15696;Q07955;Q16629	R-HSA-75079;R-HSA-75081;R-HSA-75080;R-HSA-75083;R-HSA-75082
R-HSA-159236	Transport of Mature mRNA derived from an Intron-Containing Transcript	54	81	51	159	0.005580818520049607	0.2960976681320129	0.9943979253241634	4	4	3.1496062992125983E-4	9606	Homo sapiens	NUP107;EIF4A3;SRP54;HMGB1;GLE1;NUP62;OSTF1;SEC63;NDC1;NUP210;NUP133;NCBP2;THOC3;THOC5;THOC7;THOC6;SRRM1;NUP93;MRPS9;DDX39A;SARNP;NUP50;SRSF2;SRSF3;NUP54;SRSF4;SRSF6;SRSF9;NUP205;SF3B3;SEH1L;RBM8A;POLDIP3;SRSF1;U2AF1;AAAS;NUP160;NXF1;NUP85;U2AF2;TPR;GAR1;NUP88;NUP43;RAE1;SRSF11;RANBP2;CHTOP;NUP155;ALYREF;UPF3B;NUP153;MAGOHB;NUP35;GRB2;GALM;PKN1;NUP37	Q9BY77;Q86V81;Q53GS7;Q13838;Q01130;O00148;Q99567;Q9BZI7;Q8IYB3;P84103;Q9BW27;Q96A72;Q96EE3-1;Q9NRG9;Q96EE3-2;Q8WUM0;Q96HA1;Q13242;Q13247;P38919;Q13769;Q01081;Q96J01;O75694;P37198;Q05519;Q8NI27;P12270;Q86W42;P52298;Q8TEM1;Q9BTX1;P57740;Q12769;P78406;Q9Y5S9;Q9GZY0;Q8NFH3;Q8NFH4;Q9UBU9;Q6I9Y2;Q8NFH5;P61326;P49792;P82979;P49790;Q08170;Q8N1F7;Q07955;Q92621;Q7Z3B4;P26368;Q9UKX7;Q9Y3Y2	ALYREF;RRP1B;RBMX;RPL9P8;SRSF6;SNW1;U2AF2;TRA2B;CIRBP;SF1;FHL3;SDCBP;HDGF;RPL9P7;GLE1;RBM3;TLE5;ERH;RPL9;NXF1;SMN1;TOP1;U2AF1;PPIL3;RBM5;EIF3F;NCL;SARNP;SF3B2;SNRPA;RBM39;AIMP2;DDX39A;NUDCD1;SRSF4;RBM39;UBE2I;EIF4A3;PRPF38A;PRPF3;CLK3;PPP4R2;YWHAG;PRPF19;GPKOW;SNRNP70;LUC7L;RPL9P9;THOC5;LUC7L2;SNW1;PRPF8;U2AF2;LZTS2	Q53GS7;P82979;Q13247;Q13242;Q07955;Q9Y3Y2;Q13243;P84103;P26368;Q05519;Q92620;Q01130;Q08170;O60508;Q16629;O95391	R-HSA-75097;R-HSA-75096;R-HSA-75098;R-HSA-159101
R-HSA-5656169	Termination of translesion DNA synthesis	13	35	8	17	0.0024114647926140277	0.30094820961747293	0.9943979253241634	9	9	7.086614173228347E-4	9606	Homo sapiens	RFC5;RFC3;PCNA;RFC2;RPA1;POLD3;ORC4;EBNA1BP2;DNAJA3;RPA3;POLD1;POLD2;TRIM25;RPS27A	Q14258;P27694;P40938;P40937;P28340;P35244;P35249;P12004;P35250;P35251;Q15054;P62979;P49005	PPM1B;G3BP2;G3BP2;YBX1;RACK1;YWHAH;PCNA;G3BP1	Q70EL4;Q15004;P05161;Q14694	R-HSA-5653766;R-HSA-5653780;R-HSA-5653840;R-HSA-5653838;R-HSA-5653756;R-HSA-5653786;R-HSA-5653770;R-HSA-5653754;R-HSA-5655193
R-HSA-453276	Regulation of mitotic cell cycle	52	90	38	147	0.0062009094667217855	0.30358620961777993	0.9943979253241634	38	38	0.0029921259842519685	9606	Homo sapiens	PRORP;CTSV;PSMD8;PSMD9;PSMD6;PSMD7;CDC23;PSMD5;CDH1;PSMD2;PSMD3;PSMD1;CCN1;SKP1;PUS1;PDIA4;PSMA5;CCNA2;PSMA3;PSMA4;PSMA1;PSMA2;PSME3;UBE2V2;PSME1;PSME2;ANAPC1;PSMD10;RAB5B;PSMD12;PSMD11;RPN2;PSMD14;PSMD13;RPN1;ACAT2;PSMA7;ZMPSTE24;AURKA;PSMB6;PSMB7;PSMB4;CCNB1;PSMB5;PSMB2;PSMB1;PSMF1;RPS27A;USP25;SORT1;UBE2C;PLK1;YLPM1;PSMC5;PSMC6;PSMC3;PSMC4;PSMC1;PSMC2;TAB2	P51668;P14635;P51665;A5LHX3;P62195;P63208;P78396;Q92530;Q13200;O43242;O00231;O00233;O00232;Q99436;P20248;Q8TAA3;Q9UJX2;P48556;Q9H1A4;P49721;Q16401;P60900;Q9UM11;P28066;Q06323;P35998;O00762;O00487;P62333;P20618;P25789;P25788;P40306;P62979;P61289;P25787;O14965;P25786;Q15008;Q9UL46;O75832;P53350;P62191;Q9UNM6;P28074;Q99460;P17980;P28072;P28070;O14818;P24941;P43686	PPP1CC;MCM7;ALYREF;DECR1;USP15;SMC1A;AURKA;IVNS1ABP;DLST;PLK1;CCNA2;HSPA1B;MAD1L1;HDAC2;BIRC6;GTF3C4;CDC23;NEK9;FADD;TP53BP1;VDAC1;ANAPC1;CDC23;RACGAP1;MCM4;MCM6;RAD23B;LZTFL1;SDCBP;TP53BP1;EIF4B;CCN1;YARS2;MCM2;SF3B3;DCAF7;ZWINT;MCM2;SKP1;CCNB1;SAP130	O43684;O95997;O60566;Q13257;P51955;P53350;Q9UKT4;P06493;Q12834	R-HSA-174144;R-HSA-174209;R-HSA-174088;R-HSA-174159;R-HSA-174157;R-HSA-179410;R-HSA-188371;R-HSA-174227;R-HSA-174224;R-HSA-174097;R-HSA-174171;R-HSA-174235;R-HSA-174104;R-HSA-179417;R-HSA-174105;R-HSA-174238;R-HSA-174174;R-HSA-188191;R-HSA-179421;R-HSA-174119;R-HSA-174058;R-HSA-174122;R-HSA-174251;R-HSA-174120;R-HSA-174057;R-HSA-174121;R-HSA-174255;R-HSA-141423;R-HSA-174124;R-HSA-174195;R-HSA-174…
R-HSA-174143	APC/C-mediated degradation of cell cycle proteins	52	90	38	147	0.0062009094667217855	0.30358620961777993	0.9943979253241634	38	38	0.0029921259842519685	9606	Homo sapiens	PRORP;CTSV;PSMD8;PSMD9;PSMD6;PSMD7;CDC23;PSMD5;CDH1;PSMD2;PSMD3;PSMD1;CCN1;SKP1;PUS1;PDIA4;PSMA5;CCNA2;PSMA3;PSMA4;PSMA1;PSMA2;PSME3;UBE2V2;PSME1;PSME2;ANAPC1;PSMD10;RAB5B;PSMD12;PSMD11;RPN2;PSMD14;PSMD13;RPN1;ACAT2;PSMA7;ZMPSTE24;AURKA;PSMB6;PSMB7;PSMB4;CCNB1;PSMB5;PSMB2;PSMB1;PSMF1;RPS27A;USP25;SORT1;UBE2C;PLK1;YLPM1;PSMC5;PSMC6;PSMC3;PSMC4;PSMC1;PSMC2;TAB2	P51668;P14635;P51665;A5LHX3;P62195;P63208;P78396;Q92530;Q13200;O43242;O00231;O00233;O00232;Q99436;P20248;Q8TAA3;Q9UJX2;P48556;Q9H1A4;P49721;Q16401;P60900;Q9UM11;P28066;Q06323;P35998;O00762;O00487;P62333;P20618;P25789;P25788;P40306;P62979;P61289;P25787;O14965;P25786;Q15008;Q9UL46;O75832;P53350;P62191;Q9UNM6;P28074;Q99460;P17980;P28072;P28070;O14818;P24941;P43686	PPP1CC;MCM7;ALYREF;DECR1;USP15;SMC1A;AURKA;IVNS1ABP;DLST;PLK1;CCNA2;HSPA1B;MAD1L1;HDAC2;BIRC6;GTF3C4;CDC23;NEK9;FADD;TP53BP1;VDAC1;ANAPC1;CDC23;RACGAP1;MCM4;MCM6;RAD23B;LZTFL1;SDCBP;TP53BP1;EIF4B;CCN1;YARS2;MCM2;SF3B3;DCAF7;ZWINT;MCM2;SKP1;CCNB1;SAP130	O43684;O95997;O60566;Q13257;P51955;P53350;Q9UKT4;P06493;Q12834	R-HSA-174144;R-HSA-174209;R-HSA-174088;R-HSA-174159;R-HSA-174157;R-HSA-179410;R-HSA-188371;R-HSA-174227;R-HSA-174224;R-HSA-174097;R-HSA-174171;R-HSA-174235;R-HSA-174104;R-HSA-179417;R-HSA-174105;R-HSA-174238;R-HSA-174174;R-HSA-188191;R-HSA-179421;R-HSA-174119;R-HSA-174058;R-HSA-174122;R-HSA-174251;R-HSA-174120;R-HSA-174057;R-HSA-174121;R-HSA-174255;R-HSA-141423;R-HSA-174124;R-HSA-174195;R-HSA-174…
R-HSA-170145	Phosphorylation of proteins involved in the G2/M transition by Cyclin A:Cdc2 complexes	2	5	0	0	3.444949703734325E-4	0.30568976022874217	0.9943979253241634	2	2	1.5748031496062991E-4	9606	Homo sapiens	CCNA2;CCN1;ZMPSTE24				R-HSA-69754;R-HSA-69756
R-HSA-8853336	Signaling by plasma membrane FGFR1 fusions	2	5	0	0	3.444949703734325E-4	0.30568976022874217	0.9943979253241634	2	2	1.5748031496062991E-4	9606	Homo sapiens	BAG4;ERLIN2				R-HSA-8853325;R-HSA-8853322
R-HSA-9665737	Drug resistance in ERBB2 TMD/JMD mutants	2	5	0	0	3.444949703734325E-4	0.30568976022874217	0.9943979253241634	1	1	7.874015748031496E-5	9606	Homo sapiens	CDC37;NOP9				R-HSA-9665708
R-HSA-9665251	Resistance of ERBB2 KD mutants to lapatinib	2	5	0	0	3.444949703734325E-4	0.30568976022874217	0.9943979253241634	1	1	7.874015748031496E-5	9606	Homo sapiens	CDC37;NOP9				R-HSA-9665284
R-HSA-9665247	Resistance of ERBB2 KD mutants to osimertinib	2	5	0	0	3.444949703734325E-4	0.30568976022874217	0.9943979253241634	1	1	7.874015748031496E-5	9606	Homo sapiens	CDC37;NOP9				R-HSA-9665280
R-HSA-9665233	Resistance of ERBB2 KD mutants to trastuzumab	2	5	0	0	3.444949703734325E-4	0.30568976022874217	0.9943979253241634	1	1	7.874015748031496E-5	9606	Homo sapiens	CDC37;NOP9				R-HSA-9665232
R-HSA-5578999	Defective GCLC causes Hemolytic anemia due to gamma-glutamylcysteine synthetase deficiency (HAGGSD)	2	5	0	0	3.444949703734325E-4	0.30568976022874217	0.9943979253241634	1	1	7.874015748031496E-5	9606	Homo sapiens	GCLC;DNTTIP2;CHD4;GCLM				R-HSA-5602892
R-HSA-1296053	Classical Kir channels	2	5	0	0	3.444949703734325E-4	0.30568976022874217	0.9943979253241634	1	1	7.874015748031496E-5	9606	Homo sapiens	RAB18;SNX9				R-HSA-1296046
R-HSA-9665245	Resistance of ERBB2 KD mutants to tesevatinib	2	5	0	0	3.444949703734325E-4	0.30568976022874217	0.9943979253241634	1	1	7.874015748031496E-5	9606	Homo sapiens	CDC37;NOP9				R-HSA-9665315
R-HSA-9665244	Resistance of ERBB2 KD mutants to sapitinib	2	5	0	0	3.444949703734325E-4	0.30568976022874217	0.9943979253241634	1	1	7.874015748031496E-5	9606	Homo sapiens	CDC37;NOP9				R-HSA-9665304
R-HSA-9665250	Resistance of ERBB2 KD mutants to AEE788	2	5	0	0	3.444949703734325E-4	0.30568976022874217	0.9943979253241634	1	1	7.874015748031496E-5	9606	Homo sapiens	CDC37;NOP9				R-HSA-9665278
R-HSA-9665246	Resistance of ERBB2 KD mutants to neratinib	2	5	0	0	3.444949703734325E-4	0.30568976022874217	0.9943979253241634	1	1	7.874015748031496E-5	9606	Homo sapiens	CDC37;NOP9				R-HSA-9665286
R-HSA-9665249	Resistance of ERBB2 KD mutants to afatinib	2	5	0	0	3.444949703734325E-4	0.30568976022874217	0.9943979253241634	1	1	7.874015748031496E-5	9606	Homo sapiens	CDC37;NOP9				R-HSA-9665311
R-HSA-69618	Mitotic Spindle Checkpoint	48	110	21	109	0.007578889348215516	0.307455104099426	0.9943979253241634	7	7	5.511811023622047E-4	9606	Homo sapiens	AHCTF1;NUP107;MECP2;PPP1CC;XPO1;CDC23;PPP2R5E;PPP2R1A;ACAD8;NUDC;NUP133;TMOD3;PPP2R5D;RANGAP1;DYNLL1;DYNLL2;EEF1A1;DYNC1LI1;CLIP1;COX7A2L;DYNC1LI2;INCENP;ZW10;KIF2C;MAPRE1;MAD1L1;ANAPC1;PAFAH1B1;SEH1L;UBA6;CDCA8;NUP160;ACAT2;PPP2CA;NXF1;PPP2CB;NUP85;RAD21;SSR1;NUP43;CLASP2;RANBP2;DYNC1H1;UBE2C;RCC2;PLK1;SGTA;NDC80;ZWINT;EIF2S3;RPS27;CENPH;TACC3;TAB2;EIF3E;NUP37	P30622;Q14204;Q9Y266;Q14008;P51668;P57740;Q12769;O75122;O43237;Q9P258;O00762;Q9NQS7;P63167;Q9Y6G9;Q99661;Q8NFH3;Q8NFH4;Q9BW27;P43034;P62714;Q96EE3-1;Q8WUM0;P49792;O43264;P46060;O95229;Q53HL2;P53350;O14980;Q16537;Q03188;P36873;P30153;Q9BZD4;Q9H3R5;Q14738;P42677;Q9NSP4;Q9NXR1;P67775;Q15172;Q9UJX2;Q96FJ2;Q8WYP5;Q9H1A4;Q15691;O14777;Q9Y6D9	CDC23;TPM1;LZTFL1;NEBL;USP15;USP15;SDCBP;YJU2;GPKOW;CCN1;YARS2;PPP1R18;CCNA2;CDC37;MAD1L1;TPR;BAG5;ZWINT;CDC23;ANAPC1;TPM1;PSMA1	O43684;O60566;Q13257;Q12834;Q9Y6D9	R-HSA-141409;R-HSA-141431;R-HSA-141429;R-HSA-141422;R-HSA-141439;R-HSA-141423;R-HSA-141437
R-HSA-933542	TRAF6 mediated NF-kB activation	10	29	3	9	0.001998070828165909	0.31288296629777224	0.9943979253241634	4	4	3.1496062992125983E-4	9606	Homo sapiens	RARS2;IKBKB;APP;MAVS;NUP205;CHUK;MCAM;TXNL1;TRIM25;VRK1;HMGB1;NFKB2	P09429;Q9NYS0;Q00653;Q14258;O15111;Q12933;Q15109;Q7Z434;O14920;P05067	YWHAE;DCAF7;MAP2K4	Q13233	R-HSA-168166;R-HSA-933530;R-HSA-933528;R-HSA-168140
R-HSA-380287	Centrosome maturation	36	83	23	68	0.0057186165081989804	0.31907287165093623	0.9943979253241634	6	6	4.7244094488188977E-4	9606	Homo sapiens	YWHAE;USP14;SEH1L;DCTN2;TUBGCP2;MRPS14;SSNA1;PAK1IP1;USP19;NXF1;PCM1;ACTR1A;TUBA1A;HAUS8;PRKAR2B;SNRNP70;PPP2R1A;RAD21;DBT;YWHAG;IVNS1ABP;EIF5B;DYNC1H1;TUBB;PLK1;SGTA;CEP131;ARID3A;TUBB4B;TUBG1;DYNLL1;TUBA4A;CTTNBP2NL;TM9SF2;DRG1;MAPRE1;CRK;PAFAH1B1	Q14204;Q14008;Q9UPN4;P61163;P63167;Q9H6D7;Q8TEP8;P61981;P43034;P62258;Q13561;P07437;Q96CS2;A8K8P3;P49674;P53350;Q9BT25;Q9NVX0;Q86XR8;P30153;O43303;O43805;P68371;Q8NHV4;P31323;Q9NXR1;P17612;P68366;Q9NRH3;Q99871;Q15154;P23258;P04350;Q9BSJ2;Q15691;Q71U36	MCM7;USP15;SMC1A;AURKA;IVNS1ABP;PLK1;HSPA1B;HDAC2;BIRC6;GTF3C4;NEK9;FADD;TP53BP1;RACGAP1;MCM4;MCM6;RAD23B;TP53BP1;EIF4B;MCM2;SF3B3;DCAF7;LZTS2;MCM2;SAP130	Q9Y2I6;P53350	R-HSA-380311;R-HSA-380455;R-HSA-380294;R-HSA-380272;R-HSA-380303;R-HSA-380283
R-HSA-389958	Cooperation of Prefoldin and TriC/CCT in actin and tubulin folding	26	37	23	69	0.002549262780763401	0.3195185255721692	0.9943979253241634	6	6	4.7244094488188977E-4	9606	Homo sapiens	TCF25;NAT10;ACTB;TUBA1C;TUBB6;HINT2;TUBA1A;CCT8;CCT7;CCT5;CCT4;CCT3;CCT2;VBP1;TUBB;TUBB4B;TUBA4A;CCT6A;TUBB2B;TUBB2A;TCP1;PFDN1;PFDN2;CALM2;PFDN5;PFDN6	P50990;P50991;P68363;Q99471;O60925;P17987;Q9BVA1;P78371;O15212;P48643;P40227;Q9BQE3;Q13885;P60709;Q13509;P68371;Q99832;Q9BUF5;P68366;P04350;Q71U36;P49368;P61758;Q92526;Q9UHV9;A6NHL2	ACTB;IQGAP1;CAP2;CFL2;HSPA8;PFN1;CSE1L;RAN;CDC42;RAB5A;CFL1;CFL2;PAK1;CDC37;ACTG1;EMD;TPT1;UBE2I;CGN;RAB5B;DSTN;YWHAZ;RAB1A	P60709;15996	R-HSA-390453;R-HSA-389970;R-HSA-389954;R-HSA-389980;R-HSA-389961;R-HSA-390459
R-HSA-2132295	MHC class II antigen presentation	62	148	47	119	0.010197051123053604	0.32026237220651677	0.9943979253241634	23	26	0.002047244094488189	9606	Homo sapiens	SLC25A1;ARF1;TCF25;KIF11;CTSV;AP2A2;KIF15;TUBA1C;TUBB6;ACTR1A;HINT2;TUBA1A;CAPZB;KIF5C;CTSL;AP1G1;GLIPR2;KIF5B;CTSD;ACP1;CTSC;CTSB;CAP1;TUBB;ARHGEF16;AP1B1;KIF22;DYNLL1;DYNLL2;TUBA4A;DNM2;DYNC1LI1;TUBB2B;DYNC1LI2;TUBB2A;KIF2C;ARF5;RAB7A;RNASEH2B;SEC23A;DCTN2;TUBGCP2;DCTN4;RAB1B;TWF1;MESD;GTF2E2;KLC4;RACGAP1;AP1M2;CAP2;RAB11FIP5;DYNC1H1;YTHDF1;SEC24A;ERLIN1;XRCC1;TBCB;AP2B1;TUBB4B;QDPR;CAPZA1;CAPZ…	Q14204;Q14203;P50570;P53680;O95239;Q10567;Q14807;O43237;Q9NS87;P51149;P63167;Q9Y6G9;Q9UJW0;Q9BVA1;P09496;P43234;P47755;Q13561;P47756;Q9H0H5;P07711;Q13885;O95486;Q9BUF5;P63010;P14091;A6NHL2;Q12840;Q05193;Q15436;P28067;P68363;P33176;Q9UQ16;Q9Y6Q5;P52732;P61163;Q9NSK0;Q99661;Q66K46;Q9H0B6;Q9BXS5;Q9BQE3;O94973;P53992;P07339;O94855;P07858;Q13509;P68371;O95782;O60911;P53634;O43747;P52907;P84077;Q96FJ2;…	STT3B;ITGB1;TMX1;STT3A;PTPN23;VDAC2;COPB2;PGRMC1;RPN1;CDC42;ACAT1;HSPA1B;ERLIN2;RPL12;TOR1AIP1;TOR1AIP2;TMPO;RAB5B;SSR1;RAB1A;VDAC1;SH3GL1;KPNB1;RAB8A;COPG2;CSE1L;LEMD3;RAN;DDOST;LBR;RPN2;VAPA;RAB5A;RRBP1;EIF3E;PAK1;ATP2A2;CKAP4;ATP5F1C;ESYT1;ATXN2;EMD;CHP1;HADHA;LRRC59;ATP2A2;HADH;DNM2	17552;P27824;15996;P04233;Q99962	R-HSA-2130336;R-HSA-2213248;R-HSA-8951498;R-HSA-8951500;R-HSA-2130500;R-HSA-2130725;R-HSA-2130504;R-HSA-2130378;R-HSA-2130731;R-HSA-2130349;R-HSA-2130478;R-HSA-2130640;R-HSA-2130641;R-HSA-2130706;R-HSA-2213235;R-HSA-2213236;R-HSA-2130486;R-HSA-2213241;R-HSA-2130393;R-HSA-2213243;R-HSA-2130619;R-HSA-2213244;R-HSA-2213246
R-HSA-380095	Tachykinin receptors bind tachykinins	3	5	0	4	3.444949703734325E-4	0.3241866489946237	0.9943979253241634	3	3	2.3622047244094488E-4	9606	Homo sapiens	MSH3;ASNS;PDHB				R-HSA-383363;R-HSA-383373;R-HSA-380076
R-HSA-390666	Serotonin receptors	4	13	0	0	8.956869229709247E-4	0.32891405966250364	0.9943979253241634	2	3	2.3622047244094488E-4	9606	Homo sapiens	CDC42;SEC23IP;DNMT1;RPL26				R-HSA-390929;R-HSA-390930
R-HSA-182218	Nef Mediated CD8 Down-regulation	5	8	2	9	5.511919525974921E-4	0.32899180166252107	0.9943979253241634	3	3	2.3622047244094488E-4	9606	Homo sapiens	RPN2;ARHGEF16;ATP6V1H;AP2B1;AP2A2;GTF2E2	O94973;P63010;P53680;O95782;Q9UI12	EXOC4;NMT1	P04601	R-HSA-182198;R-HSA-182186;R-HSA-182171
R-HSA-9668328	Sealing of the nuclear envelope (NE) by ESCRT-III	18	39	16	38	0.002687060768912774	0.34288080908590124	0.9943979253241634	7	7	5.511811023622047E-4	9606	Homo sapiens	ARFGEF1;TCF25;TUBB;VPS4A;YBX1;TUBB4B;LEMD2;TUBA4A;IWS1;TUBA1C;TUBB6;TUBB2B;HINT2;TUBB2A;TUBA1A;CHMP2A;CHMP4B;ACO2;CHMP5	Q96FZ7;Q13885;Q9BY43;Q9UN37;Q13509;P68363;Q9H444;O43633;P68371;Q8NC56;Q9BUF5;Q96CF2;P68366;Q9BVA1;P04350;Q71U36;A6NHL2;Q9BQE3	CHMP1B;UBQLN1;CHMP4B;LMNA;PTPN23;PLIN3;PDCD6IP;VPS25;CHMP5;ATP6V1A;APEH;UBE2I;CHMP2A;PDCD6IP;PAFAH1B3;UBE2I	Q96FZ7;Q9BY43;Q9Y3E7;Q9UN37;Q96CF2;Q9H444;P53990;O43633;Q8NC56;Q9UQN3;Q8WUX9	R-HSA-9668419;R-HSA-9668389;R-HSA-9668405;R-HSA-9668395;R-HSA-9668415;R-HSA-9668335;R-HSA-9668398
R-HSA-1566948	Elastic fibre formation	14	46	2	14	0.0031693537274355794	0.3441088504831551	0.9943979253241634	15	17	0.0013385826771653542	9606	Homo sapiens	ITGB1;USP15;ITGB5;JUP;AHSA1;WDR61;RPF2;ING1;LOXL2;IKBKB;UFL1;VTN;COL4A1;ITGA5;FBN1	P08648;P04004;P05556;P18084;P55001;P12644;P35555;O95393;P58215;Q9BXX0;Q9Y4K0;P35556;P53708;P61812	FBN1;NUFIP2	P15502;Q9UBX5	R-HSA-2161282;R-HSA-2328033;R-HSA-2395328;R-HSA-2328037;R-HSA-2129353;R-HSA-2129385;R-HSA-2396399;R-HSA-2129357;R-HSA-2161293;R-HSA-2129362;R-HSA-2328048;R-HSA-2396029;R-HSA-1592387;R-HSA-2395320;R-HSA-2129375
R-HSA-167169	HIV Transcription Elongation	21	52	17	38	0.0035827476918836986	0.3456368598850421	0.9943979253241634	15	15	0.0011811023622047244	9606	Homo sapiens	LYPLA1;ISYNA1;SUPT16H;NCBP2;SHMT2;MRPS12;WDR61;SSRP1;GTF2F1;GTF2F2;TM9SF3;DHTKD1;TATDN1;POLR2A;POLR2C;POLR2D;POLR2E;ELOA;TCEA1;POLR2G;ELOB;CALR;POLR2L	Q92759;P52298;P30876;P23193;P55199;P50613;P35269;P32780;P19387;P19388;P13984;P24928;P62487;Q15370;P63272;Q08945;Q8WX92;Q14241;Q9Y5B9;P62875;O15514	SRRM2;PPP1CA;NAP1L1;AHCYL1;POLR2A;GPKOW;NAP1L4;GTF2F1;ERH;SIRT1;PAF1;NPM3;PPM1G;EP300;UBE2O;USP11;PRMT5	Q9Y5B0;P23193;P04608;P55199	R-HSA-167234;R-HSA-167072;R-HSA-167147;R-HSA-167083;R-HSA-167087;R-HSA-167181;R-HSA-167085;R-HSA-170706;R-HSA-170704;R-HSA-167089;R-HSA-167478;R-HSA-167191;R-HSA-167192;R-HSA-167196;R-HSA-167197
R-HSA-174437	Removal of the Flap Intermediate from the C-strand	8	16	12	20	0.0011023839051949843	0.35328908169090134	0.9943979253241634	4	4	3.1496062992125983E-4	9606	Homo sapiens	POLD3;FEN1;PCNA;RPA3;POLD1;POLD2;RPA1;UBE2A	P27694;P51530;P28340;P39748;Q15054;P49005;P35244;P12004	CBX5;SIRT1;RPA3;XRCC6;XRCC5;ARL3;RPA1;PARP1;PCNA;FEN1;H2AX;TERF2	Q14191;P39748	R-HSA-174451;R-HSA-174441;R-HSA-174446;R-HSA-174445
R-HSA-110320	Translesion Synthesis by POLH	12	24	3	25	0.0016535758577924762	0.3566163583901505	0.9943979253241634	8	8	6.299212598425197E-4	9606	Homo sapiens	RFC5;VCP;RFC3;PCNA;RFC2;RPA1;ORC4;EBNA1BP2;NPLOC4;DNAJA3;RPA3;UFD1;RPS27A	P35250;Q8TAT6;P27694;P40938;Q92890;P40937;P35251;P62979;P35244;P55072;P35249;P12004	WDR74;CALM2;PCNA	Q9Y253;Q96PM5	R-HSA-5655142;R-HSA-5655170;R-HSA-5654989;R-HSA-5654986;R-HSA-110317;R-HSA-110316;R-HSA-110319;R-HSA-5654985
R-HSA-4043916	Defective MPI causes MPI-CDG (CDG-1b)	1	2	0	0	1.3779798814937303E-4	0.359287460927467	0.9943979253241634	1	1	7.874015748031496E-5	9606	Homo sapiens	MAN2A1;MPI				R-HSA-3781832
R-HSA-5619046	Defective SLC26A4 causes Pendred syndrome (PDS)	1	2	0	0	1.3779798814937303E-4	0.359287460927467	0.9943979253241634	1	1	7.874015748031496E-5	9606	Homo sapiens	ADNP;SMC1A				R-HSA-5627870
R-HSA-5619043	Defective SLC2A1 causes GLUT1 deficiency syndrome 1 (GLUT1DS1)	1	2	0	0	1.3779798814937303E-4	0.359287460927467	0.9943979253241634	1	1	7.874015748031496E-5	9606	Homo sapiens	RPL26				R-HSA-5632804
R-HSA-9645722	Defective Intrinsic Pathway for Apoptosis Due to p14ARF Loss of Function	1	2	0	0	1.3779798814937303E-4	0.359287460927467	0.9943979253241634	1	1	7.874015748031496E-5	9606	Homo sapiens	C1QBP				R-HSA-9645766
R-HSA-4043911	Defective PMM2 causes PMM2-CDG (CDG-1a)	1	2	0	0	1.3779798814937303E-4	0.359287460927467	0.9943979253241634	1	1	7.874015748031496E-5	9606	Homo sapiens	PPP3CA;PMM2				R-HSA-3781926
R-HSA-4793954	Defective MOGS causes MOGS-CDG (CDG-2b)	1	2	0	0	1.3779798814937303E-4	0.359287460927467	0.9943979253241634	1	1	7.874015748031496E-5	9606	Homo sapiens	MOGS				R-HSA-4793947
R-HSA-1660524	PIPs transport between plasma and early endosome membranes	0	1	1	1	6.889899407468652E-5	0.359287460927467	0.9943979253241634	1	1	7.874015748031496E-5	9606	Homo sapiens			GRB7	16152	R-HSA-1675834
R-HSA-450321	JNK (c-Jun kinases) phosphorylation and activation mediated by activated human TAK1	7	26	0	0	0.0017913738459418493	0.35950487577127177	0.9943979253241634	2	3	2.3622047244094488E-4	9606	Homo sapiens	MAP2K4;FASN;UBE2N;TAB2;BLMH;UBE2V1;TAB1;RPS27A;ACAT2				R-HSA-168162;R-HSA-450337
R-HSA-114608	Platelet degranulation	41	137	14	36	0.009439162188232052	0.36452113471943903	0.9943979253241634	11	11	8.661417322834646E-4	9606	Homo sapiens	LRRC59;APP;WDR1;UBA6;ENDOD1;OLA1;PREP;ENO1;WDR46;UFL1;CYB5R1;LAMP1;TMSB4X;CFL1;LAMP2;GRPEL2;PSAP;CDC37L1;ASL;FAM3C;CHID1;CAP1;LYPLA2;CBR1;HSPA5;ACTN1;ANXA5;ACTN4;CYRIB;SYTL4;TUBA4A;RHOA;MANF;SOD1;TF;TMX3;ATP6V1B2;NUCB1;ESYT2;TARS2;NHLRC2;TLN1;PFN1;CALM2;NIT2;PPIA;PFN2	P07602;P08758;Q7L3B6;P55145;P62937;P12814;O75167;Q9UNF1;P13473;Q9UEU0;Q8NBF2;P23528;Q9NUQ9;Q9BWS9;Q9NTK5;P02765;P02787;O15439;Q8WZ42;P00441;Q9Y490;Q9UHQ9;Q96C24;P07737;P0DP23;P14210;O75083;P11021;O43707;Q8NBM8;P68366;P49767;P62328;P49765;P01127;Q92520;P05067;Q96JJ7;P61812;O94919;Q01518	MAPRE1;MPP1;COPS5;PAWR;UBQLN1;GRB2;ERLIN2;SMARCB1;SNW1;VIM;SPART;HSP90B1;DNAJB11;PAWR	O15439;O43852;P11021	R-HSA-482775;R-HSA-482772;R-HSA-481044;R-HSA-429157;R-HSA-481010;R-HSA-482770;R-HSA-481009;R-HSA-481007;R-HSA-351341;R-HSA-350745;R-HSA-351323
R-HSA-69478	G2/M DNA replication checkpoint	4	7	5	9	4.8229295852280556E-4	0.3787623607473065	0.9943979253241634	2	2	1.5748031496062991E-4	9606	Homo sapiens	WEE1;CCNB1	P30291;Q99640;P14635;O95067	YWHAG;YWHAB;YWHAZ;CCN1;CCNA2;CCNB1	P30291;Q99640	R-HSA-170070;R-HSA-170055
R-HSA-77588	SLBP Dependent Processing of Replication-Dependent Histone Pre-mRNAs	4	11	0	4	7.578889348215516E-4	0.3787623607473065	0.9943979253241634	3	3	2.3622047244094488E-4	9606	Homo sapiens	NCBP2;SNRPE;SNRPF;SNRPD3;LMNB1				R-HSA-77585;R-HSA-77584;R-HSA-77586
R-HSA-2465910	MASTL Facilitates Mitotic Progression	4	12	1	3	8.267879288962381E-4	0.3787623607473065	0.9943979253241634	3	4	3.1496062992125983E-4	9606	Homo sapiens	PPP2CA;PPP2CB;CCNB1;PPP2R1A	P67775;P30153;P62714;P14635	TPP1	O43768	R-HSA-2430533;R-HSA-2430535;R-HSA-2430552
R-HSA-8875513	MET interacts with TNS proteins	3	5	1	5	3.444949703734325E-4	0.3842009921997316	0.9943979253241634	2	2	1.5748031496062991E-4	9606	Homo sapiens	ITGB1;PSMD13;ASL	P14210;P05556;Q8IZW8	CDH1	Q68CZ2	R-HSA-8875523;R-HSA-8875531
R-HSA-177539	Autointegration results in viral DNA circles	3	9	0	2	6.200909466721786E-4	0.3842009921997316	0.9943979253241634	2	2	1.5748031496062991E-4	9606	Homo sapiens	HMGA1;PSIP1;BANF1				R-HSA-175250;R-HSA-164845
R-HSA-428890	Role of ABL in ROBO-SLIT signaling	3	10	0	0	6.88989940746865E-4	0.3842009921997316	0.9943979253241634	2	4	3.1496062992125983E-4	9606	Homo sapiens	CAP1;CAP2;CLASP2				R-HSA-428885;R-HSA-428883
R-HSA-175567	Integration of viral DNA into host genomic DNA	3	9	0	2	6.200909466721786E-4	0.3842009921997316	0.9943979253241634	1	3	2.3622047244094488E-4	9606	Homo sapiens	HMGA1;PSIP1;BANF1				R-HSA-175108
R-HSA-5083629	Defective POMT2 causes MDDGA2, MDDGB2 and MDDGC2	2	4	1	3	2.7559597629874606E-4	0.3857038521111593	0.9943979253241634	1	1	7.874015748031496E-5	9606	Homo sapiens	GPX1;SDF2L1;DAG1;CKAP4	Q9Y6A1;Q14118	DAG1	Q14118	R-HSA-5615556
R-HSA-5083633	Defective POMT1 causes MDDGA1, MDDGB1 and MDDGC1	2	4	1	3	2.7559597629874606E-4	0.3857038521111593	0.9943979253241634	1	1	7.874015748031496E-5	9606	Homo sapiens	GPX1;SDF2L1;DAG1;CKAP4	Q9Y6A1;Q14118	DAG1	Q14118	R-HSA-5615604
R-HSA-2142850	Hyaluronan biosynthesis and export	2	6	0	0	4.1339396444811904E-4	0.3857038521111593	0.9943979253241634	2	3	2.3622047244094488E-4	9606	Homo sapiens	TF;CSTF2				R-HSA-2160851;R-HSA-2142859
R-HSA-1296059	G protein gated Potassium channels	8	31	0	0	0.002135868816315282	0.3863588377765004	0.9943979253241634	3	3	2.3622047244094488E-4	9606	Homo sapiens	ATIC;GNG5;GNB2;VPS4A;GNB1;GTPBP10;GNB4;SNX9;P3H3				R-HSA-1013020;R-HSA-1013013;R-HSA-1013012
R-HSA-1296041	Activation of G protein gated Potassium channels	8	31	0	0	0.002135868816315282	0.3863588377765004	0.9943979253241634	3	3	2.3622047244094488E-4	9606	Homo sapiens	ATIC;GNG5;GNB2;VPS4A;GNB1;GTPBP10;GNB4;SNX9;P3H3				R-HSA-1013020;R-HSA-1013013;R-HSA-1013012
R-HSA-997272	Inhibition of voltage gated Ca2+ channels via Gbeta/gamma subunits	8	31	0	0	0.002135868816315282	0.3863588377765004	0.9943979253241634	3	3	2.3622047244094488E-4	9606	Homo sapiens	ATIC;GNG5;GNB2;VPS4A;GNB1;GTPBP10;GNB4;SNX9;P3H3				R-HSA-1013020;R-HSA-1013013;R-HSA-1013012
R-HSA-3371511	HSF1 activation	19	43	15	40	0.00296265674521152	0.39876425010000216	0.9943979253241634	7	7	5.511811023622047E-4	9606	Homo sapiens	YWHAE;VCP;HSP90AB1;HSBP1;PTGES3;MRPL18;RPA1;HSPB1;EEF1A1;DNAJB1;ATP5F1B;DNAJB6;RPA3;SERPINH1;FKBP4;CRK;HSPA1B	O75506;ENSG00000105993;P27694;ENSG00000212866;P35244;ENSG00000132002;ENSG00000112110;ENSG00000004478;ENSG00000232804;ENSG00000224501;ENSG00000204388;P68104;ENSG00000231555;Q15185;ENSG00000149257;P55072;P62258;P08238;ENSG00000106211	KPNA3;BAG3;KPNA4;YWHAE;TTLL12;NEDD8;PCNA;LAMTOR5;MAPK14;PLK1;HSP90AB1;SNW1;PPP5C;YWHAZ;EFTUD2	P68104;Q00613;Q15185	R-HSA-3371586;R-HSA-4793819;R-HSA-5082409;R-HSA-3371591;R-HSA-3371527;R-HSA-5324632;R-HSA-5082391
R-HSA-164940	Nef mediated downregulation of MHC class I complex cell surface expression	5	11	4	8	7.578889348215516E-4	0.4158183365252093	0.9943979253241634	4	4	3.1496062992125983E-4	9606	Homo sapiens	QDPR;AP1G1;PACS1;AP1B1;AP1M2	Q6VY07;Q10567;Q9BXS5;Q9Y6Q5;O43747	PPP1R7;EXOC4;NMT1;CSNK2B	P04601;Q6VY07	R-HSA-182243;R-HSA-182263;R-HSA-182279;R-HSA-182286
R-HSA-3322077	Glycogen synthesis	8	26	4	10	0.0017913738459418493	0.4195385800501865	0.9943979253241634	18	24	0.001889763779527559	9606	Homo sapiens	GYS1;UGP2;GBE1;PGM2;RPS27A;SIAE;PGM2L1;PGM1;IGF2R	Q6PCE3;P13807;P36871;Q04446;Q96G03;Q9UQK1;Q16851;P62979	PPP1CC;PPP1CA;PPP1CB;GYS1	Q9UQK1	R-HSA-3322003;R-HSA-70272;R-HSA-3322001;R-HSA-3781018;R-HSA-3781023;R-HSA-3322005;R-HSA-3781009;R-HSA-3322041;R-HSA-70286;R-HSA-3781001;R-HSA-3322016;R-HSA-3781024;R-HSA-3780995;R-HSA-3322057;R-HSA-3322025;R-HSA-3780997;R-HSA-9638127;R-HSA-9638125
R-HSA-110381	Resolution of AP sites via the single-nucleotide replacement pathway	4	7	6	9	4.8229295852280556E-4	0.4282107300870499	0.9943979253241634	6	6	4.7244094488188977E-4	9606	Homo sapiens	APEX1;EFL1;RRP1;XRCC1;FAM98A	P18887;P49916;P06746;P27695	SIRT1;XRCC1;HMGB1;TPP2;EP300;HSPA1B	P27695;P06746	R-HSA-110375;R-HSA-110360;R-HSA-110376;R-HSA-73931;R-HSA-110380;R-HSA-73932
R-HSA-77108	Utilization of Ketone Bodies	4	14	0	1	9.645859170456111E-4	0.4282107300870499	0.9943979253241634	3	3	2.3622047244094488E-4	9606	Homo sapiens	OXCT1;CSE1L;SLC25A12;ACAT1				R-HSA-74177;R-HSA-73920;R-HSA-74181
R-HSA-180689	APOBEC3G mediated resistance to HIV-1 infection	4	15	0	0	0.0010334849111202976	0.4282107300870499	0.9943979253241634	3	3	2.3622047244094488E-4	9606	Homo sapiens	HMGA1;PSIP1;BANF1;PPIA				R-HSA-180630;R-HSA-180634;R-HSA-180632
R-HSA-425381	Bicarbonate transporters	4	14	0	1	9.645859170456111E-4	0.4282107300870499	0.9943979253241634	3	4	3.1496062992125983E-4	9606	Homo sapiens	SMARCD1;AHCYL1;GSN;AKR1B1				R-HSA-425482;R-HSA-8878664;R-HSA-425577
R-HSA-176974	Unwinding of DNA	9	12	6	30	8.267879288962381E-4	0.4402932516474668	0.9943979253241634	4	4	3.1496062992125983E-4	9606	Homo sapiens	UTP15;RRP7A;GINS2;MCM7;GINS3;BCKDHB;MCM3;MCM4;MCM5;MCM6;PEPD;MCM2	Q9Y248;Q14566;Q9BRT9;P33992;P25205;P33993;P33991;Q9BRX5;P49736	MCMBP;GINS3;SMARCD1;MCM2;VAC14;GINS2	Q9Y248;O75419;Q9BRT9;Q9UJA3;Q9BRX5;Q14691	R-HSA-169461;R-HSA-176942;R-HSA-176956;R-HSA-169468
R-HSA-1971475	A tetrasaccharide linker sequence is required for GAG synthesis	9	31	0	6	0.002135868816315282	0.4402932516474668	0.9943979253241634	5	5	3.937007874015748E-4	9606	Homo sapiens	GOT1;PSAT1;GBE1;COG3;BGN;GPC4;GTF2F2;HSPG2;GPC6				R-HSA-1889981;R-HSA-9638064;R-HSA-1889978;R-HSA-1878002;R-HSA-1889955
R-HSA-76046	RNA Polymerase III Transcription Initiation	14	36	3	23	0.0024803637866887144	0.4414859885588951	0.9943979253241634	12	13	0.0010236220472440946	9606	Homo sapiens	OSBPL9;SMARCC1;GTF3C3;GTF3C4;RPF2;NUP93;TXLNA;POLR3A;POLR3C;POLR3D;POLR3E;POLR1C;DNAJB11;POLR2E;POLR1E;SEC23B;POLR2L	P05423;O15160;Q969F1;P14859;O75575;Q9Y5Q9;P19388;Q9NVU0;Q9UKN8;O14802;Q9H1D9;Q92966;Q9BUI4;P62875	EXOSC1;YJU2;TAB2	P52747	R-HSA-83793;R-HSA-112150;R-HSA-76054;R-HSA-112152;R-HSA-76056;R-HSA-83803;R-HSA-83723;R-HSA-83805;R-HSA-83788;R-HSA-76060;R-HSA-83791;R-HSA-83790
R-HSA-9022702	MECP2 regulates transcription of neuronal ligands	6	13	0	11	8.956869229709247E-4	0.4438293443553627	0.9943979253241634	8	8	6.299212598425197E-4	9606	Homo sapiens	MECP2;PRPS1;CREB1;HDAC1;SIN3A;LUC7L				R-HSA-9006122;R-HSA-9021935;R-HSA-9021919;R-HSA-9017983;R-HSA-9006050;R-HSA-9023348;R-HSA-9017988;R-HSA-9023351
R-HSA-8982491	Glycogen metabolism	13	43	5	16	0.00296265674521152	0.4516923926595442	0.9943979253241634	30	39	0.0030708661417322832	9606	Homo sapiens	PYGB;GBE1;PYGL;PGM2L1;IGF2R;GYS1;UGP2;RPL27A;RUVBL2;PGM2;ESYT2;TKT;RPS27A;SIAE;CALM2;PGM1;SF1	P13807;P06737;P0DP23;P11217;Q96G03;Q9UQK1;P11216;Q6PCE3;P36871;Q04446;Q93100;Q16851;P62979	PPP1CC;PPP1CA;LRP1;PPP1CB;GYS1	29108;Q9UQK1	R-HSA-70272;R-HSA-3322041;R-HSA-70286;R-HSA-3322016;R-HSA-453342;R-HSA-3781024;R-HSA-70427;R-HSA-71515;R-HSA-3322025;R-HSA-453338;R-HSA-453339;R-HSA-453337;R-HSA-3322003;R-HSA-3322001;R-HSA-3781018;R-HSA-453346;R-HSA-71588;R-HSA-3781023;R-HSA-3322005;R-HSA-71590;R-HSA-3781009;R-HSA-453358;R-HSA-453356;R-HSA-3781001;R-HSA-71541;R-HSA-3780995;R-HSA-3322057;R-HSA-3780997;R-HSA-9638127;R-HSA-9638125
R-HSA-1839126	FGFR2 mutant receptor activation	13	49	3	9	0.003376050709659639	0.4516923926595442	0.9943979253241634	8	18	0.0014173228346456694	9606	Homo sapiens	OSBPL9;NCBP2;SHMT2;MRPS12;GTF2F1;FGF1;GTF2F2;SPTLC2;POLR2A;POLR2C;POLR2D;POLR2E;POLR2G;TNPO1;POLR2L	P52298;P30876;P35269;P19387;P19388;P13984;P24928;P62487;P05230;P08620;P62875;P09038;O15514	FGF1;APP;GRB2	P21802;28815	R-HSA-2033486;R-HSA-2077421;R-HSA-8851710;R-HSA-2033474;R-HSA-2077424;R-HSA-2033472;R-HSA-2033488;R-HSA-8853320
R-HSA-3214815	HDACs deacetylate histones	15	63	0	1	0.00434063662670525	0.45554087119291675	0.9943979253241634	4	4	3.1496062992125983E-4	9606	Homo sapiens	HDAC2;KDM1A;HDAC1;CHD4;CHCHD3;MTA1;RBBP4;H3C11;H3C12;H3C1;H3C10;H4C2;H3C3;H4C1;H3C2;MTA2;H4C4;MTA3;H4C3;H3C4;H4C6;H3C7;H4C5;H3C6;MCCC2;H4C8;MBD3;RBM17;H3C8;H4C9;PTGES3;H4-16;GATAD2A;SAP30;H4C15;H4C14;H4C13;RBP1;H4C12;H4C11;METAP1				R-HSA-3777129;R-HSA-3782637;R-HSA-3782655;R-HSA-3769447
R-HSA-73772	RNA Polymerase I Promoter Escape	15	64	0	0	0.004409535620779937	0.45554087119291675	0.9943979253241634	2	2	1.5748031496062991E-4	9606	Homo sapiens	H2AX;TFRC;WDR61;TM9SF3;CHCHD3;H3C11;H3C12;POLR2E;H3C1;UBTF;H3C10;CHP1;H4C2;H3C3;H4C1;H3C2;LLPH;H4C4;H4C3;H3C4;H4C6;H3C7;H3-3A;H4C5;H3C6;POLR2L;H3-3B;H4C8;OSBPL9;RBM17;H3C8;H4C9;CBX3;PTGES3;H4-16;RPA1;RAB14;H4C15;POLR1A;H4C14;H4C13;POLR1C;H4C12;H4C11;POLR1E;CALR				R-HSA-73769;R-HSA-74986
R-HSA-5365859	RA biosynthesis pathway	10	39	1	3	0.002687060768912774	0.45841583103693084	0.9943979253241634	9	11	8.661417322834646E-4	9606	Homo sapiens	MYO1D;ALDH1A3;CYP26A1;DAZAP1;SSR4;RDH11;CRABP1;SUGT1;RDH13;ADH5	P08319;Q9BPW9;P29762;Q8TC12;O43174;Q8NBN7;O94788;O75452;P47895;Q9H2A2	SLC9A3R1	P29762	R-HSA-5362721;R-HSA-5622134;R-HSA-5696101;R-HSA-5362564;R-HSA-5362518;R-HSA-5362522;R-HSA-5362525;R-HSA-5623643;R-HSA-5419165
R-HSA-5685939	HDR through MMEJ (alt-NHEJ)	5	15	1	5	0.0010334849111202976	0.45871373924196823	0.9943979253241634	8	8	6.299212598425197E-4	9606	Homo sapiens	HSPA9;PRMT5;FEN1;MRE11;PARP1;XRCC1;FAM98A	P18887;P49916;P49959;P39748;P09874	PCNA	P39748	R-HSA-5687653;R-HSA-5687664;R-HSA-5687484;R-HSA-5687675;R-HSA-5687640;R-HSA-5687464;R-HSA-5687673;R-HSA-5687465
R-HSA-77042	Formation of editosomes by ADAR proteins	2	2	1	5	1.3779798814937303E-4	0.461438254291215	0.9943979253241634	4	4	3.1496062992125983E-4	9606	Homo sapiens	BCKDHB;ADAR	P78563;P55265	PIN1	P78563	R-HSA-75090;R-HSA-111237;R-HSA-111238;R-HSA-77613
R-HSA-8964540	Alanine metabolism	2	6	0	1	4.1339396444811904E-4	0.461438254291215	0.9943979253241634	4	4	3.1496062992125983E-4	9606	Homo sapiens	GPT2				R-HSA-507749;R-HSA-507775;R-HSA-70523;R-HSA-70524
R-HSA-9673768	Signaling by membrane-tethered fusions of PDGFRA or PDGFRB	2	7	0	0	4.8229295852280556E-4	0.461438254291215	0.9943979253241634	2	2	1.5748031496062991E-4	9606	Homo sapiens	GRSF1;ETV6				R-HSA-9673761;R-HSA-9673760
R-HSA-111464	SMAC(DIABLO)-mediated dissociation of IAP:caspase complexes	2	7	0	0	4.8229295852280556E-4	0.461438254291215	0.9943979253241634	2	3	2.3622047244094488E-4	9606	Homo sapiens	CASP3;CYCS				R-HSA-114419;R-HSA-114440
R-HSA-6781823	Formation of TC-NER Pre-Incision Complex	30	56	16	78	0.0038583436681824445	0.46249956778353163	0.9943979253241634	7	7	5.511811023622047E-4	9606	Homo sapiens	SHMT2;CUL3;MRPS12;COPS7A;WDR61;UAP1;PRPF19;TM9SF3;POLR2A;POLR2C;POLR2D;POLR2E;EMC3;EP300;POLR2G;RPS27A;POLR2L;HMGN1;DNAJC19;LYPLA1;AQR;COPS4;CUL4A;DDB1;COPS3;COPS6;COPS5;COPS2;TCEA1;CCDC43;CALR;FKBP4;CUL4B	Q9BT78;Q92759;Q09472;Q13216;P23193;Q9H9Q2;Q13619;P50613;Q9UNP9;P32780;Q2YD98;O60306;Q9UBW8;Q16531;P61201;P62979;P62875;O15514;P05114;Q13620;Q9UMS4;Q9UNS2;P30876;Q96NB3;Q92905;P19387;P19388;Q7L5N1;P24928;P62487	UBQLN1;COPS2;PSMB1;NAP1L1;DDX5;POLR2A;RPA1;FUS;GPKOW;ASH2L;GRB2;POLR1E;SIRT1;ARID3A;POLR1C;PAF1;APEX1	Q03468;P23193;P23025;Q09472	R-HSA-6782069;R-HSA-6782004;R-HSA-6781840;R-HSA-6781824;R-HSA-6781867;R-HSA-6781818;R-HSA-6781833
R-HSA-1234174	Cellular response to hypoxia	47	85	27	138	0.005856414496348353	0.465221030440792	0.9943979253241634	16	20	0.0015748031496062992	9606	Homo sapiens	PRORP;CTSV;LIMD1;PSMD8;PSMD9;PSMD6;GOLGA5;PSMD7;PSMD5;PSMD2;PSMD3;PSMD1;EP300;ELOB;PUS1;PDIA4;PSMA5;PSMA3;PSMA4;PSMA1;PSMA2;PSME3;UBE2V2;PSME1;PSME2;PSMD10;PSMD12;PSMD11;RPN2;PSMD14;PSMD13;CUL2;RPN1;ACAT2;PSMA7;PSMB6;PSMB7;PSMB4;PSMB5;PSMB2;PSMB1;PSMF1;RPS27A;USP25;SORT1;YLPM1;PSMC5;PHF5A;PSMC6;PSMC3;PSMC4;PSMC1;PSMC2;TAB2	Q09472;P28066;P51668;Q13617;Q06323;P51665;P35998;O00487;A5LHX3;P62333;Q92793;P62195;P20618;P25789;P25788;P40306;P62979;Q92530;P61289;Q16790;Q13200;P25787;P25786;Q15008;O43242;Q9UL46;O75832;O00231;P62191;Q9UNM6;P28074;O00233;Q99460;O00232;P17980;P28072;P28070;Q99436;Q8TAA3;Q15370;O14818;P48556;P49721;Q16401;P60900;Q9UGP4;P43686	MTA1;DAXX;IKBKB;FUS;ELOB;TUBA1A;CSRP1;SIRT1;H4C9;H4C14;H4C3;H4C12;H4C5;ARRB1;UBXN7;H4C1;NAA10;PKM;CREB1;UBQLN1;COPS2;NAP1L1;DDX5;ASH2L;EIF3E;GRB2;H4-16;H4C6;GLRX3;H4C8;H4C13;H4C2;H4C11;H4C4;RBM4;H4C15;EP300;PSMA7;APEX1;PSMA4	Q99967;Q99814;Q16665;Q9Y241;Q16790;Q92793;Q09472	R-HSA-1234163;R-HSA-1234166;R-HSA-1234167;R-HSA-1235035;R-HSA-1234169;R-HSA-1235070;R-HSA-1234175;R-HSA-1234172;R-HSA-1234173;R-HSA-1235037;R-HSA-8932184;R-HSA-1234179;R-HSA-1234177;R-HSA-1234183;R-HSA-1234181;R-HSA-1234159
R-HSA-162588	Budding and maturation of HIV virion	14	37	8	27	0.002549262780763401	0.46593295118984646	0.9943979253241634	3	3	2.3622047244094488E-4	9606	Homo sapiens	ARFGEF1;PDCD6IP;VPS4B;VPS4A;YBX1;ATP5F1C;IWS1;MTA1;CHMP2A;CHMP4B;ACO2;RPS27A;SEC24D;PPIA;CHMP5	Q96FZ7;P62937;Q9BY43;Q96EY5;Q9UN37;Q9H444;O43633;O75351;Q9NZZ3;Q96CF2;Q96PU5;Q9H9H4;Q8WUM4;P62979	CHMP4B;CHMP4B;LGALS3;YWHAG;YWHAH;GRB2;SH3GL1;CD2AP	Q96PU5;Q8WUM4	R-HSA-3159232;R-HSA-3159227;R-HSA-3139027
R-HSA-2173791	TGF-beta receptor signaling in EMT (epithelial to mesenchymal transition)	7	19	1	11	0.0013090808874190436	0.46638329485593766	0.9943979253241634	6	6	4.7244094488188977E-4	9606	Homo sapiens	FKBP1A;CHID1;HBS1L;PARD3;CGN;RPS27A;F11R;RHOA	Q9Y624;Q9P2M7;Q8TEW0;Q9HCE7;P61586;P62979;P62942	PSME3	Q9HCE7	R-HSA-2160931;R-HSA-2160932;R-HSA-2134532;R-HSA-2160935;R-HSA-2134519;R-HSA-2134506
R-HSA-71288	Creatine metabolism	7	25	0	4	0.0017224748518671628	0.46638329485593766	0.9943979253241634	5	6	4.7244094488188977E-4	9606	Homo sapiens	GAMT;WASHC4;PSMC5;GATM;CKMT1A;CDC37;CKMT1B;CKB				R-HSA-200326;R-HSA-71286;R-HSA-71275;R-HSA-200318;R-HSA-200396
R-HSA-1296065	Inwardly rectifying K+ channels	9	38	0	0	0.0026181617748380873	0.4711574933906182	0.9943979253241634	4	7	5.511811023622047E-4	9606	Homo sapiens	ATIC;GNG5;GNB2;VPS4A;GNB1;RAB18;GTPBP10;GNB4;SNX9;P3H3				R-HSA-1013020;R-HSA-1013013;R-HSA-1013012;R-HSA-1296046
R-HSA-388844	Receptor-type tyrosine-protein phosphatases	6	20	2	5	0.00137797988149373	0.4821459678572739	0.9943979253241634	6	6	4.7244094488188977E-4	9606	Homo sapiens	RACGAP1;CHORDC1;MRPS12;DDX52;MED4;SLC25A12;GP5	Q8IW52;P10586;P23468;Q13332;Q9H5Y7;Q9NT99	AURKA;SORT1	Q16288;P23468	R-HSA-6797810;R-HSA-6798258;R-HSA-6798257;R-HSA-6800380;R-HSA-6797803;R-HSA-388824
R-HSA-196780	Biotin transport and metabolism	6	19	1	7	0.0013090808874190436	0.4821459678572739	0.9943979253241634	9	13	0.0010236220472440946	9606	Homo sapiens	MCCC2;PCCA;PDZD11;TXNRD1;PCCB;UBXN7;ACACA	Q13085;P05165;P05166;Q9HCC0;P11498;Q5EBL8	PTP4A1	P50747	R-HSA-199219;R-HSA-3323111;R-HSA-2993802;R-HSA-3065958;R-HSA-4167511;R-HSA-3065959;R-HSA-2993799;R-HSA-2993447;R-HSA-2993814
R-HSA-189200	Cellular hexose transport	8	28	3	6	0.0019291718340912222	0.48530840722875745	0.9943979253241634	10	17	0.0013385826771653542	9606	Homo sapiens	SLC9A3R2;MIPEP;PRPSAP2;SLC2A3;RPL26;RHOC;GTF2F2;CUL4B	Q2M3M2;Q8TD20;Q8TDB8;P11169;A0PJK1;P11166;Q9NSA1;Q9UGQ3	SDCBP;SGTB;SGTA	Q9BRV3;Q9NSA1	R-HSA-429094;R-HSA-5339524;R-HSA-8981564;R-HSA-8876319;R-HSA-8981553;R-HSA-429567;R-HSA-450092;R-HSA-429613;R-HSA-8876283;R-HSA-450088
R-HSA-6791055	TALDO1 deficiency: failed conversion of SH7P, GA3P to Fru(6)P, E4P	1	3	0	0	2.0669698222405952E-4	0.48715298693655495	0.9943979253241634	1	1	7.874015748031496E-5	9606	Homo sapiens	TALDO1				R-HSA-5659989
R-HSA-5619050	Defective SLC4A1 causes hereditary spherocytosis type 4 (HSP4), distal renal tubular acidosis (dRTA) and dRTA with hemolytic anemia (dRTA-HA)	1	3	0	0	2.0669698222405952E-4	0.48715298693655495	0.9943979253241634	1	1	7.874015748031496E-5	9606	Homo sapiens	SMARCD1				R-HSA-5656248
R-HSA-3304347	Loss of Function of SMAD4 in Cancer	1	3	0	0	2.0669698222405952E-4	0.48715298693655495	0.9943979253241634	1	1	7.874015748031496E-5	9606	Homo sapiens	SMAD4;CHTOP				R-HSA-3311014
R-HSA-5619054	Defective SLC4A4 causes renal tubular acidosis, proximal, with ocular abnormalities and mental retardation (pRTA-OA)	1	3	0	0	2.0669698222405952E-4	0.48715298693655495	0.9943979253241634	1	1	7.874015748031496E-5	9606	Homo sapiens	AKR1B1				R-HSA-5656219
R-HSA-4085023	Defective GFPT1 causes CMSTA1	1	3	0	0	2.0669698222405952E-4	0.48715298693655495	0.9943979253241634	1	1	7.874015748031496E-5	9606	Homo sapiens	GFPT1				R-HSA-4085027
R-HSA-6791462	TALDO1 deficiency: failed conversion of Fru(6)P, E4P to SH7P, GA3P	1	3	0	0	2.0669698222405952E-4	0.48715298693655495	0.9943979253241634	1	1	7.874015748031496E-5	9606	Homo sapiens	TALDO1				R-HSA-5659998
R-HSA-2206305	MPS IIID - Sanfilippo syndrome D	1	3	0	0	2.0669698222405952E-4	0.48715298693655495	0.9943979253241634	1	1	7.874015748031496E-5	9606	Homo sapiens	GNS				R-HSA-2263495
R-HSA-9632700	Evasion of Oxidative Stress Induced Senescence Due to Defective p16INK4A binding to CDK4 and CDK6	1	3	0	0	2.0669698222405952E-4	0.48715298693655495	0.9943979253241634	1	1	7.874015748031496E-5	9606	Homo sapiens	CDK6				R-HSA-9630795
R-HSA-5619035	Defective SLC17A5 causes Salla disease (SD) and ISSD	1	3	0	0	2.0669698222405952E-4	0.48715298693655495	0.9943979253241634	1	1	7.874015748031496E-5	9606	Homo sapiens	CALM2				R-HSA-5624239
R-HSA-5609974	Defective PGM1 causes PGM1-CDG (CDG1t)	1	3	0	0	2.0669698222405952E-4	0.48715298693655495	0.9943979253241634	1	1	7.874015748031496E-5	9606	Homo sapiens	PGM2;PGM1				R-HSA-5609939
R-HSA-4755583	Defective DOLK causes DOLK-CDG (CDG-1m)	1	3	0	0	2.0669698222405952E-4	0.48715298693655495	0.9943979253241634	1	1	7.874015748031496E-5	9606	Homo sapiens	SET				R-HSA-4755600
R-HSA-3311021	SMAD4 MH2 Domain Mutants in Cancer	1	3	0	0	2.0669698222405952E-4	0.48715298693655495	0.9943979253241634	1	1	7.874015748031496E-5	9606	Homo sapiens	SMAD4;CHTOP				R-HSA-3311014
R-HSA-4793952	Defective MGAT2 causes MGAT2-CDG (CDG-2a)	1	3	0	0	2.0669698222405952E-4	0.48715298693655495	0.9943979253241634	1	1	7.874015748031496E-5	9606	Homo sapiens	SERPINE2				R-HSA-4793955
R-HSA-5339700	TCF7L2 mutants don't bind CTBP	1	3	0	0	2.0669698222405952E-4	0.48715298693655495	0.9943979253241634	1	1	7.874015748031496E-5	9606	Homo sapiens	CTBP1				R-HSA-5334052
R-HSA-5609977	Defective GALE can cause Epimerase-deficiency galactosemia (EDG)	1	3	0	0	2.0669698222405952E-4	0.48715298693655495	0.9943979253241634	1	1	7.874015748031496E-5	9606	Homo sapiens	EEF1A1;EIF3E				R-HSA-5610036
R-HSA-9630794	Evasion of Oncogene Induced Senescence Due to Defective p16INK4A binding to CDK4 and CDK6	1	3	0	0	2.0669698222405952E-4	0.48715298693655495	0.9943979253241634	1	1	7.874015748031496E-5	9606	Homo sapiens	CDK6				R-HSA-9630795
R-HSA-4549356	Defective DPAGT1 causes DPAGT1-CDG (CDG-1j) and CMSTA2	1	3	0	0	2.0669698222405952E-4	0.48715298693655495	0.9943979253241634	1	1	7.874015748031496E-5	9606	Homo sapiens	GPT2				R-HSA-4549334
R-HSA-432030	Transport of glycerol from adipocytes to the liver by Aquaporins	1	3	0	0	2.0669698222405952E-4	0.48715298693655495	0.9943979253241634	1	2	1.5748031496062991E-4	9606	Homo sapiens	NASP				R-HSA-432074
R-HSA-8955332	Carboxyterminal post-translational modifications of tubulin	12	52	0	0	0.0035827476918836986	0.48900622127705595	0.9943979253241634	6	6	4.7244094488188977E-4	9606	Homo sapiens	TUBA1C;TUBB2B;TUBB6;TUBB2A;TUBA1A;HINT2;TCF25;TUBB;TTLL12;TUBB4B;TUBA4A				R-HSA-8955706;R-HSA-8955869;R-HSA-8955712;R-HSA-8865774;R-HSA-8867370;R-HSA-8866105
R-HSA-8854050	FBXL7 down-regulates AURKA during mitotic entry and in early mitosis	43	55	35	140	0.003789444674107758	0.49065998553815504	0.9943979253241634	6	6	4.7244094488188977E-4	9606	Homo sapiens	PRORP;CTSV;PSMD8;PSMD9;PSMD6;PSMD7;PSMD5;PSMD2;PSMD3;PSMD1;SKP1;PUS1;PDIA4;PSMA5;PSMA3;PSMA4;PSMA1;PSMA2;PSME3;UBE2V2;PSME1;PSME2;PSMD10;ATP6V1A;PSMD12;PSMD11;RPN2;PSMD14;PSMD13;RPN1;PSMA7;AURKA;PSMB6;PSMB7;PSMB4;PSMB5;PSMB2;PSMB1;PSMF1;RPS27A;USP25;SORT1;YLPM1;PSMC5;PSMC6;PSMC3;PSMC4;PSMC1;PSMC2	Q9UJT9;P28066;Q06323;P51665;P35998;O00487;A5LHX3;P62333;P62195;P20618;P25789;P63208;P25788;P40306;P62979;Q92530;P61289;Q13200;P25787;O14965;P25786;Q15008;O43242;Q9UL46;O75832;O00231;P62191;Q9UNM6;P28074;O00233;Q99460;O00232;P17980;P28072;P28070;Q99436;Q8TAA3;O14818;P48556;P49721;Q16401;P60900;P43686	INCENP;DYNLL2;IKBKB;FBXO30;SUGT1;CUL5;CDC5L;APIP;UBE2M;CCNA2;PLK1;AIP;CUL4B;NPM1;UBXN7;GLMN;TTC9C;COPS2;PPP1CA;CAND1;CUL2;NEDD8;COPS5;COPS3;CCN1;HSP90AB1;DCAF7;YBX1;INCENP;ARIH1;PPP6R3;COPS4;IK;COPS6;SKP1;COPS7A	P62877;P63208;O14965;Q13616	R-HSA-8854071;R-HSA-8854052;R-HSA-8854051;R-HSA-8854044;R-HSA-8854041;R-HSA-8853496
R-HSA-3371378	Regulation by c-FLIP	3	11	0	3	7.578889348215516E-4	0.4992726339809288	0.9943979253241634	4	4	3.1496062992125983E-4	9606	Homo sapiens	HBZ;RIPK1;VRK1;FADD				R-HSA-3371360;R-HSA-3465459;R-HSA-3465448;R-HSA-3371359
R-HSA-5576890	Phase 3 - rapid repolarisation	3	12	0	0	8.267879288962381E-4	0.4992726339809288	0.9943979253241634	2	2	1.5748031496062991E-4	9606	Homo sapiens	PRKCI;MTX2;CDC37				R-HSA-5577237;R-HSA-5577050
R-HSA-8853383	Lysosomal oligosaccharide catabolism	3	12	0	0	8.267879288962381E-4	0.4992726339809288	0.9943979253241634	3	5	3.937007874015748E-4	9606	Homo sapiens	DIS3;MRPL18;DHPS				R-HSA-8853686;R-HSA-6799581;R-HSA-6799545
R-HSA-77310	Beta oxidation of lauroyl-CoA to decanoyl-CoA-CoA	5	18	1	3	0.0012401818933443572	0.5006569609448197	0.9943979253241634	4	4	3.1496062992125983E-4	9606	Homo sapiens	HADHB;HADHA;ECHS1;ACADL;HADH	Q16836;P40939;P28330;P30084;P55084	KDM1A	16238	R-HSA-77254;R-HSA-77256;R-HSA-77309;R-HSA-77263
R-HSA-3560783	Defective B4GALT7 causes EDS, progeroid type	5	21	0	0	0.0014468788755684168	0.5006569609448197	0.9943979253241634	1	1	7.874015748031496E-5	9606	Homo sapiens	COG3;BGN;GPC4;HSPG2;GPC6				R-HSA-3560804
R-HSA-4420332	Defective B3GALT6 causes EDSP2 and SEMDJL1	5	21	0	0	0.0014468788755684168	0.5006569609448197	0.9943979253241634	1	1	7.874015748031496E-5	9606	Homo sapiens	GBE1;BGN;GPC4;HSPG2;GPC6				R-HSA-4420365
R-HSA-9617324	Negative regulation of NMDA receptor-mediated neuronal transmission	7	27	1	3	0.0018602728400165358	0.5012633459181439	0.9943979253241634	4	4	3.1496062992125983E-4	9606	Homo sapiens	DHFR;CAMK2D;RPL3;FUS;SCRIB;ESYT2;CALM2;KPNB1	Q15700;Q13554;Q96NW7;P0DP23;Q13557;Q05586;Q16566	DIAPH1	P49593	R-HSA-9619430;R-HSA-9619467;R-HSA-9619449;R-HSA-9617326
R-HSA-174403	Glutathione synthesis and recycling	7	26	0	4	0.0017913738459418493	0.5012633459181439	0.9943979253241634	5	9	7.086614173228347E-4	9606	Homo sapiens	GGCT;GCLC;GSS;APIP;DNTTIP2;CHD4;SNRPD3;GCLM;CNDP2				R-HSA-1247922;R-HSA-1247910;R-HSA-8943279;R-HSA-174394;R-HSA-174367
R-HSA-70895	Branched-chain amino acid catabolism	15	58	2	8	0.003996141656331818	0.5024127568522769	0.9943979253241634	19	23	0.0018110236220472442	9606	Homo sapiens	ACAD8;BCKDHA;MCCC2;PDIA3;XRCC6;ECHS1;HIBADH;BCKDHB;ARPC1A;HSD17B10;ACAT1;CNDP2;BCKDK;IVD;DBT;PMPCB;SLC25A12;BCAT1;DLD;HIBCH	O15382;P26440;P54687;Q9UKU7;P31937;P12694;Q9HCC0;Q6NVY1;P21953;P11182;P30084;O14874;P24752;P09622;Q99714	STAT3;KDM1A	16238;O14874	R-HSA-70881;R-HSA-70723;R-HSA-70885;R-HSA-70724;R-HSA-70859;R-HSA-5693148;R-HSA-70800;R-HSA-508308;R-HSA-508179;R-HSA-70837;R-HSA-70773;R-HSA-508369;R-HSA-5693153;R-HSA-70870;R-HSA-70713;R-HSA-70745;R-HSA-508189;R-HSA-70844;R-HSA-508473
R-HSA-5609975	Diseases associated with glycosylation precursor biosynthesis	10	44	0	0	0.0030315557392862065	0.5160735805236891	0.9943979253241634	11	16	0.0012598425196850393	9606	Homo sapiens	NUS1;SET;PMM2;GFPT1;MPI;MRPL22;EEF1A1;PPP3CA;GLB1;MAN2A1;PGM2;EIF3E;HMGN2;PGM1				R-HSA-5610036;R-HSA-4755545;R-HSA-3781832;R-HSA-4719354;R-HSA-5609939;R-HSA-4341669;R-HSA-4719375;R-HSA-4755600;R-HSA-4717406;R-HSA-4085027;R-HSA-3781926
R-HSA-629597	Highly calcium permeable nicotinic acetylcholine receptors	4	11	1	6	7.578889348215516E-4	0.5232611761547458	0.9943979253241634	2	2	1.5748031496062991E-4	9606	Homo sapiens	PCM1;GJA1;NDRG3;RPLP1	Q05901;P02708;Q15825;P43681	LRP1	29108	R-HSA-629599;R-HSA-622326
R-HSA-71737	Pyrophosphate hydrolysis	2	6	0	2	4.1339396444811904E-4	0.5314147548060691	0.9943979253241634	2	2	1.5748031496062991E-4	9606	Homo sapiens	SAR1A;PPA2;PPA1				R-HSA-71732;R-HSA-449937
R-HSA-5653890	Lactose synthesis	2	8	0	0	5.511919525974921E-4	0.5314147548060691	0.9943979253241634	3	3	2.3622047244094488E-4	9606	Homo sapiens	ITGB1;RPL26				R-HSA-5653878;R-HSA-5653873;R-HSA-5653886
R-HSA-9022537	Loss of MECP2 binding ability to the NCoR/SMRT complex	2	8	0	0	5.511919525974921E-4	0.5314147548060691	0.9943979253241634	1	1	7.874015748031496E-5	9606	Homo sapiens	MECP2				R-HSA-9005585
R-HSA-9636249	Inhibition of nitric oxide production	2	5	1	3	3.444949703734325E-4	0.5314147548060691	0.9943979253241634	4	5	3.937007874015748E-4	9606	Homo sapiens	UHRF1;KPNB1;KPNA1;EIF2A	Q14974;P52294	GAPDH	P35228	R-HSA-9636242;R-HSA-9636247;R-HSA-9636261;R-HSA-9636251
R-HSA-438066	Unblocking of NMDA receptors, glutamate binding and activation	8	28	1	8	0.0019291718340912222	0.5489405766257502	0.9943979253241634	5	5	3.937007874015748E-4	9606	Homo sapiens	DHFR;ATXN2;CAMK2D;FUS;SCRIB;ESYT2;ITGA5;CALM2;KPNB1	Q15700;Q13554;Q96NW7;P0DP23;P42263;Q13557;P42262;Q05586	LRP1	29108	R-HSA-432164;R-HSA-438037;R-HSA-432162;R-HSA-432172;R-HSA-9614185
R-HSA-5358606	Mismatch repair (MMR) directed by MSH2:MSH3 (MutSbeta)	8	22	7	18	0.0015157778696431032	0.5489405766257502	0.9943979253241634	8	9	7.086614173228347E-4	9606	Homo sapiens	POLD3;PCNA;MSH2;MSH3;RPA3;POLD1;POLD2;RPA1	P27694;P28340;Q15054;P49005;P35244;P43246;P20585;P12004	MSH6;SNW1;MSH2;PCNA;MSH3;HMGB1;OTUB1	P20585;P43246	R-HSA-5358545;R-HSA-5358513;R-HSA-5358512;R-HSA-5358579;R-HSA-5358519;R-HSA-5358919;R-HSA-5358619;R-HSA-5444511
R-HSA-8941858	Regulation of RUNX3 expression and activity	42	57	29	137	0.003927242662257131	0.5521853991582248	0.9943979253241634	9	9	7.086614173228347E-4	9606	Homo sapiens	HBS1L;PRORP;CCDC47;PSMD8;PSMD9;PSMD6;PSMD7;PSMD5;PSMD2;PSMD3;PSMD1;EP300;PUS1;PDIA4;PSMA5;PSMA3;PSMA4;PSMA1;PSMA2;PSME3;UBE2V2;PSME1;PSME2;PSMD10;PSMD12;PSMD11;RPN2;PSMD14;PSMD13;RPN1;NDUFB1;PSMA7;PSMB6;PSMB7;PSMB4;PSMB5;PSMB2;PSMB1;PSMF1;RPS27A;USP25;SORT1;YLPM1;PSMC5;PSMC6;PSMC3;PSMC4;PSMC1;PSMC2	Q13951;Q09472;P28066;Q06323;P51665;P35998;O00487;P62333;P62195;P20618;P25789;P25788;P40306;P62979;Q92530;P61289;Q13200;P25787;P25786;Q15008;O43242;Q9UL46;O75832;Q9HCE7;O00231;P62191;Q9UNM6;P28074;O00233;Q99460;O00232;P17980;P28072;P28070;Q99436;O14818;P48556;P49721;Q16401;P60900;P43686;Q9HAU4	DAXX;RPL10;C1QBP;ACTN1;CUL5;PTPN23;FUS;PAK2;INTS13;KHDRBS1;SIRT1;NPM1;ARRB1;UBQLN1;COPS2;ADAM10;NAP1L1;BRD2;CDH1;DDX5;FBL;ASH2L;PDCD6IP;GRB2;CDC37;PTPN1;EP300;STAT3;APEX1	Q13761;Q8N726;Q13951;P12931;Q09472	R-HSA-8952408;R-HSA-8952382;R-HSA-8937807;R-HSA-8952399;R-HSA-8937792;R-HSA-8865454;R-HSA-8952419;R-HSA-8952371;R-HSA-8937814
R-HSA-174362	Transport and synthesis of PAPS	3	13	0	0	8.956869229709247E-4	0.5525949606945149	0.9943979253241634	3	4	3.1496062992125983E-4	9606	Homo sapiens	COX4I1;KIF21A;PAPSS2;METAP1;PAPSS1				R-HSA-741449;R-HSA-174389;R-HSA-174392
R-HSA-1296346	Tandem pore domain potassium channels	3	13	0	0	8.956869229709247E-4	0.5525949606945149	0.9943979253241634	2	6	4.7244094488188977E-4	9606	Homo sapiens	TRMT112;WDR45B;ANAPC1				R-HSA-1299304;R-HSA-1296348
R-HSA-1237112	Methionine salvage pathway	6	24	1	4	0.0016535758577924762	0.555960952685206	0.9943979253241634	7	7	5.511811023622047E-4	9606	Homo sapiens	MTAP;GOT1;ADI1;APIP;MRI1;ENOPH1	Q13126;Q9BV20;Q9BV57;P17174;Q9UHY7;Q96GX9	MRI1	Q9BV20	R-HSA-1299507;R-HSA-1237140;R-HSA-1237096;R-HSA-1237160;R-HSA-1237129;R-HSA-1237102;R-HSA-1237119
R-HSA-450302	activated TAK1 mediates p38 MAPK activation	6	27	0	0	0.0018602728400165358	0.555960952685206	0.9943979253241634	4	5	3.937007874015748E-4	9606	Homo sapiens	UBE2N;TAB2;UBE2V1;TAB1;RPS27A;MAPK14;ACAT2				R-HSA-450257;R-HSA-450222;R-HSA-450333;R-HSA-450346
R-HSA-450408	AUF1 (hnRNP D0) binds and destabilizes mRNA	45	56	62	155	0.0038583436681824445	0.5572760686663175	0.9943979253241634	3	4	3.1496062992125983E-4	9606	Homo sapiens	PRORP;HSPB1;CTSV;PSMD8;PSMD9;PSMD6;PSMD7;PSMD5;PSMD2;PSMD3;PSMD1;PUS1;PDIA4;PSMA5;PSMA3;PSMA4;PSMA1;PSMA2;PSME3;UBE2V2;PSME1;PSME2;PABPC1;PSMD10;PSMD12;PSMD11;RPN2;PSMD14;PSMD13;RPN1;PSMA7;PSMB6;PSMB7;PSMB4;PSMB5;PSMB2;PSMB1;PSMF1;RPS27A;USP25;HSPA8;SORT1;YLPM1;STAG1;PSMC5;PSMC6;PSMC3;PSMC4;PSMC1;PSMC2;HSPA1B;EIF4G1	P0DMV8;P28066;P11940;Q06323;P51665;P35998;O00487;Q04637;A5LHX3;P62333;P62195;P20618;P25789;P25788;P40306;P62979;Q92530;P61289;Q13200;P25787;P25786;Q15008;O43242;Q9UL46;O75832;O00231;P62191;Q9UNM6;P28074;O00233;Q99460;O00232;P17980;P28072;P28070;Q99436;P11142;Q8TAA3;O14818;P48556;P49721;Q16401;P60900;P04792;P43686	DAXX;EIF4G1;CUL5;EIF4E;HBA2;DNAJC7;CALR;PSMD10;DNAJB6;PPP6R1;DNAJC13;HSPA2;PCBP1;MAP2K2;YWHAZ;FKBP4;ACTB;PAIP2;ILK;HSPA8;EIF3A;PABPC1;DFFA;FTH1;DPH2;EIF4A1;SF3A2;EIF4A2;BAG4;HSPA4;ATXN2;PAF1;TPT1;ST13;XRCC5;STUB1;HSPB1;ARMC1;BAG2;SF3A3;ATXN10;PABPN1;CUL4B;BAG5;ARRB1;IGBP1;WDR6;EFTUD2;PGM2;TAB1;BAG3;PAIP1;YWHAG;GSTO1;AGO1;BAG5;GRB2;TTC4;SNW1;RBM4;G3BP1;ASNS	Q04637;P0DMV8;P11940;P11142;P04792	R-HSA-450551;R-HSA-450580;R-HSA-450466
R-HSA-6811438	Intra-Golgi traffic	17	48	3	33	0.0033071517155849523	0.5668511497435447	0.9943979253241634	10	10	7.874015748031496E-4	9606	Homo sapiens	NSF;NAPA;ARF1;COG5;CUL2;COG3;GOSR1;COG2;THYN1;PNN;GOLGA5;LARP1;ASPH;HOOK2;MAN2A1;SSR1;STX5;YKT6;ARF5	O95721;Q16706;O43752;O95249;Q14746;Q9NRW7;Q9NR34;P54920;P84077;Q13190;Q96JB2;O15498;Q9UP83;Q8TBA6;Q92546;Q15771;P46459	NAPA;EBP;STX8	Q13190	R-HSA-8847638;R-HSA-8847637;R-HSA-8849748;R-HSA-8847875;R-HSA-8847635;R-HSA-8847887;R-HSA-8847883;R-HSA-6811433;R-HSA-8847880;R-HSA-8847544
R-HSA-70221	Glycogen breakdown (glycogenolysis)	7	26	1	6	0.0017913738459418493	0.5684966455971038	0.9943979253241634	12	15	0.0011811023622047244	9606	Homo sapiens	PYGB;RPL27A;RUVBL2;PGM2;ESYT2;PYGL;TKT;SIAE;CALM2;PGM2L1;PGM1;SF1	Q6PCE3;P06737;Q93100;P0DP23;P11217;Q96G03;P11216	LRP1	29108	R-HSA-71541;R-HSA-453346;R-HSA-71588;R-HSA-71590;R-HSA-453358;R-HSA-453342;R-HSA-70427;R-HSA-71515;R-HSA-453356;R-HSA-453338;R-HSA-453339;R-HSA-453337
R-HSA-212300	PRC2 methylates histones and DNA	10	44	0	2	0.0030315557392862065	0.571701167117213	0.9943979253241634	4	4	3.1496062992125983E-4	9606	Homo sapiens	H2AX;DNMT1;CHCHD3;RBBP4;H3C11;H3C12;H3C1;DNMT3B;H3C10;H4C2;H3C3;H4C1;H3C2;H4C4;PAK2;H4C3;H3C4;H4C6;H3C7;H3-3A;H4C5;H3C6;H3-3B;H4C8;SUZ12;RBM17;H3C8;H4C9;PTGES3;DNMT3A;H4-16;H4C15;H4C14;H4C13;H4C12;H4C11				R-HSA-212263;R-HSA-212222;R-HSA-212269;R-HSA-212252
R-HSA-5362517	Signaling by Retinoic Acid	18	72	2	11	0.004960727573377429	0.5753085346016331	0.9943979253241634	19	21	0.001653543307086614	9606	Homo sapiens	CPT1A;DAZAP1;SSR4;CRABP2;DDX1;CRABP1;PDHB;ADH5;CNDP2;MYO1D;ALDH1A3;CYP26A1;FABP5;RDH11;DLAT;RDH13;SUGT1;DLD;PDK1	Q15118;P08319;Q9BPW9;P29762;Q8TC12;O43174;P48443;P10515;P29373;O94788;O75452;P50416;P11177;Q01469;Q8NBN7;P47895;Q9H2A2;P09622	SLC9A3R1;FADS2;FLAD1	P29373;P29762	R-HSA-5634100;R-HSA-5634103;R-HSA-5622134;R-HSA-5622129;R-HSA-5362518;R-HSA-203946;R-HSA-5362522;R-HSA-5362525;R-HSA-5422942;R-HSA-5634104;R-HSA-5623643;R-HSA-5419165;R-HSA-5362721;R-HSA-5696101;R-HSA-5362564;R-HSA-200406;R-HSA-5334854;R-HSA-5334827;R-HSA-5633256
R-HSA-5628897	TP53 Regulates Metabolic Genes	40	125	26	70	0.008612374259335814	0.5806899292830965	0.9943979253241634	24	34	0.0026771653543307085	9606	Homo sapiens	YWHAE;GPI;SEC23A;PRKAA1;YWHAB;TACO1;COX4I1;PRKAG2;TXN;COX5B;COX7C;COX5A;GLS;PRDX2;PRDX5;YWHAQ;PRDX1;KPNA2;YWHAG;YWHAH;TIGAR;SURF1;NDUFA4;TXNRD1;GSR;COX6C;YWHAZ;LRPPRC;COX6B1;COX7A2L;SCO1;RRM2B;AGO1;BLVRB;CYCS;LAMTOR2;MT-CO2;LAMTOR1;CRK;LAMTOR5	Q9Y2Q5;Q7LG56;P09669;Q9UGJ0;Q9UKV8;P00390-2;Q9UL18;O00483;P10599;P14854;Q9NQ88;O75880;P13073;P61981;P42704;O94925;P00403;P27348;P63104;P62258;O14548;ENSG00000048392;P20674;Q04917;P06744;P10606;P32119;P31946;ENSG00000078237;Q6IAA8;Q15526;Q06830;O43504;P99999;P30044-2;P15954;Q9H9G7;Q9BSH4;Q13131;Q16881	YWHAQ;NUP62;IKBKB;ACTN1;MAPK14;RRM2B;SH2D2A;SLC9A3R2;YWHAB;YWHAZ;HK2;DBN1;PPP1CA;CAV1;YWHAG;COPS5;CASP3;DDB1;AIFM1;SLC9A3R1;SMARCB1;PRDX1;YWHAH;ORC4;PRDX2;SLC9A3R2	P60484;P49815;O43819;Q7LG56;P10599;Q92574;Q9NQ88;Q9NX09	R-HSA-5632887;R-HSA-2318752;R-HSA-71682;R-HSA-5632732;R-HSA-5632892;R-HSA-70475;R-HSA-5631903;R-HSA-5632766;R-HSA-163214;R-HSA-3341343;R-HSA-73646;R-HSA-70609;R-HSA-5628901;R-HSA-5631941;R-HSA-198609;R-HSA-2321904;R-HSA-380979;R-HSA-5628899;R-HSA-5632738;R-HSA-5632386;R-HSA-5631885;R-HSA-165179;R-HSA-380927;R-HSA-5628905
R-HSA-76071	RNA Polymerase III Transcription Initiation From Type 3 Promoter	11	28	3	23	0.0019291718340912222	0.5815208999664331	0.9943979253241634	4	4	3.1496062992125983E-4	9606	Homo sapiens	OSBPL9;SMARCC1;TXLNA;POLR3A;POLR3C;POLR3D;POLR3E;POLR1C;DNAJB11;POLR2E;POLR1E;SEC23B;POLR2L	P05423;O14802;O15160;P14859;O75575;P19388;Q9NVU0;Q9H1D9;Q92966;Q9BUI4;P62875	EXOSC1;YJU2;TAB2	P52747	R-HSA-83793;R-HSA-112152;R-HSA-83803;R-HSA-83791
R-HSA-5610787	Hedgehog 'off' state	62	124	27	174	0.008543475265261127	0.5890693630676423	0.9943979253241634	27	32	0.0025196850393700786	9606	Homo sapiens	GSK3B;TCF25;PRORP;BRK1;CTSV;MRC2;PSMD8;PSMD9;TUBA1C;TUBB6;PSMD6;PSMD7;TUBA1A;PSMD5;SNRNP70;PSMD2;PSMD3;PSMD1;SKP1;RFC5;TUBB;PUS1;TUBA4A;PDIA4;PSMA5;TUBB2B;PSMA3;TUBB2A;PSMA4;PSMA1;PRKAR1A;PSMA2;PSME3;UBE2V2;PSME1;PSME2;PSMD10;NUMBL;PSMD12;PSMD11;RPN2;PSMD14;PSMD13;RPN1;PSMA7;TBRG4;PSMB6;PSMB7;PSMB4;PSMB5;PSMB2;PRKAR2B;PRKAR2A;PSMB1;CTNNA1;PSMF1;RPS27A;IVNS1ABP;USP25;SORT1;CSNK1A1;YLPM1;TUBB4B;PSM…	P51665;P13861;P48729;A5LHX3;P62195;Q9BVA1;P63208;Q92530;Q13200;O43242;Q13885;O00231;O00233;O00232;P10644;P31321;P31323;Q99436;Q9BUF5;Q8TAA3;P48556;P49721;Q16401;P49841;P60900;P28066;P68363;Q06323;P35998;O00487;Q9ULD6;P62333;P20618;P25789;P25788;P40306;P62979;P61289;P25787;P49757;P25786;Q9BQE3;Q15008;Q9UL46;O75832;Q8NEZ3;Q13509;P62191;Q9UNM6;P28074;Q99460;P17980;P28072;P68371;P28070;P17612;O14818;…	MALT1;PRKAR2B;PIN1;CRBN;BICD1;FXR1;HMGB2;CLASP2;EPB41L3;SNX9;SPART;GSKIP;RIPK1;PRKAR2A;PRKAR1A;PPP1R2;COMT;PRKAR1A;APP;HMGB1;PCM1;CDC37;DCAF7;PRKAR2A;TLE5;CCNB1;GYS1	Q8N6U8;Q13635;P08151;Q2M1P5;P48729;Q96J02;P49757;P49841;17489;Q9UMX1	R-HSA-5610717;R-HSA-5612510;R-HSA-5610718;R-HSA-5610757;R-HSA-5617412;R-HSA-5610758;R-HSA-5610754;R-HSA-5610767;R-HSA-5610766;R-HSA-5610760;R-HSA-5610763;R-HSA-5610741;R-HSA-5610742;R-HSA-5610737;R-HSA-5610749;R-HSA-5610745;R-HSA-5610746;R-HSA-5610725;R-HSA-5610727;R-HSA-5610726;R-HSA-5610720;R-HSA-5610723;R-HSA-5610722;R-HSA-5610733;R-HSA-5610732;R-HSA-5610735;R-HSA-5610730
R-HSA-3359475	Defective MMAA causes methylmalonic aciduria type cblA	1	3	1	1	2.0669698222405952E-4	0.5895050988685775	0.9943979253241634	1	1	7.874015748031496E-5	9606	Homo sapiens	MMUT	P22033	MMUT	18408	R-HSA-3322135
R-HSA-3656248	Defective HEXB causes GM2G2	1	4	0	0	2.7559597629874606E-4	0.5895050988685775	0.9943979253241634	3	3	2.3622047244094488E-4	9606	Homo sapiens	HEXB				R-HSA-9035983;R-HSA-9035982;R-HSA-3662344
R-HSA-2206308	MPS IV - Morquio syndrome B	1	4	0	0	2.7559597629874606E-4	0.5895050988685775	0.9943979253241634	2	2	1.5748031496062991E-4	9606	Homo sapiens	GLB1				R-HSA-9036061;R-HSA-2265534
R-HSA-3560796	Defective PAPSS2 causes SEMD-PA	1	4	0	0	2.7559597629874606E-4	0.5895050988685775	0.9943979253241634	2	2	1.5748031496062991E-4	9606	Homo sapiens	KIF21A;PAPSS2;METAP1				R-HSA-3560785;R-HSA-3560794
R-HSA-8951911	RUNX3 regulates RUNX1-mediated transcription	1	4	0	0	2.7559597629874606E-4	0.5895050988685775	0.9943979253241634	2	2	1.5748031496062991E-4	9606	Homo sapiens	NDUFB1				R-HSA-8951926;R-HSA-8951910
R-HSA-3814836	Glycogen storage disease type XV (GYG1)	1	4	0	0	2.7559597629874606E-4	0.5895050988685775	0.9943979253241634	1	1	7.874015748031496E-5	9606	Homo sapiens	GYS1				R-HSA-3814838
R-HSA-5619049	Defective SLC40A1 causes hemochromatosis 4 (HFE4) (macrophages)	1	4	0	0	2.7559597629874606E-4	0.5895050988685775	0.9943979253241634	1	1	7.874015748031496E-5	9606	Homo sapiens	NHLRC2				R-HSA-5655733
R-HSA-3656535	TGFBR1 LBD Mutants in Cancer	1	4	0	0	2.7559597629874606E-4	0.5895050988685775	0.9943979253241634	1	1	7.874015748031496E-5	9606	Homo sapiens	FKBP1A				R-HSA-3656382
R-HSA-5683329	Defective ABCD4 causes methylmalonic aciduria and homocystinuria, cblj type (MAHCJ)	1	4	0	0	2.7559597629874606E-4	0.5895050988685775	0.9943979253241634	1	1	7.874015748031496E-5	9606	Homo sapiens	ABCD3				R-HSA-5683325
R-HSA-3828062	Glycogen storage disease type 0 (muscle GYS1)	1	4	0	0	2.7559597629874606E-4	0.5895050988685775	0.9943979253241634	1	1	7.874015748031496E-5	9606	Homo sapiens	GYS1				R-HSA-3828061
R-HSA-5578997	Defective AHCY causes Hypermethioninemia with S-adenosylhomocysteine hydrolase deficiency (HMAHCHD)	1	4	0	0	2.7559597629874606E-4	0.5895050988685775	0.9943979253241634	1	1	7.874015748031496E-5	9606	Homo sapiens	AHCY				R-HSA-5579084
R-HSA-3359478	Defective MUT causes methylmalonic aciduria mut type	1	4	0	0	2.7559597629874606E-4	0.5895050988685775	0.9943979253241634	1	1	7.874015748031496E-5	9606	Homo sapiens	MMUT				R-HSA-3322971
R-HSA-9649913	RAS GTPase cycle mutants	1	4	0	0	2.7559597629874606E-4	0.5895050988685775	0.9943979253241634	1	1	7.874015748031496E-5	9606	Homo sapiens	NRAS				R-HSA-9651280
R-HSA-5083627	Defective LARGE causes MDDGA6 and MDDGB6	1	4	0	0	2.7559597629874606E-4	0.5895050988685775	0.9943979253241634	1	1	7.874015748031496E-5	9606	Homo sapiens	SSBP1				R-HSA-6785668
R-HSA-1299503	TWIK related potassium channel (TREK)	1	4	0	0	2.7559597629874606E-4	0.5895050988685775	0.9943979253241634	1	1	7.874015748031496E-5	9606	Homo sapiens	TRMT112				R-HSA-1296348
R-HSA-5682294	Defective ABCA12 causes autosomal recessive congenital ichthyosis type 4B	1	4	0	0	2.7559597629874606E-4	0.5895050988685775	0.9943979253241634	1	1	7.874015748031496E-5	9606	Homo sapiens	3				R-HSA-5682311
R-HSA-3878781	Glycogen storage disease type IV (GBE1)	1	4	0	0	2.7559597629874606E-4	0.5895050988685775	0.9943979253241634	1	1	7.874015748031496E-5	9606	Homo sapiens	GBE1				R-HSA-3878762
R-HSA-9035968	Defective GGT1 causes Glutathionuria (GLUTH)	1	4	0	0	2.7559597629874606E-4	0.5895050988685775	0.9943979253241634	1	1	7.874015748031496E-5	9606	Homo sapiens	SNRPD3				R-HSA-5602984
R-HSA-5655799	Defective SLC40A1 causes hemochromatosis 4 (HFE4) (duodenum)	1	4	0	0	2.7559597629874606E-4	0.5895050988685775	0.9943979253241634	1	1	7.874015748031496E-5	9606	Homo sapiens	NHLRC2				R-HSA-5655760
R-HSA-5545483	Defective Mismatch Repair Associated With MLH1	0	2	1	3	1.3779798814937303E-4	0.5895050988685775	0.9943979253241634	1	1	7.874015748031496E-5	9606	Homo sapiens			FSCN1	P54278	R-HSA-5545484
R-HSA-1660510	PIPs transport between Golgi and plasma membranes	0	1	1	3	6.889899407468652E-5	0.5895050988685775	0.9943979253241634	1	1	7.874015748031496E-5	9606	Homo sapiens			GOLPH3	17526	R-HSA-1675815
R-HSA-5689880	Ub-specific processing proteases	80	206	29	176	0.014193192779385421	0.5897931527652334	0.9943979253241634	40	40	0.0031496062992125984	9606	Homo sapiens	PRORP;CCDC47;ARRB1;CTSV;TOMM20;IPO5;PSMD8;PSMD9;PSMD6;PSMD7;TMEM43;PSMD5;PSMD2;RUVBL1;PSMD3;UFD1;PSMD1;CCN1;TOMM70;PARP1;USP5;PUS1;VRK1;PDIA4;PSMA5;CCNA2;PSMA3;PSMA4;PSMA1;POLR1A;HGS;PSMA2;PSME3;PTRH2;VDAC3;UBE2V2;PSME1;VDAC2;PSME2;VDAC1;EIF1B;ALDH7A1;OTUB1;PSMD10;USP14;PSMD12;USP15;ISYNA1;PSMD11;RPN2;PSMD14;PSMD13;USP11;RPN1;MAT2B;ACACA;USP19;PSMA7;ZMPSTE24;SNX3;PSMB6;PSMB7;PSMB4;PSMB5;MAT2A;PSM…	P54578;P51784;Q9HAW4;Q9Y265;P51665;A5LHX3;P62195;Q9UK80;Q92890;Q9Y3E5;O94826;P78396;Q92530;P45974;Q13200;Q15388;Q13485;O43242;P06746;Q86UV5;Q9Y277;O00231;O00233;O00232;Q99436;P20248;Q8TAA3;P48556;P49721;Q16401;O60493;P60900;Q9UHP3;P49407;Q9HAU4;Q15750;Q12962;Q9NZL9;P28066;O94966;P45880;O75886;P13569;Q5XPI4;Q06323;P35998;O00487;P62333;Q9Y4E8;P20618;P25789;P25788;P40306;P62979;P61289;O14964;P25787;…	EXOSC8;S100A10;ACTN1;SMC1A;SHC1;PSMC1;HOOK2;PPP3CA;TUBA1A;MAVS;EXOC5;RIPK1;SMAD4;TRIM33;MRPL28;PRKRA;UCHL5;ZC3HAV1;TRIP6;GRB7;SMC3;TRIM25;ZC3HAV1;LMNB2;TLE5;LZTS2;RABEP1;UBE2I;KRT15	P54578;Q9NQC7;Q13107;O95786;Q92995;Q13485;Q93008;O75604	R-HSA-5696534;R-HSA-870479;R-HSA-5690196;R-HSA-6781797;R-HSA-6782628;R-HSA-6782820;R-HSA-5696914;R-HSA-6781922;R-HSA-936390;R-HSA-5689950;R-HSA-5696605;R-HSA-5696600;R-HSA-6781814;R-HSA-5689539;R-HSA-5696960;R-HSA-8869456;R-HSA-5696968;R-HSA-3640872;R-HSA-5689972;R-HSA-5696564;R-HSA-6781764;R-HSA-5689973;R-HSA-5696947;R-HSA-5696627;R-HSA-5696945;R-HSA-5697009;R-HSA-870437;R-HSA-5696958;R-HSA-6781…
R-HSA-5666185	RHO GTPases Activate Rhotekin and Rhophilins	6	10	6	19	6.88989940746865E-4	0.5909794513273645	0.9943979253241634	6	6	4.7244094488188977E-4	9606	Homo sapiens	CHID1;GPT2;TAX1BP3;RHPN2;RHOC;TRMT1L;RHOA;RHOB	Q8IUC4;Q9BST9;O14907;P08134;P62745;P61586	PSMB1;RHOA;MPP5;MPP6;RHOA;MAK16	Q9BST9;Q9HAP6	R-HSA-5666197;R-HSA-5666178;R-HSA-5667008;R-HSA-5667052;R-HSA-5667037;R-HSA-5666216
R-HSA-977347	Serine biosynthesis	6	25	0	3	0.0017224748518671628	0.5909794513273645	0.9943979253241634	7	7	5.511811023622047E-4	9606	Homo sapiens	NUDT21;PSAT1;SACM1L;GNAQ;PHGDH;PSPH;IDH3A				R-HSA-9034539;R-HSA-977324;R-HSA-9014766;R-HSA-977348;R-HSA-977333;R-HSA-8932980;R-HSA-9014741
R-HSA-75064	mRNA Editing: A to I Conversion	2	4	1	5	2.7559597629874606E-4	0.59491528431628	0.9943979253241634	6	6	4.7244094488188977E-4	9606	Homo sapiens	BCKDHB;ADAR	P78563;P55265	PIN1	P78563	R-HSA-75090;R-HSA-111237;R-HSA-111238;R-HSA-77613;R-HSA-77615;R-HSA-77614
R-HSA-193670	p75NTR negatively regulates cell cycle via SC1	2	6	1	3	4.1339396444811904E-4	0.59491528431628	0.9943979253241634	3	3	2.3622047244094488E-4	9606	Homo sapiens	HDAC2;HDAC1;METAP1	Q92769;Q13547	CTNNBL1	Q9UKN5	R-HSA-205056;R-HSA-193643;R-HSA-193661
R-HSA-9645135	STAT5 Activation	2	9	0	0	6.200909466721786E-4	0.59491528431628	0.9943979253241634	3	3	2.3622047244094488E-4	9606	Homo sapiens	CAMK2D;GRB2;PTPN11				R-HSA-9645137;R-HSA-9645126;R-HSA-9645134
R-HSA-113507	E2F-enabled inhibition of pre-replication complex formation	2	9	0	0	6.200909466721786E-4	0.59491528431628	0.9943979253241634	1	1	7.874015748031496E-5	9606	Homo sapiens	ORC4;CCNB1				R-HSA-113638
R-HSA-6802953	RAS signaling downstream of NF1 loss-of-function variants	2	9	0	0	6.200909466721786E-4	0.59491528431628	0.9943979253241634	1	1	7.874015748031496E-5	9606	Homo sapiens	VASP;PSMD8;NRAS				R-HSA-6802837
R-HSA-3595172	Defective CHST3 causes SEDCJD	2	9	0	0	6.200909466721786E-4	0.59491528431628	0.9943979253241634	1	1	7.874015748031496E-5	9606	Homo sapiens	PSAP;BGN				R-HSA-3595175
R-HSA-445095	Interaction between L1 and Ankyrins	7	33	0	0	0.0022736668044646548	0.6004857249932836	0.9943979253241634	4	4	3.1496062992125983E-4	9606	Homo sapiens	GRPEL1;TACO1;POTEF;CLPTM1L;L1CAM;SPTAN1;SPTBN1;ACTB;ACTG1				R-HSA-445076;R-HSA-374675;R-HSA-392751;R-HSA-373739
R-HSA-162592	Integration of provirus	7	15	6	20	0.0010334849111202976	0.6004857249932836	0.9943979253241634	12	14	0.0011023622047244095	9606	Homo sapiens	XRCC6;XRCC5;HMGA1;PSIP1;BANF1;PPIA;KPNA1;EIF2A	P13010;P12956;P62937;P52294;P17096;O75531;O75475	CRK;AIFM1;EMD;BANF1;DNM1L;GRB2	O75531;P62937	R-HSA-175250;R-HSA-164514;R-HSA-8951690;R-HSA-175174;R-HSA-175108;R-HSA-164522;R-HSA-175258;R-HSA-173115;R-HSA-175177;R-HSA-162590;R-HSA-164845;R-HSA-175117
R-HSA-416550	Sema4D mediated inhibition of cell attachment and migration	3	14	0	0	9.645859170456111E-4	0.6023867329248943	0.9943979253241634	4	6	4.7244094488188977E-4	9606	Homo sapiens	CHID1;RRAS;CIRBP;RHOA				R-HSA-400677;R-HSA-416562;R-HSA-416546;R-HSA-416559
R-HSA-72731	Recycling of eIF2:GDP	8	10	8	30	6.88989940746865E-4	0.6091094435485245	0.9943979253241634	2	2	1.5748031496062991E-4	9606	Homo sapiens	EIF2B5;EIF2B4;EIF2B3;EIF2S3;EIF2B2;XRN2;EIF2S2;EIF2B1;EIF2S1;EIF2A	P49770;Q9NR50;Q9UI10;P20042;P05198;P41091;Q13144;Q14232	RAB8A;CSE1L;RAB5B;RAN;CDC42;RAB5A;RAB1A;PAK1	17552;15996	R-HSA-72722;R-HSA-72670
R-HSA-629594	Highly calcium permeable postsynaptic nicotinic acetylcholine receptors	4	13	1	6	8.956869229709247E-4	0.6100389646941669	0.9943979253241634	2	2	1.5748031496062991E-4	9606	Homo sapiens	PCM1;GJA1;NDRG3;RPLP1	Q05901;P02708;Q15825;P43681	LRP1	29108	R-HSA-629595;R-HSA-629596
R-HSA-8948700	Competing endogenous RNAs (ceRNAs) regulate PTEN translation	4	19	0	0	0.0013090808874190436	0.6100389646941669	0.9943979253241634	11	11	8.661417322834646E-4	9606	Homo sapiens	VAPA;AGO1;BLVRB				R-HSA-8948536;R-HSA-8948602;R-HSA-8948651;R-HSA-8948524;R-HSA-8948621;R-HSA-8948623;R-HSA-8948641;R-HSA-8948594;R-HSA-8948612;R-HSA-8948582;R-HSA-8948583
R-HSA-8876198	RAB GEFs exchange GTP for GDP on RABs	31	94	11	54	0.006476505443020532	0.6128645240980477	0.9943979253241634	20	21	0.001653543307086614	9606	Homo sapiens	YWHAE;COPB2;RAB1A;RAB5B;FH;GDI1;RAB1B;GDI2;ABHD12;RAB21;TRMT112;NAE1;RAB6A;SBF2;RAB8A;CHID1;NQO1;RPS6;TRAPPC8;RHOA;MLLT11;RAB10;EHD1;EIF2S3;RAB31;RAB14;FUBP3;HOOK2;RAB13;RAB18;NDUFAF2;RAB3GAP2;RAB5A;CRK;RAB7A	P50395;Q5VZ89;Q9H2M9;Q13636;O43617;P51149;P61020;Q7Z392;Q86WG5;P20339;Q9H0U4;P61006;P61026;Q15042;P62258;P61106;Q8IUR0;O95248;Q9UL25;Q9NP72;Q7L1V2;P51153;Q9ULE3;Q86VX9;Q9Y2L5;Q96AH8;P31150;P20340;Q6IQ22;P62820;Q92546	GABARAP;RAB8A;MAP1LC3B;CSE1L;PRKAA1;RAB5B;RAN;CDC42;RAB5A;RAB1A;PAK1	17552;O75385;15996	R-HSA-8876615;R-HSA-8876454;R-HSA-8876837;R-HSA-8877475;R-HSA-8933452;R-HSA-8876193;R-HSA-8877760;R-HSA-8877998;R-HSA-8877612;R-HSA-8877451;R-HSA-8876616;R-HSA-8875318;R-HSA-8877813;R-HSA-8876191;R-HSA-8877311;R-HSA-8876446;R-HSA-8876190;R-HSA-8876188;R-HSA-8877308;R-HSA-8875320
R-HSA-5607763	CLEC7A (Dectin-1) induces NFAT activation	5	18	1	6	0.0012401818933443572	0.61743820087147	0.9943979253241634	6	6	4.7244094488188977E-4	9606	Homo sapiens	TUBA1C;PPP3CA;AHCYL1;PPP6R3;ITPR1;ESYT2;CALM2;SPTBN1	Q14643;Q08209;P0DP23;O43865;Q14573	LRP1	29108	R-HSA-169683;R-HSA-2730872;R-HSA-74448;R-HSA-169680;R-HSA-2730849;R-HSA-2730867
R-HSA-77346	Beta oxidation of decanoyl-CoA to octanoyl-CoA-CoA	5	21	1	3	0.0014468788755684168	0.61743820087147	0.9943979253241634	5	5	3.937007874015748E-4	9606	Homo sapiens	HADHB;HADHA;ECHS1;SRSF4;HADH	Q16836;P40939;Q9BV79;P30084;P55084	KDM1A	16238	R-HSA-77345;R-HSA-77344;R-HSA-8952873;R-HSA-77340;R-HSA-77342
R-HSA-2243919	Crosslinking of collagen fibrils	5	24	0	0	0.0016535758577924762	0.61743820087147	0.9943979253241634	4	13	0.0010236220472440946	9606	Homo sapiens	COL4A2;COL4A1;PXDN;LOXL2				R-HSA-2559639;R-HSA-2022141;R-HSA-2395340;R-HSA-2002466
R-HSA-2995383	Initiation of Nuclear Envelope (NE) Reformation	16	27	21	50	0.0018602728400165358	0.6212019732150986	0.9943979253241634	7	7	5.511811023622047E-4	9606	Homo sapiens	NDRG3;UHRF1;VRK1;PPP2R2A;LEMD3;LEMD2;LMNB1;PPP2CA;CCNB1;PPP2R1A;LMNA;TOM1;BANF1;LBR;EMD;KPNB1;TMPO	Q14974;Q9Y2U8;O75531;P42167-1;Q14739;P30153;P14635;O95067;P50402;Q8NC56;Q99986;P67775;P20700;P63151;P02545-1;P02545-2	KPNA3;PPP2R1A;PPP1CC;H3C3;KPNA1;RANBP2;H3C7;H3C11;KPNA6;H3C1;CD81;SMN1;H3C4;CBX5;KPNA4;H3C2;LMNA;CDH1;H3C8;H3C6;YWHAG;PPP2CB;KPNA2;RAN;H3C12;PPP1CB;H3C10;CBX3;TGOLN2;NUP153	Q8IXJ6;Q14974;Q86XL3;Q14739	R-HSA-2995389;R-HSA-2995388;R-HSA-9624800;R-HSA-9667952;R-HSA-9624798;R-HSA-2995376;R-HSA-9667965
R-HSA-75035	Chk1/Chk2(Cds1) mediated inactivation of Cyclin B:Cdk1 complex	10	15	14	41	0.0010334849111202976	0.6244218177818537	0.9943979253241634	5	5	3.937007874015748E-4	9606	Homo sapiens	YWHAE;FEN1;YWHAB;YWHAZ;GGA1;WEE1;CCNB1;YWHAQ;STT3A;KPNA2;CRK;YWHAG;YWHAH	P31946;P61981;P30291;P30307;P14635;P27348;P63104;P62258;O14757;Q04917	YWHAG;KPNA2;GINS2;PLK1;AATF;HSP90AB1;PPP2R5D;VCP;YWHAB;XRCC1;YWHAZ;YWHAH;PPP2R5E;RNF20	O14757;P30291;P30307;O96017	R-HSA-75809;R-HSA-170070;R-HSA-75028;R-HSA-75016;R-HSA-9029987
R-HSA-3000480	Scavenging by Class A Receptors	10	48	0	0	0.0033071517155849523	0.6244218177818537	0.9943979253241634	6	10	7.874015748031496E-4	9606	Homo sapiens	COL4A2;COL4A1;FTH1;CASP3;RPLP0;APOE;CALR;PGM1;HSP90B1;FTL				R-HSA-3221843;R-HSA-2173778;R-HSA-2187266;R-HSA-2507854;R-HSA-2203480;R-HSA-2299677
R-HSA-73863	RNA Polymerase I Transcription Termination	11	33	5	21	0.0022736668044646548	0.6313358156306964	0.9943979253241634	3	4	3.1496062992125983E-4	9606	Homo sapiens	OSBPL9;TFRC;CAVIN1;RPA1;WDR61;TM9SF3;RAB14;POLR1A;POLR1C;POLR2E;UBTF;POLR1E;LLPH;CALR;POLR2L	O15160;Q92759;Q9GZS1;O95602;P50613;P17480;P32780;P19388;Q9H9Y6;Q6NZI2;P62875	CAV1;CAVIN1;DNTTIP2;CAVIN3;CDC37	Q6NZI2	R-HSA-74993;R-HSA-74992;R-HSA-74994
R-HSA-156590	Glutathione conjugation	15	67	0	5	0.004616232603003996	0.6351683505812777	0.9943979253241634	9	14	0.0011023622047244095	9606	Homo sapiens	FECH;GSTO1;GSTP1;MGST3;GSS;MGST1;APIP;AKR1A1;DNTTIP2;CHD4;CNDP2;GGCT;GYS1;GCLC;NASP;ESD;SNRPD3;GCLM				R-HSA-1247922;R-HSA-176054;R-HSA-1247910;R-HSA-8943279;R-HSA-174394;R-HSA-176059;R-HSA-5693724;R-HSA-174367;R-HSA-5692232
R-HSA-72306	tRNA processing	54	182	18	75	0.012539616921592944	0.6398813608272778	0.9943979253241634	31	54	0.004251968503937008	9606	Homo sapiens	NUP107;TP53RK;PRORP;RTCB;TRMT112;NUP62;OSTF1;PDIA3;NDC1;NUP210;NUP133;ELAC2;PUS1;NSUN2;TRNT1;PUS7;NUP93;QTRT1;QTRT2;POR;NUP50;UQCRC1;NUP54;MT-CO2;DOCK1;NUP205;USP15;SEH1L;DDX1;CSTF2;AAAS;HSD17B10;NUP160;NUP85;TPR;GAR1;TYW1;NUP88;NUP43;RAE1;RTRAF;RANBP2;TRMT10C;NUP155;CPSF1;TPRKB;NUP153;TRMT1;MT-ATP8;XPOT;TRMT6;NUP35;FAM98B;RAN;NUP37	O43592;Q7L0Y3;P78345;Q9Y224;Q9BXR0;Q9Y3I0;Q96PZ0;Q9NV66;Q99567;P33240;Q92499;Q9BW27;Q96EE3-1;Q9NRG9;Q96EE3-2;Q8WUM0;Q96HA1;Q10570;Q08J23;O75694;O15091;P37198;Q96Q11;P12270;Q52LJ0;Q99714;Q9Y606-2;Q9NXH9;O75648;Q8TEM1;Q9BTX1;P57740;Q12769;P78406;Q9BQ52;Q96S44;Q9Y3C4;Q8NFH3;Q8NFH4;Q8NFH5;Q9Y606-1;P49792;P49790;P62826;ENST00000361739;Q8N1F7;Q9H974;Q9UJA5;Q9BUL9;Q92621;Q7Z3B4;Q9UI30;Q9UKX7;ENST0000036…	RCN1;CSE1L;SDCBP;RAN;COPS5;CDC42;RAB5A;PPP1R18;PAK1;NUDT1;DPPA4;MESD;TRA2A;PFKL;RAB5B;RAB1A;POLDIP3;ACTN4	Q9NWX6;Q969Y2;O43592;Q53H54;O60294;15996	R-HSA-6786854;R-HSA-6782434;R-HSA-6782881;R-HSA-6782895;R-HSA-6787566;R-HSA-6784494;R-HSA-6782893;R-HSA-6782381;R-HSA-6782443;R-HSA-6782890;R-HSA-6787447;R-HSA-6782388;R-HSA-6783473;R-HSA-6783483;R-HSA-6785722;R-HSA-6787591;R-HSA-6785478;R-HSA-6786501;R-HSA-6783492;R-HSA-5696816;R-HSA-6785409;R-HSA-6786881;R-HSA-6787403;R-HSA-6787594;R-HSA-6786583;R-HSA-5696807;R-HSA-6782416;R-HSA-5696815;R-HSA-6…
R-HSA-2565942	Regulation of PLK1 Activity at G2/M Transition	42	92	36	112	0.006338707454871159	0.6434849101086227	0.9943979253241634	12	12	9.448818897637795E-4	9606	Homo sapiens	YWHAE;USP14;SEH1L;DCTN2;MRPS14;SSNA1;USP19;AURKA;PPP1CB;NXF1;PCM1;CCNB1;ACTR1A;TUBA1A;HAUS8;PRKAR2B;SNRNP70;PPP2R1A;RAD21;DBT;IGF2BP3;RPS27A;RAB8A;YWHAG;SKP1;IVNS1ABP;EIF5B;DYNC1H1;TUBB;PLK1;SGTA;CEP131;TBCD;ARID3A;TUBB4B;TUBG1;DYNLL1;TUBA4A;CTTNBP2NL;TM9SF2;DRG1;MAPRE1;CRK;PAFAH1B1	Q14204;Q14008;Q9UPN4;P14635;P61163;P63167;Q6PGQ7;Q9H6D7;Q8TEP8;P61981;P61006;P63208;P43034;P62979;P62258;Q13561;O14965;P07437;Q96CS2;A8K8P3;P49674;P53350;Q9BT25;Q9NVX0;Q86XR8;P30153;O43303;O43805;O95067;P68371;Q8NHV4;P31323;Q9NXR1;P17612;P62140;P68366;Q99871;Q15154;P23258;P04350;Q15691;Q71U36	SNX6;MCM7;USP15;PIN1;SMC1A;MPP1;AURKA;IVNS1ABP;RAB10;PLK1;HSPA1B;HDAC2;BIRC6;TBK1;SQSTM1;GTF3C4;NEK9;FADD;TP53BP1;RBM12;CDC23;RACGAP1;MCM4;RAB8A;MCM6;RAB8A;RAD23B;TP53BP1;SDCBP;EIF4B;SLMAP;NAF1;MCM2;SF3B3;DCAF7;MCM2;MYO6;SAP130	Q96IF1;P53350;Q6PGQ7;Q96CV9	R-HSA-3000319;R-HSA-3000335;R-HSA-3002798;R-HSA-4086410;R-HSA-2562594;R-HSA-3002811;R-HSA-2562526;R-HSA-2574845;R-HSA-3000327;R-HSA-3000310;R-HSA-3000339;R-HSA-2574840
R-HSA-8948216	Collagen chain trimerization	9	44	0	0	0.0030315557392862065	0.6436630732028121	0.9943979253241634	7	28	0.002204724409448819	9606	Homo sapiens	MRS2;EEF1G;COL4A2;COL4A1;CASP3;COL6A1;COL12A1;COL6A3				R-HSA-8944232;R-HSA-8944265;R-HSA-8944266;R-HSA-8944240;R-HSA-8944227;R-HSA-8944262;R-HSA-8944247
R-HSA-71403	Citric acid cycle (TCA cycle)	17	50	8	34	0.0034449497037343257	0.6472262723051428	0.9943979253241634	15	17	0.0013385826771653542	9606	Homo sapiens	FH;FAHD1;IDH3G;MDH2;IDH1;IDH2;DLST;SRI;NOC3L;SDHB;CNDP2;NNT;OGDH;IDH3B;SUCLG2;ACO1;SUCLG1;ACO2;DLD;TRIM33;IDH3A	P07954;Q13423;P51553;P36957;P53597;P40926;P50213;O43837;Q96I99;Q9P2R7;P21912;Q02218;Q99798;P23368;P09622;P48735;Q6P587	RAB8A;CSE1L;RAB5B;RAN;CDC42;RAB5A;RAB1A;PAK1	17552;15996	R-HSA-70979;R-HSA-9012268;R-HSA-71783;R-HSA-70982;R-HSA-71401;R-HSA-450984;R-HSA-70994;R-HSA-70997;R-HSA-70967;R-HSA-450975;R-HSA-9012016;R-HSA-70971;R-HSA-450971;R-HSA-71775;R-HSA-451033
R-HSA-5218900	CASP8 activity is inhibited	3	14	0	3	9.645859170456111E-4	0.6483716913565918	0.9943979253241634	2	3	2.3622047244094488E-4	9606	Homo sapiens	HBZ;RIPK1;VRK1;FADD				R-HSA-3465429;R-HSA-5675456
R-HSA-8951671	RUNX3 regulates YAP1-mediated transcription	4	9	2	11	6.200909466721786E-4	0.6495803976894217	0.9943979253241634	3	3	2.3622047244094488E-4	9606	Homo sapiens	TEAD4;CCN2	ENSG00000118523;P29279;Q15561;P28347	BRD2;EP300	Q13761	R-HSA-8951676;R-HSA-8951695;R-HSA-1989766
R-HSA-8875656	MET receptor recycling	4	11	6	10	7.578889348215516E-4	0.6495803976894217	0.9943979253241634	2	2	1.5748031496062991E-4	9606	Homo sapiens	YWHAE;GM2A;GRB2;ASL;CRK;CRKL	P14210;P46109;P62993-1;P46108	PACS1;GGA1;TGOLN2;ARF1;RABEP1;IGF2R	Q9NZ52	R-HSA-8875661;R-HSA-8875659
R-HSA-428359	Insulin-like Growth Factor-2 mRNA Binding Proteins (IGF2BPs/IMPs/VICKZs) bind RNA	4	13	4	7	8.956869229709247E-4	0.6495803976894217	0.9943979253241634	3	3	2.3622047244094488E-4	9606	Homo sapiens	IMP3;IGF2BP1;IGF2BP3;IGF2BP2;ACTB	O00425;Q9NZI8;ENST00000331789;Q9Y6M1	STAU1;HNRNPU;YBX1;PCBP1	O00425;Q9NZI8;Q9Y6M1	R-HSA-428293;R-HSA-428287;R-HSA-428296
R-HSA-2025928	Calcineurin activates NFAT	4	14	1	6	9.645859170456111E-4	0.6495803976894217	0.9943979253241634	2	2	1.5748031496062991E-4	9606	Homo sapiens	FKBP1A;TUBA1C;PPP3CA;ESYT2;CALM2;PPIA	Q08209;P0DP23;P62937;P62942	LRP1	29108	R-HSA-2025882;R-HSA-2025890
R-HSA-163754	Insulin effects increased synthesis of Xylulose-5-Phosphate	2	10	0	0	6.88989940746865E-4	0.6517374999562064	0.9943979253241634	3	3	2.3622047244094488E-4	9606	Homo sapiens	APMAP;TALDO1;TKT				R-HSA-163751;R-HSA-163764;R-HSA-163741
R-HSA-426117	Cation-coupled Chloride cotransporters	2	10	0	0	6.88989940746865E-4	0.6517374999562064	0.9943979253241634	2	3	2.3622047244094488E-4	9606	Homo sapiens	RPL3;PUS1				R-HSA-426086;R-HSA-426155
R-HSA-5660489	MTF1 activates gene expression	2	6	0	4	4.1339396444811904E-4	0.6517374999562064	0.9943979253241634	2	4	3.1496062992125983E-4	9606	Homo sapiens	CSRP1				R-HSA-5660503;R-HSA-5660514
R-HSA-8941856	RUNX3 regulates NOTCH signaling	5	16	3	11	0.0011023839051949843	0.65257456762706	0.9943979253241634	6	7	5.511811023622047E-4	9606	Homo sapiens	SNW1;PHF5A;GALNT1;EP300;RTN4	Q09472;Q92793;Q92585;Q13573;Q13495	SIRT1;BRD2;EP300	Q14469;Q13761	R-HSA-1980047;R-HSA-8878243;R-HSA-8878193;R-HSA-4396347;R-HSA-8878237;R-HSA-8878220
R-HSA-5620912	Anchoring of the basal body to the plasma membrane	39	99	25	106	0.006821000413393965	0.6545484456133639	0.9943979253241634	9	9	7.086614173228347E-4	9606	Homo sapiens	YWHAE;USP14;DAZAP1;SEH1L;DCTN2;MRPS14;SSNA1;USP19;WDR44;NXF1;PCM1;ACTR1A;TUBA1A;HAUS8;PRKAR2B;SNRNP70;PPP2R1A;RAD21;TPR;DBT;IGF2BP3;RAB8A;YWHAG;IVNS1ABP;EIF5B;DYNC1H1;USP25;TUBB;PLK1;SGTA;CEP131;ARID3A;TUBB4B;TUBG1;DYNLL1;TUBA4A;CTTNBP2NL;TM9SF2;DRG1;MAPRE1;CRK;PAFAH1B1	Q15019;Q14204;Q14008;Q9UPN4;P61163;P63167;Q9H6D7;Q8TEP8;P61981;P61006;O15259;P43034;P62258;Q13561;P07437;Q96CS2;A8K8P3;P49674;P53350;Q9BT25;Q9NVX0;Q86XR8;P30153;O43303;O43805;Q9UPM9;P68371;Q8NHV4;P31323;Q9NXR1;P17612;P68366;Q99871;Q15154;P23258;P04350;Q15691;Q71U36;Q8N157	CHCHD3;CDC42;SSBP1;TBK1;CALM2;EXOC4;RAB5B;PRKCI;TUBG1;RAB1A;NAA10;PDLIM7;PPL;SUGT1;RAB8A;YWHAE;CSE1L;YWHAG;RAN;RAB5A;PAK1;ACTBL2;YWHAH;PLOD3;SRSF2	17552;Q96L34;Q96QF0;Q8IW35;Q9UPV0;Q96NL6;15996;O43303;Q96ST8	R-HSA-5626228;R-HSA-5626227;R-HSA-5638014;R-HSA-5626220;R-HSA-5626223;R-HSA-5626681;R-HSA-5617816;R-HSA-5626699;R-HSA-5638009
R-HSA-9646399	Aggrephagy	23	47	22	67	0.003238252721510266	0.6619873629261833	0.9943979253241634	13	15	0.0011811023622047244	9606	Homo sapiens	DYNC1H1;VCP;TCF25;TUBB;PARK7;TUBB4B;DYNLL1;DYNLL2;TUBA4A;TUBA1C;DYNC1LI1;TUBB6;TUBB2B;DYNC1LI2;HINT2;TUBB2A;TUBA1A;UBE2N;VIM;UBE2V1;RPS27A;ALDH7A1	Q14204;Q13885;Q13404;Q13509;P13569;P68363;O43237;P68371;Q9BUF5;P63167;Q9Y6G9;P08670;Q96FJ2;P61088;P68366;Q99497;Q9BVA1;P04350;Q71U36;P62979;P55072;A6NHL2;Q9BQE3	RPL9P8;SH3GL1;NSFL1C;VCP;YWHAZ;UBXN7;UBXN6;PSMA1;FAF2;PPP1CA;CUL2;RPL9P7;UFD1;PLAA;RPL9P9;CUL4A;GRB2;MFN2;RPL9;HSP90AB1;NPLOC4;UBXN4;YWHAH;RANBP2;PSMA7	P55072;O60260	R-HSA-9646354;R-HSA-9646679;R-HSA-9641111;R-HSA-9646390;R-HSA-9641109;R-HSA-9646685;R-HSA-9641089;R-HSA-9640480;R-HSA-9641127;R-HSA-9646347;R-HSA-9641096;R-HSA-9646383;R-HSA-9646348
R-HSA-174414	Processive synthesis on the C-strand of the telomere	8	27	12	20	0.0018602728400165358	0.6648480513028814	0.9943979253241634	7	7	5.511811023622047E-4	9606	Homo sapiens	POLD3;FEN1;PCNA;RPA3;POLD1;POLD2;RPA1;UBE2A	P27694;P51530;P28340;P39748;Q15054;P49005;P35244;P12004	CBX5;SIRT1;RPA3;XRCC6;XRCC5;ARL3;RPA1;PARP1;PCNA;FEN1;H2AX;TERF2	Q14191;P39748	R-HSA-174451;R-HSA-174438;R-HSA-174456;R-HSA-174441;R-HSA-174446;R-HSA-174444;R-HSA-174445
R-HSA-451326	Activation of kainate receptors upon glutamate binding	8	34	1	6	0.0023425657985393414	0.6648480513028814	0.9943979253241634	3	6	4.7244094488188977E-4	9606	Homo sapiens	EIF4A1;PLCB3;GNG5;GNB2;VPS4A;GNB1;GTPBP10;GNB4;ESYT2;P3H3;CALM2	P16520;Q01970;P0DP23;Q9P2W3;Q9HAV0;P63218;P62879;P62873	LRP1	29108	R-HSA-451283;R-HSA-451311;R-HSA-500717
R-HSA-159231	Transport of Mature mRNA Derived from an Intronless Transcript	33	46	36	119	0.0031693537274355794	0.6660629453750463	0.9943979253241634	3	3	2.3622047244094488E-4	9606	Homo sapiens	NUP205;NUP107;SEH1L;AAAS;NUP160;NXF1;NUP85;TPR;NUP62;GAR1;SYMPK;NUP88;NUP43;OSTF1;RAE1;EIF4E;NDC1;RANBP2;NUP210;NUP155;NUP133;CPSF1;NCBP2;CPSF3;ALYREF;CPSF2;NUP153;WDR33;NUP93;NUP50;NUP35;NUP54;NUP37	P52298;Q86V81;Q8TEM1;Q9BTX1;P57740;Q12769;Q9UKF6;P78406;Q99567;Q8NFH3;Q92797;Q8NFH4;Q9BW27;Q9UBU9;Q96EE3-1;Q8NFH5;Q8WUM0;Q9NRG9;Q96EE3-2;Q96HA1;Q10570;P49792;P49790;O75694;Q8N1F7;P37198;Q9P2I0;P12270;Q7Z3B4;Q92621;Q9C0J8;Q9UKX7;P06730	NUP62;EIF4G1;DHX9;C1QBP;ALYREF;RANBP2;THOC7;RAE1;SH3GLB2;GEMIN5;RPS6;EIF4A3;EIF4EBP1;LRPPRC;CNOT7;SRSF1;UBQLN1;CLK3;BLMH;PABPC1;EIF4A1;CCDC7;THOC5;PPP2CA;RANGAP1;TNPO1;NXF1;FTO;SNW1;SRSF3;EIF4EBP2;RANBP2;THRAP3;UPF3B;CHTOP;NUP153	Q86V81;P06730;Q9UBU9	R-HSA-158441;R-HSA-77594;R-HSA-158447
R-HSA-5083628	Defective POMGNT1 causes MDDGA3, MDDGB3 and MDDGC3	1	3	1	3	2.0669698222405952E-4	0.6714336882621261	0.9943979253241634	1	1	7.874015748031496E-5	9606	Homo sapiens	DAG1	Q14118	DAG1	Q14118	R-HSA-5617096
R-HSA-5578995	Defective TPMT causes Thiopurine S-methyltransferase deficiency (TPMT deficiency)	1	3	0	2	2.0669698222405952E-4	0.6714336882621261	0.9943979253241634	1	1	7.874015748031496E-5	9606	Homo sapiens	TPMT				R-HSA-5603379
R-HSA-5658034	HHAT G278V abrogates palmitoylation of Hh-Np	1	4	1	1	2.7559597629874606E-4	0.6714336882621261	0.9943979253241634	1	1	7.874015748031496E-5	9606	Homo sapiens	RRBP1	Q5VTY9	SDCBP	Q5VTY9	R-HSA-5483229
R-HSA-9673766	Signaling by cytosolic PDGFRA and PDGFRB fusion proteins	1	5	0	0	3.444949703734325E-4	0.6714336882621261	0.9943979253241634	2	2	1.5748031496062991E-4	9606	Homo sapiens	STRN				R-HSA-9673757;R-HSA-9673756
R-HSA-5619095	Defective SLCO2A1 causes primary, autosomal recessive hypertrophic osteoarthropathy 2 (PHOAR2)	1	5	0	0	3.444949703734325E-4	0.6714336882621261	0.9943979253241634	1	1	7.874015748031496E-5	9606	Homo sapiens	CSTF1				R-HSA-5661188
R-HSA-4719360	Defective DPM3 causes DPM3-CDG (CDG-1o)	1	5	0	0	3.444949703734325E-4	0.6714336882621261	0.9943979253241634	1	1	7.874015748031496E-5	9606	Homo sapiens	MRPL22				R-HSA-4719354
R-HSA-5579027	Defective CYP2R1 causes Rickets vitamin D-dependent 1B (VDDR1B)	1	5	0	0	3.444949703734325E-4	0.6714336882621261	0.9943979253241634	1	1	7.874015748031496E-5	9606	Homo sapiens	NLN				R-HSA-5602147
R-HSA-392023	Adrenaline signalling through Alpha-2 adrenergic receptor	1	5	0	0	3.444949703734325E-4	0.6714336882621261	0.9943979253241634	1	1	7.874015748031496E-5	9606	Homo sapiens	BTAF1				R-HSA-390663
R-HSA-4719377	Defective DPM2 causes DPM2-CDG (CDG-1u)	1	5	0	0	3.444949703734325E-4	0.6714336882621261	0.9943979253241634	1	1	7.874015748031496E-5	9606	Homo sapiens	MRPL22				R-HSA-4719375
R-HSA-5579006	Defective GSS causes Glutathione synthetase deficiency (GSS deficiency)	1	5	0	0	3.444949703734325E-4	0.6714336882621261	0.9943979253241634	1	1	7.874015748031496E-5	9606	Homo sapiens	GSS;APIP				R-HSA-5602901
R-HSA-5579011	Defective CYP2U1 causes Spastic paraplegia 56, autosomal recessive (SPG56)	1	5	0	0	3.444949703734325E-4	0.6714336882621261	0.9943979253241634	1	1	7.874015748031496E-5	9606	Homo sapiens	POLA2				R-HSA-5602242
R-HSA-5660862	Defective SLC7A7 causes lysinuric protein intolerance (LPI)	1	5	0	0	3.444949703734325E-4	0.6714336882621261	0.9943979253241634	1	1	7.874015748031496E-5	9606	Homo sapiens	SLC3A2				R-HSA-5660910
R-HSA-4717374	Defective DPM1 causes DPM1-CDG (CDG-1e)	1	5	0	0	3.444949703734325E-4	0.6714336882621261	0.9943979253241634	1	1	7.874015748031496E-5	9606	Homo sapiens	MRPL22				R-HSA-4717406
R-HSA-5579030	Defective CYP19A1 causes Aromatase excess syndrome (AEXS)	1	5	0	0	3.444949703734325E-4	0.6714336882621261	0.9943979253241634	1	1	7.874015748031496E-5	9606	Homo sapiens	TMOD3				R-HSA-5601849
R-HSA-3656234	Defective HEXA causes GM2G1	0	4	1	1	2.7559597629874606E-4	0.6714336882621261	0.9943979253241634	3	3	2.3622047244094488E-4	9606	Homo sapiens			HEXB	P06865	R-HSA-9035976;R-HSA-9035978;R-HSA-3656259
R-HSA-166020	Transfer of LPS from LBP carrier to CD14	0	3	2	2	2.0669698222405952E-4	0.6714336882621261	0.9943979253241634	2	2	1.5748031496062991E-4	9606	Homo sapiens			FSTL1;PRDX4	P18428;P08571	R-HSA-166038;R-HSA-169719
R-HSA-9036092	Defective AVP does not bind AVPR2 and causes neurohypophyseal diabetes insipidus (NDI)	0	2	1	3	1.3779798814937303E-4	0.6714336882621261	0.9943979253241634	1	1	7.874015748031496E-5	9606	Homo sapiens			COMT	P30518	R-HSA-9035517
R-HSA-417973	Adenosine P1 receptors	1	5	0	0	3.444949703734325E-4	0.6714336882621261	0.9943979253241634	1	2	1.5748031496062991E-4	9606	Homo sapiens	ENO1				R-HSA-418904
R-HSA-74158	RNA Polymerase III Transcription	15	46	5	28	0.0031693537274355794	0.6752910641899809	0.9943979253241634	24	25	0.001968503937007874	9606	Homo sapiens	OSBPL9;SMARCC1;GTF3C3;SSB;GTF3C4;RPF2;NUP93;TXLNA;POLR3A;POLR3C;POLR3D;POLR3E;POLR1C;DNAJB11;POLR2E;POLR1E;SEC23B;POLR2L	P05423;O15160;Q969F1;P14859;O75575;Q9Y5Q9;P19388;Q9NVU0;Q9UKN8;O14802;Q9H1D9;Q92966;Q9BUI4;P62875;P05455	EXOSC1;YBX1;YJU2;TAB2;QRICH1	P05455;P52747;Q14938	R-HSA-113442;R-HSA-113446;R-HSA-113705;R-HSA-113449;R-HSA-83723;R-HSA-113451;R-HSA-83788;R-HSA-83791;R-HSA-83790;R-HSA-113454;R-HSA-83793;R-HSA-112149;R-HSA-112055;R-HSA-112054;R-HSA-112150;R-HSA-76054;R-HSA-112153;R-HSA-112152;R-HSA-76056;R-HSA-83803;R-HSA-112155;R-HSA-83805;R-HSA-112156;R-HSA-76060
R-HSA-3560782	Diseases associated with glycosaminoglycan metabolism	11	55	1	1	0.003789444674107758	0.6778898238508906	0.9943979253241634	25	29	0.0022834645669291337	9606	Homo sapiens	HEXB;GBE1;COG3;BGN;HSPG2;PAPSS2;RPIA;RACGAP1;PSAP;KIF21A;GPC4;GPC6;METAP1	P21810;Q96L58;Q9UBV7;Q7LGC8;Q11203;O75487;Q9GZX3;P07686;Q9Y625;P98160;O95340	HEXB	P06865	R-HSA-3636919;R-HSA-9035976;R-HSA-9035978;R-HSA-9035983;R-HSA-9035982;R-HSA-9036289;R-HSA-3656254;R-HSA-9036290;R-HSA-4420365;R-HSA-3595175;R-HSA-3560804;R-HSA-3560802;R-HSA-3595178;R-HSA-3595176;R-HSA-3560785;R-HSA-3560794;R-HSA-3656261;R-HSA-9036283;R-HSA-9036285;R-HSA-3656259;R-HSA-3656258;R-HSA-3656257;R-HSA-3656269;R-HSA-3656267;R-HSA-3662344
R-HSA-1650814	Collagen biosynthesis and modifying enzymes	23	76	5	37	0.0052363235496761746	0.6779905563785443	0.9943979253241634	29	51	0.004015748031496063	9606	Homo sapiens	MRS2;SAP30BP;CRTAP;COL12A1;PLOD3;P3H3;CKAP4;EEF1G;UFM1;P4HA1;COL4A2;DNAJC7;P4HA2;COL4A1;CASP3;COL6A1;SERPINH1;COL6A3;P4HB;PPIB;COLGALT1	O00469;O15460;P02462;P23284;P02461;Q7Z4N8;P12109;P13942;P50454;P12111;Q8IVL6;P13674;Q03692;O60568;Q8IYK4;P12110;Q8NBJ5;P08572;Q02809;Q99715;P07237;Q9UKZ9;O75718	ERO1A;CHCHD2;SMARCB1;P4HA2;GRN	P07237	R-HSA-8948232;R-HSA-8944265;R-HSA-8948234;R-HSA-2002460;R-HSA-8944266;R-HSA-8948224;R-HSA-8948226;R-HSA-8948228;R-HSA-8948230;R-HSA-8944262;R-HSA-8948231;R-HSA-2002440;R-HSA-1981128;R-HSA-1980233;R-HSA-1981120;R-HSA-8944232;R-HSA-1650808;R-HSA-2002428;R-HSA-1614460;R-HSA-1614461;R-HSA-2022073;R-HSA-8944227;R-HSA-2089971;R-HSA-1981104;R-HSA-8948219;R-HSA-8948222;R-HSA-8944240;R-HSA-1981157;R-HSA-8…
R-HSA-6803529	FGFR2 alternative splicing	16	28	22	54	0.0019291718340912222	0.6799220427183075	0.9943979253241634	4	4	3.1496062992125983E-4	9606	Homo sapiens	TIA1;RBFOX2;NCBP2;FUS;SHMT2;MRPS12;GTF2F1;GTF2F2;HNRNPM;POLR2A;HNRNPH1;POLR2C;HNRNPF;POLR2D;POLR2E;POLR2G;POLR2L	P52597;P52298;P31943;P30876;O43251;P52272;P31483;P35269;P19387;P19388;P13984;Q6NXG1;P24928;P62487;P62875;O15514	CDC5L;HNRNPF;SNRPA;HGS;FUS;RBMX;RBPMS2;UBQLN2;HNRNPA2B1;TNPO1;KHDRBS1;HNRNPH3;ZMYM2;TOP1;HNRNPH1;EIF4A3;PCBP1;HNRNPA3;MATR3;SFPQ;PLRG1;ZNF326	P52272;Q6NXG1;P26599;P09651	R-HSA-6803527;R-HSA-6803523;R-HSA-6803838;R-HSA-6803836
R-HSA-2022090	Assembly of collagen fibrils and other multimeric structures	16	67	2	14	0.004616232603003996	0.6799220427183075	0.9943979253241634	13	26	0.002047244094488189	9606	Homo sapiens	MRS2;COL12A1;CTSV;LOXL2;EEF1G;COL4A2;COL4A1;CTSL;EIF3L;CASP3;COL6A1;PXDN;COL6A3;CTSB	P07711;P02462;P02461;Q92626;P12109;P07858;P13942;P58215;P12111;Q9Y4K0;O60911;Q03692;P48509;P12110;P08572;Q99715	ADAM10;CD81	P48509	R-HSA-2022141;R-HSA-2299620;R-HSA-2395340;R-HSA-2213192;R-HSA-1474266;R-HSA-2396234;R-HSA-2213201;R-HSA-2559639;R-HSA-2213200;R-HSA-2213205;R-HSA-2213207;R-HSA-2213208;R-HSA-2002466
R-HSA-68962	Activation of the pre-replicative complex	13	36	7	38	0.0024803637866887144	0.686305643276257	0.9943979253241634	9	9	7.086614173228347E-4	9606	Homo sapiens	CDV3;MCM7;PRIM1;RPA1;ORC4;POLA2;RPA3;MCM3;MCM4;MCM5;KIF2C;MCM6;MCM2	Q14566;P27694;P49642;P33992;P33993;O75496;P33991;P35244;Q9H211;O43929;Q14181;P25205;P49736	NDC80;MCM6;PCNA;MCM2;CCN1;CCNA2;PCM1;PTPN11	O75419;Q7L590;O75496;Q9H211	R-HSA-68960;R-HSA-69299;R-HSA-68914;R-HSA-68917;R-HSA-68916;R-HSA-68919;R-HSA-68918;R-HSA-68954;R-HSA-68940
R-HSA-622323	Presynaptic nicotinic acetylcholine receptors	4	15	1	6	0.0010334849111202976	0.6863568864372004	0.9943979253241634	4	4	3.1496062992125983E-4	9606	Homo sapiens	PCM1;GJA1;NDRG3;RPLP1	Q05901;P02708;Q15825;P43681	LRP1	29108	R-HSA-629599;R-HSA-622325;R-HSA-629588;R-HSA-622326
R-HSA-77348	Beta oxidation of octanoyl-CoA to hexanoyl-CoA	4	18	1	3	0.0012401818933443572	0.6863568864372004	0.9943979253241634	4	4	3.1496062992125983E-4	9606	Homo sapiens	HADHB;HADHA;ECHS1;HADH	Q16836;P40939;P30084;P55084	KDM1A	16238	R-HSA-77329;R-HSA-77331;R-HSA-77333;R-HSA-77338
R-HSA-77350	Beta oxidation of hexanoyl-CoA to butanoyl-CoA	4	18	1	3	0.0012401818933443572	0.6863568864372004	0.9943979253241634	4	4	3.1496062992125983E-4	9606	Homo sapiens	HADHB;HADHA;ECHS1;HADH	Q16836;P40939;P30084;P55084	KDM1A	16238	R-HSA-77321;R-HSA-77323;R-HSA-77325;R-HSA-77327
R-HSA-3000178	ECM proteoglycans	25	79	12	46	0.005443020531900235	0.6869082935140098	0.9943979253241634	19	23	0.0018110236220472442	9606	Homo sapiens	ITGB1;MRS2;APP;LAMA5;RPL5;ITGB5;MRPS12;LAMC1;PTPN23;ACAT2;IKBKB;UFL1;VTN;CASP3;DAG1;GPX1;LAMB2;TMOD2;BGN;LAMB1;HSPG2;COL4A2;COL4A1;COL6A1;COL6A3;TAB2;VDAC1	P07942;P24043;P55268;Q9UQP3;P18084;P12111;P11047;P53708;Q92752;P21941;P98160;P04004;P02462;P05556;P02461;P12109;O15230;Q14118;P12110;P21810;P24821;P08572;P05067;P61812;Q13332	UBQLN1;GOPC;C1QBP;ITGB5;GOPC;LRP1;UBQLN2;SGTB;UBQLN1;DAG1;SGTA;GRN	Q14118;P04004;29108;P05121;P98160	R-HSA-2467716;R-HSA-2426471;R-HSA-2327909;R-HSA-4086132;R-HSA-2396079;R-HSA-2681667;R-HSA-2327886;R-HSA-2467659;R-HSA-2396395;R-HSA-2424246;R-HSA-2467665;R-HSA-2396370;R-HSA-2424243;R-HSA-2396124;R-HSA-2424252;R-HSA-2681681;R-HSA-2466238;R-HSA-2465883;R-HSA-2466106
R-HSA-163282	Mitochondrial transcription initiation	3	3	4	13	2.0669698222405952E-4	0.6904368567655861	0.9943979253241634	2	2	1.5748031496062991E-4	9606	Homo sapiens	TFAM;TFB2M;POLRMT;EXOC2	Q00059;Q9H5Q4;O00411	SMARCB1;TFB1M;MGST3;C1QBP	Q00059	R-HSA-163296;R-HSA-163310
R-HSA-3656253	Defective EXT1 causes exostoses 1, TRPS2 and CHDS	3	16	0	0	0.0011023839051949843	0.6904368567655861	0.9943979253241634	4	4	3.1496062992125983E-4	9606	Homo sapiens	GPC4;HSPG2;GPC6				R-HSA-3656261;R-HSA-9036283;R-HSA-9036285;R-HSA-3656257
R-HSA-3656237	Defective EXT2 causes exostoses 2	3	16	0	0	0.0011023839051949843	0.6904368567655861	0.9943979253241634	4	4	3.1496062992125983E-4	9606	Homo sapiens	GPC4;HSPG2;GPC6				R-HSA-9036289;R-HSA-3656254;R-HSA-9036290;R-HSA-3656267
R-HSA-419771	Opsins	2	10	1	1	6.88989940746865E-4	0.7020176182320079	0.9943979253241634	2	2	1.5748031496062991E-4	9606	Homo sapiens	BRD1;GLB1L;PTRH2	P08100;P04000	UBQLN2	Q9UHM6	R-HSA-419861;R-HSA-419841
R-HSA-1614603	Cysteine formation from homocysteine	2	11	0	0	7.578889348215516E-4	0.7020176182320079	0.9943979253241634	2	2	1.5748031496062991E-4	9606	Homo sapiens	JUP;CBS				R-HSA-1614524;R-HSA-1614583
R-HSA-3785653	Myoclonic epilepsy of Lafora	2	11	0	0	7.578889348215516E-4	0.7020176182320079	0.9943979253241634	2	2	1.5748031496062991E-4	9606	Homo sapiens	GYS1;RPS27A				R-HSA-3797226;R-HSA-3791349
R-HSA-5624138	Trafficking of myristoylated proteins to the cilium	2	7	2	5	4.8229295852280556E-4	0.7020176182320079	0.9943979253241634	7	8	6.299212598425197E-4	9606	Homo sapiens	RP2;ARL3	O75695;P36405	ARL3;ARL3	O75695;A6NIH7	R-HSA-5638006;R-HSA-5624133;R-HSA-5638007;R-HSA-5638004;R-HSA-5638016;R-HSA-5624131;R-HSA-5624130
R-HSA-917977	Transferrin endocytosis and recycling	14	39	3	33	0.002687060768912774	0.7095611456282197	0.9943979253241634	10	11	8.661417322834646E-4	9606	Homo sapiens	ATP6V1A;ATP6V1G1;CPT1A;TFRC;RPN2;TF;VAPA;PRXL2A;GPD2;ATP6V1B2;ADNP2;ATP6V1H;RPL26;ATP6V1E1;ATP6V1C1;ATP6V0A1	O75348;O15342;Q96LB4;P21283;P21281;P36543;Q9GZU1;P38606;Q8NEY4;Q93050;P61421;P02787;P02786;Q9UI12	TFRC;SORT1;RMDN3	P02787;Q30201	R-HSA-917839;R-HSA-917807;R-HSA-5691154;R-HSA-5252133;R-HSA-917835;R-HSA-917814;R-HSA-5691150;R-HSA-917987;R-HSA-917936;R-HSA-917841
R-HSA-68875	Mitotic Prophase	56	135	41	140	0.009301364200082679	0.710374997667214	0.9943979253241634	33	34	0.0026771653543307085	9606	Homo sapiens	H2AX;NUP107;NUCKS1;SMC4;LMNB1;CHCHD3;PPP2R1A;NUP62;H4C2;BANF1;H4C1;OSTF1;H4C4;EMD;H4C3;H4C6;H3-3A;TMPO;H4C5;H3-3B;RAB2A;NDC1;RBM17;H3C8;NUP210;NUP133;H4-16;PRKCA;VRK1;LEMD3;LEMD2;NUP93;H4C15;H4C14;NUP50;H4C13;H4C12;H4C11;NUP54;TLN2;RAB1A;NUP205;SEH1L;SET;RAB1B;USO1;AAAS;NUP160;PPP2CA;PPP2CB;CCNB1;NUP85;H3C11;TPR;LMNA;H3C12;GAR1;H3C1;MAPK1;H3C10;NUP88;NUP43;H3C3;H3C2;RAE1;H3C4;H3C7;DCAF13;MAPK3;H3…	Q92539;P28482;P42167-1;P14635;Q9H0U4;Q99567;O60763;Q9BW27;P62714;Q96EE3-1;Q9NRG9;Q96EE3-2;Q8WUM0;Q96HA1;P62805;O75531;O75694;P30153;P16104;P37198;P67775;P12270;P42695;Q9Y2U8;P27361-3;Q8TEM1;Q9BTX1;P57740;Q12769;P78406;Q99986;P84243;P17252;P68431;P02545-1;P02545-2;Q01105;Q8NFH3;Q8NFH4;Q8NFH5;P49792;P49790;P53350;Q8N1F7;Q8TD19;O95067;P50402;Q8NC56;P20700;Q9NTJ3;Q92621;Q7Z3B4;Q8N9A8;P62820;Q9UKX7;P6…	USP15;IVNS1ABP;PLK1;HSPA1B;HDAC1;HDAC2;BIRC6;H4C14;H4C3;MRPS18B;GTF3C4;PA2G4;HMGA2;SIRT1;PRKAR1A;RACGAP1;RAD23B;SDCBP;MCM2;SF3B3;H4C6;H4C13;H4C2;PTMA;NEFM;MCM2;SAP130;MCM7;UBTF;SMC1A;AURKA;TPP1;MAPK14;H4C9;H4C12;H4C5;NEK9;H4C1;FADD;TP53BP1;MCM4;PPP1CA;MCM6;EEF1A1;TP53BP1;EIF4B;GRB2;H4-16;H4C8;SMARCA4;DCAF7;H4C11;H4C4;LRP1;H4C15;TERF2	Q01105;Q8NEM0;O43768;P53350;Q9NQR1;29108;P06400	R-HSA-2245218;R-HSA-2172194;R-HSA-2288097;R-HSA-5195402;R-HSA-5229194;R-HSA-5221130;R-HSA-2993898;R-HSA-5223304;R-HSA-2990880;R-HSA-2294574;R-HSA-2990882;R-HSA-2984226;R-HSA-2294580;R-HSA-2172666;R-HSA-2294590;R-HSA-2980720;R-HSA-2430533;R-HSA-2430535;R-HSA-2314566;R-HSA-2172678;R-HSA-2314569;R-HSA-2294600;R-HSA-2422927;R-HSA-5244669;R-HSA-2214351;R-HSA-2984258;R-HSA-4419948;R-HSA-2984220;R-HSA-2…
R-HSA-8875360	InlB-mediated entry of Listeria monocytogenes into host cell	7	19	5	21	0.0013090808874190436	0.7147453569856854	0.9943979253241634	6	8	6.299212598425197E-4	9606	Homo sapiens	TUBA1A;HGS;SLC39A9;CCDC25;AGO1;GRB2;RPS27A;IPO5;SH3GL1	Q99963;P62993-1;Q99961;O75886;P62979;O14964;P42566	PTPN1;PTPN11;DNAJA3;DNAJA3;RANBP9	P08581	R-HSA-8876262;R-HSA-8876246;R-HSA-8876258;R-HSA-8876240;R-HSA-8876255;R-HSA-8875371
R-HSA-2393930	Phosphate bond hydrolysis by NUDT proteins	7	34	0	3	0.0023425657985393414	0.7147453569856854	0.9943979253241634	7	13	0.0010236220472440946	9606	Homo sapiens	NUDT9;CUTA;NUDT1;NUDT5				R-HSA-2395872;R-HSA-2393954;R-HSA-2509793;R-HSA-2393939;R-HSA-2395849;R-HSA-2509816;R-HSA-2395818
R-HSA-2022870	Chondroitin sulfate biosynthesis	5	25	0	2	0.0017224748518671628	0.7163965575542202	0.9943979253241634	9	9	7.086614173228347E-4	9606	Homo sapiens	CHST9;NRAS;PSAP;BGN;PLD3				R-HSA-9632034;R-HSA-2022911;R-HSA-1971487;R-HSA-9632033;R-HSA-2018682;R-HSA-1971482;R-HSA-1971483;R-HSA-1971491;R-HSA-2018659
R-HSA-437239	Recycling pathway of L1	30	55	28	101	0.003789444674107758	0.7201373779132613	0.9943979253241634	14	14	0.0011023622047244095	9606	Homo sapiens	NUMBL;TCF25;AP2A2;MESD;ACTB;GTF2E2;ACTG1;TUBA1C;TUBB6;HINT2;TUBA1A;GLIPR2;DPYSL2;EXOSC8;MAPK1;POTEF;RAB11FIP5;YTHDF1;TUBB;ARHGEF16;ERLIN1;MSN;AP2B1;TUBB4B;L1CAM;TUBA4A;DNM2;SHTN1;TUBB2B;TUBB2A;EZR	Q05193;P28482;P50570;P53680;O95239;P68363;Q9UQ16;P32004;A0MZ66;P15311;P63261;Q9BVA1;P09496;Q16555;P26038;P49757;Q9BQE3;Q13885;O94973;P60709;P51812;Q13509;P68371;O95782;Q9BUF5;P63010;P68366;P04350;Q71U36;A6NHL2	PTPN23;SHC1;MAPK3;CDC42;BLVRA;RAB5B;RAB1A;SH3GL1;PSMA1;RAB8A;POLR2G;CSE1L;RAN;MAPK1;RAB5A;NAF1;PPP1R18;PAK1;MAPK14;ATXN2;EMD;COPS6;LZTS2;MAP2K1;TLE5;DNM2;PEA15;FABP3	17552;A0MZ66;P28482;15996;Q99962	R-HSA-443783;R-HSA-443779;R-HSA-445089;R-HSA-392749;R-HSA-445071;R-HSA-392748;R-HSA-373736;R-HSA-374696;R-HSA-374677;R-HSA-445079;R-HSA-555065;R-HSA-445077;R-HSA-445084;R-HSA-374680
R-HSA-8856828	Clathrin-mediated endocytosis	59	161	81	136	0.011092738046024527	0.7202002063093047	0.9943979253241634	31	34	0.0026771653543307085	9606	Homo sapiens	TFRC;RPL31;ARPC1A;CLTB;ARRB1;WASL;PIK3C2A;PEPD;AP2A2;ING1;ACTB;ACTG1;IPO5;MRPL40;TUBA1A;CA2;SLC39A9;GLIPR2;POTEF;CAPN1;AGFG1;SH3GL1;ACTR3;UTP15;ACTR2;ARHGEF16;DNM2;VAMP8;CTTN;HGS;VAMP4;DBN1;VAMP3;COPB2;RAB5B;CCDC25;RAP1GDS1;NEDD8;COPS7A;AK4;PDHB;MESD;GTF2E2;TGOLN2;PACSIN2;UBQLN1;SNX9;RPS27A;RAB11FIP5;UBQLN2;HSPA8;YTHDF1;ARPC5;AP2B1;TOR1B;IGF2R;COPS4;COPS3;STAG1;COPS6;TF;COPS5;ARPC2;FUBP3;ARPC3;AG…	Q14247;P52594;P50570;P53680;Q9UNF0;P61020;Q99963;P62993-1;Q99961;Q9UBW8;O15511;Q0JRZ9;P09496;P09497;O14944;Q9BV40;Q9UNS2;P60709;O75379;O75061;Q7L5N1;P11142;P63010;Q13492;P61158;P49407;Q05193;Q9BT78;O43493;O15144;O15145;Q15836;Q9H9Q2;O75886;Q2M2I8;Q9UQ16;O00443;O00401;P20339;P61160;Q9UHD9;P63261;Q9Y5X1;Q9BQI5;P62979;P61201;P02787;P25103;P02786;O14964;P42566;P11717;O94973;Q15843;Q92747;Q92905;O9578…	PPP2R1A;MYL6B;ARF1;ACTN1;CUL5;RAD23A;MYO6;FLNC;CUL3;SPTAN1;TRIM28;ACTG1;COPZ1;AP3S1;RPS4X;RPL5;EPB41L2;RPS23;AGFG1;UBQLN1;ACTB;RPS7;RPL6;COPG2;KIF5B;TLN1;GOLPH3;COPS5;EZR;DDB1;SRP68;NAE1;RPL11;BZW1;SPTBN1;PFKP;PFKL;AP1B1;RPS15A;IQGAP1;ANXA7;SRP72;UBA3;CDC42;UBE2M;HGS;CUL4B;RAB5B;RPL8;UBXN7;MSN;VSNL1;ANXA11;KPNB1;COPB1;CAND1;SRP14;CSE1L;RPS3;MYL6;CUL2;RAB7A;SNX2;PFKM;CUL4A;RPL31;RPL7;CFL1;GRB2;GRB…	P51809;P42566;18348;16152;Q15843;17526;P98082	R-HSA-8868230;R-HSA-8868236;R-HSA-8862280;R-HSA-8866269;R-HSA-8867613;R-HSA-8871196;R-HSA-8871194;R-HSA-8871193;R-HSA-8868071;R-HSA-8866279;R-HSA-8863718;R-HSA-8866277;R-HSA-8866275;R-HSA-8868066;R-HSA-8863727;R-HSA-8856813;R-HSA-8867756;R-HSA-8868651;R-HSA-8866283;R-HSA-8863723;R-HSA-8867754;R-HSA-8863721;R-HSA-8856808;R-HSA-8868072;R-HSA-8868648;R-HSA-8868661;R-HSA-8868660;R-HSA-8868659;R-HSA-8…
R-HSA-3560801	Defective B3GAT3 causes JDSSDHD	4	22	0	0	0.0015157778696431032	0.7203176603625423	0.9943979253241634	1	1	7.874015748031496E-5	9606	Homo sapiens	BGN;GPC4;HSPG2;GPC6				R-HSA-3560802
R-HSA-2022857	Keratan sulfate degradation	4	22	0	0	0.0015157778696431032	0.7203176603625423	0.9943979253241634	4	7	5.511811023622047E-4	9606	Homo sapiens	RAB2A;GLB1L;GLB1;HEXB;GNS				R-HSA-1638032;R-HSA-1630306;R-HSA-9638078;R-HSA-1638053
R-HSA-167172	Transcription of the HIV genome	28	81	26	67	0.005580818520049607	0.7263472790904146	0.9943979253241634	47	47	0.003700787401574803	9606	Homo sapiens	ISYNA1;SHMT2;RNMT;MRPS12;WDR61;HNRNPR;GTF2E1;HK2;GTF2E2;TM9SF3;DHTKD1;PCM1;TATDN1;POLR2A;POLR2C;POLR2D;POLR2E;ELOA;POLR2G;ELOB;POLR2L;LYPLA1;SUPT16H;NCBP2;TAF10;SSRP1;GTF2F1;GTF2F2;PARD3;TCEA1;CALR;EIF1B	Q12962;P52298;Q92759;P23193;P50613;P32780;P13984;P52657;P62875;O15514;Q15544;P30876;O43148;Q8IZX4;P55199;P35269;P19387;P29083;P19388;P29084;P24928;P62487;Q15370;P63272;Q08945;Q8WX92;Q14241;Q9Y5B9	POLR2C;AHCYL1;PIN1;KPNA6;NAP1L4;GTF2F1;MAD1L1;SIRT1;PPIA;UBE2O;PRMT5;SRRM2;PPP1CA;NAP1L1;KPNA2;POLR2A;GPKOW;NAF1;ERH;DRAP1;PAF1;NPM3;PPM1G;TLE5;EP300;USP11	Q00403;Q9Y5B0;P23193;P04608;P55199;O43148;O00267	R-HSA-167234;R-HSA-167111;R-HSA-167115;R-HSA-167113;R-HSA-167118;R-HSA-167181;R-HSA-167117;R-HSA-170706;R-HSA-170704;R-HSA-167121;R-HSA-167191;R-HSA-167130;R-HSA-167128;R-HSA-167192;R-HSA-167134;R-HSA-167196;R-HSA-167133;R-HSA-167197;R-HSA-9613490;R-HSA-167459;R-HSA-167072;R-HSA-167136;R-HSA-167076;R-HSA-167077;R-HSA-9613498;R-HSA-167147;R-HSA-167083;R-HSA-167150;R-HSA-167087;R-HSA-167468;R-HSA-1…
R-HSA-190377	FGFR2b ligand binding and activation	3	14	1	3	9.645859170456111E-4	0.7285958523094604	0.9943979253241634	3	3	2.3622047244094488E-4	9606	Homo sapiens	OSBPL9;TNPO1;FGFBP3;FGF1	Q8TAT2;P05230;P09038	APP	28815	R-HSA-5656070;R-HSA-190260;R-HSA-190408
R-HSA-444473	Formyl peptide receptors bind formyl peptides and many other ligands	3	11	0	6	7.578889348215516E-4	0.7285958523094604	0.9943979253241634	2	3	2.3622047244094488E-4	9606	Homo sapiens	HEBP1;APP;ANXA1				R-HSA-444476;R-HSA-391913
R-HSA-1475029	Reversible hydration of carbon dioxide	3	17	0	0	0.0011712828992696707	0.7285958523094604	0.9943979253241634	4	8	6.299212598425197E-4	9606	Homo sapiens	GOLGA5;CA2				R-HSA-1475026;R-HSA-1475025;R-HSA-1475022;R-HSA-1475017
R-HSA-163200	Respiratory electron transport, ATP synthesis by chemiosmotic coupling, and heat production by uncoupling proteins.	56	150	32	165	0.010334849111202976	0.729597592861783	0.9943979253241634	26	31	0.002440944881889764	9606	Homo sapiens	TACO1;COX4I1;NDUFA10;ETFA;ETFB;COX7C;EXOC7;ACAD9;SDHB;COX6B1;COX7A2L;NDUFS8;SCO1;NDUFS5;UQCRC1;NDUFS3;NDUFS2;MT-CO2;NDUFS1;UQCRC2;NDUFB7;UQCRB;NDUFB6;NDUFB3;NDUFB1;WIZ;COX5B;COX5A;UQCRH;STIP1;ATP5F1A;ATP5F1B;CYC1;ZNF423;NDUFV2;ATP5ME;NDUFA8;ATP5PF;TRAP1;SURF1;ATP5PD;NDUFA5;NDUFA4;ATP5PB;COX6C;FAH;ATP5F1C;ATP5F1D;MT-ATP8;LRPPRC;ATP5F1E;UQCRQ;NDUFAF4;POLR3E;NDUFAB1;NDUFAF2;ATP5PO;CYCS;CLPTM1L	P30049;O75947;P31930;P56556;O75306;O43676;Q9H845;O43674;P36542;Q9P0J0;P19404;P13073;Q8N183;P42704;O14949;P22695;O14548;P20674;P10606;P28331;P48047;P14927;O14561;O43920;P07919;Q16718;P38117;P08574;P09669;P13804;O75489;O95139;Q9P032;O00483;P14854;P03928;O95299;O75880;P17568;P25705;P24539;P18859;P56385;P00403;P56381;O00217;O75438;P51970;Q15526;Q12931;P99999;P15954;P21912;Q9BSH4;P06576;P25874	HSPD1;NDUFS5;COX4I1;SFXN1;SNRPA;NDUFB7;NDUFAF4;NDUFA8;NDUFS2;NDUFS1;NUBP2;ACAD9;NDUFB3;NAMPT;NDUFS8;APP;SEC22B;HSD17B10;NDUFA5;NDUFS3;NDUFA4;PTPN1;NDUFV2;AIFM1;SCO1;CDS2;WDR26;BCAP31;NDUFB1;STX8;NDUFB6;KDM1A	O95139;Q12931;Q9UI09;P03886;P03897;O43181;O75489;P49821;P56181;P19404;Q8N183;Q9NPL8;P03923;P03915;Q9P032;Q9BU61;Q8TB37;16238;O75380;O43920	R-HSA-6800870;R-HSA-6800868;R-HSA-6799203;R-HSA-166214;R-HSA-6799202;R-HSA-6788523;R-HSA-163214;R-HSA-166220;R-HSA-163213;R-HSA-163217;R-HSA-164834;R-HSA-164832;R-HSA-170026;R-HSA-164651;R-HSA-164840;R-HSA-6788556;R-HSA-6799179;R-HSA-6799178;R-HSA-169260;R-HSA-6799191;R-HSA-5690023;R-HSA-166387;R-HSA-169270;R-HSA-6799199;R-HSA-6799197;R-HSA-6799196
R-HSA-8939902	Regulation of RUNX2 expression and activity	48	83	32	154	0.0057186165081989804	0.7340633040893111	0.9943979253241634	29	32	0.0025196850393700786	9606	Homo sapiens	HBS1L;GSK3B;PRORP;BRK1;CTSV;PSMD8;PSMD9;PSMD6;PSMD7;PSMD5;PSMD2;PSMD3;PSMD1;SKP1;PUS1;CNPY2;PDIA4;PSMA5;PSMA3;PSMA4;PSMA1;PSMA2;PSME3;UBE2V2;PSME1;PSME2;PSMD10;PSMD12;PSMD11;RPN2;PSMD14;PSMD13;RPN1;NDUFB1;PSMA7;PSMB6;PSMB7;PSMB4;PSMB5;PSMB2;PSMB1;PSMF1;RPS27A;USP25;SORT1;STAT1;YLPM1;PSMC5;PSMC6;PSMC3;PSMC4;PSMC1;PSMC2;STUB1	Q13951;P28066;Q06323;P51665;P35998;O00487;P42224;A5LHX3;P62333;P62195;P20618;P25789;P63208;P25788;P40306;P62979;Q92530;P61289;Q13200;P25787;P25786;Q15008;O43242;Q9UL46;O75832;Q9HCE7;O00231;P62191;Q9UNM6;P28074;O00233;Q99460;O00232;P17980;P28072;P11474;P28070;Q9UNE7;Q99436;Q8TAA3;O14818;P48556;P04150;P49721;Q16401;P49841;P60900;P43686	BAG2;RBPMS2;BICD1;TPP1;HSPA1B;CPSF6;SPTAN1;H4C9;CLASP2;EPB41L3;MAVS;H4C14;H4C3;H4C12;H4C5;GSKIP;H4C1;PSME3;PRKAR1A;BAG3;PPP1R2;HSPA8;APP;UBE2V1;MAPK1;MAP3K2;DDB1;H4-16;CDC37;HSP90AB1;H4C6;H4C8;STAT1;UBE2N;H4C13;H4C2;H4C11;H4C4;CNOT7;TLE5;H4C15;NAF1;STAT3;YTHDF1;GYS1	Q9UNE7;P35548;Q15672;Q9HCE7;Q9H0M0;P49841;P42224	R-HSA-9008076;R-HSA-9008015;R-HSA-9007759;R-HSA-9016526;R-HSA-8940032;R-HSA-9007686;R-HSA-9008345;R-HSA-8939929;R-HSA-8939801;R-HSA-9008475;R-HSA-9009309;R-HSA-9008476;R-HSA-9009308;R-HSA-9008479;R-HSA-9008478;R-HSA-9009362;R-HSA-8939688;R-HSA-9009451;R-HSA-9009452;R-HSA-9008110;R-HSA-9008480;R-HSA-8939938;R-HSA-9008036;R-HSA-9009401;R-HSA-9009403;R-HSA-8939706;R-HSA-8939900;R-HSA-9009085;R-HSA-9…
R-HSA-5602415	UNC93B1 deficiency - HSE	1	2	0	5	1.3779798814937303E-4	0.7370133959478575	0.9943979253241634	1	1	7.874015748031496E-5	9606	Homo sapiens	CLPTM1				R-HSA-5607838
R-HSA-9034013	NTF3 activates NTRK3 signaling	1	4	1	2	2.7559597629874606E-4	0.7370133959478575	0.9943979253241634	2	2	1.5748031496062991E-4	9606	Homo sapiens	NTF3	P20783	SORT1	Q16288	R-HSA-9034714;R-HSA-9034016
R-HSA-5662853	Essential pentosuria	1	4	1	3	2.7559597629874606E-4	0.7370133959478575	0.9943979253241634	1	1	7.874015748031496E-5	9606	Homo sapiens	DCXR	Q7Z4W1	DCXR	Q7Z4W1	R-HSA-5662851
R-HSA-69200	Phosphorylation of proteins involved in G1/S transition by active Cyclin E:Cdk2 complexes	1	6	0	0	4.1339396444811904E-4	0.7370133959478575	0.9943979253241634	1	1	7.874015748031496E-5	9606	Homo sapiens	RAB5B				R-HSA-188390
R-HSA-5660883	Defective SLC7A9 causes cystinuria (CSNU)	1	6	0	0	4.1339396444811904E-4	0.7370133959478575	0.9943979253241634	1	1	7.874015748031496E-5	9606	Homo sapiens	PSMD5				R-HSA-5660890
R-HSA-5679096	Defective ABCG5 causes sitosterolemia	1	6	0	0	4.1339396444811904E-4	0.7370133959478575	0.9943979253241634	1	1	7.874015748031496E-5	9606	Homo sapiens	MCM3				R-HSA-5679145
R-HSA-5619113	Defective SLC3A1 causes cystinuria (CSNU)	1	6	0	0	4.1339396444811904E-4	0.7370133959478575	0.9943979253241634	1	1	7.874015748031496E-5	9606	Homo sapiens	PSMD5				R-HSA-5655702
R-HSA-5679090	Defective ABCG8 causes gallbladder disease 4 and sitosterolemia	1	6	0	0	4.1339396444811904E-4	0.7370133959478575	0.9943979253241634	1	1	7.874015748031496E-5	9606	Homo sapiens	MCM3				R-HSA-5679101
R-HSA-5619060	Defective CP causes aceruloplasminemia (ACERULOP)	1	6	0	0	4.1339396444811904E-4	0.7370133959478575	0.9943979253241634	1	1	7.874015748031496E-5	9606	Homo sapiens	NHLRC2				R-HSA-5621402
R-HSA-5579013	Defective CYP7B1 causes Spastic paraplegia 5A, autosomal recessive (SPG5A) and Congenital bile acid synthesis defect 3 (CBAS3)	0	5	1	1	3.444949703734325E-4	0.7370133959478575	0.9943979253241634	1	1	7.874015748031496E-5	9606	Homo sapiens			NPC1	42977	R-HSA-5602885
R-HSA-9026357	NTF4 activates NTRK2 (TRKB) signaling	0	4	1	4	2.7559597629874606E-4	0.7370133959478575	0.9943979253241634	2	3	2.3622047244094488E-4	9606	Homo sapiens			CDK5	Q16620	R-HSA-9026377;R-HSA-9026358
R-HSA-8963678	Intestinal lipid absorption	0	4	2	2	2.7559597629874606E-4	0.7370133959478575	0.9943979253241634	1	3	2.3622047244094488E-4	9606	Homo sapiens			NPC2;NPC1	16113	R-HSA-265443
R-HSA-112303	Electric Transmission Across Gap Junctions	1	6	0	0	4.1339396444811904E-4	0.7370133959478575	0.9943979253241634	1	4	3.1496062992125983E-4	9606	Homo sapiens	MTHFD2				R-HSA-375339
R-HSA-112307	Transmission across Electrical Synapses	1	6	0	0	4.1339396444811904E-4	0.7370133959478575	0.9943979253241634	1	4	3.1496062992125983E-4	9606	Homo sapiens	MTHFD2				R-HSA-375339
R-HSA-168927	TICAM1, RIP1-mediated IKK complex recruitment	7	19	7	24	0.0013090808874190436	0.739551432136538	0.9943979253241634	3	3	2.3622047244094488E-4	9606	Homo sapiens	IKBKB;CHUK;UBE2N;RIPK1;TAB2;UBE2V1;RPS27A;ACAT2	O15111;P61088;Q13404;Q13546;P51668;P62979;O14920	HSP90AB1;ANXA1;CAP1;CSNK1A1;PGAM5;FADD;RIPK1	Q13546;Q9Y572	R-HSA-168930;R-HSA-9014343;R-HSA-9014342
R-HSA-77288	mitochondrial fatty acid beta-oxidation of unsaturated fatty acids	5	21	1	7	0.0014468788755684168	0.7450021856978459	0.9943979253241634	6	6	4.7244094488188977E-4	9606	Homo sapiens	HADHB;HADHA;ACADL;ECI1;RAB18;HADH;DECR1	P42126;P40939;P28330;Q16698;P55084	KDM1A	16238	R-HSA-109339;R-HSA-109338;R-HSA-109341;R-HSA-109343;R-HSA-109342;R-HSA-109998
R-HSA-1237044	Erythrocytes take up carbon dioxide and release oxygen	5	23	0	5	0.0015846768637177897	0.7450021856978459	0.9943979253241634	4	7	5.511811023622047E-4	9606	Homo sapiens	CYB5R2;SMARCD1;CYB5R1;NPC2;CA2;HBA2				R-HSA-6806831;R-HSA-1237038;R-HSA-1475435;R-HSA-1237325
R-HSA-1480926	O2/CO2 exchange in erythrocytes	5	23	0	5	0.0015846768637177897	0.7450021856978459	0.9943979253241634	7	13	0.0010236220472440946	9606	Homo sapiens	CYB5R2;SMARCD1;CYB5R1;NPC2;CA2;HBA2				R-HSA-1247665;R-HSA-1247668;R-HSA-6806831;R-HSA-1475436;R-HSA-1237038;R-HSA-1475435;R-HSA-1237325
R-HSA-73930	Abasic sugar-phosphate removal via the single-nucleotide replacement pathway	2	3	6	9	2.0669698222405952E-4	0.7461033982152416	0.9943979253241634	2	2	1.5748031496062991E-4	9606	Homo sapiens	APEX1;EFL1;RRP1	P06746;P27695	SIRT1;XRCC1;HMGB1;TPP2;EP300;HSPA1B	P27695;P06746	R-HSA-110375;R-HSA-110360
R-HSA-190370	FGFR1b ligand binding and activation	2	9	1	3	6.200909466721786E-4	0.7461033982152416	0.9943979253241634	2	2	1.5748031496062991E-4	9606	Homo sapiens	OSBPL9;TNPO1;FGF1	P05230;P09038	APP	28815	R-HSA-190245;R-HSA-190427
R-HSA-9665230	Drug resistance in ERBB2 KD mutants	2	12	0	0	8.267879288962381E-4	0.7461033982152416	0.9943979253241634	8	8	6.299212598425197E-4	9606	Homo sapiens	CDC37;NOP9				R-HSA-9665315;R-HSA-9665232;R-HSA-9665280;R-HSA-9665286;R-HSA-9665284;R-HSA-9665304;R-HSA-9665311;R-HSA-9665278
R-HSA-8939236	RUNX1 regulates transcription of genes involved in differentiation of HSCs	47	106	36	129	0.00730329337191677	0.7509071513439067	0.9943979253241634	14	15	0.0011811023622047244	9606	Homo sapiens	H2AX;PRORP;CTSV;PSMD8;PSMD9;PSMD6;CHCHD3;PSMD7;PSMD5;PSMD2;PSMD3;PSMD1;H4C2;H4C1;H4C4;H4C3;H4C6;H3-3A;H4C5;H3-3B;RBM17;H3C8;PUS1;H4-16;PDIA4;PSMA5;PSMA3;PSMA4;PSMA1;H4C15;PSMA2;H4C14;PSME3;H4C13;H4C12;UBE2V2;PSME1;H4C11;PSME2;PSMD10;PSMD12;GRN;PSMD11;RPN2;PSMD14;PSMD13;RPN1;NDUFB1;PSMA7;TM9SF3;PSMB6;PSMB7;PSMB4;PSMB5;PSMB2;H3C11;H3C12;PSMB1;H3C1;H3C10;H3C3;H3C2;PSMF1;RPS27A;H3C4;H3C7;H3C6;H4C8;US…	Q13951;P28066;P50613;Q06323;P51665;P35998;O00487;A5LHX3;P62333;P84243;P62195;P20618;P23769;P68431;P25789;P25788;P40306;P62979;Q92530;P61289;Q13200;P25787;P25786;Q15008;O43242;Q9UL46;O75832;P62805;O00231;P62191;Q9UNM6;P28074;O00233;Q99460;O00232;P17980;P28072;P28070;P16104;Q99436;Q8TAA3;O14818;P48556;P49721;Q16401;P60900;P43686	YWHAQ;ASH2L;H3C3;H3C7;H3C11;CRKL;SUMO2;H3C1;SIRT1;ERC2;MAVS;YWHAB;MPP5;YWHAZ;SNX9;SPART;H3C4;WDR5;PPP1CA;H3C2;ADAM10;YWHAE;H3C8;LIN7C;YWHAG;H3C6;H3C12;H3C10;ASH2L;PRKDC;PAIP1;CTR9;CSNK2A2;SLC9A3R1;PAF1;CRK;TOP1;PRKAA1;TEAD4;PSIP1;MAP2K1;WBP2;YWHAH;SLC9A3R2;TLN2	P17947;P46937;Q96J02;Q03164;P10242;P00519	R-HSA-8956649;R-HSA-8956586;R-HSA-8956652;R-HSA-8956684;R-HSA-8865505;R-HSA-8956608;R-HSA-8956676;R-HSA-8865482;R-HSA-8956568;R-HSA-8865491;R-HSA-8956639;R-HSA-8957265;R-HSA-8956659;R-HSA-8865498
R-HSA-9033500	TYSND1 cleaves peroxisomal proteins	4	8	5	15	5.511919525974921E-4	0.7514747431858472	0.9943979253241634	7	7	5.511811023622047E-4	9606	Homo sapiens	NPM1;GTF3C3;SCP2;AGPS;HSD17B4;ACAA1	P22307;P09110;P51659;O00116	TUBA1A;CAV1;TFCP2;CAV1;CAT	O00116;P22307;P51659;Q15067;P09110;Q2T9J0	R-HSA-9033529;R-HSA-9033515;R-HSA-9033530;R-HSA-9033520;R-HSA-9033506;R-HSA-9033490;R-HSA-9033524
R-HSA-181431	Acetylcholine binding and downstream events	4	17	1	6	0.0011712828992696707	0.7514747431858472	0.9943979253241634	6	6	4.7244094488188977E-4	9606	Homo sapiens	PCM1;GJA1;NDRG3;RPLP1	Q05901;P02708;Q15825;P43681	LRP1	29108	R-HSA-629595;R-HSA-629596;R-HSA-629599;R-HSA-622325;R-HSA-629588;R-HSA-622326
R-HSA-622327	Postsynaptic nicotinic acetylcholine receptors	4	17	1	6	0.0011712828992696707	0.7514747431858472	0.9943979253241634	4	4	3.1496062992125983E-4	9606	Homo sapiens	PCM1;GJA1;NDRG3;RPLP1	Q05901;P02708;Q15825;P43681	LRP1	29108	R-HSA-629595;R-HSA-629596;R-HSA-622325;R-HSA-629588
R-HSA-190372	FGFR3c ligand binding and activation	4	18	1	5	0.0012401818933443572	0.7514747431858472	0.9943979253241634	3	4	3.1496062992125983E-4	9606	Homo sapiens	OSBPL9;GALNT3;SPTLC2;TNPO1;FGF1	Q14435;P05230;P08620;P09038	APP	28815	R-HSA-8851619;R-HSA-190388;R-HSA-190261
R-HSA-5668541	TNFR2 non-canonical NF-kB pathway	48	104	49	152	0.007165495383767397	0.7536944069114933	0.9943979253241634	29	43	0.0033858267716535433	9606	Homo sapiens	PRORP;CTSV;PSMD8;PSMD9;PSMD6;PSMD7;PSMD5;PSMD2;PSMD3;PSMD1;SKP1;CAP1;CHUK;PUS1;VRK1;PDIA4;PSMA5;PSMA3;PSMA4;PSMA1;PSMA2;PSME3;UBE2V2;PSME1;PSME2;PSMD10;PSMD12;PSMD11;RPN2;SAR1A;PSMD14;PSMD13;RPN1;PSMA7;RAB21;PSMB6;PSMB7;PSMB4;PSMB5;PSMB2;PSMB1;PSMF1;RPS27A;USP25;SORT1;YLPM1;NFKB2;PSMC5;PSMC6;PSMC3;PSMC4;PSMC1;PSMC2;UBA3;UBE2M	Q13114;P28066;Q06323;P51665;P35998;O00487;Q00653;A5LHX3;P62333;P62195;P20618;P25789;P63208;P25788;P40306;P62979;Q92530;P61289;Q13200;P25787;P25786;Q15008;O43242;Q9UL46;O15111;O75832;Q12933;O00231;P62191;Q9UNM6;P28074;O00233;Q99460;O00232;P17980;P28072;P61081;P28070;Q99436;Q8TBC4;Q8TAA3;O14818;P48556;O95407;P49721;Q16401;P60900;P43686	RPL10;RAD23A;CHUK;RPL23;RPL4;RPL9P8;RIPK1;GRN;WDR5;RPL3;RPL6;HSPA8;NEDD8;SDCBP;RPL9P7;RPL18;NAE1;CDC37;HSP90AB1;RPL9;CAP1;UBE2I;RPL14;RPL27;BAG2;IKBKB;RPS11;UBA3;NFKB2;ALPL;RPL32;UBE2M;EXOC3L2;CHUK;TIMM13;UBE2I;RPL8;CAD;RPL13;RPL10A;KPNB1;RPS18;HNRNPM;RABAC1;RPL9P9;RPL7;RPL24;RPS24;COPS6;SGTA;RPL7A;RPS13	Q99558;Q8TBC4;Q13114;Q9UNG2;Q8WWZ3;P36941;P20333;P61081;Q9HAV5	R-HSA-5669013;R-HSA-5668545;R-HSA-5668481;R-HSA-5668417;R-HSA-5675656;R-HSA-5668534;R-HSA-5676598;R-HSA-5676596;R-HSA-5668404;R-HSA-5676597;R-HSA-5668789;R-HSA-5676595;R-HSA-5668467;R-HSA-5607731;R-HSA-5676593;R-HSA-5668414;R-HSA-5607741;R-HSA-5668543;R-HSA-5668454;R-HSA-5607725;R-HSA-5676591;R-HSA-5675948;R-HSA-5607726;R-HSA-5607721;R-HSA-5607720;R-HSA-5675947;R-HSA-5668520;R-HSA-5607723;R-HSA-5…
R-HSA-606279	Deposition of new CENPA-containing nucleosomes at the centromere	10	54	0	0	0.0037205456800330715	0.7596177102567866	0.9943979253241634	4	4	3.1496062992125983E-4	9606	Homo sapiens	H2AX;UBA6;RSF1;CHCHD3;RBBP4;RUVBL1;SSR1;H4C2;H4C1;H4C4;H4C3;H4C6;H4C5;H4C8;RBM17;NPM1;H4C9;PTGES3;H4-16;SMARCA5;CENPH;H4C15;H4C14;H4C13;H4C12;H4C11;SUCLG1				R-HSA-606349;R-HSA-606287;R-HSA-606289;R-HSA-606326
R-HSA-774815	Nucleosome assembly	10	54	0	0	0.0037205456800330715	0.7596177102567866	0.9943979253241634	4	4	3.1496062992125983E-4	9606	Homo sapiens	H2AX;UBA6;RSF1;CHCHD3;RBBP4;RUVBL1;SSR1;H4C2;H4C1;H4C4;H4C3;H4C6;H4C5;H4C8;RBM17;NPM1;H4C9;PTGES3;H4-16;SMARCA5;CENPH;H4C15;H4C14;H4C13;H4C12;H4C11;SUCLG1				R-HSA-606349;R-HSA-606287;R-HSA-606289;R-HSA-606326
R-HSA-991365	Activation of GABAB receptors	9	49	0	0	0.003376050709659639	0.7598971144477162	0.9943979253241634	8	8	6.299212598425197E-4	9606	Homo sapiens	ATIC;GNG5;GNB2;VPS4A;GNB1;GTPBP10;GNB4;SNX9;P3H3;RRP9;GNAI2				R-HSA-170674;R-HSA-1013020;R-HSA-170666;R-HSA-1013013;R-HSA-1013012;R-HSA-392206;R-HSA-170686;R-HSA-170671
R-HSA-977444	GABA B receptor activation	9	49	0	0	0.003376050709659639	0.7598971144477162	0.9943979253241634	8	9	7.086614173228347E-4	9606	Homo sapiens	ATIC;GNG5;GNB2;VPS4A;GNB1;GTPBP10;GNB4;SNX9;P3H3;RRP9;GNAI2				R-HSA-170674;R-HSA-1013020;R-HSA-170666;R-HSA-1013013;R-HSA-1013012;R-HSA-392206;R-HSA-170686;R-HSA-170671
R-HSA-196757	Metabolism of folate and pterines	8	44	0	0	0.0030315557392862065	0.7608707904138408	0.9943979253241634	16	29	0.0022834645669291337	9606	Homo sapiens	DHFR;MTHFD1;MTHFD2;SHMT2;SHMT1;SRP54;FLOT1;MTHFS;KPNB1				R-HSA-200711;R-HSA-200646;R-HSA-200644;R-HSA-200740;R-HSA-197963;R-HSA-200651;R-HSA-200718;R-HSA-200652;R-HSA-5694137;R-HSA-6801462;R-HSA-200661;R-HSA-197972;R-HSA-6801328;R-HSA-6801342;R-HSA-200729;R-HSA-200735
R-HSA-180746	Nuclear import of Rev protein	27	41	34	100	0.002824858757062147	0.7615925656323126	0.9943979253241634	7	7	5.511811023622047E-4	9606	Homo sapiens	NUP205;NUP107;SEH1L;UHRF1;AAAS;NUP160;NUP85;TPR;NUP62;GAR1;NUP88;NUP43;OSTF1;RAE1;NDC1;RANBP2;NPM1;NUP210;NUP155;NUP133;NUP153;NUP93;NUP50;NUP35;NUP54;RAN;KPNB1;NUP37	Q8TEM1;Q9BTX1;P57740;Q12769;P78406;Q99567;Q8NFH3;Q8NFH4;Q9BW27;Q96EE3-1;Q8NFH5;Q8WUM0;Q9NRG9;Q96EE3-2;Q96HA1;P49792;Q14974;P49790;P06748;P62826;O75694;Q8N1F7;P37198;P12270;Q7Z3B4;Q92621;Q9UKX7	KPNA3;PPP1CC;RANBP2;KPNA1;RRP1B;KPNA6;AURKA;CDC42;SENP3;HDAC1;SMN1;RPS6;CSNK1A1;RAB5B;YWHAZ;RANBP3;PA2G4;RAB1A;KPNA4;RAB8A;CSE1L;RAN;KPNA2;PELP1;CPSF1;MYBBP1A;PPP1CB;RAB5A;EIF3E;PAK1;EIF2AK2;TOP1;RRP1B;NUP153	17552;P18754;P06748;Q14974;15996	R-HSA-180736;R-HSA-180710;R-HSA-180725;R-HSA-180709;R-HSA-180728;R-HSA-180687;R-HSA-180732
R-HSA-2855086	Ficolins bind to repetitive carbohydrate structures on the target cell surface	3	12	1	6	8.267879288962381E-4	0.7629568734991423	0.9943979253241634	3	3	2.3622047244094488E-4	9606	Homo sapiens	LAMA5;PGM1;FBXO30	O00602;P48740;Q15485	LRP1	29108	R-HSA-2855054;R-HSA-2855125;R-HSA-2855077
R-HSA-75944	Transcription from mitochondrial promoters	3	4	4	14	2.7559597629874606E-4	0.7629568734991423	0.9943979253241634	2	3	2.3622047244094488E-4	9606	Homo sapiens	TFAM;TFB2M;POLRMT;EXOC2	Q00059;Q9H5Q4;O00411	SMARCB1;TFB1M;MGST3;C1QBP	Q00059	R-HSA-163296;R-HSA-163310
R-HSA-1839122	Signaling by activated point mutants of FGFR1	3	15	1	3	0.0010334849111202976	0.7629568734991423	0.9943979253241634	2	4	3.1496062992125983E-4	9606	Homo sapiens	OSBPL9;SPTLC2;TNPO1;FGF1	P05230;P08620;P09038	APP	28815	R-HSA-2023455;R-HSA-2023451
R-HSA-2564830	Cytosolic iron-sulfur cluster assembly	6	23	0	11	0.0015846768637177897	0.766099570830173	0.9943979253241634	3	3	2.3622047244094488E-4	9606	Homo sapiens	ABCB7;POLD1;CIAPIN1;CIAO2B;GTF2I;NUBP2;CIAO1				R-HSA-2564828;R-HSA-2564826;R-HSA-2564824
R-HSA-1474290	Collagen formation	30	104	7	51	0.007165495383767397	0.7688603110004489	0.9943979253241634	42	77	0.006062992125984252	9606	Homo sapiens	MRS2;COL12A1;PLOD3;CTSV;LOXL2;CTSL;CASP3;SERPINH1;COLGALT1;CTSB;SAP30BP;CRTAP;P3H3;CKAP4;EEF1G;UFM1;COL4A2;DNAJC7;P4HA1;COL4A1;P4HA2;EIF3L;COL6A1;PXDN;COL6A3;P4HB;PPIB	O00469;O15460;P58215;P13942;P50454;P12111;Q9Y4K0;Q03692;O60568;P48509;Q8NBJ5;P07237;P02462;P07711;P23284;P02461;Q7Z4N8;Q92626;P12109;P07858;O60911;Q8IVL6;P13674;Q8IYK4;P12110;P08572;Q02809;Q99715;Q9UKZ9;O75718	ERO1A;CHCHD2;ADAM10;SMARCB1;P4HA2;CD81;GRN	P07237;P48509	R-HSA-8948232;R-HSA-8944265;R-HSA-8948234;R-HSA-2002460;R-HSA-8944266;R-HSA-2299620;R-HSA-8948224;R-HSA-8948226;R-HSA-8948228;R-HSA-1474266;R-HSA-8948230;R-HSA-8944262;R-HSA-8948231;R-HSA-2002440;R-HSA-1981128;R-HSA-1980233;R-HSA-1981120;R-HSA-8944232;R-HSA-1650808;R-HSA-2002428;R-HSA-2022141;R-HSA-1614460;R-HSA-1614461;R-HSA-2022073;R-HSA-2395340;R-HSA-2213192;R-HSA-8944227;R-HSA-2089971;R-HSA-1…
R-HSA-390450	Folding of actin by CCT/TriC	10	13	16	43	8.956869229709247E-4	0.7784406256924097	0.9943979253241634	2	2	1.5748031496062991E-4	9606	Homo sapiens	CCT6A;CCT3;CCT2;TCP1;NAT10;CCT8;CCT7;CALM2;CCT5;ACTB;CCT4	P50990;Q99832;P17987;P50991;P60709;P78371;P49368;P48643;P40227;Q92526	ACTB;IQGAP1;CAP2;CFL2;HSPA8;PFN1;CFL1;CFL2;CDC37;ACTG1;EMD;TPT1;UBE2I;CGN;DSTN;YWHAZ	P60709	R-HSA-390453;R-HSA-390459
R-HSA-1442490	Collagen degradation	14	69	0	8	0.0047540305911533695	0.7786679885731379	0.9943979253241634	17	34	0.0026771653543307085	9606	Homo sapiens	MRS2;COL12A1;ADAM10;CTSV;NDC80;USP19;EEF1G;MECP2;COL4A2;COL4A1;CTSL;CASP3;COL6A1;COL6A3;CTSD;CTSB				R-HSA-2471621;R-HSA-2168960;R-HSA-1474196;R-HSA-1564179;R-HSA-1564112;R-HSA-2168046;R-HSA-2485111;R-HSA-1474213;R-HSA-1454757;R-HSA-1474210;R-HSA-2473584;R-HSA-2484882;R-HSA-1458433;R-HSA-1564143;R-HSA-1564142;R-HSA-2168923;R-HSA-2537499
R-HSA-5358493	Synthesis of diphthamide-EEF2	4	15	3	9	0.0010334849111202976	0.7798901242005025	0.9943979253241634	4	4	3.1496062992125983E-4	9606	Homo sapiens	DPH2;DPH5;EEF2;PAK2	P13639;Q6P3W2;Q9H2P9;Q9BQC3	HSD17B10;MAPK14;GRB2	P13639	R-HSA-5358484;R-HSA-5358475;R-HSA-5358494;R-HSA-5367022
R-HSA-190239	FGFR3 ligand binding and activation	4	19	1	5	0.0013090808874190436	0.7798901242005025	0.9943979253241634	5	6	4.7244094488188977E-4	9606	Homo sapiens	OSBPL9;GALNT3;SPTLC2;TNPO1;FGF1	Q14435;P05230;P08620;P09038	APP	28815	R-HSA-190385;R-HSA-8851619;R-HSA-190263;R-HSA-190388;R-HSA-190261
R-HSA-9636667	Manipulation of host energy metabolism	2	3	3	10	2.0669698222405952E-4	0.7844643205088326	0.9943979253241634	2	2	1.5748031496062991E-4	9606	Homo sapiens	PGK1;ENO1	P06733;P00558	YWHAZ;PCNA;GAPDH	P06733;P00558	R-HSA-9636658;R-HSA-9636669
R-HSA-399710	Activation of AMPA receptors	2	7	1	6	4.8229295852280556E-4	0.7844643205088326	0.9943979253241634	5	5	3.937007874015748E-4	9606	Homo sapiens	ATXN2;ITGA5	P42263;P42262	LRP1	29108	R-HSA-420980;R-HSA-399712;R-HSA-420977;R-HSA-399711;R-HSA-420975
R-HSA-888593	Reuptake of GABA	2	10	1	3	6.88989940746865E-4	0.7844643205088326	0.9943979253241634	2	2	1.5748031496062991E-4	9606	Homo sapiens	CDC37;MCM3	P48065;Q9NSD5	SCRIB	P48065	R-HSA-444007;R-HSA-352029
R-HSA-5652227	Fructose biosynthesis	2	11	0	2	7.578889348215516E-4	0.7844643205088326	0.9943979253241634	2	2	1.5748031496062991E-4	9606	Homo sapiens	SORD;AKR1B1				R-HSA-5652195;R-HSA-5652172
R-HSA-173599	Formation of the active cofactor, UDP-glucuronate	2	13	0	0	8.956869229709247E-4	0.7844643205088326	0.9943979253241634	2	3	2.3622047244094488E-4	9606	Homo sapiens	UGDH;UGP2				R-HSA-173597;R-HSA-70286
R-HSA-9020958	Interleukin-21 signaling	2	12	1	1	8.267879288962381E-4	0.7844643205088326	0.9943979253241634	3	5	3.937007874015748E-4	9606	Homo sapiens	STAT1;STAT3	P42224;P40763	ASPH	Q9HBE4	R-HSA-9006873;R-HSA-9005980;R-HSA-9006870
R-HSA-389397	Orexin and neuropeptides FF and QRFP bind to their respective receptors	2	8	0	5	5.511919525974921E-4	0.7844643205088326	0.9943979253241634	2	4	3.1496062992125983E-4	9606	Homo sapiens	GANAB;PPOX				R-HSA-389487;R-HSA-389481
R-HSA-2022928	HS-GAG biosynthesis	7	40	0	0	0.00275595976298746	0.7845094565811774	0.9943979253241634	13	14	0.0011023622047244095	9606	Homo sapiens	EIF4A1;BDH2;DCTN4;GPC4;HSPG2;GPC6;NUP37				R-HSA-2076383;R-HSA-2076508;R-HSA-2076371;R-HSA-2022860;R-HSA-2024108;R-HSA-2022856;R-HSA-2076392;R-HSA-2022887;R-HSA-2022919;R-HSA-2024100;R-HSA-2076611;R-HSA-2076419;R-HSA-2022851
R-HSA-9636467	Blockage of phagosome acidification	1	2	0	5	1.3779798814937303E-4	0.789506083070948	0.9943979253241634	1	1	7.874015748031496E-5	9606	Homo sapiens	RPN2;ATP6V1H				R-HSA-9636397
R-HSA-5579022	Defective GGT1 causes Glutathionuria (GLUTH)	1	3	0	4	2.0669698222405952E-4	0.789506083070948	0.9943979253241634	1	1	7.874015748031496E-5	9606	Homo sapiens	SNRPD3				R-HSA-9035966
R-HSA-8942233	Intestinal infectious diseases	1	3	0	4	2.0669698222405952E-4	0.789506083070948	0.9943979253241634	1	1	7.874015748031496E-5	9606	Homo sapiens	PLBD1				R-HSA-8936356
R-HSA-9025046	NTF3 activates NTRK2 (TRKB) signaling	1	4	1	4	2.7559597629874606E-4	0.789506083070948	0.9943979253241634	3	3	2.3622047244094488E-4	9606	Homo sapiens	NTF3	P20783	CDK5	Q16620	R-HSA-9025033;R-HSA-9026366;R-HSA-9026502
R-HSA-9024909	BDNF activates NTRK2 (TRKB) signaling	1	4	1	4	2.7559597629874606E-4	0.789506083070948	0.9943979253241634	3	3	2.3622047244094488E-4	9606	Homo sapiens	LUC7L	P23560	CDK5	Q16620	R-HSA-9024906;R-HSA-9026464;R-HSA-9024967
R-HSA-2978092	Abnormal conversion of 2-oxoglutarate to 2-hydroxyglutarate	1	6	0	1	4.1339396444811904E-4	0.789506083070948	0.9943979253241634	1	1	7.874015748031496E-5	9606	Homo sapiens	IDH1				R-HSA-880053
R-HSA-74713	IRS activation	1	7	0	0	4.8229295852280556E-4	0.789506083070948	0.9943979253241634	3	3	2.3622047244094488E-4	9606	Homo sapiens	FLVCR1				R-HSA-74707;R-HSA-74711;R-HSA-74712
R-HSA-5678520	Defective ABCB11 causes progressive familial intrahepatic cholestasis 2 and benign recurrent intrahepatic cholestasis 2	1	7	0	0	4.8229295852280556E-4	0.789506083070948	0.9943979253241634	1	1	7.874015748031496E-5	9606	Homo sapiens	EIF3H				R-HSA-5678517
R-HSA-5619070	Defective SLC16A1 causes symptomatic deficiency in lactate transport (SDLT)	1	7	0	0	4.8229295852280556E-4	0.789506083070948	0.9943979253241634	1	1	7.874015748031496E-5	9606	Homo sapiens	SLC16A1				R-HSA-5624211
R-HSA-5682113	Defective ABCA1 causes Tangier disease	0	5	2	2	3.444949703734325E-4	0.789506083070948	0.9943979253241634	1	1	7.874015748031496E-5	9606	Homo sapiens			NPC2;NPC1	16113	R-HSA-5682111
R-HSA-163358	PKA-mediated phosphorylation of key metabolic factors	1	7	0	0	4.8229295852280556E-4	0.789506083070948	0.9943979253241634	3	5	3.937007874015748E-4	9606	Homo sapiens	SNRNP70				R-HSA-163672;R-HSA-163676;R-HSA-163773
R-HSA-428559	Proton-coupled neutral amino acid transporters	1	6	0	1	4.1339396444811904E-4	0.789506083070948	0.9943979253241634	1	2	1.5748031496062991E-4	9606	Homo sapiens	NXF1;PAFAH1B1				R-HSA-375417
R-HSA-3656534	Loss of Function of TGFBR1 in Cancer	1	7	0	0	4.8229295852280556E-4	0.789506083070948	0.9943979253241634	1	2	1.5748031496062991E-4	9606	Homo sapiens	FKBP1A				R-HSA-3656382
R-HSA-844455	The NLRP1 inflammasome	0	5	1	4	3.444949703734325E-4	0.789506083070948	0.9943979253241634	2	4	3.1496062992125983E-4	9606	Homo sapiens			PYCARD	Q9C000	R-HSA-844447;R-HSA-879201
R-HSA-8941332	RUNX2 regulates genes involved in cell migration	3	14	1	5	9.645859170456111E-4	0.7936956066975835	0.9943979253241634	7	7	5.511811023622047E-4	9606	Homo sapiens	NDUFB1;ITGA5;RPF2	P08648;Q13951;ENSG00000161638	ITGB1	P08648	R-HSA-8939833;R-HSA-8939963;R-HSA-8940001;R-HSA-8939667;R-HSA-8939829;R-HSA-8939670;R-HSA-8940007
R-HSA-2871837	FCERI mediated NF-kB activation	50	175	27	96	0.01205732396307014	0.7944785987012835	0.9943979253241634	16	19	0.0014960629921259843	9606	Homo sapiens	PRORP;CTSV;IKBKB;PSMD8;PSMD9;PSMD6;PSMD7;PSMD5;PSMD2;PSMD3;PSMD1;PDK1;SKP1;ACTR2;CHUK;PUS1;PDIA4;PSMA5;PSMA3;PSMA4;PSMA1;PSMA2;PSME3;UBE2V2;PSME1;PSME2;UBE2V1;PSMD10;PSMD12;PSMD11;RPN2;PSMD14;PSMD13;RPN1;MALT1;ACAT2;PSMA7;PSMB6;PSMB7;PSMB4;PSMB5;PSMB2;PSMB1;PSMF1;RPS27A;USP25;SORT1;TXNL1;YLPM1;PSMC5;PSMC6;PSMC3;PSMC4;PSMC1;PSMC2;UBE2N;TAB2;TAB1	P51668;P51665;A5LHX3;P62195;P63208;Q92530;Q13200;O43242;O15530;Q13404;O00231;O00233;O00232;Q99436;Q8TAA3;P48556;P49721;Q16401;P60900;Q15750;Q9NYJ8;P28066;Q06323;P35998;O00487;P62333;Q9UDY8;P20618;P61088;P25789;P25788;P40306;P62979;P61289;O14920;P25787;P25786;Q15008;Q9UL46;O15111;O75832;P62191;Q9UNM6;P28074;Q99460;P17980;P28072;P28070;O14818;P43686	MALT1;RAD23A;PSMC1;PSMC5;MAVS;VCP;CSNK1A1;SQSTM1;PSMD13;UBXN7;CYCS;PSMA1;TAB1;WDR5;COPS5;PSMB5;GLRX3;PSMD7;PSMD12;UBE2N;PSMD2;YES1;PSMD6;LRP1;PRKCD;HADHA;HADH;TAB2	Q04759;O95999;Q9UDY8;Q9BXL7;Q9Y4K3;29108	R-HSA-2730861;R-HSA-5607728;R-HSA-202534;R-HSA-2730863;R-HSA-202541;R-HSA-2730904;R-HSA-2730876;R-HSA-5607724;R-HSA-2730864;R-HSA-2730899;R-HSA-202328;R-HSA-2730900;R-HSA-2730836;R-HSA-2730903;R-HSA-2730871;R-HSA-2730902
R-HSA-5627117	RHO GTPases Activate ROCKs	11	24	13	38	0.0016535758577924762	0.7949692962648848	0.9943979253241634	6	6	4.7244094488188977E-4	9606	Homo sapiens	CHID1;MYL6B;RHOC;RHOA;RHOB;PPP1CB;PAK1;MYL6;P4HA1;CFL1;MYH9;MYL9;MYH10	P35580;P35749;P60660;P62140;P23528;P08134;P62745;P24844;P61586;P35579;Q13153	ACTB;YWHAG;CDC42;CDC42;CFL2;PAK2;ACTG1;CDC42;GIT2;ARRB1;PCBP1;YWHAZ;NCK2	P23528;Q13153	R-HSA-419232;R-HSA-419087;R-HSA-3928608;R-HSA-419197;R-HSA-419083;R-HSA-419049
R-HSA-418359	Reduction of cytosolic Ca++ levels	5	15	3	16	0.0010334849111202976	0.795685881876129	0.9943979253241634	3	3	2.3622047244094488E-4	9606	Homo sapiens	HNRNPA3;PRDX1;SUCLG2;ATP2A2;ESYT2;SRI;CALM2	P30626;P0DP23;P57103;P20020;P16615	LRP1;SRI;STAT3	P30626;29108	R-HSA-418309;R-HSA-418365;R-HSA-425661
R-HSA-196836	Vitamin C (ascorbate) metabolism	5	26	0	4	0.0017913738459418493	0.795685881876129	0.9943979253241634	4	9	7.086614173228347E-4	9606	Homo sapiens	CYB5A;FECH;GSTO1;SLC2A3;RPL26				R-HSA-198818;R-HSA-198824;R-HSA-198845;R-HSA-198813
R-HSA-69580	p53-Dependent G1/S DNA damage checkpoint	45	70	51	170	0.004822929585228055	0.801312028786322	0.9943979253241634	17	22	0.0017322834645669292	9606	Homo sapiens	PRORP;ARPC1A;CTSV;PSMD8;PSMD9;PSMD6;PSMD7;PSMD5;PSMD2;PSMD3;PSMD1;CCN1;PUS1;PDIA4;PSMA5;CCNA2;PSMA3;PSMA4;PSMA1;PSMA2;PSME3;UBE2V2;PSME1;PSME2;PSMD10;PSMD12;PSMD11;RPN2;PSMD14;PSMD13;RPN1;PSMA7;ZMPSTE24;PSMB6;PSMB7;PSMB4;PSMB5;PSMB2;PSMB1;SNX9;PSMF1;RPS27A;USP25;SORT1;YLPM1;PSMC5;PPP5C;PSMC6;PSMC3;PSMC4;PSMC1;PSMC2	P28066;Q8NHY2;Q06323;P51665;P35998;O00487;A5LHX3;P62333;P62195;P20618;P25789;P25788;P40306;P62979;P78396;Q92530;P61289;Q13200;P25787;P25786;Q15008;O15151;O43242;Q9UL46;O75832;O00231;P62191;Q9UNM6;P28074;O00233;Q99460;O00232;P38936;P17980;P28072;P28070;Q99436;P20248;Q8TAA3;O14818;P48556;P49721;Q16401;P60900;P43686	DAXX;RPL23;HOOK2;H3C1;S100A6;AATF;CCNA2;PLK1;IGF1R;NPM1;H4C14;H4C3;CSNK1A1;PSME3;RPL5;CDK5;H3C4;WDR5;FKBP3;RPS7;H3C8;H3C12;PSMC2;CASP3;CSNK1A1;CCN1;EZR;GINS2;RPL11;H4C6;H4C13;H4C2;CDK6;NCL;H3C3;H3C7;H3C11;RRM2B;H4C9;VCP;H4C12;H4C5;ARRB1;H4C1;RPS27;H3C2;RPS27L;H3C6;RPS3;TP53BP1;KPNA2;S100A4;PCNA;GNL3L;H3C10;CUL4A;H4-16;XPO1;H4C8;FLAD1;H4C11;H4C4;XRCC1;LZTS2;H4C15;COPS6;PPP2R5E;SKP1;H2AX;EEF1A1;TER…	Q13315;P38936;O96017;Q9BVI0;Q8NHY2;Q00987	R-HSA-349444;R-HSA-5633460;R-HSA-6804741;R-HSA-264418;R-HSA-6804879;R-HSA-349455;R-HSA-264458;R-HSA-6804724;R-HSA-69685;R-HSA-6803411;R-HSA-349426;R-HSA-264435;R-HSA-264444;R-HSA-69562;R-HSA-6804955;R-HSA-187934;R-HSA-5693609
R-HSA-69563	p53-Dependent G1 DNA Damage Response	45	70	51	170	0.004822929585228055	0.801312028786322	0.9943979253241634	17	22	0.0017322834645669292	9606	Homo sapiens	PRORP;ARPC1A;CTSV;PSMD8;PSMD9;PSMD6;PSMD7;PSMD5;PSMD2;PSMD3;PSMD1;CCN1;PUS1;PDIA4;PSMA5;CCNA2;PSMA3;PSMA4;PSMA1;PSMA2;PSME3;UBE2V2;PSME1;PSME2;PSMD10;PSMD12;PSMD11;RPN2;PSMD14;PSMD13;RPN1;PSMA7;ZMPSTE24;PSMB6;PSMB7;PSMB4;PSMB5;PSMB2;PSMB1;SNX9;PSMF1;RPS27A;USP25;SORT1;YLPM1;PSMC5;PPP5C;PSMC6;PSMC3;PSMC4;PSMC1;PSMC2	P28066;Q8NHY2;Q06323;P51665;P35998;O00487;A5LHX3;P62333;P62195;P20618;P25789;P25788;P40306;P62979;P78396;Q92530;P61289;Q13200;P25787;P25786;Q15008;O15151;O43242;Q9UL46;O75832;O00231;P62191;Q9UNM6;P28074;O00233;Q99460;O00232;P38936;P17980;P28072;P28070;Q99436;P20248;Q8TAA3;O14818;P48556;P49721;Q16401;P60900;P43686	DAXX;RPL23;HOOK2;H3C1;S100A6;AATF;CCNA2;PLK1;IGF1R;NPM1;H4C14;H4C3;CSNK1A1;PSME3;RPL5;CDK5;H3C4;WDR5;FKBP3;RPS7;H3C8;H3C12;PSMC2;CASP3;CSNK1A1;CCN1;EZR;GINS2;RPL11;H4C6;H4C13;H4C2;CDK6;NCL;H3C3;H3C7;H3C11;RRM2B;H4C9;VCP;H4C12;H4C5;ARRB1;H4C1;RPS27;H3C2;RPS27L;H3C6;RPS3;TP53BP1;KPNA2;S100A4;PCNA;GNL3L;H3C10;CUL4A;H4-16;XPO1;H4C8;FLAD1;H4C11;H4C4;XRCC1;LZTS2;H4C15;COPS6;PPP2R5E;SKP1;H2AX;EEF1A1;TER…	Q13315;P38936;O96017;Q9BVI0;Q8NHY2;Q00987	R-HSA-349444;R-HSA-5633460;R-HSA-6804741;R-HSA-264418;R-HSA-6804879;R-HSA-349455;R-HSA-264458;R-HSA-6804724;R-HSA-69685;R-HSA-6803411;R-HSA-349426;R-HSA-264435;R-HSA-264444;R-HSA-69562;R-HSA-6804955;R-HSA-187934;R-HSA-5693609
R-HSA-180534	Vpu mediated degradation of CD4	41	53	41	160	0.003651646685958385	0.8023567962740935	0.9943979253241634	5	5	3.937007874015748E-4	9606	Homo sapiens	PSMD10;PSMD12;PSMD11;PSMD14;RPN2;PSMD13;PRORP;RPN1;CTSV;PSMA7;PSMD8;PSMB6;PSMD9;PSMB7;PSMD6;PSMB4;PSMD7;PSMB5;PSMB2;PSMD5;PSMD2;PSMD3;PSMB1;PSMD1;PSMF1;RPS27A;SKP1;USP25;SORT1;PUS1;YLPM1;PDIA4;PSMA5;PSMC5;PSMA3;PSMC6;PSMA4;PSMC3;PSMA1;PSMC4;PSMA2;PSME3;PSMC1;PSMC2;UBE2V2;PSME1;PSME2	P28066;Q06323;P51665;O00487;P35998;A5LHX3;P62333;P20618;P62195;P25789;P63208;P25788;P40306;Q92530;P62979;P61289;Q13200;P25787;P25786;Q15008;O43242;Q9UL46;O75832;O00231;Q9UNM6;P28074;P62191;O00233;P17980;Q99460;P28072;O00232;P28070;Q99436;Q8TAA3;O14818;P48556;P49721;Q16401;P60900;P43686	DYNLL2;CYB5R1;SCAMP3;TBRG4;FBXO30;SUGT1;ATP5F1D;ATP5F1B;APIP;ATXN10;CCNA2;XPO1;ATAD3B;HSD17B12;ARFGEF1;XPO5;MSN;LRPPRC;PSMA3;RTN4;HADHB;TTC9C;PPP1CA;ACSL3;ATP5PF;SMAD4;NEDD8;ATP5PB;CCN1;PRKDC;ATP5PO;PTGES3;DCAF7;IPO9;CHP1;WEE1;HADHA;RANBP9;COPS6;MAP2K1;HADH;PPP2R5E;SKP1;SKP1	Q9Y297;P63208;P05919	R-HSA-180599;R-HSA-180597;R-HSA-180606;R-HSA-180591;R-HSA-180573
R-HSA-977443	GABA receptor activation	12	67	0	0	0.004616232603003996	0.8098185568934877	0.9943979253241634	10	12	9.448818897637795E-4	9606	Homo sapiens	CD81;VPS4A;GTPBP10;P3H3;RRP9;GNAI2;GMPPB;ATIC;GNG5;GNB2;GNB1;GNB4;SNX9;ESYT1				R-HSA-170674;R-HSA-975340;R-HSA-1013020;R-HSA-170666;R-HSA-8856398;R-HSA-1013013;R-HSA-1013012;R-HSA-392206;R-HSA-170686;R-HSA-170671
R-HSA-416572	Sema4D induced cell migration and growth-cone collapse	9	24	8	30	0.0016535758577924762	0.8153689944512852	0.9943979253241634	5	6	4.7244094488188977E-4	9606	Homo sapiens	CHID1;MYL6;P4HA1;CIRBP;MYH9;MYL6B;RHOC;MYL9;MYH10;RHOA;RHOB	P35580;P35749;P60660;P08134;P62745;Q92730;P24844;P61586;P35579	RAB8A;CSE1L;RAB5B;RAN;CDC42;RAB5A;RAB1A;PAK1	17552;15996	R-HSA-416594;R-HSA-419087;R-HSA-416588;R-HSA-419197;R-HSA-419049
R-HSA-9652282	Drug-mediated inhibition of ERBB2 signaling	2	14	0	0	9.645859170456111E-4	0.8176291792347012	0.9943979253241634	3	3	2.3622047244094488E-4	9606	Homo sapiens	CDC37;NOP9				R-HSA-9652277;R-HSA-9652264;R-HSA-9665726
R-HSA-426048	Arachidonate production from DAG	2	13	0	1	8.956869229709247E-4	0.8176291792347012	0.9943979253241634	2	3	2.3622047244094488E-4	9606	Homo sapiens	ABHD12;SRP68;PSMA7;SRRM1				R-HSA-5694462;R-HSA-426043
R-HSA-71032	Propionyl-CoA catabolism	3	14	2	6	9.645859170456111E-4	0.8210329534615439	0.9943979253241634	3	3	2.3622047244094488E-4	9606	Homo sapiens	PCCA;PCCB;MMUT	P22033;P05165;P05166	STX8;CD81	Q96PE7	R-HSA-71010;R-HSA-71031;R-HSA-71020
R-HSA-190375	FGFR2c ligand binding and activation	3	17	1	3	0.0011712828992696707	0.8210329534615439	0.9943979253241634	2	2	1.5748031496062991E-4	9606	Homo sapiens	OSBPL9;SPTLC2;TNPO1;FGF1	P05230;P08620;P09038	APP	28815	R-HSA-190258;R-HSA-190413
R-HSA-5083625	Defective GALNT3 causes familial hyperphosphatemic tumoral calcinosis (HFTC)	3	20	0	0	0.00137797988149373	0.8210329534615439	0.9943979253241634	1	1	7.874015748031496E-5	9606	Homo sapiens	CCNA2;GALNT3;GIPC1;ASCC3				R-HSA-5096537
R-HSA-190322	FGFR4 ligand binding and activation	3	17	1	3	0.0011712828992696707	0.8210329534615439	0.9943979253241634	3	4	3.1496062992125983E-4	9606	Homo sapiens	OSBPL9;SPTLC2;TNPO1;FGF1	P05230;P08620;P09038	APP	28815	R-HSA-1307955;R-HSA-190326;R-HSA-190265
R-HSA-427601	Multifunctional anion exchangers	3	19	0	1	0.0013090808874190436	0.8210329534615439	0.9943979253241634	3	6	4.7244094488188977E-4	9606	Homo sapiens	PMM2;ADNP;MRPL12;SMC1A;WDR43				R-HSA-427570;R-HSA-8875871;R-HSA-5627802
R-HSA-1839130	Signaling by activated point mutants of FGFR3	3	17	1	3	0.0011712828992696707	0.8210329534615439	0.9943979253241634	2	6	4.7244094488188977E-4	9606	Homo sapiens	OSBPL9;SPTLC2;TNPO1;FGF1	P05230;P08620;P09038	APP	28815	R-HSA-2012074;R-HSA-2012073
R-HSA-400685	Sema4D in semaphorin signaling	10	30	8	30	0.002066969822240595	0.828494435644032	0.9943979253241634	9	12	9.448818897637795E-4	9606	Homo sapiens	CHID1;MYL6;P4HA1;RRAS;CIRBP;MYH9;MYL6B;RHOC;MYL9;MYH10;RHOA;RHOB	P35580;P35749;P60660;P08134;P62745;Q92730;P10301;P24844;P61586;P35579	RAB8A;CSE1L;RAB5B;RAN;CDC42;RAB5A;RAB1A;PAK1	17552;15996	R-HSA-400677;R-HSA-416562;R-HSA-416546;R-HSA-416594;R-HSA-416559;R-HSA-419087;R-HSA-416588;R-HSA-419197;R-HSA-419049
R-HSA-2408550	Metabolism of ingested H2SeO4 and H2SeO3 into H2Se	4	22	0	4	0.0015157778696431032	0.8289254195281387	0.9943979253241634	4	7	5.511811023622047E-4	9606	Homo sapiens	TXNRD1;GSR;KIF21A;PAPSS2;METAP1;PAPSS1				R-HSA-2408540;R-HSA-2408525;R-HSA-2408542;R-HSA-2408558
R-HSA-111447	Activation of BAD and translocation to mitochondria	6	19	8	26	0.0013090808874190436	0.8296248336533818	0.9943979253241634	5	5	3.937007874015748E-4	9606	Homo sapiens	YWHAE;YWHAQ;YWHAB;KPNA2;YWHAZ;CRK;YWHAG;YWHAH	P31946;P61981;P27348;P63104;P62258;Q04917	YWHAQ;YWHAE;CAV1;YWHAG;YWHAB;AHCYL1;YWHAZ;YWHAH	Q92934;P55957	R-HSA-139906;R-HSA-139905;R-HSA-198347;R-HSA-139899;R-HSA-139897
R-HSA-8866906	TFAP2 (AP-2) family regulates transcription of other transcription factors	1	5	1	3	3.444949703734325E-4	0.8315229303964656	0.9943979253241634	2	2	1.5748031496062991E-4	9606	Homo sapiens	CSRP2	P05549	YBX1	Q99697	R-HSA-8864718;R-HSA-8864729
R-HSA-203754	NOSIP mediated eNOS trafficking	1	7	0	1	4.8229295852280556E-4	0.8315229303964656	0.9943979253241634	2	2	1.5748031496062991E-4	9606	Homo sapiens	NUP43				R-HSA-203553;R-HSA-203680
R-HSA-164525	Plus-strand DNA synthesis	1	8	0	0	5.511919525974921E-4	0.8315229303964656	0.9943979253241634	4	4	3.1496062992125983E-4	9606	Homo sapiens	PPIA				R-HSA-164512;R-HSA-164513;R-HSA-164505;R-HSA-173769
R-HSA-4341670	Defective NEU1 causes sialidosis	1	8	0	0	5.511919525974921E-4	0.8315229303964656	0.9943979253241634	1	1	7.874015748031496E-5	9606	Homo sapiens	GLB1				R-HSA-4341669
R-HSA-166665	Terminal pathway of complement	1	8	0	0	5.511919525974921E-4	0.8315229303964656	0.9943979253241634	4	5	3.937007874015748E-4	9606	Homo sapiens	TUBA1A				R-HSA-173723;R-HSA-173720;R-HSA-173725;R-HSA-173709
R-HSA-389542	NADPH regeneration	1	7	0	1	4.8229295852280556E-4	0.8315229303964656	0.9943979253241634	2	3	2.3622047244094488E-4	9606	Homo sapiens	IDH1				R-HSA-389540;R-HSA-389550
R-HSA-167826	The fatty acid cycling model	1	8	0	0	5.511919525974921E-4	0.8315229303964656	0.9943979253241634	3	6	4.7244094488188977E-4	9606	Homo sapiens	WIZ				R-HSA-166387;R-HSA-166214;R-HSA-166220
R-HSA-8985586	SLIT2:ROBO1 increases RHOA activity	1	8	0	0	5.511919525974921E-4	0.8315229303964656	0.9943979253241634	1	2	1.5748031496062991E-4	9606	Homo sapiens	CHID1;RHOA				R-HSA-8985594
R-HSA-70263	Gluconeogenesis	20	66	10	45	0.0045473336089293095	0.8336139276394219	0.9943979253241634	20	26	0.002047244094488189	9606	Homo sapiens	SLC25A1;GPI;SLC37A2;USP15;TPI1;USP5;GOT1;MDH2;PGAM1;SRRT;GOT2;ENO1;ENO2;ENO3;PGK1;PSME1;UBXN7;ALDOC;SLC25A12;GAPDH;SLC25A11;PCK2	P06744;P13929;P06733;P07205;O75746;O00757;P40926;Q16822;P04406;P11498;P53007;Q8TED4-2;P18669;Q02978;P00505;P00558;P60174;P17174;P09972;P09104	TUBA1A;HSPD1;RAB8A;CSE1L;RAB5B;RAN;CDC42;RAB5A;RAB1A;PAK1	17552;Q9UBX3;Q16822;15996	R-HSA-70241;R-HSA-70592;R-HSA-372449;R-HSA-70501;R-HSA-372448;R-HSA-71495;R-HSA-71783;R-HSA-70475;R-HSA-198440;R-HSA-372843;R-HSA-70479;R-HSA-70481;R-HSA-70482;R-HSA-3257122;R-HSA-70613;R-HSA-71445;R-HSA-372819;R-HSA-376851;R-HSA-70486;R-HSA-70494
R-HSA-6811442	Intra-Golgi and retrograde Golgi-to-ER traffic	101	218	60	302	0.01501998070828166	0.8348551717904278	0.9943979253241634	45	48	0.003779527559055118	9606	Homo sapiens	SCOC;THYN1;PNN;TUBB6;GOLGA5;APMAP;KIF5C;KIF5B;DPYSL2;NAMPT;KIF21A;NSF;COG5;COG3;COG2;TUBA4A;DYNC1LI1;DYNC1LI2;POR;ZW10;COPB2;COPA;TMED10;COPB1;ARL3;CUL2;TGOLN2;KLC4;LARP1;RACGAP1;MAN2A1;SSR1;RAB6A;NEK9;HSPA5;ERLIN1;XRCC1;TBCB;IGF2R;EHD1;FUBP3;HOOK2;AAK1;COPE;ARF1;TCF25;KIF11;BICD1;ING1;KIF15;TUBA1C;ACTR1A;HINT2;TUBA1A;CAPZB;PPP2R5E;KIF13B;TMED7;ACP1;CAP1;TMED9;EXOC8;TUBB;KIF22;URB1;DYNLL1;DYNLL2;…	Q14204;Q14203;Q9NS87;Q9NRW7;P63167;Q9H0U4;Q9Y6G9;Q9BVA1;P48444;P43034;P47755;P47756;O95721;Q13885;Q9Y678;O75379;Q9BUF5;Q96CN9;Q9Y3B3;A6NHL2;Q9BW19;Q12840;O15260;O43493;Q15836;Q14746;P68363;P33176;P52732;P61163;Q9NSK0;O60664;P61204;Q9H0B6;P49755;O15498;Q15042;Q9UP83;Q9BQE3;A2RRP1;P11717;O43264;Q9NRZ7;P68371;P54920;Q8N6H7;P68402;P52907;Q96FJ2;P68366;Q96JB2;P04350;Q6PKD1;O14579;P62820;Q92546;Q12981;…	NUP62;ARF1;REEP5;VAMP4;SCFD1;CISD2;EBP;DYNC1H1;PICALM;ABHD5;PAFAH1B2;YWHAB;MRPS18B;VAMP8;RAB1A;NUDCD2;TBC1D13;PSMA3;DYNC1LI1;ZW10;RAN;SDCBP;SEC22B;NUDCD3;SAR1A;RAB5A;ABHD16A;RMDN3;PAK1;GID8;NAPA;ARFIP1;DYNLT1;STX8;C12orf10;VAMP3;STX18;PPIF;MPP1;CDC42;HIBADH;SH3GLB1;FAM133A;RAB5B;NDUFAF2;CHMP4B;RAB8A;MAPRE1;COMT;YWHAG;CSE1L;MGST3;HGS;SCAMP1;TPP1;SNX2;SNX1;BCL2L13;TARS2;KRT15	O43752;Q15836;Q92538;Q12981;O75379;P43034;17552;Q13190;O60664;O75396;Q9NZ43;Q9NRZ7;Q8N2H4;15996;P53365;Q9P2W9	R-HSA-6811431;R-HSA-8849350;R-HSA-6811429;R-HSA-8849348;R-HSA-6811428;R-HSA-6811427;R-HSA-8847875;R-HSA-6811426;R-HSA-8849345;R-HSA-6811425;R-HSA-8847887;R-HSA-8847883;R-HSA-8849353;R-HSA-6811433;R-HSA-8847880;R-HSA-8847638;R-HSA-8847637;R-HSA-8849748;R-HSA-8847635;R-HSA-8848484;R-HSA-6814671;R-HSA-6814670;R-HSA-6814094;R-HSA-6814091;R-HSA-6814090;R-HSA-6814088;R-HSA-6811415;R-HSA-6811414;R-HSA-6…
R-HSA-69242	S Phase	88	179	73	302	0.012332919939368886	0.8361650131790828	0.9943979253241634	52	54	0.004251968503937008	9606	Homo sapiens	PRORP;SMC3;PSMD8;PSMD9;PSMD6;PSMD7;CDC23;CDH1;PSMD5;PSMD2;PSMD3;PSMD1;CCN1;SKP1;PUS1;PDIA4;EBNA1BP2;PSME3;PSME1;UBE2V2;PSME2;ANAPC1;PSMD10;RAB5B;PSMD12;PSMD11;RPN2;PSMD14;PSMD13;RPN1;PDS5A;ACAT2;ZMPSTE24;RRP7A;ORC4;RAD21;PSMF1;UBE2C;TIMM44;UBE2A;POLA2;STAG1;STAG2;TAB2;GSK3B;FEN1;MCM7;ARPC1A;BRK1;CTSV;PEPD;UTP15;RFC5;CDV3;RFC3;RFC2;BCKDHB;SMC1A;CCNA2;PSMA5;PSMA3;PSMA4;PSMA1;PSMA2;MCM3;MCM4;MCM5;MC…	Q14566;P50613;P33992;P51668;P33993;Q01094;P33991;P51665;A5LHX3;P30291;P62195;P63208;P25205;Q8N3U4;Q92530;P78396;Q13200;P49736;O43242;O00231;O00233;P35244;O00232;P35249;Q99436;P35250;O60216;O43929;P20248;Q8TAA3;Q9UJX2;Q14181;Q9UQE7;P35251;P48556;Q9H1A4;P49721;P49841;Q16401;P49005;P60900;Q29RF7;Q9Y248;P27694;Q9UM11;P28066;P49642;Q9BRT9;Q8WVM7;P28340;Q06323;P35998;O00762;O00487;Q9BRX5;P62333;P20618;…	BICD1;H3C1;PLK1;CCT4;CLASP2;H4C14;H4C3;EXOC5;YWHAZ;GSKIP;KPNB1;PRKAR1A;AKAP8;H3C8;PPP1R2;H3C12;COPS5;PSMC2;CCN1;MCM2;CDC37;SMC3;H4C13;H4C2;SMARCD1;H3C3;MCM7;RAD21;GINS3;H3C11;MCM3;EPB41L3;H4C12;H4C5;H3C2;MCM6;YWHAG;SMC3;APP;CCT3;PCNA;H3C10;STMN1;TTC4;MCMBP;H4C11;H4C4;CCNA2;RHOA;SKP1;ORC4;TERF2;YWHAQ;CCNA2;MCM5;UCHL1;HOOK2;CCNA2;YWHAB;CCT8;NAA10;CDK5;H3C4;STAG2;SORT1;GINS2;HSP90AB1;H4C6;WASL;CDK6;…	Q9Y248;O75419;P30304;P24385;Q9BRT9;Q13415;Q13882;P38936;Q96FF9;P49736;P25205;P24941;Q99741;P61024;P49841;Q14691;P46527;P30291;Q9UJA3;P39748;P33992;Q8TDN4;Q9BRX5	R-HSA-187520;R-HSA-69127;R-HSA-69005;R-HSA-187916;R-HSA-69006;R-HSA-69140;R-HSA-69015;R-HSA-69142;R-HSA-8848414;R-HSA-69016;R-HSA-69144;R-HSA-69019;R-HSA-2473151;R-HSA-187545;R-HSA-187934;R-HSA-174110;R-HSA-69152;R-HSA-187552;R-HSA-176942;R-HSA-75820;R-HSA-187948;R-HSA-75823;R-HSA-187949;R-HSA-75825;R-HSA-68913;R-HSA-75824;R-HSA-8848436;R-HSA-187574;R-HSA-187575;R-HSA-187828;R-HSA-188345;R-HSA-69…
R-HSA-937041	IKK complex recruitment mediated by RIP1	7	24	7	24	0.0016535758577924762	0.8406663703603875	0.9943979253241634	3	3	2.3622047244094488E-4	9606	Homo sapiens	IKBKB;CHUK;UBE2N;RIPK1;TAB2;UBE2V1;RPS27A;ACAT2	O15111;P61088;Q13404;Q13546;P51668;P62979;O14920	HSP90AB1;ANXA1;CAP1;CSNK1A1;PGAM5;FADD;RIPK1	Q13546;Q9Y572	R-HSA-168915;R-HSA-168921;R-HSA-937029
R-HSA-166662	Lectin pathway of complement activation	3	15	1	6	0.0010334849111202976	0.8452171670450482	0.9943979253241634	6	6	4.7244094488188977E-4	9606	Homo sapiens	LAMA5;PGM1;FBXO30	O00602;P48740;Q15485	LRP1	29108	R-HSA-166721;R-HSA-166726;R-HSA-2855054;R-HSA-8852509;R-HSA-2855125;R-HSA-2855077
R-HSA-1247673	Erythrocytes take up oxygen and release carbon dioxide	3	16	0	5	0.0011023839051949843	0.8452171670450482	0.9943979253241634	3	6	4.7244094488188977E-4	9606	Homo sapiens	SMARCD1;CA2;HBA2				R-HSA-1247665;R-HSA-1247668;R-HSA-1475436
R-HSA-418457	cGMP effects	3	18	0	3	0.0012401818933443572	0.8452171670450482	0.9943979253241634	2	4	3.1496062992125983E-4	9606	Homo sapiens	GIT2;CYB5A;ITPR1				R-HSA-418442;R-HSA-418456
R-HSA-8963684	Tyrosine catabolism	3	20	0	1	0.00137797988149373	0.8452171670450482	0.9943979253241634	3	6	4.7244094488188977E-4	9606	Homo sapiens	RABL3;PGM2;FAH				R-HSA-71163;R-HSA-71181;R-HSA-71164
R-HSA-434313	Intracellular metabolism of fatty acids regulates insulin secretion	2	9	1	6	6.200909466721786E-4	0.8461437263865794	0.9943979253241634	2	2	1.5748031496062991E-4	9606	Homo sapiens	SNX3;ACSL4;ACSL3	O60488;O95573	PXN	P16671	R-HSA-434382;R-HSA-434381
R-HSA-209822	Glycoprotein hormones	2	10	2	7	6.88989940746865E-4	0.8461437263865794	0.9943979253241634	4	4	3.1496062992125983E-4	9606	Homo sapiens	SALL2;UBE2V1	P58166;P01215	FHL3;SGTB	P01229	R-HSA-378978;R-HSA-378956;R-HSA-378975;R-HSA-378952
R-HSA-139915	Activation of PUMA and translocation to mitochondria	2	10	0	5	6.88989940746865E-4	0.8461437263865794	0.9943979253241634	4	5	3.937007874015748E-4	9606	Homo sapiens	NAA10;TIMM44				R-HSA-139913;R-HSA-4331340;R-HSA-4331324;R-HSA-140221
R-HSA-9013700	NOTCH4 Activation and Transmission of Signal to the Nucleus	2	12	0	3	8.267879288962381E-4	0.8461437263865794	0.9943979253241634	2	5	3.937007874015748E-4	9606	Homo sapiens	MECP2;ADAM10;YWHAZ;NDC80				R-HSA-9604308;R-HSA-9604264
R-HSA-391908	Prostanoid ligand receptors	2	14	1	1	9.645859170456111E-4	0.8461437263865794	0.9943979253241634	2	8	6.299212598425197E-4	9606	Homo sapiens	TRAP1;ABHD5	P21731;P43116	PRDX4	P21731	R-HSA-391940;R-HSA-391939
R-HSA-2214320	Anchoring fibril formation	2	15	0	0	0.0010334849111202976	0.8461437263865794	0.9943979253241634	1	4	3.1496062992125983E-4	9606	Homo sapiens	COL4A2;COL4A1				R-HSA-2396234
R-HSA-69656	Cyclin A:Cdk2-associated events at S phase entry	49	90	39	182	0.0062009094667217855	0.8464282486609543	0.9943979253241634	19	19	0.0014960629921259843	9606	Homo sapiens	PRORP;ARPC1A;PSMD8;PSMD9;PSMD6;PSMD7;PSMD5;CDH1;PSMD2;PSMD3;PSMD1;CCN1;SKP1;PUS1;PDIA4;PSMA5;CCNA2;PSMA3;PSMA4;PSMA1;PSMA2;PSME3;UBE2V2;PSME1;PSME2;PSMD10;RAB5B;PSMD12;PSMD11;RPN2;PSMD14;PSMD13;RPN1;PSMA7;TM9SF3;ZMPSTE24;PSMB6;PSMB7;PSMB4;PSMB5;RBBP4;PSMB2;PSMB1;PSMF1;RPS27A;USP25;SORT1;YLPM1;TPRKB;TIMM44;WEE1;PSMC5;PSMC6;PSMC3;PSMC4;PSMC1;PSMC2	P50613;Q01094;P51665;P30291;P62195;P63208;P78396;Q92530;Q13200;O43242;O00231;O00233;O00232;Q99436;P20248;P48556;P49721;Q16401;P60900;Q9UM11;P28066;Q06323;P35998;O00487;P62333;P20618;P25789;P25788;P40306;P62979;P61289;P25787;Q16254;P25786;Q15008;Q9UL46;O75832;P62191;Q9UNM6;P28074;Q99460;P38936;P17980;Q09028;P28072;P28070;O14818;P24941;P43686	YWHAQ;KPNA3;CCNA2;MCM7;UCHL1;HOOK2;CCNA2;PDIA3;CCT4;YWHAB;CCT8;EXOC5;YWHAZ;KPNB1;CDK5;YWHAE;YWHAG;COPS5;CCT3;PCNA;PSMC2;SORT1;CCN1;MCM2;STMN1;CDC37;HSP90AB1;FLAD1;WASL;CCNA2;SF1;RHOA;CDK6;YWHAH;LZTS2;COPS6;EP300;SKP1;TCP1;CCNB1;SFPQ	P30304;P46527;P30291;Q13882;P38936;Q8TDN4;P24941;P61024	R-HSA-187520;R-HSA-187552;R-HSA-174273;R-HSA-174054;R-HSA-187916;R-HSA-187948;R-HSA-187949;R-HSA-187506;R-HSA-8848436;R-HSA-187574;R-HSA-187575;R-HSA-198613;R-HSA-187828;R-HSA-174164;R-HSA-8848414;R-HSA-187545;R-HSA-188345;R-HSA-187934;R-HSA-174110
R-HSA-198753	ERK/MAPK targets	9	26	12	29	0.0017913738459418493	0.8465631130511706	0.9943979253241634	7	7	5.511811023622047E-4	9606	Homo sapiens	PPP2CA;PPP2CB;DUSP3;PPP2R1A;EXOSC8;MAPK1;PPP2R5D;MAPK14;MAPK3	P51452;Q16539;P67775;P28482;P27361;P51812;P30153;P62714;Q14738	BAG2;CCDC6;PFDN6;UBE2C;CRK;MAPK3;UBE2I;PFDN2;PFDN5;VBP1;UBE2C;PFDN1	P19419;Q13164	R-HSA-199959;R-HSA-203797;R-HSA-198756;R-HSA-198731;R-HSA-198746;R-HSA-199929;R-HSA-198669
R-HSA-73728	RNA Polymerase I Promoter Opening	6	34	1	4	0.0023425657985393414	0.8474512346193739	0.9943979253241634	2	2	1.5748031496062991E-4	9606	Homo sapiens	H2AX;CHCHD3;H3C11;H3C12;H3C1;UBTF;H3C10;H4C2;H3C3;H4C1;H3C2;LLPH;H4C4;H4C3;H3C4;H4C6;H3C7;H3-3A;H4C5;H3C6;MAPK3;H3-3B;H4C8;RBM17;H3C8;H4C9;PTGES3;H4-16;H4C15;H4C14;H4C13;H4C12;H4C11	P84243;P62805;P68431;P27361;P17480;P16104	SET	P17480	R-HSA-73718;R-HSA-73722
R-HSA-204174	Regulation of pyruvate dehydrogenase (PDH) complex	6	31	1	8	0.002135868816315282	0.8474512346193739	0.9943979253241634	3	4	3.1496062992125983E-4	9606	Homo sapiens	PDP1;PDPR;PDHB;DLAT;DLD;PDK1;CNDP2	Q15118;Q8NCN5;P10515;P11177;Q9P0J1;P09622	PDK1	Q15119	R-HSA-203946;R-HSA-204169;R-HSA-9011543
R-HSA-429947	Deadenylation of mRNA	14	28	26	59	0.0019291718340912222	0.8477592494359607	0.9943979253241634	4	4	3.1496062992125983E-4	9606	Homo sapiens	EIF4A2;EIF4A1;WDR26;EIF4A3;PARN;SENP3;CNOT7;BDH2;TNKS1BP1;PABPC1;EIF4E;CNOT9;EIF4B;EIF4G1;PAIP1	P38919;Q5TAX3;P11940;O95453;Q04637;Q9H074;Q9UIV1;P23588;Q14240;O95628;Q9C0C2;P60842;P06730;Q92600	EIF4G1;EIF4E;PABPC1;PLK1;PABPN1;GEMIN5;RPS6;EIF4EBP1;PCBP1;LRPPRC;CNOT7;PAIP1;PAIP2;YWHAG;AGO1;EIF3A;EIF4A1;PABPC1;EIF3A;EIF4A1;EIF4A2;PPP2CA;ATXN2;EIF4EBP2;RBM4;G3BP1	Q9H074;Q04637;P23588;P11940;P06730	R-HSA-430021;R-HSA-429955;R-HSA-8941312;R-HSA-429992
R-HSA-4085377	SUMOylation of SUMOylation proteins	26	39	18	106	0.002687060768912774	0.8551409172284209	0.9943979253241634	5	5	3.937007874015748E-4	9606	Homo sapiens	NUP205;NUP107;SEH1L;AAAS;NUP160;NUP85;TPR;SUMO2;NUP62;GAR1;NUP88;NUP43;OSTF1;RAE1;NDC1;RANBP2;UBE2I;NUP210;NUP155;NUP133;CTPS2;NUP153;NUP93;NUP50;NUP35;NUP54;NUP37	Q8TEM1;Q9BTX1;P57740;Q12769;P78406;Q99567;Q8NFH3;Q8NFH4;Q9BW27;Q96EE3-1;Q8NFH5;Q8WUM0;Q9NRG9;Q96EE3-2;Q96HA1;P49792;P49790;O75694;Q8N1F7;P37198;P63279;P12270;Q7Z3B4;Q92621;P61956;Q9UKX7	EXOSC9;DAXX;CHMP4B;RANBP2;UBA2;RUVBL1;TFCP2;RAN;SMAD4;SUMO2;DNMT3B;RANGAP1;NXF1;SAE1;CASP8AP2;RANBP2;PARP1;UBE2I	P49792;Q8N2W9;P63279	R-HSA-4551649;R-HSA-4551683;R-HSA-3968362;R-HSA-4085350;R-HSA-4551679
R-HSA-159227	Transport of the SLBP independent Mature mRNA	28	39	36	119	0.002687060768912774	0.8560206867867928	0.9943979253241634	3	3	2.3622047244094488E-4	9606	Homo sapiens	NUP205;NUP107;SEH1L;AAAS;NUP160;NXF1;NUP85;TPR;NUP62;GAR1;NUP88;NUP43;OSTF1;RAE1;EIF4E;NDC1;RANBP2;NUP210;NUP155;NUP133;NCBP2;ALYREF;NUP153;NUP93;NUP50;NUP35;NUP54;NUP37	P52298;Q86V81;Q8TEM1;Q9BTX1;P57740;Q12769;P78406;Q99567;Q8NFH3;Q8NFH4;Q9BW27;Q9UBU9;Q96EE3-1;Q8NFH5;Q8WUM0;Q9NRG9;Q96EE3-2;Q96HA1;P49792;P49790;O75694;Q8N1F7;P37198;P12270;Q7Z3B4;Q92621;Q9UKX7;P06730	NUP62;EIF4G1;DHX9;C1QBP;ALYREF;RANBP2;THOC7;RAE1;SH3GLB2;GEMIN5;RPS6;EIF4A3;EIF4EBP1;LRPPRC;CNOT7;SRSF1;UBQLN1;CLK3;BLMH;PABPC1;EIF4A1;CCDC7;THOC5;PPP2CA;RANGAP1;TNPO1;NXF1;FTO;SNW1;SRSF3;EIF4EBP2;RANBP2;THRAP3;UPF3B;CHTOP;NUP153	Q86V81;P06730;Q9UBU9	R-HSA-158481;R-HSA-158484;R-HSA-111439
R-HSA-179409	APC-Cdc20 mediated degradation of Nek2A	5	25	2	11	0.0017224748518671628	0.8564313909512026	0.9943979253241634	3	3	2.3622047244094488E-4	9606	Homo sapiens	CDC23;UBE2C;TAB2;RPS27A;ACAT2;ANAPC1	Q9UJX2;P51668;Q9H1A4;P62979;O00762	PPP1CC;CDC23	P51955	R-HSA-179410;R-HSA-179417;R-HSA-179421
R-HSA-3238698	WNT ligand biogenesis and trafficking	5	28	0	5	0.0019291718340912222	0.8564313909512026	0.9943979253241634	10	12	9.448818897637795E-4	9606	Homo sapiens	SNX3;VPS29;VPS35;VPS26A;RPF2;SERPINB6				R-HSA-3247840;R-HSA-3247843;R-HSA-3247844;R-HSA-3238694;R-HSA-3247849;R-HSA-3247837;R-HSA-3781941;R-HSA-3247836;R-HSA-3247839;R-HSA-3781943
R-HSA-2142845	Hyaluronan metabolism	5	23	1	10	0.0015846768637177897	0.8564313909512026	0.9943979253241634	7	13	0.0010236220472440946	9606	Homo sapiens	TF;HEXB;CSTF2;CHP1;IGF2R	Q99653;Q92819;O15440;P07686;P19634	FHL3	Q12891	R-HSA-2162225;R-HSA-2160915;R-HSA-2160851;R-HSA-2160884;R-HSA-2142859;R-HSA-2160892;R-HSA-9638076
R-HSA-5601884	PIWI-interacting RNA (piRNA) biogenesis	7	31	0	13	0.002135868816315282	0.8565572708175576	0.9943979253241634	1	15	0.0011811023622047244	9606	Homo sapiens	POLR2A;SHMT2;POLR2C;POLR2D;MRPS12;POLR2E;POLR2G;POLR2L				R-HSA-5601926
R-HSA-1793185	Chondroitin sulfate/dermatan sulfate metabolism	14	73	0	8	0.005029626567452115	0.8593553443935407	0.9943979253241634	23	28	0.002204724409448819	9606	Homo sapiens	CHST9;GOT1;HEXB;GBE1;COG3;BGN;GTF2F2;HSPG2;PLD3;NRAS;PSAT1;PSAP;GPC4;GPC6				R-HSA-2022911;R-HSA-1971487;R-HSA-1889981;R-HSA-1793176;R-HSA-9638064;R-HSA-2018682;R-HSA-1971482;R-HSA-1971483;R-HSA-1889978;R-HSA-9638075;R-HSA-2105001;R-HSA-2065233;R-HSA-1878002;R-HSA-2022065;R-HSA-9632034;R-HSA-2022063;R-HSA-2022061;R-HSA-9632033;R-HSA-2022056;R-HSA-2022052;R-HSA-1971491;R-HSA-2018659;R-HSA-1889955
R-HSA-532668	N-glycan trimming in the ER and Calnexin/Calreticulin cycle	12	57	8	15	0.003927242662257131	0.8633633358916435	0.9943979253241634	10	18	0.0014173228346456694	9606	Homo sapiens	PDIA3;VCP;PRKCSH;SEL1L;MOGS;RAD23B;CNDP2;GANAB;XPOT;PSMC1;MYO6;MLEC;CALR;RPS27A	Q9UBV2;Q14697;Q13724;P62191;Q9GZP9;P54727;P62979;P55072;P14314;P30101;P27797;Q14165	STT3B;ERO1A;CALR;STIM1;APP;SMARCB1;RPN1;RPN2	Q14165;P30101	R-HSA-1022127;R-HSA-548890;R-HSA-532667;R-HSA-901006;R-HSA-8853379;R-HSA-8850594;R-HSA-901047;R-HSA-535717;R-HSA-532678;R-HSA-8867288
R-HSA-391160	Signal regulatory protein family interactions	6	18	1	23	0.0012401818933443572	0.8637258358500677	0.9943979253241634	4	10	7.874015748031496E-4	9606	Homo sapiens	RFC5;CAMK2D;PSMA4;USP5;PRKAR2A;PSAP;GRB2;PTPN11	P62993-1;P35247;P29350;Q8IWL1;Q06124;Q8IWL2	NCK2	O15117	R-HSA-391153;R-HSA-391155;R-HSA-391151;R-HSA-391150
R-HSA-5339717	Misspliced LRP5 mutants have enhanced beta-catenin-dependent signaling	1	6	0	3	4.1339396444811904E-4	0.8651542144208423	0.9943979253241634	1	1	7.874015748031496E-5	9606	Homo sapiens	IARS2				R-HSA-5339711
R-HSA-629587	Highly sodium permeable postsynaptic acetylcholine nicotinic receptors	1	9	0	0	6.200909466721786E-4	0.8651542144208423	0.9943979253241634	2	2	1.5748031496062991E-4	9606	Homo sapiens	RPLP1				R-HSA-622325;R-HSA-629588
R-HSA-3359469	Defective MTR causes methylmalonic aciduria and homocystinuria type cblG	1	9	0	0	6.200909466721786E-4	0.8651542144208423	0.9943979253241634	2	2	1.5748031496062991E-4	9606	Homo sapiens	ACAD8				R-HSA-3321918;R-HSA-3322140
R-HSA-5263617	Metabolism of ingested MeSeO2H into MeSeH	1	9	0	0	6.200909466721786E-4	0.8651542144208423	0.9943979253241634	2	2	1.5748031496062991E-4	9606	Homo sapiens	TXNRD1				R-HSA-5263616;R-HSA-5263614
R-HSA-5579026	Defective CYP11A1 causes Adrenal insufficiency, congenital, with 46,XY sex reversal (AICSR)	1	9	0	0	6.200909466721786E-4	0.8651542144208423	0.9943979253241634	1	1	7.874015748031496E-5	9606	Homo sapiens	GIT2				R-HSA-5580269
R-HSA-3656243	Defective ST3GAL3 causes MCT12 and EIEE15	1	9	0	0	6.200909466721786E-4	0.8651542144208423	0.9943979253241634	1	1	7.874015748031496E-5	9606	Homo sapiens	RPIA				R-HSA-3656258
R-HSA-3595174	Defective CHST14 causes EDS, musculocontractural type	1	9	0	0	6.200909466721786E-4	0.8651542144208423	0.9943979253241634	1	1	7.874015748031496E-5	9606	Homo sapiens	BGN				R-HSA-3636919
R-HSA-3656225	Defective CHST6 causes MCDC1	1	9	0	0	6.200909466721786E-4	0.8651542144208423	0.9943979253241634	1	1	7.874015748031496E-5	9606	Homo sapiens	RACGAP1				R-HSA-3656269
R-HSA-190827	Transport of connexins along the secretory pathway	1	3	0	6	2.0669698222405952E-4	0.8651542144208423	0.9943979253241634	1	2	1.5748031496062991E-4	9606	Homo sapiens	GJA1				R-HSA-190686
R-HSA-427975	Proton/oligopeptide cotransporters	1	9	0	0	6.200909466721786E-4	0.8651542144208423	0.9943979253241634	1	2	1.5748031496062991E-4	9606	Homo sapiens	MRPL46				R-HSA-428007
R-HSA-1307965	betaKlotho-mediated ligand binding	0	6	1	3	4.1339396444811904E-4	0.8651542144208423	0.9943979253241634	1	2	1.5748031496062991E-4	9606	Homo sapiens			APP	28815	R-HSA-1307955
R-HSA-9036866	Expression and Processing of Neurotrophins	0	5	1	4	3.444949703734325E-4	0.8651542144208423	0.9943979253241634	2	5	3.937007874015748E-4	9606	Homo sapiens			SORT1	P01138	R-HSA-167047;R-HSA-187045
R-HSA-167060	NGF processing	0	5	1	4	3.444949703734325E-4	0.8651542144208423	0.9943979253241634	2	5	3.937007874015748E-4	9606	Homo sapiens			SORT1	P01138	R-HSA-167047;R-HSA-187045
R-HSA-9025106	Biosynthesis of DPAn-6 SPMs	0	8	1	1	5.511919525974921E-4	0.8651542144208423	0.9943979253241634	1	3	2.3622047244094488E-4	9606	Homo sapiens			PEBP1	P16050	R-HSA-9025152
R-HSA-418360	Platelet calcium homeostasis	8	35	3	16	0.0024114647926140277	0.8652416176167974	0.9943979253241634	7	8	6.299212598425197E-4	9606	Homo sapiens	HNRNPA3;STIM1;PRDX1;PPP6R3;ITPR1;SUCLG2;ATP2A2;ESYT2;SRI;CALM2	Q14643;Q13586;P30626;P0DP23;P57103;P20020;P16615;Q14573	LRP1;SRI;STAT3	P30626;29108	R-HSA-418309;R-HSA-434798;R-HSA-434700;R-HSA-418365;R-HSA-425661;R-HSA-139854;R-HSA-139855
R-HSA-199220	Vitamin B5 (pantothenate) metabolism	8	35	3	15	0.0024114647926140277	0.8652416176167974	0.9943979253241634	9	12	9.448818897637795E-4	9606	Homo sapiens	FBL;PPCS;PDZD11;FASN;NHP2;ENPP1;AASDHPPT;COASY	Q9NRN7;P49327;Q8TE04;Q9HAB8;O95497;P22413;Q13057;Q5EBL8	YWHAQ;ILK;YWHAG	P49327;Q9BZ23	R-HSA-199203;R-HSA-199202;R-HSA-196754;R-HSA-8938314;R-HSA-196753;R-HSA-8938300;R-HSA-199206;R-HSA-196773;R-HSA-196857
R-HSA-194840	Rho GTPase cycle	32	144	8	30	0.009921455146754857	0.8661100748971493	0.9943979253241634	5	5	3.937007874015748E-4	9606	Homo sapiens	GDI1;GDI2;ARHGAP1;ASH2L;ARHGAP17;FGF1;RRP9;GLS;DPP3;GNA13;CDC42;RHOT2;RACGAP1;AIFM1;ARHGDIB;TNPO1;DNM1L;AASS;PLEKHG3;CHID1;RBM19;ARHGEF16;XRCC1;OXSR1;RHOC;RHOA;NIPSNAP1;RHOB;DNAJC10;ECHDC1;ESYT2;ARHGEF1;ARHGEF2;NOP10	Q9BYZ6;P50395;Q7Z628;Q8TCU6;Q96M96;Q12802;Q5VV41;P52757;Q9P2N2;Q8IXI1;O60229;Q68EM7;Q8N264;P61586;Q9H7P9;O43182;P60953;Q92974;Q9H0H5;Q52LW3;Q13009;Q7Z5H3;Q8WWN8;Q07960;P52566;Q8TER5;P31150;P08134;P62745;Q17R89;Q14344;Q92888	RAB8A;CSE1L;RAB5B;RAN;CDC42;RAB5A;RAB1A;PAK1	17552;15996	R-HSA-194913;R-HSA-194854;R-HSA-194922;R-HSA-195146;R-HSA-194894
R-HSA-8941333	RUNX2 regulates genes involved in differentiation of myeloid cells	3	6	3	17	4.1339396444811904E-4	0.8665098843230801	0.9943979253241634	2	2	1.5748031496062991E-4	9606	Homo sapiens	LGALS3;NDUFB1	Q13951;P17931;ENSG00000131981	LGALS3;PPIG;PDCD6IP	P17931	R-HSA-8938382;R-HSA-8938371
R-HSA-190373	FGFR1c ligand binding and activation	3	15	2	7	0.0010334849111202976	0.8665098843230801	0.9943979253241634	3	3	2.3622047244094488E-4	9606	Homo sapiens	OSBPL9;SPTLC2;TNPO1;FGF1	P05230;P08620;P09038	UBQLN1;APP	28815;P23352	R-HSA-190256;R-HSA-5654515;R-HSA-190429
R-HSA-6783984	Glycine degradation	3	15	0	7	0.0010334849111202976	0.8665098843230801	0.9943979253241634	3	3	2.3622047244094488E-4	9606	Homo sapiens	GCSH;GLDC;YTHDC2;PPL;DLD;CNDP2				R-HSA-5694018;R-HSA-5693967;R-HSA-5693977
R-HSA-5661270	Formation of xylulose-5-phosphate	3	21	0	1	0.0014468788755684168	0.8665098843230801	0.9943979253241634	3	6	4.7244094488188977E-4	9606	Homo sapiens	NASP;DCXR;SORD;AKR1A1				R-HSA-5662471;R-HSA-5661256;R-HSA-5661240
R-HSA-3229121	Glycogen storage diseases	3	22	0	0	0.0015157778696431032	0.8665098843230801	0.9943979253241634	5	10	7.874015748031496E-4	9606	Homo sapiens	GYS1;GBE1;RPS27A				R-HSA-3878762;R-HSA-3797226;R-HSA-3828061;R-HSA-3791349;R-HSA-3814838
R-HSA-159234	Transport of Mature mRNAs Derived from Intronless Transcripts	33	47	50	139	0.003238252721510266	0.8666628991738009	0.9943979253241634	9	9	7.086614173228347E-4	9606	Homo sapiens	NUP205;NUP107;SEH1L;AAAS;NUP160;NXF1;NUP85;TPR;NUP62;GAR1;SYMPK;NUP88;NUP43;OSTF1;RAE1;EIF4E;NDC1;RANBP2;NUP210;NUP155;NUP133;CPSF1;NCBP2;CPSF3;ALYREF;CPSF2;NUP153;WDR33;NUP93;NUP50;NUP35;NUP54;NUP37	P52298;Q86V81;Q8TEM1;Q9BTX1;P57740;Q12769;Q9UKF6;P78406;Q99567;Q8NFH3;Q92797;Q8NFH4;Q9BW27;Q9UBU9;Q96EE3-1;Q8NFH5;Q8WUM0;Q9NRG9;Q96EE3-2;Q96HA1;Q10570;P49792;P49790;O75694;Q8N1F7;P37198;Q9P2I0;P12270;Q7Z3B4;Q92621;Q9C0J8;Q9UKX7;P06730	NUP62;EIF4G1;ALYREF;RANBP2;THOC7;PHAX;GEMIN5;LRPPRC;CNOT7;UBQLN1;NCBP2;ZCCHC8;PARN;BLMH;PABPC1;FBL;EIF4A1;PPP2CA;RANGAP1;NXF1;FTO;RANBP2;THRAP3;UPF3B;NUP153;KPNA3;DHX9;C1QBP;RAE1;SH3GLB2;ZC3H18;RPS6;EIF4A3;EIF4EBP1;SRSF1;CLK3;RBM7;KPNA2;CCDC7;THOC5;TNPO1;SNW1;SRSF3;EIF4EBP2;NCBP2;LZTS2;CHTOP;POLDIP3;EIF3B;RNF20	P52298;Q86V81;Q09161;P06730;Q9UBU9	R-HSA-77587;R-HSA-158481;R-HSA-159046;R-HSA-158484;R-HSA-159050;R-HSA-158441;R-HSA-77594;R-HSA-158447;R-HSA-111439
R-HSA-975110	TRAF6 mediated IRF7 activation in TLR7/8 or 9 signaling	4	18	4	11	0.0012401818933443572	0.8685135745960008	0.9943979253241634	4	5	3.937007874015748E-4	9606	Homo sapiens	OXCT1;UBE2N;UBE2V1;RPS27A	P61088;Q13404;P62979;Q92985	TBK1;PALD1;CCDC47;AIP	Q92985	R-HSA-975118;R-HSA-933533;R-HSA-975188;R-HSA-975106
R-HSA-2142688	Synthesis of 5-eicosatetraenoic acids	4	24	0	4	0.0016535758577924762	0.8685135745960008	0.9943979253241634	3	4	3.1496062992125983E-4	9606	Homo sapiens	QDPR;GPX1;GPX4;ENPP1;TKT				R-HSA-8932633;R-HSA-265296;R-HSA-2161946
R-HSA-5632968	Defective Mismatch Repair Associated With MSH6	2	2	6	16	1.3779798814937303E-4	0.8705428530305885	0.9943979253241634	1	1	7.874015748031496E-5	9606	Homo sapiens	MSH6;MSH2	P43246;P52701	MSH6;SNW1;MSH2;MSH3;HMGB1;OTUB1	P52701;P43246	R-HSA-5632970
R-HSA-68689	CDC6 association with the ORC:origin complex	2	11	2	5	7.578889348215516E-4	0.8705428530305885	0.9943979253241634	2	2	1.5748031496062991E-4	9606	Homo sapiens	ORC4;TIMM44	O43929;Q01094	PLK1;TTC4	Q99741	R-HSA-68688;R-HSA-68637
R-HSA-174430	Telomere C-strand synthesis initiation	2	16	0	0	0.0011023839051949843	0.8705428530305885	0.9943979253241634	2	2	1.5748031496062991E-4	9606	Homo sapiens	POLA2;PRIM1				R-HSA-174427;R-HSA-174425
R-HSA-68952	DNA replication initiation	2	16	0	0	0.0011023839051949843	0.8705428530305885	0.9943979253241634	2	2	1.5748031496062991E-4	9606	Homo sapiens	POLA2;PRIM1				R-HSA-68913;R-HSA-68950
R-HSA-6785470	tRNA processing in the mitochondrion	7	45	0	0	0.0031004547333608927	0.8711340930222795	0.9943979253241634	3	3	2.3622047244094488E-4	9606	Homo sapiens	PDIA3;TRMT10C;ELAC2;PRORP;MT-CO2;TRNT1;HSD17B10;MT-ATP8				R-HSA-6786854;R-HSA-6786881;R-HSA-6785722
R-HSA-2024096	HS-GAG degradation	7	44	0	1	0.0030315557392862065	0.8711340930222795	0.9943979253241634	4	14	0.0011023622047244095	9606	Homo sapiens	RAB2A;GLB1L;PPA2;GOT1;GLB1;GPC4;HSPG2;GPC6				R-HSA-2090079;R-HSA-1667005;R-HSA-2024084;R-HSA-1678694
R-HSA-5689877	Josephin domain DUBs	5	13	6	22	8.956869229709247E-4	0.8729970480385342	0.9943979253241634	6	6	4.7244094488188977E-4	9606	Homo sapiens	VCP;RPL3;XPOT;RAD23A;RPS27A;RAD23B	Q15040;P54727;P62979;P54725;P55072	HSP90AB1;SH3GL1;YWHAH;RANBP2;PSMA7;MFN2	O60260	R-HSA-5689111;R-HSA-5688837;R-HSA-5688786;R-HSA-5688834;R-HSA-5689085;R-HSA-5688797
R-HSA-69615	G1/S DNA Damage Checkpoints	46	72	59	184	0.004960727573377429	0.8758891380987913	0.9943979253241634	21	26	0.002047244094488189	9606	Homo sapiens	PRORP;ARPC1A;CTSV;PSMD8;PSMD9;PSMD6;PSMD7;PSMD5;PSMD2;PSMD3;PSMD1;CCN1;PUS1;PDIA4;PSMA5;CCNA2;PSMA3;PSMA4;PSMA1;PSMA2;PSME3;UBE2V2;PSME1;PSME2;PSMD10;PSMD12;PSMD11;RPN2;PSMD14;PSMD13;RPN1;PSMA7;ZMPSTE24;PSMB6;GGA1;PSMB7;PSMB4;PSMB5;PSMB2;PSMB1;SNX9;PSMF1;RPS27A;USP25;SORT1;YLPM1;PSMC5;PPP5C;PSMC6;PSMC3;PSMC4;PSMC1;PSMC2;STT3A	P28066;Q8NHY2;Q06323;P51665;P35998;O00487;A5LHX3;P62333;P62195;P20618;P25789;P25788;P40306;P62979;P78396;Q92530;P61289;Q13200;P25787;P25786;Q15008;O15151;O43242;Q9UL46;O75832;O00231;P62191;Q9UNM6;P28074;O00233;Q99460;O00232;P38936;P17980;P28072;P28070;Q99436;P20248;Q8TAA3;O14818;P48556;P49721;Q16401;P60900;P43686;O14757	YWHAQ;DAXX;RPL23;HOOK2;H3C1;S100A6;AATF;CCNA2;PLK1;IGF1R;NPM1;H4C14;H4C3;YWHAB;CSNK1A1;YWHAZ;PSME3;RPL5;CDK5;H3C4;WDR5;FKBP3;RPS7;H3C8;H3C12;PSMC2;CASP3;CSNK1A1;CCN1;EZR;GINS2;RPL11;HSP90AB1;H4C6;H4C13;H4C2;CDK6;NCL;H3C3;H3C7;H3C11;RRM2B;PDIA3;H4C9;VCP;H4C12;H4C5;ARRB1;H4C1;RPS27;H3C2;RPS27L;YWHAE;YWHAG;H3C6;RPS3;TP53BP1;KPNA2;S100A4;PCNA;GNL3L;H3C10;CUL4A;H4-16;XPO1;H4C8;FLAD1;H4C11;H4C4;XRCC1;Y…	P30304;Q13315;O14757;P38936;O96017;Q9BVI0;Q8NHY2;Q00987	R-HSA-349444;R-HSA-69600;R-HSA-5633460;R-HSA-6804741;R-HSA-69604;R-HSA-264418;R-HSA-6804879;R-HSA-69608;R-HSA-349455;R-HSA-264458;R-HSA-6804724;R-HSA-69685;R-HSA-6803411;R-HSA-349426;R-HSA-264435;R-HSA-264444;R-HSA-69562;R-HSA-6804955;R-HSA-187934;R-HSA-5693609;R-HSA-69598
R-HSA-3296482	Defects in vitamin and cofactor metabolism	8	42	1	10	0.0028937577511368336	0.8783903672728333	0.9943979253241634	10	22	0.0017322834645669292	9606	Homo sapiens	ACAD8;MCCC2;ABCD3;PCCA;TXNRD1;PCCB;UBXN7;MMUT;ACACA	Q9UBK8;Q13085;P22033;P05165;P05166;O14678;Q9HCC0;P11498	MMUT	18408	R-HSA-3318563;R-HSA-3323184;R-HSA-3322135;R-HSA-3322971;R-HSA-9035987;R-HSA-5683325;R-HSA-3321918;R-HSA-9035988;R-HSA-3322140;R-HSA-9035990
R-HSA-1810476	RIP-mediated NFkB activation via ZBP1	6	19	7	24	0.0013090808874190436	0.8785334967836789	0.9943979253241634	4	4	3.1496062992125983E-4	9606	Homo sapiens	RARS2;IKBKB;CHUK;DHX9;TXNL1;RIPK1;NFKB2	Q9NYS0;Q00653;O15111;Q13546;O14920;Q08211	HSP90AB1;ANXA1;CAP1;CSNK1A1;PGAM5;FADD;RIPK1	Q13546;Q9Y572	R-HSA-1810457;R-HSA-9604480;R-HSA-168910;R-HSA-168140
R-HSA-9033241	Peroxisomal protein import	15	67	7	23	0.004616232603003996	0.8786295997516397	0.9943979253241634	26	26	0.002047244094488189	9606	Homo sapiens	NPM1;GTF3C3;IDH1;ECI2;ECH1;OLA1;HSD17B4;ACAT2;HMGCL;LSM6;SCP2;CAT;AGPS;PAF1;PSMD1;TAB2;MLYCD;OCIAD2;ACAA1;RPS27A	P35914;O75874;P51668;P14920;O75521-2;P51659;O00116;O95822-2;P22307;Q99424;P09110;P04040;P62979;P28328;Q13011	TUBA1A;CAV1;RAD23A;TFCP2;SHC1;CAV1;CAT	Q6FIF0;O00116;P22307;P51659;Q15067;Q93008;P09110;Q2T9J0	R-HSA-9033485;R-HSA-9033478;R-HSA-9033240;R-HSA-8953946;R-HSA-9033499;R-HSA-9033233;R-HSA-9033232;R-HSA-9033235;R-HSA-9033491;R-HSA-9033490;R-HSA-9033236;R-HSA-9033238;R-HSA-9033515;R-HSA-9033514;R-HSA-9033516;R-HSA-9033505;R-HSA-9033506;R-HSA-9033509;R-HSA-9033529;R-HSA-9033530;R-HSA-9033533;R-HSA-8953917;R-HSA-9033520;R-HSA-9033524;R-HSA-9033527;R-HSA-9033526
R-HSA-1428517	The citric acid (TCA) cycle and respiratory electron transport	81	233	49	227	0.016053465619401956	0.8828049296862536	0.9943979253241634	53	67	0.005275590551181103	9606	Homo sapiens	TACO1;COX4I1;NDUFA10;ETFA;ETFB;COX7C;CNDP2;NNT;IDH3B;DLAT;PDK1;IDH3A;EXOC7;ACAD9;SDHB;COX6B1;COX7A2L;NDUFS8;SCO1;NDUFS5;UQCRC1;NDUFS3;SUCLG2;NDUFS2;MT-CO2;VDAC1;SUCLG1;NDUFS1;UQCRC2;DLD;FH;NDUFB7;UQCRB;NDUFB6;GLO1;NDUFB3;DLST;NDUFB1;WIZ;PDHB;SRI;COX5B;COX5A;UQCRH;STIP1;LDHB;ATP5F1A;PDPR;ATP5F1B;CYC1;ZNF423;NDUFV2;ATP5ME;NDUFA8;ATP5PF;TRAP1;SURF1;ATP5PD;FAHD1;SLC16A1;NDUFA5;NDUFA4;ATP5PB;IDH3G;MDH…	P30049;O75947;P31930;P56556;O75306;O43676;Q9H845;P10515;P40926;O43674;Q04760;P36542;P50213;O43837;Q9P0J0;Q9P0J1;Q9P2R7;P19404;Q02218;P13073;Q8N183;P42704;O14949;P07195;P22695;O14548;P20674;P07954;P10606;P51553;P28331;P48047;P14927;O14561;O43920;P07919;Q16718;P11177;P38117;Q99798;P08574;P09622;Q15118;P09669;P13804;O75489;O95139;Q9P032;O00483;P14854;P03928;O95299;O75880;Q96I99;P53985;P17568;Q8NCN5;…	PDK1;COX4I1;ITPR1;NUBP2;ACAD9;NDUFB3;RAB1A;RAN;SEC22B;RAB5A;NDUFA5;PAK1;NDUFA4;SCO1;CDS2;SLC25A6;WDR26;BCAP31;NDUFB1;STX8;NDUFB6;KDM1A;HSPD1;NDUFS5;SFXN1;HSPA9;SNRPA;NDUFB7;VDAC2;NDUFAF4;NDUFA8;NDUFS2;NDUFS1;CDC42;PRDX6;NAMPT;NDUFS8;RAB5B;VDAC1;YWHAE;RAB8A;APP;CSE1L;HSD17B10;NDUFS3;PTPN1;NDUFV2;AIFM1;VDAC3	Q15119;O95139;Q12931;Q9UI09;P03886;P03897;O43181;O75489;P21796;P49821;17552;P56181;P19404;Q8N183;Q9NPL8;P03923;P03915;Q9P032;Q9BU61;Q8TB37;16238;15996;O75380;O43920	R-HSA-6800870;R-HSA-6800868;R-HSA-6799203;R-HSA-6799202;R-HSA-204169;R-HSA-880007;R-HSA-163214;R-HSA-163213;R-HSA-163217;R-HSA-450975;R-HSA-450971;R-HSA-9012374;R-HSA-5694071;R-HSA-9012268;R-HSA-71849;R-HSA-170026;R-HSA-203946;R-HSA-164651;R-HSA-6788556;R-HSA-6799179;R-HSA-6799178;R-HSA-169260;R-HSA-450984;R-HSA-6799191;R-HSA-169270;R-HSA-70967;R-HSA-6799199;R-HSA-9012016;R-HSA-6799197;R-HSA-7097…
R-HSA-190241	FGFR2 ligand binding and activation	4	26	1	3	0.0017913738459418493	0.8851667081420296	0.9943979253241634	5	5	3.937007874015748E-4	9606	Homo sapiens	OSBPL9;SPTLC2;TNPO1;FGFBP3;FGF1	Q8TAT2;P05230;P08620;P09038	APP	28815	R-HSA-190258;R-HSA-5656070;R-HSA-190260;R-HSA-190408;R-HSA-190413
R-HSA-2151209	Activation of PPARGC1A (PGC-1alpha) by phosphorylation	3	13	1	10	8.956869229709247E-4	0.8851754957490049	0.9943979253241634	2	2	1.5748031496062991E-4	9606	Homo sapiens	PRKAG2;HSD17B12;MAPK14	Q16539;Q9UGJ0;P53778	LRPPRC	Q9UBK2	R-HSA-1592233;R-HSA-1592244
R-HSA-77285	Beta oxidation of myristoyl-CoA to lauroyl-CoA	3	16	1	7	0.0011023839051949843	0.8851754957490049	0.9943979253241634	4	4	3.1496062992125983E-4	9606	Homo sapiens	HADHB;HADHA;ACADL;HADH	P40939;P28330;P55084	KDM1A	16238	R-HSA-77283;R-HSA-77271;R-HSA-77274;R-HSA-77277
R-HSA-112382	Formation of RNA Pol II elongation complex	26	63	14	95	0.00434063662670525	0.8872250208007303	0.9943979253241634	2	2	1.5748031496062991E-4	9606	Homo sapiens	ISYNA1;SHMT2;CTR9;MRPS12;WDR61;SUPT6H;IWS1;TM9SF3;DHTKD1;TATDN1;POLR2A;POLR2C;POLR2D;POLR2E;ELOA;POLR2G;ELOB;POLR2L;LYPLA1;SUPT16H;NCBP2;SSRP1;GTF2F1;GTF2F2;PAF1;TCEA1;CALR	P52298;Q92759;P23193;Q9GZS3;P50613;P32780;P13984;Q7KZ85;P62875;O15514;Q6PD62;P30876;P55199;P35269;P19387;P19388;Q8N7H5;P24928;P62487;Q15370;P63272;Q08945;Q96ST2;Q8WX92;Q14241;Q9Y5B9	ALKBH4;PPP1CA;SRP14;TFCP2;SDCBP;POLR2A;GPKOW;TLE5;AP2B1;GADD45GIP1;DPPA4;PAF1;TLE5;PSME3	P42568;Q9UHB7;Q96JC9;P23193;P55199;Q96CJ1	R-HSA-112379;R-HSA-112381
R-HSA-164378	PKA activation in glucagon signalling	5	23	5	13	0.0015846768637177897	0.8879114220546541	0.9943979253241634	2	2	1.5748031496062991E-4	9606	Homo sapiens	MRC2;RFC5;IVNS1ABP;SNRNP70;PRKAR2B;PRKAR1A;PRKAR2A	P17612;P10644;P31321;P13861;P31323	PRKAR1A;PRKAR1A;PRKAR2B;PRKAR2A;PRKAR2A	17489	R-HSA-111925;R-HSA-164377
R-HSA-5632927	Defective Mismatch Repair Associated With MSH3	2	2	7	17	1.3779798814937303E-4	0.8913331940479198	0.9943979253241634	1	1	7.874015748031496E-5	9606	Homo sapiens	MSH2;MSH3	P43246;P20585	MSH6;SNW1;MSH2;PCNA;MSH3;HMGB1;OTUB1	P20585;P43246	R-HSA-5578663
R-HSA-73943	Reversal of alkylation damage by DNA dioxygenases	2	16	0	1	0.0011023839051949843	0.8913331940479198	0.9943979253241634	7	13	0.0010236220472440946	9606	Homo sapiens	FTO;ASCC3				R-HSA-5657637;R-HSA-5657617;R-HSA-112123;R-HSA-8857692;R-HSA-112125;R-HSA-5657642;R-HSA-112124
R-HSA-419812	Calcitonin-like ligand receptors	2	11	0	8	7.578889348215516E-4	0.8913331940479198	0.9943979253241634	2	4	3.1496062992125983E-4	9606	Homo sapiens	VPS25;DCAF7				R-HSA-420214;R-HSA-420265
R-HSA-5658623	FGFRL1 modulation of FGFR1 signaling	2	14	1	3	9.645859170456111E-4	0.8913331940479198	0.9943979253241634	1	2	1.5748031496062991E-4	9606	Homo sapiens	OSBPL9;SPTLC2	P08620;P09038	APP	28815	R-HSA-5654511
R-HSA-2453864	Retinoid cycle disease events	6	31	0	11	0.002135868816315282	0.8919631648944227	0.9943979253241634	7	16	0.0012598425196850393	9606	Homo sapiens	NUDT9;BRD1;RDH11;RBP1;SERPINH1;PLAA;LBR				R-HSA-2466822;R-HSA-2466710;R-HSA-2471670;R-HSA-2466832;R-HSA-2466861;R-HSA-2471660;R-HSA-2453818
R-HSA-2474795	Diseases associated with visual transduction	6	31	0	11	0.002135868816315282	0.8919631648944227	0.9943979253241634	7	17	0.0013385826771653542	9606	Homo sapiens	NUDT9;BRD1;RDH11;RBP1;SERPINH1;PLAA;LBR				R-HSA-2466822;R-HSA-2466710;R-HSA-2471670;R-HSA-2466832;R-HSA-2466861;R-HSA-2471660;R-HSA-2453818
R-HSA-9675143	Diseases of the neuronal system	6	31	0	11	0.002135868816315282	0.8919631648944227	0.9943979253241634	7	17	0.0013385826771653542	9606	Homo sapiens	NUDT9;BRD1;RDH11;RBP1;SERPINH1;PLAA;LBR				R-HSA-2466822;R-HSA-2466710;R-HSA-2471670;R-HSA-2466832;R-HSA-2466861;R-HSA-2471660;R-HSA-2453818
R-HSA-5619036	Defective SLC24A5 causes oculocutaneous albinism 6 (OCA6)	1	4	1	6	2.7559597629874606E-4	0.8920732045377731	0.9943979253241634	1	1	7.874015748031496E-5	9606	Homo sapiens	PNPT1	Q71RS6	LRP1	29108	R-HSA-5626356
R-HSA-162589	Reverse Transcription of HIV RNA	1	10	0	0	6.88989940746865E-4	0.8920732045377731	0.9943979253241634	11	11	8.661417322834646E-4	9606	Homo sapiens	PPIA				R-HSA-164528;R-HSA-164512;R-HSA-164513;R-HSA-164503;R-HSA-164519;R-HSA-182795;R-HSA-182859;R-HSA-164520;R-HSA-164504;R-HSA-164505;R-HSA-173769
R-HSA-164516	Minus-strand DNA synthesis	1	10	0	0	6.88989940746865E-4	0.8920732045377731	0.9943979253241634	7	7	5.511811023622047E-4	9606	Homo sapiens	PPIA				R-HSA-164528;R-HSA-164503;R-HSA-164519;R-HSA-182795;R-HSA-182859;R-HSA-164520;R-HSA-164504
R-HSA-964827	Progressive trimming of alpha-1,2-linked mannose residues from Man9/8/7GlcNAc2 to produce Man5GlcNAc2	1	10	0	0	6.88989940746865E-4	0.8920732045377731	0.9943979253241634	3	3	2.3622047244094488E-4	9606	Homo sapiens	SSR1				R-HSA-964830;R-HSA-964825;R-HSA-964737
R-HSA-3595177	Defective CHSY1 causes TPBS	1	10	0	0	6.88989940746865E-4	0.8920732045377731	0.9943979253241634	2	2	1.5748031496062991E-4	9606	Homo sapiens	BGN				R-HSA-3595178;R-HSA-3595176
R-HSA-1855231	Synthesis of IPs in the ER lumen	0	9	1	1	6.200909466721786E-4	0.8920732045377731	0.9943979253241634	3	3	2.3622047244094488E-4	9606	Homo sapiens			UBQLN2	Q9UNW1	R-HSA-1855225;R-HSA-1855163;R-HSA-1855200
R-HSA-5619055	Defective SLC24A4 causes hypomineralized amelogenesis imperfecta (AI)	0	4	1	6	2.7559597629874606E-4	0.8920732045377731	0.9943979253241634	1	1	7.874015748031496E-5	9606	Homo sapiens			LRP1	29108	R-HSA-5626270
R-HSA-5619077	Defective SLC24A1 causes congenital stationary night blindness 1D (CSNB1D)	0	4	1	6	2.7559597629874606E-4	0.8920732045377731	0.9943979253241634	1	1	7.874015748031496E-5	9606	Homo sapiens			LRP1	29108	R-HSA-5625841
R-HSA-1369007	Mitochondrial ABC transporters	1	10	0	0	6.88989940746865E-4	0.8920732045377731	0.9943979253241634	1	2	1.5748031496062991E-4	9606	Homo sapiens	ABCB7;GTF2I				R-HSA-382560
R-HSA-2395516	Electron transport from NADPH to Ferredoxin	1	10	0	0	6.88989940746865E-4	0.8920732045377731	0.9943979253241634	1	2	1.5748031496062991E-4	9606	Homo sapiens	GIT2				R-HSA-2395512
R-HSA-190374	FGFR1c and Klotho ligand binding and activation	0	7	1	3	4.8229295852280556E-4	0.8920732045377731	0.9943979253241634	1	2	1.5748031496062991E-4	9606	Homo sapiens			APP	28815	R-HSA-190268
R-HSA-444821	Relaxin receptors	1	8	0	2	5.511919525974921E-4	0.8920732045377731	0.9943979253241634	1	4	3.1496062992125983E-4	9606	Homo sapiens	DYNLRB1				R-HSA-444838
R-HSA-1638091	Heparan sulfate/heparin (HS-GAG) metabolism	16	88	0	7	0.006063111478572413	0.8950611678537381	0.9943979253241634	22	33	0.0025984251968503938	9606	Homo sapiens	RAB2A;EIF4A1;GOT1;DCTN4;GBE1;COG3;BGN;GTF2F2;HSPG2;BDH2;GLB1L;PPA2;GLB1;PSAT1;GPC4;GPC6;NUP37				R-HSA-2090079;R-HSA-2076383;R-HSA-1889981;R-HSA-9638064;R-HSA-2076508;R-HSA-1667005;R-HSA-1889978;R-HSA-2024084;R-HSA-2076371;R-HSA-1878002;R-HSA-2022860;R-HSA-2024108;R-HSA-2022856;R-HSA-2076392;R-HSA-2022887;R-HSA-2022919;R-HSA-2024100;R-HSA-2076611;R-HSA-2076419;R-HSA-2022851;R-HSA-1889955;R-HSA-1678694
R-HSA-442720	CREB1 phosphorylation through the activation of Adenylate Cyclase	7	17	6	32	0.0011712828992696707	0.8966207376242878	0.9943979253241634	6	6	4.7244094488188977E-4	9606	Homo sapiens	MRC2;RFC5;IVNS1ABP;PRPS1;CREB1;SNRNP70;PRKAR2B;PRKAR1A;PRKAR2A;ESYT2;CALM2	P17612;P16220;P0DP23;P10644;P31321;P13861;P31323	PRKAR1A;PRKAR1A;PRKAR2B;PRKAR2A;PRKAR2A;CREB1	P16220;17489	R-HSA-111925;R-HSA-111924;R-HSA-8951727;R-HSA-442715;R-HSA-9617535;R-HSA-111919
R-HSA-114508	Effects of PIP2 hydrolysis	7	40	1	7	0.00275595976298746	0.8966207376242878	0.9943979253241634	7	9	7.086614173228347E-4	9606	Homo sapiens	ABHD12;ISYNA1;PRKCD;PPP6R3;ITPR1;UAP1;SRP68;PSMA7;SRRM1	Q8N2K0;Q14643;Q99685;Q05655;P52429;P24723;Q14573	LRP1	29108	R-HSA-425861;R-HSA-426240;R-HSA-139941;R-HSA-5694462;R-HSA-392831;R-HSA-139854;R-HSA-426043
R-HSA-71387	Metabolism of carbohydrates	128	456	38	195	0.03141794129805705	0.8966455092991916	0.9943979253241634	171	243	0.019133858267716537	9606	Homo sapiens	EIF4A1;NUP107;ENO1;ENO2;ENO3;LOXL2;APMAP;PPP2R1A;RUVBL2;CHP1;KIF21A;OSTF1;KPNA3;RAB2A;DAXX;USP5;NUP210;COG3;TALDO1;PGD;HSPG2;GTF2F2;EEF1A1;NUP93;PPA2;PGP;PSME1;RPL26;SF1;NUP205;SEH1L;MRPL18;CSTF2;AAAS;GNS;NUP160;PLD3;ATXN2;TKFC;RACGAP1;NUP85;TPR;PSAP;GAR1;PGK1;NUP88;PCK2;SLC37A2;NUP155;GOT1;GOT2;NUP153;TRAPPC8;IGF2R;DERA;TF;NASP;RPL27A;CALM2;FARSB;ITGB1;SLC25A1;GPI;PYGB;COX4I1;HEXB;GBE1;AKR1B1;PY…	P37837;Q9Y661;P11166;Q96AT9;P00709;P53007;Q6PCE3;Q00796;Q8TED4-2;Q02978;P36871;P60174;Q9BW27;P98160;Q8WUM0;Q8WWQ2;Q9NRG9;Q96HA1;Q9Y315;P11217;Q16877;P04406;Q9H1N7;P52209;P11216;Q14738;Q9H3R1;P67775;Q7Z4W1;P21810;P12270;P49247;O95336;P07205;O43252;O75487;Q8TEM1;P57740;O60825;O96024;P46926;Q8NFH3;Q8NFH4;Q96QI5;Q8NFH5;P29401;Q9UQK1;Q8N1F7;Q9GZX3;O95340;O43825;P15121;P14550;Q04446;Q96L58;Q9UBV7;Q7LGC…	GMPPB;HSPD1;NQO1;PPP1CC;PRKAR2B;NT5C2;PUDP;CDC42;TPP1;RPIA;PTPN11;TUBA1A;PCMT1;RAB5B;RAB1A;PRKAR2A;PFDN5;PRKAR1A;PPP1CA;RAB8A;FHL3;CSE1L;PRKAR1A;SDCBP;RAN;BLMH;ALDH16A1;PPP1CB;RAB5A;PAK1;GRPEL1;LRP1;PCMT1;KRT19;PRKAR2A;LZTS2;GYS1;KRT15	O95336;Q9Y315;Q16822;P07902;Q12891;P49247;29108;17552;Q9UBX3;Q9H477;Q8IVS8;15996;Q9UQK1;17489	R-HSA-9603986;R-HSA-1971487;R-HSA-9603987;R-HSA-8982667;R-HSA-9603984;R-HSA-1971482;R-HSA-1971483;R-HSA-9603989;R-HSA-2162225;R-HSA-2046222;R-HSA-3257122;R-HSA-71445;R-HSA-70420;R-HSA-376851;R-HSA-2022919;R-HSA-70427;R-HSA-8955794;R-HSA-2076419;R-HSA-9603982;R-HSA-9603983;R-HSA-5661256;R-HSA-5653878;R-HSA-9638064;R-HSA-2046265;R-HSA-5653873;R-HSA-9638075;R-HSA-5653886;R-HSA-198440;R-HSA-9638078;R…
R-HSA-611105	Respiratory electron transport	44	115	32	165	0.007923384318588949	0.8975518883334096	0.9943979253241634	19	19	0.0014960629921259843	9606	Homo sapiens	NDUFB7;UQCRB;NDUFB6;TACO1;COX4I1;NDUFB3;NDUFA10;NDUFB1;ETFA;ETFB;COX5B;COX7C;COX5A;UQCRH;STIP1;CYC1;ZNF423;NDUFV2;NDUFA8;TRAP1;SURF1;NDUFA5;NDUFA4;ACAD9;FAH;COX6C;SDHB;LRPPRC;COX6B1;COX7A2L;NDUFS8;SCO1;UQCRQ;NDUFS5;NDUFAF4;POLR3E;NDUFAB1;UQCRC1;NDUFAF2;NDUFS3;NDUFS2;CYCS;MT-CO2;NDUFS1;CLPTM1L;UQCRC2	P31930;P56556;O75306;P09669;O43676;P13804;Q9H845;O75489;O95139;O43674;Q9P032;O00483;P14854;O75880;O95299;Q9P0J0;P17568;P19404;P13073;Q8N183;O14949;P42704;P00403;P22695;O14548;P20674;O00217;P10606;O75438;P51970;P14927;P28331;Q12931;O14561;Q15526;P99999;O43920;P07919;P15954;Q16718;P38117;P21912;P08574;Q9BSH4	HSPD1;NDUFS5;COX4I1;SFXN1;SNRPA;NDUFB7;NDUFAF4;NDUFA8;NDUFS2;NDUFS1;NUBP2;ACAD9;NDUFB3;NAMPT;NDUFS8;APP;SEC22B;HSD17B10;NDUFA5;NDUFS3;NDUFA4;PTPN1;NDUFV2;AIFM1;SCO1;CDS2;WDR26;BCAP31;NDUFB1;STX8;NDUFB6;KDM1A	O95139;Q12931;Q9UI09;P03886;P03897;O43181;O75489;P49821;P56181;P19404;Q8N183;Q9NPL8;P03923;P03915;Q9P032;Q9BU61;Q8TB37;16238;O75380;O43920	R-HSA-6800870;R-HSA-6800868;R-HSA-6799203;R-HSA-6799202;R-HSA-164651;R-HSA-6788556;R-HSA-6799179;R-HSA-6788523;R-HSA-163214;R-HSA-6799178;R-HSA-169260;R-HSA-163213;R-HSA-6799191;R-HSA-5690023;R-HSA-163217;R-HSA-169270;R-HSA-6799199;R-HSA-6799197;R-HSA-6799196
R-HSA-5578775	Ion homeostasis	19	64	11	48	0.004409535620779937	0.8989059270581008	0.9943979253241634	13	15	0.0011811023622047244	9606	Homo sapiens	HNRNPA3;CAMK2D;AHCYL1;ST13;ITPR1;ATP2A2;ATP1B3;ATP1A1;SRI;ATP1B1;ING1;EIF3M;STIM1;ASPH;SNRNP70;PRDX1;PPP6R3;SUCLG2;ESYT2;FKBP9;SBF2;CALM2;SPTBN1	Q12797;Q14643;Q13586;P30626;P0DP23;Q13557;Q13733;P16615;O43865;P57103;P17612;P19429;P68106;P54709;P20020;P48995;P05023;Q14573;P05026	CRK;PRKAR1A;GSK3B;MAPRE1;PRKAR2B;LRP1;PRKAR2A;SRI;PRKAR2B;VAC14;STAT3	P17612;P30626;P29475;29108	R-HSA-427910;R-HSA-418309;R-HSA-2855020;R-HSA-2089943;R-HSA-434798;R-HSA-5617182;R-HSA-139854;R-HSA-5617179;R-HSA-936897;R-HSA-5617178;R-HSA-169683;R-HSA-5226904;R-HSA-425661
R-HSA-73614	Pyrimidine salvage	5	34	0	2	0.0023425657985393414	0.9012938817758871	0.9943979253241634	5	10	7.874015748031496E-4	9606	Homo sapiens	PUDP;KIF14;TIMM13;UPRT;PIK3C2A;LMNB2				R-HSA-6788295;R-HSA-74372;R-HSA-109759;R-HSA-109903;R-HSA-73598
R-HSA-77305	Beta oxidation of palmitoyl-CoA to myristoyl-CoA	3	16	1	8	0.0011023839051949843	0.9014733063378285	0.9943979253241634	4	4	3.1496062992125983E-4	9606	Homo sapiens	HADHB;HADHA;ACADVL;HADH	P40939;P55084;P49748	KDM1A	16238	R-HSA-77299;R-HSA-77301;R-HSA-77303;R-HSA-77304
R-HSA-500753	Pyrimidine biosynthesis	3	24	0	0	0.0016535758577924762	0.9014733063378285	0.9943979253241634	6	6	4.7244094488188977E-4	9606	Homo sapiens	CAD;UMPS;DHODH				R-HSA-73569;R-HSA-73571;R-HSA-73573;R-HSA-73577;R-HSA-73564;R-HSA-73567
R-HSA-70370	Galactose catabolism	3	15	2	9	0.0010334849111202976	0.9014733063378285	0.9943979253241634	3	4	3.1496062992125983E-4	9606	Homo sapiens	EEF1A1;PGM2;EIF3E;SIAE;PGM2L1;PGM1	Q6PCE3;Q96G03;Q14376	NQO1;GRPEL1	P07902	R-HSA-70369;R-HSA-70361;R-HSA-70427
R-HSA-196783	Coenzyme A biosynthesis	3	21	2	3	0.0014468788755684168	0.9014733063378285	0.9943979253241634	5	7	5.511811023622047E-4	9606	Homo sapiens	FBL;PPCS;COASY	Q8TE04;Q9HAB8;Q13057	YWHAQ;YWHAG	Q9BZ23	R-HSA-199203;R-HSA-196754;R-HSA-196753;R-HSA-196773;R-HSA-196857
R-HSA-177243	Interactions of Rev with host cellular proteins	30	46	47	128	0.0031693537274355794	0.9061898718114474	0.9943979253241634	15	16	0.0012598425196850393	9606	Homo sapiens	NUP205;NUP107;SEH1L;UHRF1;AAAS;NUP160;XPO1;NUP85;TPR;NUP62;GAR1;NUP88;NUP43;OSTF1;RAE1;ACAD8;NDC1;RANBP2;RANBP1;NPM1;NUP210;NUP155;NUP133;NUP153;RANGAP1;NUP93;NUP50;NUP35;NUP54;RAN;KPNB1;NUP37	Q8TEM1;Q9BTX1;P57740;Q12769;P78406;Q99567;Q8NFH3;Q8NFH4;Q9BW27;Q96EE3-1;Q8NFH5;Q8WUM0;Q9NRG9;Q96EE3-2;Q96HA1;P49792;Q14974;P46060;P49790;P06748;P62826;O14980;O75694;Q8N1F7;P37198;P12270;Q7Z3B4;Q92621;P43487;Q9UKX7	KPNA3;PPP1CC;DHX9;MRS2;RANBP2;KPNA1;RRP1B;TMED9;KPNA6;SUMO2;AURKA;CDC42;SSBP1;SENP3;HDAC1;XPO1;SMN1;RPS6;CSNK1A1;RAB5B;YWHAZ;RANBP3;TMED10;PA2G4;RAB1A;MRPS9;KPNA4;RAB8A;CSE1L;RAN;KPNA2;TMED4;PELP1;CPSF1;MYBBP1A;PPP1CB;RAB5A;EIF3E;PAK1;NXF1;EIF2AK2;TOP1;RRP1B;IK;UBE2I;DDX1;NUP153	17552;P46060;P18754;P06748;Q14974;P04618;O14980;P43487;15996	R-HSA-180739;R-HSA-165027;R-HSA-180736;R-HSA-180710;R-HSA-165028;R-HSA-180709;R-HSA-165034;R-HSA-180687;R-HSA-165043;R-HSA-165047;R-HSA-180885;R-HSA-180725;R-HSA-180728;R-HSA-165055;R-HSA-180732
R-HSA-1236974	ER-Phagosome pathway	52	165	23	120	0.011368334022323274	0.9063008024670531	0.9943979253241634	9	10	7.874015748031496E-4	9606	Homo sapiens	PRORP;CTSV;ING1;IKBKB;PSMD8;PSMD9;PSMD6;PSMD7;PSMD5;PSMD2;PSMD3;PSMD1;SEC61B;PDIA3;CHUK;PUS1;PDIA4;VAMP8;PSMA5;PSMA3;PSMA4;PSMA1;PSMA2;PSME3;UBE2V2;PSME1;PSME2;SEC22B;VAMP3;PSMD10;PSMD12;PSMD11;RPN2;PSMD14;PSMD13;RPN1;PSMA7;PSMB6;PSMB7;PSMB4;PSMB5;SNX27;PSMB2;PSMB1;PSMF1;RPS27A;USP25;MGME1;SORT1;TPBG;YLPM1;PSMC5;PSMC6;PSMC3;PSMC4;PSMC1;PSMC2;CALR;UBE2K	P13747;P51665;O60603;A5LHX3;P62195;Q92530;Q13200;O43242;Q9BV40;O00231;O00233;O00232;Q99436;Q8TAA3;P48556;P49721;Q16401;P60900;P27797;P60468;P28066;Q15836;Q06323;P30101;P35998;O00487;P62333;P20618;P25789;P25788;P40306;P62979;P61289;O14920;P01893;P25787;P25786;Q15008;P01891;Q9UL46;O15111;O75832;P62191;Q9UNM6;P28074;Q99460;P17980;P28072;O75396;P28070;O14818;P43686	APP;STX18;STX5;VAMP4;EBP;MGST3;SEC22B;ABHD16A;VAMP4;HIBADH;GABARAP;PDIA3;SMARCB1;NAPA;EMD;MRPS18B;SGPL1;NDUFAF2;STX8;HSPB1;SGTB;VAMP3;PSMA3	O75396;O00161;Q12846;P27797	R-HSA-8863895;R-HSA-1236947;R-HSA-8863973;R-HSA-8951595;R-HSA-8863858;R-HSA-1236935;R-HSA-1236965;R-HSA-1236971;R-HSA-8863914
R-HSA-6799990	Metal sequestration by antimicrobial proteins	2	13	0	5	8.956869229709247E-4	0.9089831053626023	0.9943979253241634	3	5	3.937007874015748E-4	9606	Homo sapiens	TF;S100A6				R-HSA-6798528;R-HSA-1222491;R-HSA-6798474
R-HSA-5684996	MAPK1/MAPK3 signaling	95	297	70	225	0.020463001240181893	0.9104178451330478	0.9943979253241634	45	46	0.0036220472440944883	9606	Homo sapiens	PRORP;TACO1;PEBP1;FGF1;ACTB;ACTG1;PSMD8;PSMD9;PSMD6;PSMD7;PSMD5;PPP2R1A;PSMD2;OGFOD1;PSMD3;PSMD1;KIF21A;POTEF;MAP2K1;MAP2K2;PUS1;SCRIB;ACSL4;PDIA4;EEF1A1;PSME3;PSME1;UBE2V2;PSME2;TARS2;TLN1;KPNB1;PSMD10;PSMD12;NDRG3;PSMD11;RPN2;PSMD14;SHC1;PSMD13;CUL3;RPN1;PHB;IQGAP1;ASL;PSMF1;SPTBN1;OSBPL9;VASP;BRAP;FUS;DHFR;RCL1;PPP5C;EIF5;GRB2;CALM2;SLC25A1;YWHAB;ARRB1;CTSV;MRPL40;SPTLC2;PPP2R5E;PEA15;TNPO1;NA…	P36507;Q969H4;Q13554;P56159;P28482;Q13557;Q96PV0;P30086;P51665;A5LHX3;P62993-1;P62195;P46940;P62714;Q92530;Q13200;O14944;P01111;Q15700;O43242;P60709;P27361;O00231;O00233;P30153;Q14738;O00232;Q01082;P14210;Q99436;P67775;Q8TAA3;P41240;P48556;P49721;Q16401;Q96S59;P60900;P49407;P29353-2;Q99956;Q9Y2Q5;P29353-3;P28066;P29353;Q13813;Q5VWQ8;Q8WXI2;Q13618;Q06124;Q06323;P35998;Q7Z569;O00487;P62333;P63261;Q…	YWHAQ;PPP2R1A;SCRIB;DHPS;APP;ALYREF;HSPA5;PIN1;NUDC;PEBP1;CCNA2;PAK2;PSMD10;PPP5C;CHP1;CCT8;YWHAB;MAP2K2;NOL9;YWHAZ;CHORDC1;NRAS;RAB1A;ILK;HSPA8;RAN;COPS5;MAPK1;RAB5A;CCN1;PPP1R18;PPP2CA;PTGES3;PAK1;CDC37;HSP90AB1;EMD;MAP2K1;TLE5;IQGAP1;BAG2;HSPA9;SHC1;YJU2;MAPK3;STIP1;CDC42;MAPK14;DLST;BLVRA;RAB5B;CAD;TUBA4A;VDAC1;PSMA1;YWHAE;RAB8A;POLR2G;YWHAG;CSE1L;AGO1;CCT3;MSH2;KRT18;NAF1;MAPK14;BRAP;YWHAH;C…	P04049;P27361;P36507;Q15121;Q16584;P28482;P06493;17552;P21359;Q02750;P53041;15996;P15056;Q7Z569	R-HSA-5672980;R-HSA-5674132;R-HSA-5672978;R-HSA-5674130;R-HSA-5674387;R-HSA-5674385;R-HSA-5675417;R-HSA-5658438;R-HSA-5672966;R-HSA-5675206;R-HSA-5672965;R-HSA-5674373;R-HSA-5658435;R-HSA-5674496;R-HSA-5672960;R-HSA-112342;R-HSA-5672961;R-HSA-5672972;R-HSA-5672973;R-HSA-5672969;R-HSA-109857;R-HSA-5672950;R-HSA-5658231;R-HSA-5672951;R-HSA-5672948;R-HSA-109858;R-HSA-109860;R-HSA-109863;R-HSA-567537…
R-HSA-419037	NCAM1 interactions	10	44	5	22	0.0030315557392862065	0.9112939946761984	0.9943979253241634	6	10	7.874015748031496E-4	9606	Homo sapiens	MRS2;GALNT3;COL4A2;COL4A1;OGFOD1;CASP3;ANXA4;COL6A1;COL6A3;HYPK;SRM	P02462;P02461;P12110;P56159;P12109;Q92187;P08572;Q13936;P12111;P04156	APP;APP;AGO1;PRDX1;FZD7	P04156	R-HSA-422454;R-HSA-525833;R-HSA-375154;R-HSA-375149;R-HSA-375151;R-HSA-375144
R-HSA-381676	Glucagon-like Peptide-1 (GLP1) regulates insulin secretion	15	49	13	46	0.003376050709659639	0.9128128966892495	0.9943979253241634	10	11	8.661417322834646E-4	9606	Homo sapiens	IVNS1ABP;RFC5;VPS4A;ITPR1;GTPBP10;IQGAP1;P3H3;MRC2;GNG5;SNRNP70;PRKAR2B;PRKAR1A;GNB2;PRKAR2A;HAT1;GNB1;PPP6R3;GNB4	Q14643;Q9P2W3;Q9HAV0;P10644;Q8WZA2;P31321;P31323;P13861;P17612;P16520;P63218;P46940;P62879;P62873;Q14573	PRKAR1A;RAB8A;CSE1L;PRKAR1A;PRKAR2B;RAN;CDC42;RAB5A;PAK1;RAB5B;PRKAR2A;RAB1A;PRKAR2A	17552;15996;17489	R-HSA-381668;R-HSA-381607;R-HSA-381713;R-HSA-422320;R-HSA-381612;R-HSA-381644;R-HSA-381727;R-HSA-381608;R-HSA-381707;R-HSA-381706
R-HSA-425561	Sodium/Calcium exchangers	4	15	3	17	0.0010334849111202976	0.9130243530612739	0.9943979253241634	4	4	3.1496062992125983E-4	9606	Homo sapiens	PNPT1;PRDX1;ESYT2;SRI;CALM2	P30626;P0DP23;P57103;Q71RS6	LRP1;SRI;STAT3	P30626;29108	R-HSA-425822;R-HSA-425678;R-HSA-5626316;R-HSA-425661
R-HSA-174490	Membrane binding and targetting of GAG proteins	4	17	4	14	0.0011712828992696707	0.9130243530612739	0.9943979253241634	4	4	3.1496062992125983E-4	9606	Homo sapiens	MTA1;NMT1;RPS27A;SEC24D	O60551;Q96EY5;Q9H9H4;P62979	BTF3;OLA1;STAU1;CASP3	O60551;P04591	R-HSA-184323;R-HSA-184392;R-HSA-3149434;R-HSA-184269
R-HSA-110362	POLB-Dependent Long Patch Base Excision Repair	4	15	7	16	0.0010334849111202976	0.9130243530612739	0.9943979253241634	9	10	7.874015748031496E-4	9606	Homo sapiens	HSPA9;PRMT5;FEN1;PARP1;APEX1;EFL1;RRP1	P06746;P27695;P39748;P09874	SIRT1;XRCC1;HMGB1;TPP2;PCNA;EP300;HSPA1B	P27695;P06746;P39748	R-HSA-5651782;R-HSA-5651828;R-HSA-5651792;R-HSA-5649873;R-HSA-5651789;R-HSA-5651773;R-HSA-5651739;R-HSA-5651723;R-HSA-5649883
R-HSA-71384	Ethanol oxidation	4	28	1	3	0.0019291718340912222	0.9130243530612739	0.9943979253241634	5	8	6.299212598425197E-4	9606	Homo sapiens	ALDH2;ALDH1B1;ADH5	P08319;P05091;P30837;P11766	VAC14	Q9NUB1	R-HSA-449911;R-HSA-71707;R-HSA-71723;R-HSA-5692237;R-HSA-5696091
R-HSA-1482798	Acyl chain remodeling of CL	4	18	3	14	0.0012401818933443572	0.9130243530612739	0.9943979253241634	5	12	9.448818897637795E-4	9606	Homo sapiens	HADHB;HADHA;UGP2;HADH;LCLAT1	P40939;Q6UWP7;P55084;P47712	MAT2B;GOPC;NUP93	O60733;Q6UWP7	R-HSA-1482775;R-HSA-1482759;R-HSA-1482867;R-HSA-1482861;R-HSA-1482778
R-HSA-446205	Synthesis of GDP-mannose	5	11	7	26	7.578889348215516E-4	0.9132635627375829	0.9943979253241634	3	3	2.3622047244094488E-4	9606	Homo sapiens	GMPPB;PPP3CA;MAN2A1;PMM2;GMPPA;MPI;WDR43	Q96IJ6;P34949;Q92871;O15305;Q9Y5P6	CSE1L;RAB5B;RAN;CDC42;RAB5A;RAB1A;PAK1	15996	R-HSA-446221;R-HSA-532549;R-HSA-446201
R-HSA-8939247	RUNX1 regulates transcription of genes involved in interleukin signaling	1	7	0	4	4.8229295852280556E-4	0.9136193409422417	0.9943979253241634	5	5	3.937007874015748E-4	9606	Homo sapiens	NDUFB1				R-HSA-8938938;R-HSA-8934688;R-HSA-8938913;R-HSA-8934690;R-HSA-8938981
R-HSA-3359467	Defective MTRR causes methylmalonic aciduria and homocystinuria type cblE	1	9	0	2	6.200909466721786E-4	0.9136193409422417	0.9943979253241634	1	1	7.874015748031496E-5	9606	Homo sapiens	ACAD8				R-HSA-3318563
R-HSA-167827	The proton buffering model	1	11	0	0	7.578889348215516E-4	0.9136193409422417	0.9943979253241634	1	1	7.874015748031496E-5	9606	Homo sapiens	WIZ				R-HSA-170026
R-HSA-9674403	Regorafenib-resistant PDGFR mutants	0	2	2	9	1.3779798814937303E-4	0.9136193409422417	0.9943979253241634	1	1	7.874015748031496E-5	9606	Homo sapiens			CRK;CRKL	P16234	R-HSA-9674408
R-HSA-9674401	Sunitinib-resistant PDGFR mutants	0	2	2	9	1.3779798814937303E-4	0.9136193409422417	0.9943979253241634	1	1	7.874015748031496E-5	9606	Homo sapiens			CRK;CRKL	P16234	R-HSA-9674398
R-HSA-205017	NFG and proNGF binds to p75NTR	0	3	2	9	2.0669698222405952E-4	0.9136193409422417	0.9943979253241634	1	2	1.5748031496062991E-4	9606	Homo sapiens			APP;SALL2	P08138	R-HSA-193653
R-HSA-111448	Activation of NOXA and translocation to mitochondria	1	6	0	5	4.1339396444811904E-4	0.9136193409422417	0.9943979253241634	2	5	3.937007874015748E-4	9606	Homo sapiens	TIMM44				R-HSA-140217;R-HSA-4331327
R-HSA-2161517	Abacavir transmembrane transport	1	10	1	1	6.88989940746865E-4	0.9136193409422417	0.9943979253241634	1	3	2.3622047244094488E-4	9606	Homo sapiens	ABCB7	P08183	RNF2	P08183	R-HSA-2161538
R-HSA-5686938	Regulation of TLR by endogenous ligand	6	31	7	13	0.002135868816315282	0.9150529211717818	0.9943979253241634	9	12	9.448818897637795E-4	9606	Homo sapiens	RFC5;NUP205;PSMA4;PRKAR2A;PSAP;S100A6;HMGB1;UBE2K	P09429;P05109;P35247;Q8IWL1;Q8IWL2;O60603	H3C4;H3C2;H3C3;H3C8;H3C6;H3C7;H3C11;H3C12;MSH2;H3C10;H3C1;RPS12;FSTL1;PRDX4;CSNK1A1;PARP1	P18428;P09429;P08571	R-HSA-6804100;R-HSA-5432849;R-HSA-6804099;R-HSA-8869683;R-HSA-5432852;R-HSA-8869694;R-HSA-6805981;R-HSA-5432825;R-HSA-5432814
R-HSA-352238	Breakdown of the nuclear lamina	3	3	12	24	2.0669698222405952E-4	0.9156519803939329	0.9943979253241634	3	3	2.3622047244094488E-4	9606	Homo sapiens	LMNA;GAR1;NUP54;LMNB1	P20700;P55212;P02545-1	CENPH;LMNB1;LMNA;LMNA;KPNA1;MAP1LC3B;UBE2I;EMD;LMNA;KPNA6;LMNB2;ZMPSTE24	P20700;P02545-1	R-HSA-264871;R-HSA-9029690;R-HSA-264865
R-HSA-400042	Adrenaline,noradrenaline inhibits insulin secretion	9	32	8	30	0.0022047678103899685	0.9156945997693973	0.9943979253241634	5	6	4.7244094488188977E-4	9606	Homo sapiens	GNG5;GNB2;VPS4A;GNB1;GTPBP10;GNB4;P3H3;ACSL3;HYPK;RRP9;GNAI2;SRM	P16520;P04899;Q9P2W3;Q9HAV0;Q9NY47;P63218;P62879;Q13936;P62873	RAB8A;CSE1L;RAB5B;RAN;CDC42;RAB5A;RAB1A;PAK1	17552;15996	R-HSA-400037;R-HSA-400097;R-HSA-400046;R-HSA-400063;R-HSA-400092
R-HSA-1236975	Antigen processing-Cross presentation	56	187	23	120	0.012884111891966378	0.9168004467966442	0.9943979253241634	20	23	0.0018110236220472442	9606	Homo sapiens	ITGB5;PRORP;CTSV;ING1;MRC2;IKBKB;PSMD8;PSMD9;PSMD6;PSMD7;PSMD5;CTSL;PSMD2;PSMD3;PSMD1;SEC61B;PDIA3;CHUK;PUS1;PDIA4;VAMP8;PSMA5;PSMA3;PSMA4;PSMA1;PSMA2;PSME3;UBE2V2;PSME1;PSME2;SEC22B;VAMP3;PSMD10;PSMD12;PSMD11;RPN2;PSMD14;PSMD13;RPN1;PSMA7;PSMB6;PSMB7;PSMB4;PSMB5;SNX27;PSMB2;PSMB1;PSMF1;RPS27A;USP25;MGME1;SORT1;TPBG;YLPM1;PSMC5;PSMC6;PSMC3;PSMC4;PSMC1;PSMC2;CALR;UBE2K	P18084;P13747;P51665;O60603;A5LHX3;P62195;Q92530;Q9UBG0;Q13200;O43242;P07711;Q9BV40;O00231;O00233;O00232;Q99436;Q8TAA3;P48556;P49721;Q16401;P60900;P27797;P60468;P28066;Q15836;Q06323;P30101;P35998;O00487;P62333;P20618;P25789;P25788;P40306;P62979;P61289;O14920;P01893;P25787;P25786;Q15008;P01891;Q9UL46;O15111;O75832;P62191;Q9UNM6;P28074;Q99460;P17980;P28072;O75396;P28070;O60911;O14818;P43686	APP;STX18;STX5;VAMP4;EBP;MGST3;SEC22B;ABHD16A;VAMP4;HIBADH;GABARAP;PDIA3;SMARCB1;NAPA;EMD;MRPS18B;SGPL1;NDUFAF2;STX8;HSPB1;SGTB;VAMP3;PSMA3	O75396;O00161;Q12846;P27797	R-HSA-1236947;R-HSA-8863973;R-HSA-8951595;R-HSA-1236948;R-HSA-1236954;R-HSA-1236955;R-HSA-1236958;R-HSA-8863914;R-HSA-1236956;R-HSA-8863895;R-HSA-8863858;R-HSA-1236935;R-HSA-1236964;R-HSA-1236965;R-HSA-1236970;R-HSA-1236971;R-HSA-1236939;R-HSA-1236943;R-HSA-1236940;R-HSA-1236941
R-HSA-76005	Response to elevated platelet cytosolic Ca2+	43	144	25	93	0.009921455146754857	0.9171036931388606	0.9943979253241634	14	14	0.0011023622047244095	9606	Homo sapiens	APP;WDR1;OLA1;PREP;ENO1;WDR46;UFL1;LAMP1;TMSB4X;LAMP2;CFL1;FAM3C;CHID1;CAP1;CBR1;LYPLA2;ACTN1;ANXA5;PRKCA;ACTN4;SYTL4;TUBA4A;RHOA;TMX3;ATP6V1B2;TARS2;NHLRC2;TLN1;PFN1;PPIA;PFN2;LRRC59;UBA6;ENDOD1;HSD17B4;CYB5R1;PSAP;GRPEL2;CDC37L1;ASL;PRPF38B;HSPA5;CYRIB;MANF;SOD1;TF;NUCB1;ESYT2;NIT2;CALM2	P07602;P08758;Q7L3B6;P55145;P62937;P12814;O00186;O75167;Q9UNF1;P13473;Q9UEU0;Q8NBF2;P17252;P23528;Q9NUQ9;Q9BWS9;Q9NTK5;P02765;P02787;O15439;Q8WZ42;P00441;Q9Y490;Q9UHQ9;Q96C24;P0DP23;P07737;P14210;O75083;P11021;O43707;Q8NBM8;P68366;P49767;P62328;P49765;P01127;Q92520;P05067;Q96JJ7;P61812;O94919;Q01518	STX5;VAMP4;MPP1;PAWR;VAMP4;ERLIN2;VIM;SPART;HSP90B1;PAWR;PSMA3;MAPRE1;SEC22B;COPS5;UBQLN1;GRB2;SMARCB1;SNW1;EMD;NAPA;LRP1;SGPL1;STX8;DNAJB11;VAMP3	O15439;O43852;29108;Q12846;P11021	R-HSA-429157;R-HSA-481007;R-HSA-351341;R-HSA-482775;R-HSA-482772;R-HSA-481044;R-HSA-481010;R-HSA-482770;R-HSA-481009;R-HSA-114553;R-HSA-114683;R-HSA-350745;R-HSA-114684;R-HSA-351323
[truncated: 1,365 more rows]

## Sheet: iPSCs H2O2 12h
iPSC H2O2 12h 110 path 0.01 no disease
[truncated: 2,081 more rows]

## Sheet: iPSCs H2O2 24h
iPSC H2O2 24h 112 path 0.01 no disease
[truncated: 2,104 more rows]

## Sheet: iPSCs H2O2 48h
iPSC H2O2 48h 105 path 0.01 no disease
[truncated: 2,111 more rows]

[truncated: 12 more sheets: control MSCs, MSCs H2O2 12h, MSCs H2O2 24h, MSCs H2O2 48h, control Muse, Muse H2O2 12h, Muse H2O2 24h, Muse H2O2 48h, control Non Muse, Non Muse H2O2 12h, Non Muse H2O2 24h, Non Muse H2O2 48h]
