# Supplementary material for: Why Do Muse Stem Cells Present an Enduring Stress Capacity? Hints from a Comparative Proteome Analysis
Source: Int J Mol Sci. 2021 Feb 19;22(4):2064. doi: 10.3390/ijms22042064 (PMC7922977; doi:10.3390/ijms22042064)
Supplement: Supplementary file 1 [file ijms-22-02064-s001.zip › Supplementary file 7.xlsx]

## Sheet: iPSCs
node_table IPSC MINIMUM IMEX
Id	Label	Degree	Betweenness	Expression
7316	UBC	2112	2091228.8	0
8452	CUL3	618	95273.96	0
6613	SUMO2	592	108680.19	0
351	APP	496	133761.75	0
9768	KIAA0101	485	41310.67	0
3172	HNF4A	426	77958.49	0
2335	FN1	426	33324.26	0
1994	ELAVL1	415	63428.79	0
51547	SIRT7	393	31948.59	0
55832	CAND1	381	26923.28	0
10987	COPS5	380	33429.92	0
2099	ESR1	367	25562.68	0
7534	YWHAZ	323	27797.33	0
1017	CDK2	319	17246.27	0
3676	ITGA4	305	12301.21	0
8454	CUL1	298	11181.08	0
4609	MYC	292	22077.98	0
7412	VCAM1	287	9804.75	0
7341	SUMO1	280	15578.92	0
9641	IKBKE	240	12117.56	0
7189	TRAF6	238	13763.11	0
10537	UBD	223	13494.56	0
7415	VCP	217	22056.55	0
4738	NEDD8	214	8153.67	0
8453	CUL2	213	5921.52	0
2885	GRB2	207	28078.32	0
7428	VHL	207	9425.63	0
8065	CUL5	201	5782.32	0
9924	PAN2	199	5896.88	0
3106	HLA-B	195	7379.92	0
3326	HSP90AB1	194	18660.7	0
7157	TP53	181	7231.35	0
8266	UBL4A	178	7136.46	0
3065	HDAC1	175	16969.43	0
409	ARRB2	170	4028.52	0
3320	HSP90AA1	169	5385.45	0
10971	YWHAQ	167	9834.3	0
3192	HNRNPU	164	5455.66	0
8450	CUL4B	163	7365.47	0
1915	EEF1A1	161	8672.6	0
4163	MCC	161	5662.93	0
4670	HNRNPM	151	4988.01	0
3609	ILF3	150	4892.43	0
2033	EP300	149	12875.81	0
9775	EIF4A3	149	4409.5	0
3312	HSPA8	145	7513.58	0
1457	CSNK2A1	145	5034.64	0
23524	SRRM2	141	5788.73	0
3309	HSPA5	140	5350.69	0
3396	ICT1	139	7700.98	0
3066	HDAC2	138	8339.76	0
7531	YWHAE	138	7713.99	0
8517	IKBKG	135	4199.1	0
6188	RPS3	134	1631.26	0
5684	PSMA3	129	4476.37	0
3575	IL7R	127	4172.13	0
5885	RAD21	126	7723.58	0
7532	YWHAG	126	7076.74	0
1660	DHX9	126	3217.28	0
1956	EGFR	125	4592.34	0
6187	RPS2	125	2098.85	0
408	ARRB1	124	6961.85	0
23411	SIRT1	123	10528.43	0
2597	GAPDH	121	6250.6	0
3014	H2AFX	121	5635.13	0
3068	HDGF	121	2862.33	0
6189	RPS3A	121	1331.72	0
6194	RPS6	120	1160.02	0
10289	EIF1B	119	4053.78	0
8451	CUL4A	119	2757.68	0
6202	RPS8	118	904.4	0
4691	NCL	117	2771.72	0
6128	RPL6	117	2672.83	0
6217	RPS16	117	950.98	0
3308	HSPA4	116	7980.32	0
4869	NPM1	116	5830	0
5829	PXN	116	5238.99	0
6191	RPS4X	115	765.42	0
6135	RPL11	114	1802.71	0
6125	RPL5	114	773.5	0
1386	ATF2	113	5754.47	0
7013	TERF1	113	3166.02	0
6147	RPL23A	113	1692.66	0
22976	PAXIP1	112	3174.36	0
5591	PRKDC	111	3353.4	0
6210	RPS15A	110	926.16	0
6229	RPS24	109	560.89	0
7431	VIM	108	9407.65	0
2547	XRCC6	108	6741.46	0
7014	TERF2	108	5824.88	0
3692	EIF6	108	2878.86	0
3608	ILF2	108	1713.04	0
6124	RPL4	108	1155.74	0
7329	UBE2I	107	6591.8	0
5564	PRKAB1	107	2154.31	0
5111	PCNA	106	5231.61	0
6233	RPS27A	106	5188.3	0
4904	YBX1	105	2337.19	0
9349	RPL23	105	1408.15	0
203068	TUBB	104	3715.4	0
10236	HNRNPR	104	2816.49	0
6129	RPL7	103	596.16	0
4193	MDM2	102	3472.16	0
6207	RPS13	102	466.32	0
4215	MAP3K3	101	1752	0
5430	POLR2A	98	6152.68	0
60	ACTB	98	5440.4	0
580	BARD1	97	1984.59	0
5499	PPP1CA	96	6654.5	0
1655	DDX5	96	2433.07	0
23451	SF3B1	96	2367.29	0
6201	RPS7	96	1248.78	0
6667	SP1	95	2500.26	0
6223	RPS19	95	1853.43	0
6160	RPL31	95	939.27	0
6228	RPS23	95	821.97	0
6175	RPLP0	95	646.7	0
6772	STAT1	94	5681.19	0
7529	YWHAB	94	3866.51	0
26986	PABPC1	94	2228.02	0
9636	ISG15	94	2014.69	0
3313	HSPA9	93	2862.36	0
6421	SFPQ	93	2783.48	0
6464	SHC1	92	5022.95	0
6152	RPL24	92	866.07	0
10856	RUVBL2	91	3835.48	0
2697	GJA1	91	3074.24	0
8175	SF3A2	91	2003.6	0
10528	NOP56	91	993.48	0
6774	STAT3	90	6971.79	0
5515	PPP2CA	90	5191.26	0
3551	IKBKB	90	3110.12	0
6130	RPL7A	90	402.18	0
142	PARP1	89	3683.26	0
10492	SYNCRIP	89	3218.07	0
3329	HSPD1	89	3121.95	0
9657	IQCB1	89	2667.88	0
1938	EEF2	89	1266.24	0
6205	RPS11	89	716.61	0
9045	RPL14	89	476.92	0
6144	RPL21	89	475.46	0
4087	SMAD2	88	4468.84	0
4791	NFKB2	88	2123.63	0
6204	RPS10	88	1417.63	0
6136	RPL12	88	786.21	0
6231	RPS26	88	717.16	0
6138	RPL15	88	269.49	0
10155	TRIM28	87	2484.05	0
3181	HNRNPA2B1	87	1461.94	0
1499	CTNNB1	86	4891.13	0
1080	CFTR	86	2012.85	0
1398	CRK	85	5519.24	0
11338	U2AF2	85	3328.75	0
7520	XRCC5	85	2979.04	0
10627	MYL12A	85	2939.26	0
7150	1	84	4005.42	0
10291	SF3A1	84	1690.82	0
3190	HNRNPK	84	1196.82	0
6137	RPL13	84	677.79	0
708	C1QBP	83	2233.47	0
10399	GNB2L1	83	2046.35	0
6122	RPL3	83	662.27	0
6227	RPS21	83	548.82	0
8878	SQSTM1	82	9454.37	0
1958	EGR1	82	4714.64	0
26270	FBXO6	82	4365.83	0
7514	XPO1	82	3154.34	0
988	CDC5L	82	2286.93	0
5708	PSMD2	82	1628.29	0
4736	RPL10A	82	452.41	0
10273	STUB1	81	5835.5	0
3611	ILK	81	2900.13	0
5886	RAD23A	81	2135.17	0
7284	TUFM	81	2015.07	0
26260	FBXO25	81	894	0
6230	RPS25	81	543.64	0
1147	CHUK	80	3195.59	0
1642	DDB1	80	2732.43	0
9146	HGS	79	10078.43	0
5594	MAPK1	79	4737.51	0
1665	DHX15	79	1352.3	0
292	SLC25A5	78	1527.51	0
6168	RPL37A	78	1295.13	0
4841	NONO	77	3010.78	0
3837	KPNB1	77	2690.03	0
5682	PSMA1	77	2608.76	0
23450	SF3B3	77	2174.77	0
9343	EFTUD2	77	1226.31	0
6234	RPS28	77	1020.57	0
6146	RPL22	77	515.22	0
8607	RUVBL1	76	2555.82	0
5688	PSMA7	76	1308.62	0
5683	PSMA2	76	982.64	0
6632	SNRPD1	76	751.41	0
6133	RPL9	76	291.42	0
5518	PPP2R1A	75	3726.74	0
5300	PIN1	75	3025.93	0
5707	PSMD1	75	1251.72	0
6606	SMN1	74	4544.97	0
6625	SNRNP70	74	2436.52	0
2091	FBL	74	1355.15	0
3476	IGBP1	73	2584.84	0
5686	PSMA5	73	1687.6	0
4627	MYH9	72	3992.82	0
1937	EEF1G	72	2339.61	0
6206	RPS12	72	510.64	0
6132	RPL8	72	263.21	0
25913	POT1	71	1244.63	0
56916	SMARCAD1	71	925.55	0
5347	PLK1	70	4556.68	0
7846	TUBA1A	70	1221.54	0
1653	DDX1	70	1086.32	0
5689	PSMB1	70	1083.59	0
5705	PSMC5	69	2007.56	0
6428	SRSF3	69	1617.31	0
23020	SNRNP200	69	1066.17	0
6176	RPLP1	69	1023.77	0
1385	CREB1	68	9390.72	0
7094	TLN1	68	2959.03	0
3838	KPNA2	68	2564.25	0
5717	PSMD11	68	1643.8	0
3185	HNRNPF	68	1316.26	0
8841	HDAC3	68	1097.43	0
79885	HDAC11	68	1044.08	0
6222	RPS18	68	1019.1	0
10576	CCT2	67	1236.43	0
5701	PSMC2	67	786.71	0
56893	UBQLN4	66	8867.76	0
5928	RBBP4	66	1404.19	0
10482	NXF1	66	1306.85	0
2932	GSK3B	65	3644.76	0
7158	TP53BP1	65	2200.52	0
5315	PKM	65	2067.86	0
4176	MCM7	65	1822.66	0
4088	SMAD3	65	1662.69	0
5859	QARS	65	1461.33	0
55646	LYAR	65	1025.7	0
4673	NAP1L1	65	840.64	0
7528	YY1	64	4014.87	0
29110	TBK1	64	2639.44	0
2010	EMD	64	2565.1	0
22938	SNW1	64	2265.04	0
4172	MCM3	64	1646.98	0
25942	SIN3A	64	1430.36	0
27339	PRPF19	64	1422.88	0
2521	FUS	64	1023.16	0
9188	DDX21	64	916.82	0
6633	SNRPD2	64	678.83	0
11140	CDC37	63	3075.99	0
5062	PAK2	63	1812.68	0
506	ATP5B	63	1689.42	0
1778	DYNC1H1	63	1346.6	0
7203	CCT3	63	1290.39	0
10949	HNRNPA0	63	1206.38	0
6714	SRC	63	1135.01	0
8848	TSC22D1	63	991.38	0
6627	SNRPA1	63	585.11	0
10768	AHCYL1	62	1889.5	0
6927	HNF1A	62	1388.56	0
5706	PSMC6	62	794.41	0
5719	PSMD13	62	438.54	0
6709	SPTAN1	61	2745.11	0
6418	SET	61	1890.03	0
10383	TUBB4B	61	1196.39	0
9584	RBM39	61	907.74	0
54984	PINX1	61	603.97	0
6134	RPL10	61	515.14	0
6203	RPS9	61	207.96	0
6157	RPL27A	61	204.32	0
29979	UBQLN1	60	6096.77	0
23468	CBX5	60	2490.63	0
808	CALM3	60	1422.46	0
2023	ENO1	60	1360.1	0
22948	CCT5	60	960.51	0
498	ATP5A1	59	1400.66	0
25873	RPL36	59	673.18	0
55660	PRPF40A	59	638.74	0
5704	PSMC4	59	416.76	0
10594	PRPF8	59	384.74	0
10146	G3BP1	58	2630.73	0
11091	WDR5	58	1725.33	0
2130	EWSR1	58	1627.91	0
10419	PRMT5	58	1577.28	0
11198	SUPT16H	58	1375.28	0
5052	PRDX1	58	1115.53	0
5036	PA2G4	58	659.65	0
3301	DNAJA1	57	3098.25	0
71	ACTG1	57	1801.02	0
3175	ONECUT1	57	1584.83	0
3725	JUN	57	1068.15	0
5093	PCBP1	57	1021.6	0
5685	PSMA4	57	632.87	0
4792	NFKBIA	57	582.91	0
1025	CDK9	57	560.87	0
7133	TNFRSF1B	57	553.64	0
6181	RPLP2	57	193.77	0
51065	RPS27L	57	156.84	0
11345	GABARAPL2	56	2683.9	0
1432	MAPK14	56	2428.06	0
6711	SPTBN1	56	2388.41	0
7184	HSP90B1	56	1836.42	0
5887	RAD23B	56	1659.8	0
1460	CSNK2B	56	1392.37	0
5034	P4HB	56	1271.29	0
6950	TCP1	56	967.93	0
7874	USP7	56	905.11	0
5700	PSMC1	56	707.83	0
9092	SART1	56	460.31	0
5709	PSMD3	56	421.45	0
3875	KRT18	55	2327.78	0
6634	SNRPD3	55	1724.41	0
27316	RBMX	55	1240.71	0
3376	IARS	55	1193.22	0
10262	SF3B4	55	1115.21	0
3646	EIF3E	55	1083.98	0
328	APEX1	55	1060.51	0
55720	TSR1	55	936.27	0
23612	PHLDA3	55	934.59	0
2058	EPRS	55	671.37	0
5713	PSMD7	55	634.18	0
10514	MYBBP1A	55	538.9	0
10657	KHDRBS1	54	3253.96	0
3191	HNRNPL	54	1347.42	0
4000	LMNA	54	1121.57	0
10694	CCT8	54	920.14	0
999	CDH1	54	911.68	0
9861	PSMD6	54	591.95	0
6117	RPA1	53	1986.1	0
6733	SRPK2	53	720.59	0
5702	PSMC3	53	605.87	0
10575	CCT4	53	591.07	0
220988	HNRNPA3	53	508.05	0
5693	PSMB5	53	485.49	0
5714	PSMD8	53	355.54	0
6232	RPS27	53	279.5	0
2017	CTTN	52	1544.69	0
23118	TAB2	52	1540.64	0
6427	SRSF2	52	1461.81	0
9987	HNRPDL	52	973.9	0
10574	CCT7	52	935.9	0
8826	IQGAP1	52	921.25	0
54386	TERF2IP	52	854	0
5597	MAPK6	52	802.25	0
26354	GNL3	52	591.42	0
7791	ZYX	51	2929.49	0
3315	HSPB1	51	1848.98	0
5516	PPP2CB	51	1653.73	0
7186	TRAF2	51	1326.59	0
11156	PTP4A3	51	610.05	0
1434	CSE1L	51	609.37	0
5718	PSMD12	51	479.49	0
9967	THRAP3	51	431.68	0
87	ACTN1	50	2734.92	0
5501	PPP1CC	50	1312.82	0
100526737	RBM14	50	1049.38	0
6742	SSBP1	50	965.79	0
6626	SNRPA	50	952.12	0
8661	EIF3A	50	814.17	0
5690	PSMB2	50	775.5	0
1207	CLNS1A	50	659.4	0
5692	PSMB4	50	472.87	0
6169	RPL38	50	446.69	0
857	CAV1	49	2868.94	0
7533	YWHAH	49	1386.31	0
5610	EIF2AK2	49	945	0
10992	SF3B2	49	846.94	0
6155	RPL27	49	144.74	0
2923	PDIA3	48	3319.99	0
5595	MAPK3	48	1565.09	0
1973	EIF4A1	48	1376.94	0
6598	SMARCB1	48	1168.54	0
8467	SMARCA5	48	1158	0
11335	CBX3	48	1059.19	0
5245	PHB	48	660.72	0
84790	TUBA1C	48	603.57	0
25	ABL1	48	546.26	0
526	ATP6V1B2	48	541.74	0
4175	MCM6	47	1397.35	0
5903	RANBP2	47	1095.08	0
7448	VTN	47	960.43	0
6636	SNRPF	47	753.3	0
908	CCT6A	47	613.74	0
6209	RPS15	47	421.83	0
4839	NOP2	47	148.69	0
9958	USP15	46	2280.65	0
10189	ALYREF	46	1507.65	0
1400	CRMP1	46	1409.74	0
79084	WDR77	46	1184.87	0
8663	EIF3C	46	983.9	0
55183	RIF1	46	911.24	0
9759	HDAC4	46	758.35	0
6500	SKP1	46	719.13	0
3735	KARS	46	635.25	0
6430	SRSF5	46	551.27	0
5695	PSMB7	46	493.83	0
4831	NME2	46	483.02	0
1615	DARS	46	478.83	0
7277	TUBA4A	46	454.16	0
27044	SND1	46	321.6	0
10097	ACTR2	45	3273.44	0
5578	PRKCA	45	1952.33	0
10454	TAB1	45	1253.43	0
8665	EIF3F	45	1086.73	0
7555	CNBP	45	954.74	0
10054	UBA2	45	929.5	0
9219	MTA2	45	760.99	0
11100	HNRNPUL1	45	664.77	0
6741	SSB	45	617.29	0
1786	DNMT1	45	575.98	0
6434	TRA2B	45	454.78	0
24148	PRPF6	45	344.6	0
51602	NOP58	45	114.19	0
310	ANXA7	44	2620.19	0
4171	MCM2	44	1888.02	0
7416	VDAC1	44	1525.14	0
811	CALR	44	1483.81	0
23028	KDM1A	44	1190.64	0
6599	SMARCC1	44	1028.83	0
3159	HMGA1	44	1003.99	0
10713	USP39	44	913.44	0
7251	TSG101	44	782.85	0
6727	SRP14	44	531.85	0
7280	TUBB2A	44	494.73	0
6749	SSRP1	44	491.51	0
3020	H3F3A	44	439.91	0
6929	TCF3	44	312.58	0
5694	PSMB6	44	190.59	0
5058	PAK1	43	3023.8	0
10813	UTP14A	43	2214.72	0
10015	PDCD6IP	43	1525.34	0
3728	JUP	43	980.42	0
2318	FLNC	43	976.83	0
8480	RAE1	43	864.58	0
26135	SERBP1	43	545.57	0
9869	SETDB1	43	518.07	0
3981	LIG4	43	487.77	0
3091	HIF1A	43	366.42	0
8626	TP63	43	261.32	0
3688	ITGB1	42	3398.93	0
7052	TGM2	42	1385.01	0
8737	RIPK1	42	1360.95	0
10946	SF3A3	42	896.47	0
8668	EIF3I	42	854.04	0
57805	KIAA1967	42	832.07	0
1933	EEF1B2	42	808.53	0
6790	AURKA	42	790.78	0
4628	MYH10	42	661.79	0
2617	GARS	42	559.86	0
4436	MSH2	42	524.07	0
2475	MTOR	42	512.49	0
4478	MSN	42	508.02	0
9129	PRPF3	42	473.92	0
55791	LRIF1	42	468.46	0
10213	PSMD14	42	424.71	0
7175	TPR	42	316.21	0
10643	IGF2BP3	42	239.01	0
6310	ATXN1	41	2137.58	0
998	CDC42	41	1938.02	0
7295	TXN	41	1410.63	0
871	SERPINH1	41	1082.03	0
5110	PCMT1	41	910.13	0
5198	PFAS	41	843.29	0
3799	KIF5B	41	825.27	0
2969	GTF2I	41	803.39	0
11331	PHB2	41	767.81	0
3064	HTT	41	762.27	0
1975	EIF4B	41	741.18	0
6235	RPS29	41	654.18	0
5720	PSME1	41	504.99	0
6635	SNRPE	41	458.77	0
23367	LARP1	41	411.88	0
8683	SRSF9	41	374.58	0
84305	WIBG	41	289.36	0
6871	TADA2A	41	285.94	0
9097	USP14	41	238.79	0
7334	UBE2N	40	1969.95	0
5201	PFDN1	40	1483.59	0
10728	PTGES3	40	1008.99	0
11051	NUDT21	40	938.49	0
55737	VPS35	40	902.19	0
29888	STRN4	40	865.62	0
1107	CHD3	40	840.03	0
8531	CSDA	40	728.47	0
5905	RANGAP1	40	632.79	0
54888	NSUN2	40	583.22	0
191	AHCY	40	532.49	0
3945	LDHB	40	414.34	0
6154	RPL26	40	289.8	0
8764	TNFRSF14	39	3147.57	0
5460	POU5F1	39	1829.26	0
1785	DNM2	39	1826.4	0
5781	PTPN11	39	1280.74	0
9559	VPS26A	39	1100.39	0
9601	PDIA4	39	755.43	0
9128	PRPF4	39	693.63	0
5204	PFDN5	39	646.84	0
26043	UBXN7	39	646.74	0
829	CAPZA1	39	640.41	0
2064	ERBB2	39	469.16	0
3006	HIST1H1C	39	458.82	0
4350	MPG	39	442.52	0
192670	EIF2C4	39	319.28	0
1936	EEF1D	39	275.48	0
8290	HIST3H3	39	272.82	0
3189	HNRNPH3	39	226.3	0
6446	SGK1	38	2929.05	0
9611	NCOR1	38	2579.05	0
5573	PRKAR1A	38	1963.08	0
57510	XPO5	38	1204.31	0
9368	SLC9A3R1	38	1193.65	0
836	CASP3	38	1118	0
7332	UBE2L3	38	1033.75	0
23197	FAF2	38	920.39	0
6897	TARS	38	560.31	0
3550	IK	38	508.63	0
23193	GANAB	38	470.69	0
8649	LAMTOR3	38	425.65	0
790	CAD	38	393.46	0
8428	STK24	38	326.99	0
10036	CHAF1A	38	292.63	0
2194	FASN	38	290.87	0
23770	FKBP8	38	277.87	0
4361	MRE11A	38	257.79	0
4141	MARS	38	233.74	0
23212	RRS1	38	71.18	0
5770	PTPN1	37	1512.78	0
6602	SMARCD1	37	1383.88	0
8655	DYNLL1	37	1370.71	0
81	ACTN4	37	1067.65	0
10951	CBX1	37	1003.6	0
5434	POLR2E	37	767.86	0
7265	TTC1	37	565.4	0
9126	SMC3	37	543.29	0
23435	TARDBP	37	468.62	0
9972	NUP153	37	463.5	0
58	ACTA1	37	378.62	0
1789	DNMT3B	37	357.79	0
23076	RRP1B	37	328.38	0
51493	C22orf28	37	268.85	0
23	ABCF1	37	231.41	0
3480	IGF1R	36	3415.33	0
10211	FLOT1	36	2379.61	0
29896	TRA2A	36	1498.65	0
10197	PSME3	36	1442.97	0
1616	DAXX	36	1358.23	0
4522	MTHFD1	36	1046.49	0
11315	PARK7	36	979.89	0
5432	POLR2C	36	952.75	0
7205	TRIP6	36	894.68	0
5496	PPM1G	36	870.17	0
8237	USP11	36	769.04	0
5478	PPIA	36	747.2	0
10642	IGF2BP1	36	656.58	0
9733	SART3	36	626.84	0
23512	SUZ12	36	608.95	0
10096	ACTR3	36	543.82	0
9318	COPS2	36	517.59	0
26277	TINF2	36	476.69	0
9295	SRSF11	36	405.05	0
1153	CIRBP	36	394.14	0
5747	PTK2	36	390.58	0
10726	NUDC	36	388.65	0
8815	BANF1	36	361.48	0
55968	NSFL1C	36	348.25	0
1503	CTPS1	36	341.96	0
322	APBB1	36	248.55	0
1965	EIF2S1	36	201.89	0
891	CCNB1	35	1625.86	0
9093	DNAJA3	35	1434.8	0
11034	DSTN	35	1341.23	0
4174	MCM5	35	1002.86	0
10606	PAICS	35	930	0
1452	CSNK1A1	35	908.43	0
1020	CDK5	35	893.99	0
10540	DCTN2	35	859.75	0
6657	SOX2	35	823.18	0
5580	PRKCD	35	788.54	0
6045	RNF2	35	721.81	0
4173	MCM4	35	681.09	0
5230	1	35	464.12	0
440	ASNS	35	460.81	0
5048	PAFAH1B1	35	435.51	0
10969	EBNA1BP2	35	409.73	0
30011	SH3KBP1	35	394.8	0
1152	CKB	35	380.26	0
23039	XPO7	35	304.36	0
9352	TXNL1	35	284.57	0
7161	TP73	34	1764.02	0
121504	HIST1H4I	34	1731.4	0
5092	PCBD1	34	1717.2	0
55666	NPLOC4	34	883.05	0
7168	TPM1	34	802.99	0
6390	SDHB	34	700.85	0
7965	AIMP2	34	666.89	0
1495	CTNNA1	34	647	0
9908	G3BP2	34	623.03	0
4793	NFKBIB	34	579.66	0
6472	SHMT2	34	554.84	0
6150	MRPL23	34	545.63	0
3336	HSPE1	34	519.59	0
11218	DDX20	34	517.1	0
3188	HNRNPH2	34	470.49	0
5663	PSEN1	34	425.58	0
841	CASP8	34	401.41	0
301	ANXA1	34	369.9	0
7001	PRDX2	34	327.15	0
10963	STIP1	34	327.13	0
823	CAPN1	34	325.94	0
2534	FYN	34	321.66	0
5931	RBBP7	34	293.62	0
50809	HP1BP3	34	283.32	0
6182	MRPL12	34	245.71	0
51637	C14orf166	34	181.17	0
8900	CCNA1	33	1805.04	0
2316	FLNA	33	1564.64	0
6449	SGTA	33	1394.7	0
9588	PRDX6	33	1033.19	0
51100	SH3GLB1	33	987.48	0
1487	CTBP1	33	888.61	0
752	FMNL1	33	876.4	0
3146	HMGB1	33	748.77	0
10128	LRPPRC	33	720.98	0
4001	LMNB1	33	651.77	0
10048	RANBP9	33	607.71	0
5019	OXCT1	33	556.51	0
7112	TMPO	33	547.04	0
4093	SMAD9	33	439.25	0
57062	DDX24	33	434.66	0
4311	MME	33	373.89	0
471	ATIC	33	371.88	0
7345	UCHL1	33	364.24	0
5764	PTN	33	363.49	0
3836	KPNA1	33	255.87	0
11047	ADRM1	33	183.98	0
5711	PSMD5	33	115.07	0
6801	STRN	32	1165.95	0
1977	EIF4E	32	970.99	0
387	RHOA	32	839.57	0
11052	CPSF6	32	731.09	0
2962	GTF2F1	32	679.59	0
4089	SMAD4	32	559.35	0
10985	GCN1L1	32	545.04	0
5214	PFKP	32	446.51	0
10498	CARM1	32	445.1	0
832	CAPZB	32	424.43	0
3621	ING1	32	270.02	0
117246	FTSJ3	32	76.32	0
1459	CSNK2A2	31	1237.32	0
57819	2	31	1209.45	0
890	CCNA2	31	1166.89	0
10542	LAMTOR5	31	941.68	0
2271	FH	31	888.64	0
5479	PPIB	31	817.71	0
9632	SEC24C	31	811.01	0
5584	PRKCI	31	763.79	0
2287	FKBP3	31	708	0
3069	HDLBP	31	592.6	0
3848	KRT1	31	574.57	0
64965	MRPS9	31	547.14	0
11171	STRAP	31	540.21	0
54606	DDX56	31	538.72	0
5424	POLD1	31	497.95	0
9131	AIFM1	31	407.31	0
7086	TKT	31	361.99	0
4686	NCBP1	31	344.75	0
8882	ZNF259	31	325.38	0
27185	DISC1	31	318.46	0
5295	PIK3R1	31	296.12	0
22919	MAPRE1	31	271.57	0
8662	EIF3B	31	246.05	0
7913	DEK	31	233.84	0
9939	RBM8A	31	169.9	0
51520	LARS	31	135.62	0
27335	EIF3K	31	100.6	0
7273	TTN	30	1577.84	0
58533	SNX6	30	1223.48	0
10989	IMMT	30	821.51	0
10101	NUBP2	30	746.86	0
6455	SH3GL1	30	730.55	0
57506	MAVS	30	710.28	0
7453	WARS	30	661.83	0
2113	ETS1	30	575.15	0
6629	SNRPB2	30	430.16	0
5202	PFDN2	30	419.87	0
7408	VASP	30	414.14	0
23410	SIRT3	30	295.71	0
5879	RAC1	30	295.7	0
6389	SDHA	30	279.08	0
58517	RBM25	30	258.63	0
1736	DKC1	30	217.5	0
523	ATP6V1A	30	204.48	0
2956	MSH6	30	196.06	0
595	CCND1	30	182.49	0
6158	RPL28	30	174.97	0
26146	TRAF3IP1	30	171.61	0
4836	NMT1	30	130.9	0
26121	PRPF31	30	127.2	0
5917	RARS	30	98.38	0
134492	NUDCD2	29	3235.01	0
5531	PPP4C	29	2849.73	0
7704	ZBTB16	29	1845.62	0
8976	WASL	29	1081.83	0
1399	CRKL	29	1038.94	0
29978	UBQLN2	29	843.11	0
10285	SMNDC1	29	803.57	0
9815	GIT2	29	760.38	0
9533	POLR1C	29	718.45	0
2963	GTF2F2	29	640.29	0
51138	COPS4	29	606.37	0
51569	UFM1	29	564.44	0
8724	SNX3	29	512.46	0
10487	CAP1	29	506.34	0
6881	TAF10	29	481.88	0
9391	CIAO1	29	458.17	0
51699	VPS29	29	447.35	0
9040	UBE2M	29	446.48	0
9532	BAG2	29	407.29	0
10664	CTCF	29	399.92	0
8078	USP5	29	387.87	0
1627	DBN1	29	350.42	0
9406	ZRANB2	29	332.66	0
5562	PRKAA1	29	293.74	0
5520	PPP2R2A	29	285.66	0
6184	RPN1	29	283.31	0
6888	TALDO1	29	252.97	0
23170	TTLL12	29	235.64	0
2060	EPS15	29	230.8	0
7171	TPM4	29	182.55	0
16	AARS	29	142.46	0
26156	RSL1D1	29	45.97	0
25824	PRDX5	28	4106.82	0
5861	RAB1A	28	3076.14	0
3958	LGALS3	28	742.1	0
86	ACTL6A	28	710.06	0
10226	PLIN3	28	705.74	0
10910	SUGT1	28	699.28	0
23636	NUP62	28	464.73	0
38	ACAT1	28	452.03	0
9688	NUP93	28	376.01	0
53615	MBD3	28	367.92	0
7167	TPI1	28	345.8	0
7879	RAB7A	28	343.47	0
8243	SMC1A	28	338.43	0
51691	NAA38	28	307.73	0
1314	COPA	28	294.91	0
11344	TWF2	28	276.53	0
7411	VBP1	28	242.19	0
5049	PAFAH1B2	28	197.8	0
10109	ARPC2	28	187.12	0
5296	PIK3R2	28	184.16	0
4677	NARS	28	160.24	0
9520	NPEPPS	28	157.27	0
8945	BTRC	28	153.42	0
163	AP2B1	27	1661.55	0
57142	RTN4	27	1348.11	0
1892	ECHS1	27	1242.39	0
10452	TOMM40	27	987.98	0
29966	STRN3	27	913.7	0
114034	TOE1	27	805.42	0
7024	TFCP2	27	802.25	0
529	ATP6V1E1	27	735.12	0
6429	SRSF4	27	704.64	0
65080	MRPL44	27	658.02	0
1021	CDK6	27	647.89	0
51726	DNAJB11	27	642.58	0
6767	ST13	27	626.31	0
1478	CSTF2	27	522.42	0
2960	GTF2E1	27	510.56	0
3024	HIST1H1A	27	497.6	0
55759	WDR12	27	485.39	0
5481	PPID	27	464.84	0
6748	SSR4	27	454.85	0
6647	SOD1	27	449.64	0
10055	SAE1	27	426.36	0
5500	PPP1CB	27	421.07	0
7336	UBE2V2	27	418.74	0
10802	SEC24A	27	382.6	0
23607	CD2AP	27	343.82	0
79184	BRCC3	27	316.95	0
10541	ANP32B	27	288.56	0
6624	FSCN1	27	274.89	0
5914	RARA	27	270.83	0
5335	PLCG1	27	250.59	0
528	ATP6V1C1	27	249.59	0
9500	MAGED1	27	228.88	0
2810	SFN	27	209.6	0
1676	DFFA	27	209.45	0
1968	EIF2S3	27	185.34	0
6431	SRSF6	27	184.54	0
80232	WDR26	27	183.19	0
84365	MKI67IP	27	31.85	0
7283	TUBG1	26	992.16	0
3843	IPO5	26	971.85	0
1315	COPB1	26	877.76	0
6904	TBCD	26	732.21	0
94081	SFXN1	26	713.82	0
27043	PELP1	26	599.59	0
4830	NME1	26	547.15	0
29088	MRPL15	26	536.32	0
65003	MRPL11	26	514.39	0
6185	RPN2	26	510.87	0
5216	PFN1	26	464.29	0
28957	MRPS28	26	421.76	0
509	ATP5C1	26	363.71	0
28998	MRPL13	26	323.81	0
4026	LPP	26	318.37	0
55234	SMU1	26	292.69	0
5411	PNN	26	276.8	0
1983	EIF5	26	256.2	0
10772	SRSF10	26	253.7	0
84617	TUBB6	26	251.58	0
51504	TRMT112	26	237.43	0
23517	SKIV2L2	26	229.14	0
8533	COPS3	26	210.08	0
7165	TPD52L2	26	185.96	0
11168	PSIP1	26	157.28	0
192669	EIF2C3	26	147.5	0
8892	EIF2B2	26	113.02	0
2551	GABPA	25	2206.31	0
51720	UIMC1	25	975.54	0
445	ASS1	25	860.7	0
3417	IDH1	25	847.78	0
10598	AHSA1	25	711.31	0
10935	PRDX3	25	646.45	0
7385	UQCRC2	25	629.8	0
4086	SMAD1	25	524.08	0
7419	VDAC3	25	497.73	0
6453	ITSN1	25	488.78	0
7347	UCHL3	25	488.36	0
9817	KEAP1	25	487.4	0
6923	TCEB2	25	441.53	0
3840	KPNA4	25	430.94	0
55379	LRRC59	25	410.33	0
3643	INSR	25	405.37	0
51400	PPME1	25	377.86	0
5982	RFC2	25	374.92	0
6648	SOD2	25	353.34	0
51021	MRPS16	25	336.02	0
2959	GTF2B	25	335.44	0
8833	GMPS	25	314.43	0
4719	NDUFS1	25	299.98	0
79577	CDC73	25	277.13	0
27101	CACYBP	25	268.6	0
9212	AURKB	25	265.99	0
56647	BCCIP	25	265.39	0
2026	ENO2	25	250.86	0
1639	DCTN1	25	245.88	0
22803	XRN2	25	235.7	0
79657	RPAP3	25	202.43	0
2631	GBAS	25	183.51	0
1050	CEBPA	25	183.36	0
7407	VARS	25	172.18	0
80700	UBXN6	25	159.98	0
5226	PGD	25	157.78	0
2289	FKBP5	25	151.4	0
10783	NEK6	25	147.1	0
11065	UBE2C	25	132.63	0
27161	EIF2C2	25	119.98	0
7185	TRAF1	25	102.79	0
8899	PRPF4B	25	81.46	0
10286	BCAS2	25	58.14	0
8161	COIL	24	2027.65	0
5394	EXOSC10	24	1110.44	0
4282	MIF	24	1046.93	0
10456	HAX1	24	1045.2	0
23408	SIRT5	24	826.43	0
3093	UBE2K	24	783.58	0
84676	TRIM63	24	782.52	0
6314	ATXN7	24	665.27	0
4204	MECP2	24	641.58	0
7037	TFRC	24	598.13	0
9218	VAPA	24	586.66	0
1445	CSK	24	575.56	0
9577	BRE	24	526.12	0
55236	UBA6	24	459.8	0
84324	SARNP	24	432.61	0
1738	DLD	24	398.18	0
6520	SLC3A2	24	396.8	0
9948	WDR1	24	371.56	0
10857	PGRMC1	24	325.89	0
112858	TP53RK	24	282.4	0
3956	LGALS1	24	275.38	0
7064	THOP1	24	271.82	0
27292	DIMT1	24	259.45	0
22820	COPG1	24	246	0
29086	BABAM1	24	228.05	0
3920	LAMP2	24	224.75	0
51015	ISOC1	24	222.9	0
10095	ARPC1B	24	207.85	0
6778	STAT6	24	184.82	0
1198	CLK3	24	165.37	0
1244	ABCC2	24	155.86	0
57794	SUGP1	24	153.81	0
4358	MPV17	24	147.96	0
25843	MOB4	24	124.58	0
8666	EIF3G	24	120.4	0
9555	H2AFY	24	118.23	0
2618	GART	24	100.56	0
3433	IFIT2	24	76.12	0
7082	TJP1	23	2783.36	0
1974	EIF4A2	23	2377.7	0
8350	HIST1H3E	23	1106.28	0
10131	TRAP1	23	988.62	0
54732	TMED9	23	828.16	0
5037	PEBP1	23	807.07	0
79711	IPO4	23	764.46	0
9961	MVP	23	739.23	0
51663	ZFR	23	622.92	0
6119	RPA3	23	600.69	0
79228	THOC6	23	572.95	0
4898	NRD1	23	537.66	0
6643	SNX2	23	518.37	0
51593	SRRT	23	507.34	0
8971	H1FX	23	471.39	0
476	ATP1A1	23	468.59	0
9801	MRPL19	23	467.39	0
26168	SENP3	23	371.91	0
5050	PAFAH1B3	23	352.51	0
9329	GTF3C4	23	345.39	0
64975	MRPL41	23	337.3	0
84708	LNX1	23	334.06	0
55239	OGFOD1	23	333.71	0
4678	NASP	23	312.27	0
54512	EXOSC4	23	299.97	0
6470	SHMT1	23	269.82	0
10133	OPTN	23	265.13	0
10972	TMED10	23	259.44	0
7322	UBE2D2	23	244.89	0
3842	TNPO1	23	237.35	0
23327	NEDD4L	23	236.66	0
2950	GSTP1	23	228.66	0
5356	PLRG1	23	228.4	0
10527	IPO7	23	216.91	0
3930	LBR	23	213.74	0
7124	TNF	23	212.29	0
25929	GEMIN5	23	202.02	0
1155	TBCB	23	168.11	0
7296	TXNRD1	23	163.72	0
81567	TXNDC5	23	157.11	0
57562	KIAA1377	23	156.94	0
5910	RAP1GDS1	23	133.92	0
9410	SNRNP40	23	128.95	0
2288	FKBP4	23	125.69	0
8891	EIF2B3	23	59.81	0
5217	PFN2	22	1866.59	0
11007	CCDC85B	22	1629.22	0
23521	RPL13A	22	1502.97	0
10134	BCAP31	22	1369.38	0
10979	FERMT2	22	915.34	0
51586	MED15	22	910.15	0
5530	PPP3CA	22	714.62	0
2896	GRN	22	683.58	0
5868	RAB5A	22	671.2	0
7360	UGP2	22	460.44	0
2934	GSN	22	445.26	0
5728	PTEN	22	429.93	0
79590	MRPL24	22	400.69	0
9276	COPB2	22	387.48	0
10051	SMC4	22	375.32	0
58490	RPRD1B	22	374.91	0
55291	PPP6R3	22	342.97	0
8772	FADD	22	321.23	0
3009	HIST1H1B	22	319.66	0
4513	MT-CO2	22	316.75	0
1788	DNMT3A	22	315.71	0
27258	3	22	306.45	0
2665	GDI2	22	302.8	0
23111	SPG20	22	279.39	0
7023	TFAP4	22	246.23	0
6256	RXRA	22	241.02	0
1192	CLIC1	22	226.39	0
3251	HPRT1	22	221.25	0
55114	ARHGAP17	22	219.88	0
396	ARHGDIA	22	209.74	0
6721	SREBF2	22	206.44	0
6652	SORD	22	200.06	0
5495	PPM1B	22	197.7	0
2886	GRB7	22	187.43	0
6726	SRP9	22	170.79	0
2664	GDI1	22	164.94	0
51747	LUC7L3	22	161.94	0
8886	DDX18	22	159.17	0
10868	USP20	22	157.65	0
5159	PDGFRB	22	152.11	0
5007	OSBP	22	149.27	0
64976	MRPL40	22	148.96	0
7128	TNFAIP3	22	148.55	0
3998	LMAN1	22	143.27	0
6840	SVIL	22	143.26	0
64949	MRPS26	22	125.97	0
824	CAPN2	22	116.18	0
57122	NUP107	22	115.28	0
9031	BAZ1B	22	103.88	0
124245	ZC3H18	22	102.51	0
284695	ZNF326	22	101.43	0
10056	FARSB	22	98.29	0
55748	CNDP2	22	61.61	0
348	APOE	21	906.64	0
51552	RAB14	21	892.3	0
8440	NCK2	21	763.45	0
1743	DLST	21	713.61	0
5898	RALA	21	679.07	0
54623	PAF1	21	661.99	0
2771	GNAI2	21	642.81	0
56993	TOMM22	21	544.09	0
10049	DNAJB6	21	514.83	0
2782	GNB1	21	480.55	0
192111	PGAM5	21	457.8	0
5763	PTMS	21	448.83	0
25813	SAMM50	21	418.61	0
9531	BAG3	21	405.04	0
4722	NDUFS3	21	398.37	0
7750	ZMYM2	21	379.42	0
9416	DDX23	21	337.69	0
10294	DNAJA2	21	335.82	0
6238	RRBP1	21	326.09	0
5211	PFKL	21	325.94	0
3880	KRT19	21	322.56	0
8575	PRKRA	21	301.68	0
4860	PNP	21	277.39	0
2237	FEN1	21	246.2	0
8563	THOC5	21	243.55	0
6301	SARS	21	242.05	0
8883	NAE1	21	242.04	0
51154	MRTO4	21	235.48	0
159	ADSS	21	230.48	0
55729	ATF7IP	21	226.47	0
3337	DNAJB1	21	211.77	0
3615	IMPDH2	21	205.4	0
5604	MAP2K1	21	202.84	0
29937	NENF	21	197.45	0
10480	EIF3M	21	196.43	0
6844	VAMP2	21	190.86	0
5358	PLS3	21	182.66	0
2937	GSS	21	173.47	0
9039	UBA3	21	169.44	0
10923	SUB1	21	152.96	0
2079	ERH	21	151.93	0
4131	MAP1B	21	146.09	0
25804	4	21	144.85	0
55746	NUP133	21	140.69	0
6294	SAFB	21	139.83	0
51143	DYNC1LI1	21	131.76	0
539	ATP5O	21	118.55	0
56288	PARD3	21	90.29	0
2314	FLII	21	87.29	0
11212	PROSC	21	61.1	0
1052	CEBPD	20	833.76	0
6642	SNX1	20	644.27	0
9351	SLC9A3R2	20	631.87	0
28988	DBNL	20	599.07	0
55573	CDV3	20	525.76	0
11160	ERLIN2	20	523.9	0
140576	S100A16	20	491.47	0
6165	RPL35A	20	444.54	0
3839	KPNA3	20	398.4	0
5074	PAWR	20	359.78	0
7384	UQCRC1	20	359.16	0
6240	RRM1	20	323.89	0
22894	DIS3	20	321.79	0
5162	PDHB	20	301.97	0
64750	SMURF2	20	282.22	0
5954	RCN1	20	268.88	0
56915	EXOSC5	20	240.91	0
27429	HTRA2	20	232.65	0
64928	MRPL14	20	215.35	0
5985	RFC5	20	211.71	0
151987	PPP4R2	20	211.54	0
23476	BRD4	20	206.97	0
10549	PRDX4	20	202.49	0
5660	PSAP	20	202.03	0
26517	TIMM13	20	199.06	0
27430	MAT2B	20	185.93	0
11235	PDCD10	20	184.42	0
1488	CTBP2	20	179.34	0
3035	HARS	20	157.03	0
55920	RCC2	20	147.27	0
10092	ARPC5	20	146.11	0
4659	PPP1R12A	20	145.53	0
8241	RBM10	20	141.55	0
57175	CORO1B	20	136.13	0
55596	ZCCHC8	20	131.73	0
80775	TMEM177	20	125.03	0
55299	BRIX1	20	123.6	0
56888	KCMF1	20	123.4	0
375	ARF1	20	113.66	0
29766	TMOD3	20	112.63	0
4191	MDH2	20	112.47	0
345651	ACTBL2	20	110.12	0
50628	GEMIN4	20	109.96	0
4733	DRG1	20	108.27	0
327	APEH	20	99.71	0
8498	RANBP3	20	99.62	0
10944	C11orf58	20	96.29	0
10382	TUBB4A	20	85.02	0
8106	PABPN1	20	75.71	0
51371	POMP	20	69.55	0
23075	SWAP70	20	58.69	0
51729	WBP11	19	880.84	0
10755	GIPC1	19	732.98	0
54931	TRMT10C	19	682.81	0
55339	WDR33	19	593.18	0
3925	STMN1	19	567.01	0
27336	HTATSF1	19	509.19	0
1605	DAG1	19	503.02	0
7018	TF	19	491.58	0
53981	CPSF2	19	466.17	0
4729	NDUFV2	19	440.86	0
51606	ATP6V1H	19	368.31	0
23136	EPB41L3	19	333.83	0
5511	PPP1R8	19	311.64	0
9001	HAP1	19	309.19	0
25814	ATXN10	19	301.02	0
29968	PSAT1	19	279.38	0
55178	RNMTL1	19	276.35	0
10212	DDX39A	19	259.24	0
8894	EIF2S2	19	241.42	0
308	ANXA5	19	237.15	0
488	ATP2A2	19	233.22	0
1656	DDX6	19	225.69	0
5184	PEPD	19	191.49	0
83743	GRWD1	19	190.96	0
3148	HMGB2	19	186.14	0
27257	1	19	170.45	0
39	ACAT2	19	158.42	0
5902	RANBP1	19	148.21	0
6281	S100A10	19	143.11	0
51497	TH1L	19	135.32	0
29894	CPSF1	19	129.38	0
4144	MAT2A	19	123.99	0
7247	TSN	19	105.92	0
80335	WDR82	19	101.52	0
4676	NAP1L4	19	98.5	0
51002	TPRKB	19	95.55	0
79595	SAP130	19	81.3	0
10094	ARPC3	19	72.47	0
5935	RBM3	19	53.94	0
23246	1	19	48.87	0
112464	PRKCDBP	19	37.17	0
57473	ZNF512B	18	2750.19	0
10539	GLRX3	18	932.04	0
6342	SCP2	18	841.8	0
5359	PLSCR1	18	772.07	0
4218	RAB8A	18	629.91	0
9804	TOMM20	18	623.69	0
100532731	BMI1	18	597.99	0
2317	FLNB	18	546.96	0
10121	ACTR1A	18	507.23	0
63893	UBE2O	18	498.36	0
26155	NOC2L	18	491.64	0
3163	HMOX2	18	424.91	0
60488	MRPS35	18	410.09	0
4728	NDUFS8	18	390.36	0
9135	RABEP1	18	359.56	0
9868	TOMM70A	18	358.97	0
1051	CEBPB	18	348.48	0
64855	FAM129B	18	348.06	0
28964	GIT1	18	335.96	0
2783	GNB2	18	325.72	0
8301	PICALM	18	321.79	0
740	MRPL49	18	319.25	0
3032	HADHB	18	307.64	0
23560	GTPBP4	18	277.72	0
23256	SCFD1	18	270.69	0
26523	EIF2C1	18	266.22	0
4942	OAT	18	261.49	0
9070	ASH2L	18	255.91	0
4697	NDUFA4	18	232.18	0
9918	NCAPD2	18	219.37	0
3856	KRT8	18	214.35	0
51253	MRPL37	18	196.04	0
7381	UQCRB	18	189.64	0
3028	HSD17B10	18	183.69	0
9361	LONP1	18	171.17	0
8027	STAM	18	170.29	0
6611	SMS	18	169.25	0
23191	CYFIP1	18	152.55	0
7353	UFD1L	18	147.62	0
10181	RBM5	18	143.57	0
80279	CDK5RAP3	18	138.12	0
3306	HSPA2	18	129.31	0
55705	IPO9	18	124.72	0
8624	PSMG1	18	113.28	0
23165	NUP205	18	109.66	0
23107	MRPS27	18	105.92	0
6477	SIAH1	18	102.29	0
84132	USP42	18	97.6	0
7410	VAV2	18	91.39	0
89941	RHOT2	18	83.93	0
64785	GINS3	18	75.39	0
10196	PRMT3	18	57.28	0
55621	TRMT1	18	43.04	0
8985	PLOD3	17	1319.3	0
162	AP1B1	17	1106.5	0
126961	HIST2H3C	17	703.46	0
2512	FTL	17	662.06	0
2275	FHL3	17	632.36	0
3866	KRT15	17	581.85	0
10043	TOM1	17	448.06	0
2242	FES	17	424.45	0
5983	RFC3	17	415.94	0
136319	MTPN	17	401.14	0
51258	MRPL51	17	394.58	0
27131	SNX5	17	367.55	0
7515	XRCC1	17	335.39	0
10238	DCAF7	17	333	0
387522	UBE2V1	17	300.91	0
54919	HEATR2	17	297.85	0
10625	IVNS1ABP	17	285.78	0
9525	VPS4B	17	274.56	0
5585	PKN1	17	263.41	0
23071	ERP44	17	247.57	0
9230	RAB11B	17	246.48	0
5529	PPP2R5E	17	239.32	0
10892	MALT1	17	238.66	0
10059	DNM1L	17	221.95	0
30968	STOML2	17	205.16	0
2961	GTF2E2	17	194.44	0
10084	PQBP1	17	191.11	0
52	ACP1	17	186.67	0
84262	PSMG3	17	182.86	0
64425	POLR1E	17	180.66	0
705	BYSL	17	174.13	0
6198	RPS6KB1	17	173.18	0
8805	TRIM24	17	170.61	0
8030	CCDC6	17	170.36	0
7266	DNAJC7	17	167.26	0
54534	MRPL50	17	165.9	0
29101	SSU72	17	164.05	0
55781	RIOK2	17	158.39	0
10007	GNPDA1	17	156.05	0
515	ATP5F1	17	154.31	0
23404	EXOSC2	17	144.5	0
4801	NFYB	17	138.11	0
535	ATP6V0A1	17	121.41	0
6738	TROVE2	17	101.42	0
79001	VKORC1	17	100.44	0
4076	CAPRIN1	17	94.48	0
221092	HNRNPUL2	17	86.92	0
55226	NAT10	17	81.33	0
65109	UPF3B	17	68.08	0
7511	XPNPEP1	17	64.06	0
4643	MYO1E	17	60.09	0
83443	SF3B5	17	58.35	0
54187	NANS	17	56.5	0
283237	TTC9C	17	56.04	0
3007	HIST1H1D	17	53.52	0
84844	PHF5A	17	52.67	0
83939	EIF2A	17	45.5	0
11325	DDX42	17	32.11	0
9061	PAPSS1	17	27.54	0
23557	SNAPIN	16	1323.94	0
26092	TOR1AIP1	16	1249.12	0
84444	DOT1L	16	1217.22	0
10483	SEC23B	16	946.69	0
3927	LASP1	16	919.73	0
161	AP2A2	16	892.2	0
1891	ECH1	16	795.29	0
9217	VAPB	16	617.11	0
81876	RAB1B	16	602.92	0
9646	CTR9	16	585.92	0
10153	CEBPZ	16	563.71	0
7257	TSNAX	16	446.84	0
91746	YTHDC1	16	407.84	0
3693	ITGB5	16	372.12	0
1476	CSTB	16	329.19	0
4653	MYOC	16	315.51	0
6895	TARBP2	16	305.94	0
6811	STX5	16	288.24	0
2107	ETF1	16	252.25	0
5236	PGM1	16	249.3	0
10724	MGEA5	16	225.01	0
51028	VPS36	16	208.82	0
7465	WEE1	16	205.26	0
8087	FXR1	16	190.46	0
51690	7	16	186.76	0
9181	ARHGEF2	16	179.7	0
23633	KPNA6	16	168.81	0
4967	OGDH	16	168.76	0
10952	SEC61B	16	168	0
56829	ZC3HAV1	16	167.13	0
11157	6	16	165.74	0
7187	TRAF3	16	156.63	0
28973	MRPS18B	16	151.61	0
51474	LIMA1	16	151.12	0
10471	PFDN6	16	147.29	0
993	CDC25A	16	135.73	0
4043	LRPAP1	16	131.1	0
2623	GATA1	16	115.5	0
4035	LRP1	16	115.46	0
2108	ETFA	16	114.33	0
11260	XPOT	16	108.56	0
830	CAPZA2	16	98.46	0
6776	STAT5A	16	97.36	0
1737	DLAT	16	96.73	0
873	CBR1	16	92.88	0
9414	TJP2	16	91.29	0
84817	TXNDC17	16	90.72	0
9631	NUP155	16	88.83	0
875	CBS	16	80.74	0
5832	ALDH18A1	16	80.24	0
1783	DYNC1LI2	16	80.11	0
10644	IGF2BP2	16	80.05	0
64969	MRPS5	16	62.42	0
10552	ARPC1A	16	37.92	0
11137	PWP1	16	29.09	0
8634	RTCA	16	28.11	0
9491	PSMF1	15	824.42	0
8328	GFI1B	15	805.46	0
3295	HSD17B4	15	788.77	0
23649	POLA2	15	662.34	0
26574	AATF	15	654.38	0
5436	POLR2G	15	468.73	0
8260	NAA10	15	468.71	0
2806	GOT2	15	413.21	0
2120	ETV6	15	337.14	0
6164	RPL34	15	323.04	0
80145	THOC7	15	298.67	0
9667	SAFB2	15	282.7	0
8615	USO1	15	267.27	0
6729	SRP54	15	266.22	0
8775	NAPA	15	262.6	0
10970	CKAP4	15	259.9	0
7706	TRIM25	15	244.3	0
7268	TTC4	15	236.44	0
10938	EHD1	15	231.83	0
84271	POLDIP3	15	218.96	0
309	ANXA6	15	212.68	0
90480	GADD45GIP1	15	210.09	0
5290	PIK3CA	15	207.95	0
8939	FUBP3	15	202.84	0
338	APOB	15	199.01	0
9341	VAMP3	15	191.66	0
79077	DCTPP1	15	184.24	0
29127	RACGAP1	15	179.45	0
51645	PPIL1	15	175.94	0
4720	NDUFS2	15	172.86	0
5000	ORC4	15	171.08	0
10449	ACAA2	15	166.82	0
26136	TES	15	142.39	0
124995	MRPL10	15	137.63	0
1374	CPT1A	15	134.74	0
10269	ZMPSTE24	15	127.22	0
9049	AIP	15	122.21	0
6050	RNH1	15	118.41	0
6834	SURF1	15	117.53	0
79026	AHNAK	15	111.7	0
10762	NUP50	15	106.49	0
84661	DPY30	15	106.28	0
6672	SP100	15	103.54	0
5018	OXA1L	15	102.44	0
10465	PPIH	15	100.68	0
347733	TUBB2B	15	95.71	0
27338	UBE2S	15	95.05	0
8553	BHLHE40	15	94.66	0
7358	UGDH	15	92.56	0
57698	KIAA1598	15	92.36	0
51692	CPSF3	15	89.51	0
101060601	CHD1L	15	87.35	0
55177	FAM82A2	15	86.64	0
689	BTF3	15	85.48	0
5589	PRKCSH	15	78.34	0
7818	DAP3	15	77.99	0
10270	AKAP8	15	75.67	0
2193	FARSA	15	67.77	0
27341	RRP7A	15	66.32	0
3008	HIST1H1E	15	63.18	0
7162	TPBG	15	61.34	0
55131	RBM28	15	57.22	0
8565	YARS	15	53.71	0
51649	MRPS23	15	48.85	0
9441	MED26	15	48.64	0
54431	DNAJC10	15	38.58	0
9330	GTF3C3	15	36.01	0
10735	STAG2	15	31.08	0
9530	BAG4	15	23.82	0
3678	ITGA5	14	1195.48	0
4090	SMAD5	14	1036.88	0
9111	NMI	14	723.26	0
7048	TGFBR2	14	646.61	0
5825	ABCD3	14	588.69	0
84321	THOC3	14	432.84	0
23244	PDS5A	14	429.88	0
26088	GGA1	14	407.67	0
11031	RAB31	14	400.46	0
284119	PTRF	14	377.75	0
26578	OSTF1	14	346.39	0
3912	LAMB1	14	344.86	0
2280	FKBP1A	14	340.42	0
26520	TIMM9	14	325.78	0
2027	ENO3	14	312.9	0
89953	KLC4	14	308.49	0
149371	EXOC8	14	282.21	0
83858	ATAD3B	14	280.99	0
57470	LRRC47	14	269.19	0
65123	INTS3	14	264.98	0
56950	SMYD2	14	258.11	0
10611	PDLIM5	14	224.08	0
3267	AGFG1	14	222.48	0
10105	PPIF	14	217.42	0
30001	ERO1L	14	216.81	0
10179	RBM7	14	211.36	0
7443	VRK1	14	207.48	0
6275	S100A4	14	190.53	0
5318	PKP2	14	188.83	0
8896	BUD31	14	187.76	0
84313	VPS25	14	186.55	0
51495	PTPLAD1	14	182.75	0
5576	PRKAR2A	14	173.66	0
5862	RAB2A	14	166.54	0
5756	TWF1	14	164.9	0
3482	IGF2R	14	162.39	0
6900	CNTN2	14	157.64	0
51506	UFC1	14	149.44	0
8411	EEA1	14	147.15	0
9141	PDCD5	14	146.44	0
4924	NUCB1	14	139.06	0
84991	RBM17	14	138.88	0
56904	SH3GLB2	14	133.84	0
65108	MARCKSL1	14	133.12	0
5598	MAPK7	14	133.04	0
26973	CHORDC1	14	129.31	0
10890	RAB10	14	116.06	0
63931	MRPS14	14	114.42	0
11098	PRSS23	14	113.6	0
1728	NQO1	14	113.13	0
53918	PELO	14	111.67	0
8520	HAT1	14	107.59	0
4363	ABCC1	14	103.96	0
3932	LCK	14	97.92	0
9444	QKI	14	96.57	0
8819	SAP30	14	94.44	0
11130	ZWINT	14	91.49	0
26007	DAK	14	87.83	0
10953	TOMM34	14	83.08	0
817	CAMK2D	14	77.93	0
25930	PTPN23	14	76.67	0
5471	PPAT	14	76.12	0
353	APRT	14	71.71	0
602	BCL3	14	70.61	0
598	BCL2L1	14	69.86	0
10493	VAT1	14	69.38	0
7019	TFAM	14	66.78	0
11316	COPE	14	61.58	0
87178	PNPT1	14	58.14	0
6416	MAP2K4	14	58.04	0
2936	GSR	14	56.21	0
5213	PFKM	14	54.91	0
7386	UQCRFS1	14	52.77	0
348995	NUP43	14	50.73	0
5977	DPF2	14	43.29	0
85369	STRIP1	14	41.36	0
51422	PRKAG2	14	40.8	0
55922	NKRF	14	38.94	0
1725	DHPS	14	29.53	0
4597	MVD	14	22.42	0
9319	TRIP13	13	877.47	0
847	CAT	13	765.75	0
60412	EXOC4	13	737.47	0
26985	AP3M1	13	585.08	0
60496	AASDHPPT	13	559.52	0
10011	SRA1	13	549.97	0
10746	MAP3K2	13	469.83	0
51808	PHAX	13	431.97	0
55854	ZC3H15	13	417.18	0
10656	KHDRBS3	13	334.43	0
23344	ESYT1	13	323.84	0
51633	OTUD6B	13	316.07	0
25764	HYPK	13	301.59	0
10253	SPRY2	13	286.16	0
55917	CTTNBP2NL	13	278.86	0
56681	SAR1A	13	253.68	0
3074	HEXB	13	252.28	0
9183	ZW10	13	250.55	0
10469	TIMM44	13	248.92	0
6993	DYNLT1	13	220.87	0
56254	RNF20	13	216.45	0
9260	PDLIM7	13	208.51	0
55211	DPPA4	13	201.6	0
23122	CLASP2	13	194.97	0
56474	CTPS2	13	172.65	0
11340	EXOSC8	13	166.09	0
23658	5	13	161.16	0
25820	ARIH1	13	153.07	0
8208	CHAF1B	13	146.31	0
11004	KIF2C	13	129.25	0
60681	FKBP10	13	124.75	0
54543	TOMM7	13	124.21	0
140465	MYL6B	13	120.86	0
11143	KAT7	13	114.61	0
1780	DYNC1I1	13	106.32	0
2171	FABP5	13	103.58	0
6830	SUPT6H	13	102.51	0
8189	SYMPK	13	102.19	0
55651	NHP2	13	101.78	0
5272	SERPINB9	13	99.06	0
3727	JUND	13	98.71	0
51010	EXOSC3	13	96.37	0
23394	ADNP	13	93.69	0
1978	EIF4EBP1	13	89.04	0
6717	SRI	13	86.54	0
9124	PDLIM1	13	84.9	0
55671	SMEK1	13	84.67	0
3421	IDH3G	13	84.19	0
84842	HPDL	13	84.16	0
65008	MRPL1	13	84.01	0
80273	GRPEL1	13	76.5	0
6730	SRP68	13	76.06	0
55388	MCM10	13	74.81	0
23195	MDN1	13	73.42	0
11169	WDHD1	13	68.27	0
2673	GFPT1	13	56.97	0
4771	NF2	13	54.57	0
200081	TXLNA	13	52.28	0
522	ATP5J	13	46.94	0
1429	CRYZ	13	44.46	0
29761	USP25	13	41.67	0
27236	ARFIP1	13	37.58	0
55699	IARS2	13	36.36	0
9373	PLAA	13	24.84	0
9882	TBC1D4	13	23.92	0
57418	WDR18	13	22.24	0
128308	MRPL55	13	18.08	0
5830	PEX5	12	2731.65	0
388	RHOB	12	1818.13	0
7538	ZFP36	12	1501.43	0
50	ACO2	12	1061.96	0
10295	BCKDK	12	753.08	0
80124	VCPIP1	12	490.33	0
2222	FDFT1	12	424.19	0
29079	MED4	12	411.74	0
9618	TRAF4	12	386.2	0
2746	GLUD1	12	377.63	0
5834	PYGB	12	373.37	0
481	ATP1B1	12	371.04	0
164	AP1G1	12	346.25	0
201595	STT3B	12	313.25	0
57530	CGN	12	302.39	0
55052	MRPL20	12	293.48	0
6576	SLC25A1	12	262.68	0
261726	TIPRL	12	254.56	0
10447	FAM3C	12	241.96	0
2730	GCLM	12	209.27	0
57448	BIRC6	12	200.03	0
11252	PACSIN2	12	199.87	0
64746	ACBD3	12	199.28	0
22929	SEPHS1	12	198.53	0
51678	MPP6	12	184.72	0
513	ATP5D	12	165.85	0
8402	SLC25A11	12	165.76	0
64963	MRPS11	12	160.85	0
80306	MED28	12	158.62	0
6919	TCEA2	12	157.83	0
2224	FDPS	12	156.98	0
55740	ENAH	12	154.49	0
5223	PGAM1	12	149.9	0
11080	DNAJB4	12	148.71	0
8673	VAMP8	12	145.21	0
51651	PTRH2	12	141.75	0
65993	MRPS34	12	133.22	0
58525	WIZ	12	127.33	0
10494	STK25	12	127.33	0
51260	CXorf26	12	123.3	0
128866	CHMP4B	12	121.51	0
54815	GATAD2A	12	117.22	0
6451	SH3BGRL	12	114.93	0
4640	MYO1A	12	114.88	0
30844	EHD4	12	101.78	0
10403	NDC80	12	98.84	0
64422	ATG3	12	98.52	0
84823	LMNB2	12	97.46	0
51202	DDX47	12	95.07	0
51441	YTHDF2	12	94.26	0
8697	CDC23	12	94.23	0
9253	NUMBL	12	92.88	0
83548	COG3	12	91.72	0
10409	BASP1	12	89.59	0
10787	NCKAP1	12	86.85	0
283742	FAM98B	12	82.25	0
51013	EXOSC1	12	81.49	0
11128	POLR3A	12	80.45	0
642	BLMH	12	79.79	0
9879	DDX46	12	73.31	0
79892	MCMBP	12	72.44	0
636	BICD1	12	71.37	0
1479	CSTF3	12	69.75	0
79180	EFHD2	12	68.16	0
1822	ATN1	12	67.57	0
2059	EPS8	12	65.63	0
25782	RAB3GAP2	12	64.22	0
3099	HK2	12	63.83	0
10765	KDM5B	12	63.43	0
57187	THOC2	12	59.89	0
8801	SUCLG2	12	59.32	0
10458	BAIAP2	12	55.43	0
81929	SEH1L	12	55.07	0
29889	GNL2	12	53.92	0
5286	PIK3C2A	12	50.33	0
5309	PITX3	12	42.72	0
8566	PDXK	12	31.79	0
7871	SLMAP	12	19.79	0
3070	HELLS	12	17.78	0
4927	NUP88	12	7.77	0
4188	MDFI	11	817.12	0
8379	MAD1L1	11	708.2	0
84445	LZTS2	11	655.25	0
51024	FIS1	11	548.54	0
2931	GSK3A	11	515.05	0
27238	GPKOW	11	461.62	0
11328	FKBP9	11	351.93	0
11103	KRR1	11	347.28	0
219	ALDH1B1	11	345.6	0
53371	NUP54	11	311.39	0
79050	NOC4L	11	296.61	0
3915	LAMC1	11	280.85	0
23172	FAM175B	11	269.71	0
2495	FTH1	11	262.41	0
29911	HOOK2	11	231.69	0
9063	PIAS2	11	208.67	0
6400	SEL1L	11	207.53	0
23528	ZNF281	11	194.09	0
1537	CYC1	11	189.63	0
58155	PTBP2	11	165.27	0
9943	OXSR1	11	164.46	0
56931	DUS3L	11	154.09	0
79009	DDX50	11	151.19	0
6949	TCOF1	11	145.63	0
121457	IKBIP	11	143.31	0
80347	COASY	11	142.43	0
23225	NUP210	11	142.02	0
55269	PSPC1	11	140.63	0
5547	PRCP	11	137.87	0
55037	PTCD3	11	137.23	0
91754	NEK9	11	129.59	0
5723	PSPH	11	126.6	0
23530	NNT	11	125.13	0
29959	NRBP1	11	124.02	0
55004	LAMTOR1	11	119.59	0
6282	S100A11	11	114.59	0
54948	MRPL16	11	106.48	0
550	AUP1	11	103.64	0
58472	SQRDL	11	101.64	0
1265	CNN2	11	100.72	0
6251	RSU1	11	100.39	0
51056	LAP3	11	98.28	0
27183	VPS4A	11	97.43	0
9377	COX5A	11	94.91	0
51659	GINS2	11	90.29	0
439	ASNA1	11	83.13	0
10845	CLPX	11	82.03	0
1808	DPYSL2	11	81.4	0
23013	SPEN	11	80.34	0
3005	H1F0	11	77.89	0
51095	TRNT1	11	77.76	0
54433	GAR1	11	64	0
7518	XRCC4	11	63.52	0
30	ACAA1	11	61.33	0
4824	NKX3-1	11	60.42	0
8544	PIR	11	59.59	0
51479	ANKFY1	11	57.47	0
80185	TTI2	11	55.27	0
4082	MARCKS	11	55.13	0
64432	MRPS25	11	54.6	0
55148	UBR7	11	49.89	0
55143	CDCA8	11	47.84	0
7264	TSTA3	11	47.56	0
29108	PYCARD	11	46.97	0
22916	NCBP2	11	46.68	0
317772	HIST2H2AB	11	44.84	0
7402	UTRN	11	36.56	0
5869	RAB5B	11	35.83	0
5836	PYGL	11	33.39	0
10973	ASCC3	11	30.18	0
25909	AHCTF1	11	26.26	0
552900	BOLA2B	11	25.6	0
10714	POLD3	11	25.36	0
29763	PACSIN3	11	24.15	0
55833	UBAP2	11	23.79	0
64682	ANAPC1	11	19.46	0
81873	ARPC5L	11	19.04	0
10460	TACC3	11	17.42	0
4914	NTRK1	10	917	0
4915	NTRK2	10	611.32	0
7040	TGFB1	10	537.67	0
7099	TLR4	10	513.04	0
100506658	OCLN	10	417.71	0
8721	EDF1	10	393.27	0
54927	CHCHD3	10	266.04	0
3913	LAMB2	10	246.87	0
29080	CCDC59	10	237.08	0
7263	TST	10	227.16	0
8723	SNX4	10	226.45	0
114609	TIRAP	10	224.6	0
51074	APIP	10	215.97	0
325	APCS	10	192.29	0
23564	DDAH2	10	192.05	0
51429	SNX9	10	185.09	0
3280	HES1	10	176.84	0
29085	PHPT1	10	168.62	0
5163	PDK1	10	160.25	0
9989	PPP4R1	10	154.01	0
81627	TRMT1L	10	149.42	0
128	ADH5	10	143.27	0
7114	TMSB4X	10	142.42	0
54870	QRICH1	10	131.19	0
4713	NDUFB7	10	129.37	0
10618	TGOLN2	10	127.31	0
10613	ERLIN1	10	119.83	0
3050	HBZ	10	113.47	0
639	PRDM1	10	107.03	0
9589	WTAP	10	103.18	0
10573	MRPL28	10	101.62	0
28956	LAMTOR2	10	99.96	0
3916	LAMP1	10	94.8	0
10988	METAP2	10	94.38	0
1629	DBT	10	92.78	0
81611	ANP32E	10	92.17	0
4048	LTA4H	10	87.62	0
231	AKR1B1	10	86.8	0
1969	EPHA2	10	84.35	0
93436	ARMC6	10	82.27	0
57132	CHMP1B	10	80.77	0
29883	CNOT7	10	74.79	0
55856	ACOT13	10	73.24	0
5464	PPA1	10	72.75	0
55643	BTBD2	10	68.58	0
10994	ILVBL	10	66.49	0
9125	RQCD1	10	66.06	0
9118	INA	10	62.44	0
79188	TMEM43	10	62.1	0
4893	NRAS	10	59.18	0
10204	NUTF2	10	57.55	0
30851	TAX1BP3	10	56.74	0
217	ALDH2	10	54.31	0
23386	NUDCD3	10	53.21	0
10135	NAMPT	10	53.14	0
85440	DOCK7	10	51.07	0
23641	LDOC1	10	50.96	0
5814	PURB	10	47.03	0
6728	SRP19	10	45.42	0
79035	NABP2	10	40.8	0
163590	TOR1AIP2	10	39.9	0
661	POLR3D	10	37.64	0
112939	NACC1	10	36.36	0
65095	KRI1	10	30.78	0
51116	MRPS2	10	30.21	0
1401	CRP	10	29.47	0
2744	GLS	10	27.45	0
219927	MRPL21	10	12.4	0
11146	GLMN	10	11.97	0
26519	TIMM10	10	11.36	0
26065	LSM14A	10	11	0
7841	MOGS	10	9.66	0
79631	EFTUD1	10	3.69	0
22981	NINL	9	595.84	0
3339	HSPG2	9	551.52	0
51164	DCTN4	9	479.69	0
3660	IRF2	9	433.72	0
7376	NR1H2	9	409.53	0
56954	NIT2	9	395.03	0
1345	COX6C	9	324.3	0
5441	POLR2L	9	322.84	0
10067	SCAMP3	9	306.25	0
2776	GNAQ	9	304.78	0
4354	MPP1	9	300.7	0
4501	MT1X	9	279.55	0
2821	GPI	9	275.89	0
6731	SRP72	9	273.78	0
274	BIN1	9	249.75	0
10398	MYL9	9	234.91	0
9325	TRIP4	9	187.67	0
1508	CTSB	9	177.37	0
79709	GLT25D1	9	176.62	0
8895	CPNE3	9	176.49	0
1284	COL4A2	9	171.11	0
80308	FLAD1	9	165.5	0
7764	ZNF217	9	160.42	0
8802	SUCLG1	9	149.66	0
10137	RBM12	9	142.65	0
2729	GCLC	9	141.84	0
6876	TAGLN	9	139.48	0
10163	WASF2	9	137.84	0
23646	PLD3	9	136.55	0
80153	EDC3	9	135.19	0
55658	RNF126	9	135.13	0
238	ALK	9	124.65	0
29767	TMOD2	9	124.04	0
54521	WDR44	9	122.68	0
28976	ACAD9	9	116.14	0
6237	RRAS	9	113.5	0
9689	BZW1	9	110.59	0
23406	COTL1	9	99.43	0
64968	MRPS6	9	92.32	0
79751	SLC25A22	9	91.68	0
27089	UQCRQ	9	89.82	0
311	ANXA11	9	89.18	0
51510	CHMP5	9	84.29	0
64087	MCCC2	9	84	0
9529	BAG5	9	81.89	0
55139	ANKZF1	9	78.59	0
57532	NUFIP2	9	77.88	0
10476	ATP5H	9	74.84	0
5270	SERPINE2	9	74.1	0
55845	BRK1	9	72.03	0
11196	SEC23IP	9	71.14	0
9802	DAZAP2	9	68.5	0
5546	PRCC	9	67.62	0
10363	HMG20A	9	66.54	0
51096	UTP18	9	66.18	0
307	ANXA4	9	62.37	0
23016	EXOSC7	9	61.34	0
5605	MAP2K2	9	57.82	0
2805	GOT1	9	57.53	0
4521	NUDT1	9	56.06	0
7289	TULP3	9	54.22	0
5442	POLRMT	9	51.69	0
84950	PRPF38A	9	50.74	0
27349	MCAT	9	48.28	0
1477	CSTF1	9	46.25	0
5425	POLD2	9	45.03	0
22826	DNAJC8	9	41.34	0
1845	DUSP3	9	41.08	0
85456	TNKS1BP1	9	40.68	0
10961	ERP29	9	37.23	0
84154	RPF2	9	36.42	0
10565	ARFGEF1	9	33.22	0
79784	MYH14	9	31.91	0
6059	ABCE1	9	31.82	0
80155	NAA15	9	31.44	0
7388	UQCRH	9	30.92	0
64400	AKTIP	9	30.39	0
81855	SFXN3	9	30.12	0
273	AMPH	9	29.59	0
84172	POLR1B	9	29.18	0
6457	SH3GL3	9	28.11	0
22978	NT5C2	9	27.58	0
5965	RECQL	9	26.69	0
79811	SLTM	9	26.04	0
230	ALDOC	9	25.83	0
10486	CAP2	9	25.04	0
29890	RBM15B	9	22.59	0
904	CCNT1	9	21.85	0
91408	BTF3L4	9	20.45	0
57673	BEND3	9	19.39	0
27243	CHMP2A	9	17.95	0
2181	ACSL3	9	15.4	0
80143	SIKE1	9	14.5	0
25940	FAM98A	9	2.7	0
23753	SDF2L1	8	5342.47	0
10455	ECI2	8	904.32	0
5447	POR	8	765.9	0
10466	COG5	8	520.31	0
392	ARHGAP1	8	504.5	0
5870	RAB6A	8	495.62	0
124801	12	8	336.4	0
3832	KIF11	8	295.08	0
9652	TTC37	8	272.5	0
1312	COMT	8	256.48	0
3835	KIF22	8	246.35	0
51150	SDF4	8	245.27	0
10247	HRSP12	8	244.15	0
2235	FECH	8	239.29	0
57003	CCDC47	8	199.46	0
3419	IDH3A	8	197.89	0
760	CA2	8	195.53	0
63875	MRPL17	8	193.64	0
617	BCS1L	8	178.83	0
57410	SCYL1	8	175.37	0
5824	PEX19	8	166.34	0
203	AK1	8	161.93	0
6386	SDCBP	8	144.06	0
3911	LAMA5	8	134.36	0
8604	SLC25A12	8	132.69	0
6499	SKIV2L	8	118.83	0
9446	GSTO1	8	118.38	0
9790	BMS1	8	115.88	0
10240	MRPS31	8	114.81	0
64207	IRF2BPL	8	112.6	0
10607	TBL3	8	109.84	0
4712	NDUFB6	8	104.8	0
64848	YTHDC2	8	104.12	0
7174	TPP2	8	100.82	0
4782	NFIC	8	81.8	0
2643	GCH1	8	80.4	0
3954	LETM1	8	77.44	0
2997	GYS1	8	75.74	0
7372	UMPS	8	74.34	0
55023	PHIP	8	73.52	0
10360	NPM3	8	73.07	0
5800	PTPRO	8	66.68	0
9380	GRHPR	8	66.31	0
23011	RAB21	8	63.57	0
8682	PEA15	8	61.15	0
2632	GBE1	8	60.48	0
8836	GGH	8	57.07	0
23265	EXOC7	8	53.8	0
55696	RBM22	8	49.6	0
25879	DCAF13	8	49.45	0
1073	CFL2	8	46.56	0
26589	MRPL46	8	45.78	0
1967	EIF2B1	8	45.27	0
521	ATP5I	8	42.88	0
6697	SPR	8	42.49	0
22	ABCB7	8	39.31	0
27332	ZNF638	8	35.1	0
55082	ARGLU1	8	32.01	0
23032	USP33	8	31.88	0
54517	PUS7	8	30.89	0
10531	PITRM1	8	30.57	0
9047	SH2D2A	8	29.92	0
156	ADRBK1	8	28.99	0
3094	HINT1	8	28.93	0
5631	PRPS1	8	28.55	0
54915	YTHDF1	8	26.69	0
23325	KIAA1033	8	26.28	0
29925	GMPPB	8	26.01	0
55324	ABCF3	8	23.97	0
27340	UTP20	8	16.56	0
9060	PAPSS2	8	16.41	0
2182	ACSL4	8	15.81	0
57019	CIAPIN1	8	15.48	0
283489	CHAMP1	8	15.38	0
92345	NAF1	8	13.67	0
11056	DDX52	8	13.4	0
4437	MSH3	8	11.77	0
51018	RRP15	8	3.71	0
55342	STRBP	8	3.64	0
2246	FGF1	7	940.42	0
50848	F11R	7	689.36	0
1176	AP3S1	7	645.88	0
5831	PYCR1	7	636.63	0
8540	AGPS	7	576.49	0
64769	MEAF6	7	496.23	0
114883	OSBPL9	7	492.1	0
55157	DARS2	7	417.66	0
6272	SORT1	7	396.53	0
84289	ING5	7	374.24	0
10283	CWC27	7	361.14	0
25796	PGLS	7	359.3	0
30836	DNTTIP2	7	313.26	0
9136	RRP9	7	242.38	0
54552	GNL3L	7	215.69	0
55770	EXOC2	7	202.22	0
55787	TXLNG	7	198.12	0
54499	TMCO1	7	189.71	0
55726	ASUN	7	183.01	0
79888	LPCAT1	7	176.97	0
55681	SCYL2	7	136.41	0
51142	CHCHD2	7	114.9	0
1327	COX4I1	7	114.56	0
4952	OCRL	7	112.95	0
1595	CYP51A1	7	112.12	0
92689	FAM114A1	7	102.44	0
140735	DYNLL2	7	100.74	0
125988	C19orf70	7	100.12	0
1820	ARID3A	7	99.54	0
23787	MTCH1	7	97.83	0
51203	NUSAP1	7	83.53	0
64216	TFB2M	7	80.98	0
6297	SALL2	7	78.87	0
85415	RHPN2	7	76.54	0
29957	SLC25A24	7	76.36	0
55276	PGM2	7	75.76	0
3155	HMGCL	7	72.82	0
22868	FASTKD2	7	72.01	0
9716	AQR	7	67.52	0
1613	DAPK3	7	66.45	0
100302736	TICAM2	7	65.02	0
51060	TXNDC12	7	60.27	0
55692	LUC7L	7	59.48	0
55690	PACS1	7	56.89	0
64710	NUCKS1	7	56.45	0
10053	AP1M2	7	56.2	0
1329	COX5B	7	56.01	0
10157	AASS	7	55.06	0
55750	AGK	7	54.44	0
91942	NDUFAF2	7	48.55	0
148022	TICAM1	7	47.71	0
79023	NUP37	7	46.61	0
3619	INCENP	7	44.59	0
54663	WDR74	7	41.44	0
8508	NIPSNAP1	7	38.51	0
2639	GCDH	7	37.29	0
1001	CDH3	7	36.74	0
23317	DNAJC13	7	36.63	0
1964	EIF1AX	7	34.68	0
2762	GMDS	7	34.59	0
10102	TSFM	7	34.39	0
84461	NEURL4	7	33.64	0
23283	CSTF2T	7	33.44	0
1829	DSG2	7	33.26	0
5033	P4HA1	7	31.83	0
23184	MESDC2	7	28.86	0
3157	HMGCS1	7	28.54	0
9482	STX8	7	28.36	0
4074	M6PR	7	28.05	0
3428	IFI16	7	27.56	0
10928	RALBP1	7	24.65	0
[truncated: 665 more rows]

## Sheet: MSCs
node_table MSC MINIMUM INDEX
Id	Label	Degree	Betweenness	Expression
7316	CDK2	2018	2119477.1	0
8452	CUL3	602	104934.35	0
6613	SUMO2	531	101516.87	0
9768	KIAA0101	454	44046.77	0
2335	FN1	422	39675.9	0
3172	HNF4A	401	82320.3	0
351	APP	397	80896.96	0
1994	ELAVL1	391	81388.6	0
10987	COPS5	370	33740.84	0
55832	CAND1	366	28656.85	0
2099	ESR1	351	28235.39	0
51547	SIRT7	348	26584.29	0
7534	YWHAZ	336	34947.06	0
8454	CUL1	336	24496.11	0
1017	CDK2	307	16999.94	0
3676	ITGA4	301	15615.69	0
2885	GRB2	261	66512.31	0
7341	SUMO1	255	12851.66	0
4609	MYC	253	18694.08	0
9641	IKBKE	236	13428.12	0
10537	UBD	229	15364.2	0
7189	TRAF6	228	14070.46	0
8453	CUL2	221	11717.65	0
7415	VCP	219	19460.99	0
3106	HLA-B	202	9474.75	0
8065	CUL5	200	8008.09	0
7428	VHL	198	9561.85	0
3326	HSP90AB1	196	24834.65	0
9924	PAN2	186	5572.62	0
10971	YWHAQ	183	13480.93	0
4738	NEDD8	176	4393.68	0
3065	HDAC1	173	23469.46	0
3192	HNRNPU	167	9084.42	0
8266	UBL4A	166	4921.72	0
3320	HSP90AA1	163	6267.34	0
1915	EEF1A1	160	12086.78	0
7157	TP53	159	6873.07	0
409	ARRB2	157	4411.46	0
8517	IKBKG	155	12602.63	0
4670	HNRNPM	150	6512.04	0
3609	ILF3	150	5297.24	0
3312	HSPA8	149	11863.02	0
3309	HSPA5	139	8389.59	0
8450	CUL4B	139	2669.16	0
9775	EIF4A3	138	4090.68	0
5885	RAD21	133	8397.32	0
23524	SRRM2	133	6059.88	0
3066	HDAC2	132	12115.28	0
3608	ILF2	132	6837.47	0
3014	H2AFX	131	5581.44	0
6188	RPS3	131	2138.87	0
3190	HNRNPK	129	8272.36	0
1457	CSNK2A1	128	4030.41	0
3396	ICT1	127	8849.47	0
10289	EIF1B	127	5535.94	0
1956	EGFR	126	6062.83	0
5684	PSMA3	126	5299.63	0
7531	YWHAE	124	6986.93	0
3068	HDGF	124	6916.89	0
8451	CUL4A	123	4508.93	0
7532	YWHAG	122	11544.38	0
4869	NPM1	122	7084.49	0
1660	DHX9	122	3861.03	0
2597	GAPDH	121	8063.61	0
207	AKT1	120	9235.06	0
4088	SMAD3	119	18063.99	0
3308	HSPA4	119	9416.67	0
6187	RPS2	119	1837.68	0
6194	RPS6	119	1308.76	0
4691	NCL	118	4202.86	0
7013	TERF1	118	3641.69	0
6189	RPS3A	118	1413.16	0
6217	RPS16	116	1481.2	0
5591	PRKDC	114	8599.64	0
3178	HNRNPA1	114	1851.24	0
5295	PIK3R1	112	18558.8	0
1398	CRK	112	14611.29	0
6125	RPL5	112	1248.49	0
4904	YBX1	111	4070.9	0
6191	RPS4X	111	825.42	0
60	ACTB	110	7119.62	0
6128	RPL6	110	1815.14	0
6202	RPS8	110	1125.11	0
672	BRCA1	109	6561.57	0
6135	RPL11	109	1670.75	0
#####	TUBB	108	4526.95	0
6772	STAT1	107	9400.01	0
6210	RPS15A	107	1083.04	0
6464	SHC1	106	10283.31	0
2547	XRCC6	106	8103.53	0
3692	EIF6	106	4337.35	0
4690	NCK1	105	10796.84	0
3725	JUN	105	7908.99	0
7329	UBE2I	105	7402.81	0
6233	RPS27A	105	4499.63	0
5829	PXN	103	5131.19	0
7431	VIM	102	7425.77	0
6124	RPL4	102	1238.21	0
6223	RPS19	101	5464.53	0
6667	SP1	101	5352.79	0
4193	MDM2	101	3322.4	0
5430	POLR2A	100	9183.13	0
2908	NR3C1	100	6828.78	0
6224	RPS20	100	2439.22	0
10236	HNRNPR	99	4249.51	0
9349	RPL23	99	1894.05	0
6175	RPLP0	99	961.21	0
5111	PCNA	98	6508.3	0
6129	RPL7	97	1046.3	0
5499	PPP1CA	96	13968.83	0
6774	STAT3	96	9242.25	0
22976	PAXIP1	96	2680.38	0
6207	RPS13	96	540.79	0
6421	SFPQ	95	4270.06	0
9636	ISG15	95	2081.03	0
3181	HNRNPA2B1	94	2531.38	0
6201	RPS7	94	1238.94	0
2697	GJA1	93	6427.85	0
6160	RPL31	93	1590.7	0
6228	RPS23	93	1256.57	0
9657	IQCB1	92	4091.24	0
7414	VCL	92	3762.88	0
10980	COPS6	92	1196.79	0
10528	NOP56	92	1174.43	0
1938	EEF2	91	3230.31	0
26986	PABPC1	91	2541.42	0
7529	YWHAB	90	5023.08	0
10492	SYNCRIP	90	3237.2	0
3313	HSPA9	89	3831.04	0
1080	CFTR	89	2606.9	0
6137	RPL13	89	1809.92	0
6152	RPL24	89	971.2	0
6130	RPL7A	89	433.14	0
6138	RPL15	89	397.22	0
1958	EGR1	88	7285.39	0
10399	GNB2L1	88	4094.14	0
5710	PSMD4	88	2591.43	0
6231	RPS26	88	1080.35	0
6205	RPS11	88	797.35	0
26270	FBXO6	87	7807.54	0
4087	SMAD2	87	4713.12	0
3329	HSPD1	87	4163.6	0
56257	MEPCE	87	1282.53	0
6144	RPL21	87	452.89	0
5594	MAPK1	86	7325.68	0
10273	STUB1	86	5076.11	0
580	BARD1	86	1960.68	0
23451	SF3B1	86	1837.82	0
9045	RPL14	86	358.23	0
7321	UBE2D1	85	8393.28	0
10291	SF3A1	85	2516.28	0
7014	TERF2	85	1796.8	0
10856	RUVBL2	84	3723.12	0
7150	TOP 1	83	4737.38	0
142	PARP1	83	3981.24	0
10155	TRIM28	83	3328.36	0
10627	MYL12A	83	3226.34	0
23411	SIRT1	83	2443.76	0
6204	RPS10	83	1618.12	0
8175	SF3A2	83	1483.56	0
1642	DDB1	82	3238.09	0
6122	RPL3	82	1006.67	0
4736	RPL10A	82	809.58	0
988	CDC5L	81	3648.05	0
7520	XRCC5	81	3099.14	0
5708	PSMD2	81	1969.71	0
51377	UCHL5	81	1206.09	0
6136	RPL12	81	997.41	0
6142	RPL18A	81	837.42	0
1665	DHX15	80	3316.5	0
7284	TUFM	80	2217.14	0
5886	RAD23A	79	3212.99	0
4790	NFKB1	79	2858.59	0
24140	FTSJ1	79	2046.2	0
8878	SQSTM1	78	8377.71	0
5300	PIN1	78	4893.23	0
5682	PSMA1	78	2382.85	0
5689	PSMB1	78	2312.43	0
5683	PSMA2	78	1439.29	0
5687	PSMA6	78	1048.39	0
6625	SNRNP70	77	2511.67	0
1499	CTNNB1	77	2322.5	0
6606	SMN1	76	4534.16	0
3837	KPNB1	76	3926.91	0
5515	PPP2CA	76	3229.01	0
3476	IGBP1	76	2912.05	0
8607	RUVBL1	76	2459.19	0
5688	PSMA7	76	1748.2	0
5707	PSMD1	76	1630.36	0
6168	RPL37A	76	1167.63	0
6133	RPL9	76	969.62	0
1937	EEF1G	75	4690.68	0
708	C1QBP	75	3896.05	0
4841	NONO	75	2445.11	0
10521	DDX17	75	2071.3	0
1653	DDX1	75	1753.35	0
56893	UBQLN4	74	13640.23	0
4627	MYH9	74	5281.83	0
10768	AHCYL1	74	3529.24	0
5686	PSMA5	74	2882.02	0
7514	XPO1	74	2847.49	0
25913	POT1	74	1815.21	0
6230	RPS25	74	851.16	0
5062	PAK2	73	3384.29	0
6428	SRSF3	73	2265.25	0
292	SLC25A5	73	1752.33	0
2033	EP300	73	1581.5	0
6632	SNRPD1	73	770.28	0
6156	RPL30	73	659.47	0
6146	RPL22	72	685.95	0
9146	HGS	71	5180.89	0
23450	SF3B3	71	4509.6	0
5705	PSMC5	71	3143.03	0
5928	RBBP4	71	3038.54	0
9584	RBM39	71	1553.09	0
6206	RPS12	71	624.03	0
6132	RPL8	71	254.35	0
29979	UBQLN1	70	13840.49	0
1385	CREB1	70	5592.26	0
2932	GSK3B	70	3412.05	0
23020	SNRNP200	70	2103.58	0
3185	HNRNPF	70	1599.5	0
1655	DDX5	70	1315.37	0
5518	PPP2R1A	69	2331.19	0
10383	TUBB4B	69	1837.66	0
6176	RPLP1	69	1447.83	0
6234	RPS28	69	457.47	0
5315	PKM	68	2339.21	0
6430	SRSF5	68	1552.69	0
7094	TLN1	67	4458.17	0
29110	TBK1	67	2438.56	0
6627	SNRPA1	67	1113.4	0
11338	U2AF2	67	480.68	0
5371	PML	66	2641.34	0
1894	ECT2	66	2635.29	0
3838	KPNA2	66	2335.04	0
5701	PSMC2	66	833.38	0
6426	SRSF1	66	507.86	0
5052	PRDX1	65	2885.47	0
10397	NDRG1	65	2402.4	0
506	ATP5B	65	2359.6	0
7158	TP53BP1	64	3628.03	0
22938	SNW1	64	2687.52	0
10949	HNRNPA0	64	2014.86	0
5717	PSMD11	64	1687.62	0
3611	ILK	64	1132.19	0
6633	SNRPD2	64	972.93	0
6733	SRPK2	63	4183.47	0
6709	SPTAN1	63	4101.64	0
1019	CDK4	63	3838.32	0
6222	RPS18	63	1131.12	0
4673	NAP1L1	63	1130.35	0
5859	QARS	63	1123.43	0
9188	DDX21	63	977.1	0
27339	PRPF19	63	696.21	0
8848	TSC22D1	62	1935.1	0
808	CALM3	62	1644.94	0
7203	CCT3	62	1484.55	0
5970	RELA	62	1219.45	0
23043	TNIK	62	1008.09	0
55646	LYAR	62	775.26	0
10576	CCT2	62	641.89	0
4791	NFKB2	62	574.17	0
998	CDC42	61	5746.73	0
10657	KHDRBS1	61	5296.99	0
5036	PA2G4	61	1846.09	0
10594	PRPF8	61	1400.28	0
1778	DYNC1H1	61	1313.91	0
8841	HDAC3	61	1125.15	0
54984	PINX1	61	946.91	0
5685	PSMA4	61	937.99	0
5706	PSMC6	61	452.41	0
4176	MCM7	60	2336.36	0
8826	IQGAP1	60	2073.23	0
2010	EMD	60	1717.41	0
4000	LMNA	60	1667.01	0
25942	SIN3A	60	1617.22	0
367	AR	60	1154.03	0
5725	PTBP1	60	1020.89	0
25873	RPL36	60	697.9	0
11140	CDC37	59	4751.97	0
11345	GABARAPL2	59	2770.29	0
10262	SF3B4	59	2121.72	0
10482	NXF1	59	912.18	0
55660	PRPF40A	59	808.25	0
79885	HDAC11	59	742.9	0
6181	RPLP2	59	520.45	0
5704	PSMC4	59	443.08	0
6157	RPL27A	59	196.19	0
10419	PRMT5	58	2568.7	0
5093	PCBP1	58	2093.5	0
2475	MTOR	58	1957.83	0
6927	HNF1A	58	1604.84	0
6169	RPL38	58	1134.92	0
1025	CDK9	58	861.01	0
5719	PSMD13	58	407.01	0
10146	G3BP1	57	3836.78	0
6732	SRPK1	57	1288.6	0
9092	SART1	57	734.12	0
5693	PSMB5	57	652.24	0
857	CAV1	56	4241	0
2017	CTTN	56	3205.22	0
11124	FAF1	56	2882.94	0
6117	RPA1	56	2682.41	0
3301	DNAJA1	56	2668.03	0
6711	SPTBN1	56	2201.19	0
6622	SNCA	56	1671.91	0
6714	SRC	56	1015.86	0
6634	SNRPD3	56	908.71	0
867	CBL	56	870.85	0
5713	PSMD7	56	770.2	0
7184	HSP90B1	55	2368.47	0
#####	GSTK1	55	2242.02	0
7448	VTN	55	2186.37	0
71	ACTG1	55	2076.09	0
5887	RAD23B	55	1752.39	0
498	ATP5A1	55	1354.37	0
6427	SRSF2	55	1186.25	0
5690	PSMB2	55	937.38	0
3646	EIF3E	55	916.23	0
5700	PSMC1	55	535.33	0
5718	PSMD12	55	468.75	0
5709	PSMD3	55	396.98	0
5691	PSMB3	55	307.59	0
1460	CSNK2B	54	4343.3	0
11091	WDR5	54	3460.36	0
3315	HSPB1	54	2163.16	0
2058	EPRS	54	2027.02	0
3191	HNRNPL	54	1807.79	0
6500	SKP1	54	1592.65	0
55720	TSR1	54	1543.93	0
302	ANXA2	54	1397.12	0
1973	EIF4A1	54	1379.37	0
25	ABL1	54	1315.76	0
10694	CCT8	54	856.64	0
10097	ACTR2	53	3979.43	0
7791	ZYX	53	2840.42	0
23468	CBX5	53	2088.56	0
23770	FKBP8	53	1559.09	0
5034	P4HB	53	1422.55	0
5610	EIF2AK2	53	1369.41	0
4172	MCM3	53	1258.9	0
27316	RBMX	53	1224.45	0
2023	ENO1	53	1136.98	0
8364	HIST4H4	53	978.79	0
3551	IKBKB	53	862.1	0
9987	HNRPDL	53	720.84	0
5702	PSMC3	53	612.6	0
22948	CCT5	53	520.76	0
5692	PSMB4	53	520.57	0
5595	MAPK3	52	2664.52	0
2130	EWSR1	52	1409.35	0
5245	PHB	52	1171	0
4292	MLH1	52	808.44	0
6950	TCP1	52	802.34	0
3688	ITGB1	51	6704.27	0
1173	AP2M1	51	5485.1	0
7533	YWHAH	51	4653.77	0
10015	PDCD6IP	51	4125.02	0
87	ACTN1	51	2734.17	0
5578	PRKCA	51	2696.54	0
7332	UBE2L3	51	2013.85	0
5903	RANBP2	51	1031.85	0
328	APEX1	51	971.85	0
6597	SMARCA4	51	665.51	0
26354	GNL3	51	591	0
7133	TNFRSF1B	51	569.36	0
10575	CCT4	51	463.64	0
7295	TXN	50	2487.76	0
84557	MAP1LC3A	50	2273.94	0
526	ATP6V1B2	50	1497.54	0
10574	CCT7	50	1323.45	0
5695	PSMB7	50	762.75	0
7846	TUBA1A	50	721.16	0
#####	RBM14	50	612.39	0
#####	HNRNPA3	50	383	0
6232	RPS27	50	331.19	0
2923	PDIA3	49	3651.69	0
1786	DNMT1	49	2354.03	0
11335	CBX3	49	2055.87	0
7416	VDAC1	49	2034.07	0
10413	YAP1	49	1913.31	0
6209	RPS15	49	1240.32	0
8661	EIF3A	49	1095.79	0
3799	KIF5B	49	1025.83	0
3376	IARS	49	651.07	0
11224	RPL35	49	286.83	0
3175	ONECUT1	48	3538	0
5566	PRKACA	48	1895.48	0
3159	HMGA1	48	1160.87	0
6389	SDHA	48	1140.48	0
8663	EIF3C	48	912.09	0
5501	PPP1CC	48	712.13	0
4792	NFKBIA	48	573.22	0
23028	KDM1A	47	2157.54	0
5931	RBBP7	47	1821.23	0
331	XIAP	47	1368.22	0
6434	TRA2B	47	953.9	0
5894	RAF1	47	630.29	0
4839	NOP2	47	244.37	0
11034	DSTN	46	4203.23	0
#####	HIST1H4A	46	3654.86	0
7205	TRIP6	46	2611.91	0
7280	TUBB2A	46	2109.87	0
6599	SMARCC1	46	1478.7	0
3875	KRT18	46	1468.76	0
79084	WDR77	46	1443.71	0
6155	RPL27	46	1266.53	0
10054	UBA2	46	1156.48	0
6741	SSB	46	878.4	0
6727	SRP14	46	789.55	0
5925	RB1	46	673.89	0
6871	TADA2A	46	397.18	0
310	ANXA7	45	3261.63	0
27044	SND1	45	1795.66	0
11051	NUDT21	45	1692.08	0
9129	PRPF3	45	1144.68	0
11198	SUPT16H	45	1077.12	0
10992	SF3B2	45	973.54	0
8467	SMARCA5	45	901.41	0
6636	SNRPF	45	754.61	0
4734	NEDD4	45	633.89	0
3981	LIG4	45	581.38	0
51602	NOP58	45	164.09	0
4478	MSN	44	3281.26	0
2617	GARS	44	1642.36	0
10189	ALYREF	44	1576.3	0
9219	MTA2	44	1276.86	0
8428	STK24	44	1201.3	0
55183	RIF1	44	909.6	0
7555	CNBP	44	891.97	0
4735	SEPT2	44	891.17	0
6780	STAU1	44	779.09	0
3091	HIF1A	44	580.32	0
6742	SSBP1	44	563.19	0
84790	TUBA1C	44	520.56	0
7175	TPR	44	477.05	0
5694	PSMB6	44	185.3	0
6749	SSRP1	43	1138.23	0
55791	LRIF1	43	633.07	0
1936	EEF1D	43	616.3	0
3735	KARS	43	568.19	0
1615	DARS	43	514.28	0
908	CCT6A	43	483.06	0
5971	RELB	43	439	0
4831	NME2	43	425.03	0
#####	MED19	43	346.75	0
1399	CRKL	42	3444.95	0
64750	SMURF2	42	3080.67	0
5516	PPP2CB	42	2964.53	0
10197	PSME3	42	1767.74	0
5720	PSME1	42	1738.7	0
871	SERPINH1	42	1422.25	0
5905	RANGAP1	42	975.43	0
6310	ATXN1	42	863.38	0
8665	EIF3F	42	858.25	0
10643	IGF2BP3	42	719.8	0
6635	SNRPE	42	605.12	0
1207	CLNS1A	42	584.9	0
4628	MYH10	42	528.73	0
11156	PTP4A3	42	511.49	0
10534	SSSCA1	42	510.95	0
10376	TUBA1B	42	481.01	0
26135	SERBP1	42	480.71	0
326	AIRE	42	474.29	0
324	APC	42	418.1	0
6154	RPL26	42	323.69	0
387	RHOA	41	2832.64	0
4615	MYD88	41	2411.92	0
2318	FLNC	41	2035.79	0
8668	EIF3I	41	1879.63	0
5432	POLR2C	41	1843.64	0
7052	TGM2	41	1332.8	0
4686	NCBP1	41	1313.79	0
8767	RIPK2	41	1293.57	0
9559	VPS26A	41	1237.37	0
7265	TTC1	41	1140.17	0
813	CALU	41	800.02	0
826	CAPNS1	41	667.03	0
10813	UTP14A	41	655.54	0
11100	HNRNPUL1	41	578.62	0
9097	USP14	41	273.03	0
10213	PSMD14	41	163.11	0
811	CALR	40	2270.98	0
3064	HTT	40	2059.81	0
30011	SH3KBP1	40	1769.74	0
29978	UBQLN2	40	1761.65	0
10951	CBX1	40	1501.65	0
10096	ACTR3	40	998.32	0
84959	UBASH3B	40	838.24	0
5110	PCMT1	40	807.91	0
59	ACTA2	40	605.73	0
23367	LARP1	40	579.65	0
9759	HDAC4	40	519.65	0
10946	SF3A3	40	450.57	0
#####	EIF2C4	40	306.48	0
5159	PDGFRB	39	1899.79	0
355	FAS	39	1691.06	0
1616	DAXX	39	1358.94	0
4175	MCM6	39	1262.3	0
5478	PPIA	39	1081.7	0
55737	VPS35	39	1047.46	0
567	B2M	39	982.29	0
1107	CHD3	39	907.94	0
1933	EEF1B2	39	600.11	0
1432	MAPK14	39	480.08	0
8683	SRSF9	39	445	0
7536	SF1	39	440.36	0
8664	EIF3D	39	328.77	0
3189	HNRNPH3	39	187.18	0
11052	CPSF6	38	2377.96	0
5201	PFDN1	38	1607.23	0
396	ARHGDIA	38	1586.32	0
301	ANXA1	38	1354.3	0
23435	TARDBP	38	1073.37	0
23170	TTLL12	38	917.45	0
3006	HIST1H1C	38	909.34	0
4311	MME	38	526.88	0
191	AHCY	38	498.96	0
26277	TINF2	38	490.02	0
23076	RRP1B	38	467.26	0
3945	LDHB	38	449.63	0
1965	EIF2S1	38	434.33	0
23212	RRS1	38	119.79	0
3848	KRT1	37	2347.61	0
7334	UBE2N	37	1944.89	0
7168	TPM1	37	1662.64	0
1977	EIF4E	37	1140.59	0
5431	POLR2B	37	1051.04	0
10498	CARM1	37	1048.26	0
54888	NSUN2	37	842.59	0
10642	IGF2BP1	37	750.78	0
3836	KPNA1	37	709.93	0
55666	NPLOC4	37	689.33	0
790	CAD	37	644.95	0
9352	TXNL1	37	573.16	0
8815	BANF1	37	541.86	0
23193	GANAB	37	521.08	0
79016	DDA1	37	409.27	0
6280	S100A9	37	253.29	0
9255	AIMP1	37	248.09	0
8764	TNFRSF14	36	3134.02	0
7083	TK1	36	3044	0
5573	PRKAR1A	36	2068.79	0
823	CAPN1	36	1743.93	0
9093	DNAJA3	36	1476.32	0
2113	ETS1	36	1474.06	0
7919	DDX39B	36	1317.34	0
6455	SH3GL1	36	920.35	0
29896	TRA2A	36	837.07	0
6472	SHMT2	36	811.31	0
5204	PFDN5	36	670.56	0
9601	PDIA4	36	569.53	0
5879	RAC1	36	547.41	0
1832	DSP	36	546.55	0
29888	STRN4	36	542.96	0
8480	RAE1	36	479.55	0
23039	XPO7	36	469.26	0
3188	HNRNPH2	36	340.11	0
2316	FLNA	35	1582.66	0
3716	JAK1	35	1526.33	0
7408	VASP	35	1434.94	0
10726	NUDC	35	1238.71	0
51569	UFM1	35	1212.65	0
8655	DYNLL1	35	1157.76	0
6897	TARS	35	1020.06	0
3336	HSPE1	35	982.25	0
7073	TIAL1	35	811.81	0
7965	AIMP2	35	797.8	0
23197	FAF2	35	716.68	0
3030	HADHA	35	705.02	0
9128	PRPF4	35	667.17	0
5019	OXCT1	35	605.53	0
1975	EIF4B	35	597.08	0
7001	PRDX2	35	595.19	0
9295	SRSF11	35	545.9	0
22985	ACIN1	35	535.59	0
2194	FASN	35	526.18	0
9972	NUP153	35	485.3	0
5198	PFAS	35	433.64	0
51493	C22orf28	35	374.54	0
4141	MARS	35	353.92	0
55968	NSFL1C	35	343.11	0
6449	SGTA	34	4150.43	0
5770	PTPN1	34	1389.71	0
8243	SMC1A	34	1205.57	0
5562	PRKAA1	34	1158.9	0
9131	AIFM1	34	1146.53	0
5496	PPM1G	34	976.93	0
11171	STRAP	34	884.94	0
11315	PARK7	34	772.24	0
829	CAPZA1	34	719.57	0
3550	IK	34	628.24	0
1152	CKB	34	494.16	0
51138	COPS4	34	457.14	0
8882	ZNF259	34	430.59	0
5048	PAFAH1B1	34	408.2	0
9126	SMC3	34	341.25	0
4350	MPG	34	297.82	0
57379	AICDA	34	276.4	0
8350	HIST1H3H	33	2222.93	0
23607	CD2AP	33	1666.79	0
3146	HMGB1	33	1154.28	0
10133	OPTN	33	1150.34	0
8724	SNX3	33	1022.77	0
7112	TMPO	33	831.19	0
51699	VPS29	33	783.53	0
4522	MTHFD1	33	719.74	0
10985	GCN1L1	33	626.63	0
7913	DEK	33	594.22	0
7345	UCHL1	33	529.46	0
4089	SMAD4	33	406.6	0
4361	MRE11A	33	398.06	0
440	ASNS	33	377.45	0
10969	EBNA1BP2	33	335.46	0
51520	LARS	33	275.6	0
322	APBB1	33	210.93	0
27335	EIF3K	33	119.6	0
8976	WASL	32	1420.03	0
1487	CTBP1	32	1193.83	0
5230	PGK 1	32	989.69	0
5339	PLEC	32	957.62	0
10540	DCTN2	32	921.22	0
4695	NDUFA2	32	820.18	0
2962	GTF2F1	32	803.58	0
10963	STIP1	32	755.26	0
10048	RANBP9	32	697.35	0
3069	HDLBP	32	680.38	0
1495	CTNNA1	32	667.03	0
523	ATP6V1A	32	595.05	0
5460	POU5F1	32	550.04	0
10109	ARPC2	32	511.77	0
841	CASP8	32	505.82	0
5747	PTK2	32	502.91	0
16	AARS	32	493.35	0
4001	LMNB1	32	483.02	0
4836	NMT1	32	481.23	0
7086	TKT	32	411.9	0
5520	PPP2R2A	32	389.53	0
2064	ERBB2	32	334.73	0
26043	UBXN7	32	328.63	0
8239	USP9X	32	305.72	0
6158	RPL28	32	305.04	0
51637	C14orf166	32	298.56	0
8662	EIF3B	32	194.26	0
5861	RAB1A	31	3018.32	0
10664	CTCF	31	2155.74	0
3958	LGALS3	31	1510.34	0
10802	SEC24A	31	1363.11	0
5906	RAP1A	31	1076.88	0
5479	PPIB	31	1066.54	0
64175	LEPRE1	31	932.44	0
9588	PRDX6	31	860.54	0
10101	NUBP2	31	813.73	0
10226	PLIN3	31	738.92	0
4793	NFKBIB	31	705.66	0
#####	MRPL53	31	680.78	0
10606	PAICS	31	586.49	0
2287	FKBP3	31	565.25	0
9967	THRAP3	31	440.02	0
7322	UBE2D2	31	420.9	0
6778	STAT6	31	382.29	0
471	ATIC	31	376.57	0
2060	EPS15	31	361.9	0
3276	PRMT1	31	283.52	0
5711	PSMD5	31	142.48	0
#####	FTSJ3	31	82.69	0
54472	TOLLIP	30	1900.61	0
8900	CCNA1	30	1740.87	0
25824	PRDX5	30	1450.67	0
58533	SNX6	30	1357.04	0
7453	WARS	30	1063.27	0
7347	UCHL3	30	926.87	0
4723	NDUFV1	30	880.92	0
8666	EIF3G	30	795.4	0
10128	LRPPRC	30	712.08	0
81	ACTN4	30	633.05	0
9040	UBE2M	30	545.39	0
22919	MAPRE1	30	516.1	0
4093	SMAD9	30	485.03	0
6184	RPN1	30	439.31	0
1983	EIF5	30	384.65	0
8533	COPS3	30	303.41	0
7171	TPM4	30	265.78	0
6418	SET	30	234.31	0
50809	HP1BP3	30	216.23	0
6182	MRPL12	30	204.21	0
5917	RARS	30	153.41	0
5868	RAB5A	29	2215.81	0
51726	DNAJB11	29	1572.46	0
9815	GIT2	29	935.63	0
26003	GORASP2	29	925.88	0
7336	UBE2V2	29	908.95	0
5584	PRKCI	29	885.46	0
10542	LAMTOR5	29	850.6	0
57506	MAVS	29	821.5	0
11344	TWF2	29	779.82	0
84324	SARNP	29	732.66	0
6737	TRIM21	29	704.96	0
5195	PEX14	29	627.35	0
51631	LUC7L2	29	582.42	0
10016	PDCD6	29	492.94	0
6390	SDHB	29	459.59	0
2631	GBAS	29	441.2	0
6647	SOD1	29	435.68	0
11218	DDX20	29	432.7	0
4174	MCM5	29	375.54	0
1314	COPA	29	364.53	0
2534	FYN	29	285.37	0
3856	KRT8	29	270.6	0
25920	COBRA1	29	228.62	0
#####	SRXN1	29	186.94	0
6150	MRPL23	29	163.31	0
6598	SMARCB1	29	158.4	0
#####	COMMD1	28	1404.69	0
163	AP2B1	28	1198	0
10533	ATG7	28	1109.17	0
529	ATP6V1E1	28	1054.32	0
51663	ZFR	28	1017.89	0
5216	PFN1	28	938.09	0
64965	MRPS9	28	912.05	0
2271	FH	28	903.34	0
7419	VDAC3	28	885.2	0
4926	NUMA1	28	873.28	0
4830	NME1	28	811.63	0
10910	SUGT1	28	801.26	0
6904	TBCD	28	800.21	0
65003	MRPL11	28	706.66	0
55759	WDR12	28	566.57	0
832	CAPZB	28	532.29	0
5058	PAK1	28	514.85	0
9520	NPEPPS	28	492.94	0
10095	ARPC1B	28	472.07	0
6629	SNRPB2	28	448.53	0
5214	PFKP	28	443.62	0
80700	UBXN6	28	436.06	0
7165	TPD52L2	28	414.15	0
50813	COPS7A	28	381.61	0
1892	ECHS1	28	369.33	0
5335	PLCG1	28	338.38	0
23327	NEDD4L	28	324.77	0
528	ATP6V1C1	28	320.53	0
8880	FUBP1	28	319.05	0
58517	RBM25	28	302.59	0
10211	FLOT1	28	269.8	0
2146	EZH2	28	256.26	0
10277	UBE4B	28	243.16	0
10713	USP39	28	231.35	0
8945	BTRC	28	204.2	0
57794	SUGP1	28	197.98	0
56259	CTNNBL1	28	168.34	0
3956	LGALS1	27	2671.88	0
90678	LRSAM1	27	2662	0
10979	FERMT2	27	1889.43	0
55236	UBA6	27	1573.93	0
1974	EIF4A2	27	1250.19	0
2773	GNAI3	27	1065.96	0
26060	APPL1	27	1044.31	0
3093	UBE2K	27	982.74	0
3417	IDH1	27	934.62	0
7319	UBE2A	27	714.22	0
4719	NDUFS1	27	681.86	0
6453	ITSN1	27	634.99	0
9276	COPB2	27	617.37	0
51119	SBDS	27	600.83	0
9391	CIAO1	27	598.85	0
9577	BRE	27	499.13	0
6624	FSCN1	27	475.17	0
8241	RBM10	27	460.38	0
7411	VBP1	27	457.82	0
445	ASS1	27	452.96	0
51747	LUC7L3	27	448.48	0
5049	PAFAH1B2	27	442.94	0
5500	PPP1CB	27	440.57	0
6888	TALDO1	27	435.14	0
84617	TUBB6	27	422.25	0
10285	SMNDC1	27	416.49	0
5202	PFDN2	27	412.22	0
8892	EIF2B2	27	393.95	0
51400	PPME1	27	351.24	0
#####	NUDCD2	27	343.28	0
1050	CEBPA	27	341.12	0
51371	POMP	27	339.03	0
5226	PGD	27	279.76	0
4358	MPV17	27	249.67	0
9094	UNC119	27	245.85	0
8290	HIST3H3	27	220.41	0
989	SEPT7	27	194.74	0
4677	NARS	27	191.35	0
10036	CHAF1A	27	167.31	0
84365	MKI67IP	27	73.41	0
26156	RSL1D1	27	72.34	0
23410	SIRT3	26	3433.63	0
1315	COPB1	26	2005.42	0
7273	TTN	26	1640.98	0
7879	RAB7A	26	1378.73	0
9513	FXR2	26	1360.19	0
55573	CDV3	26	993.43	0
10452	TOMM40	26	981.55	0
9531	BAG3	26	960.12	0
4282	MIF	26	934.36	0
6923	TCEB2	26	865.81	0
54606	DDX56	26	684.99	0
29088	MRPL15	26	664.59	0
58490	RPRD1B	26	638.73	0
57819	LSM 2	26	615.32	0
11168	PSIP1	26	614.49	0
84676	TRIM63	26	583.07	0
9555	H2AFY	26	581.74	0
38	ACAT1	26	563.62	0
4697	NDUFA4	26	502.62	0
28957	MRPS28	26	497.51	0
7407	VARS	26	478.88	0
22913	RALY	26	476.92	0
4513	MT-CO2	26	464.91	0
9532	BAG2	26	440.36	0
9688	NUP93	26	410.38	0
#####	TP53RK	26	407.86	0
2026	ENO2	26	390.85	0
7167	TPI1	26	372.83	0
3098	HK1	26	361.97	0
10541	ANP32B	26	360.88	0
6185	RPN2	26	356.54	0
3615	IMPDH2	26	337.52	0
10055	SAE1	26	337.15	0
5914	RARA	26	321.24	0
5663	PSEN1	26	296.74	0
1627	DBN1	26	294.4	0
824	CAPN2	26	257.21	0
1968	EIF2S3	26	206.77	0
6801	STRN	26	187.12	0
10286	BCAS2	26	179.63	0
80232	WDR26	26	168.3	0
6431	SRSF6	26	158.41	0
57521	RPTOR	26	142.15	0
3959	LGALS3BP	25	2910.93	0
22820	COPG1	25	2010.93	0
667	DST	25	1558.08	0
51586	MED15	25	1340.73	0
5782	PTPN12	25	1290.3	0
8349	HIST2H2BE	25	1103.74	0
11030	RBPMS	25	1004.1	0
2079	ERH	25	973.47	0
22954	TRIM32	25	948.67	0
51100	SH3GLB1	25	925.88	0
7024	TFCP2	25	861.96	0
10342	TFG	25	761.75	0
2771	GNAI2	25	742.75	0
10254	STAM2	25	734.21	0
10598	AHSA1	25	697.56	0
10923	SUB1	25	630.58	0
2664	GDI1	25	581.08	0
5660	PSAP	25	526.89	0
55379	LRRC59	25	493.2	0
64976	MRPL40	25	461.33	0
23517	SKIV2L2	25	421.26	0
2969	GTF2I	25	390.14	0
55234	SMU1	25	380.45	0
4678	NASP	25	337.65	0
1601	DAB2	25	334.14	0
27101	CACYBP	25	332.94	0
6748	SSR4	25	332.53	0
9632	SEC24C	25	330.89	0
8407	TAGLN2	25	295.37	0
10972	TMED10	25	283.06	0
3920	LAMP2	25	275.67	0
51504	TRMT112	25	257.4	0
#####	ZNF326	25	239.94	0
2618	GART	25	226.47	0
1244	ABCC2	25	224.69	0
#####	EIF2C3	25	180.53	0
1630	DCC	25	161.68	0
57332	CBX8	25	155.59	0
#####	RICTOR	25	100.48	0
6643	SNX2	24	3320.63	0
#####	HIST2H3C	24	1705.32	0
65080	MRPL44	24	1340.1	0
9444	QKI	24	1176.93	0
7037	TFRC	24	768.1	0
56647	BCCIP	24	766.76	0
8773	SNAP23	24	727.97	0
7283	TUBG1	24	705.41	0
81567	TXNDC5	24	696.55	0
1445	CSK	24	582.66	0
476	ATP1A1	24	516.46	0
23640	HSPBP1	24	510.9	0
9948	WDR1	24	504.8	0
1738	DLD	24	482.58	0
10487	CAP1	24	457.21	0
27292	DIMT1	24	436.16	0
2810	SFN	24	403.51	0
1153	CIRBP	24	391.34	0
10935	PRDX3	24	363.66	0
79657	RPAP3	24	360.51	0
3337	DNAJB1	24	357.55	0
86	ACTL6A	24	323.33	0
1736	DKC1	24	302.61	0
5411	PNN	24	291.58	0
4860	PNP	24	270.57	0
5356	PLRG1	24	260.32	0
1789	DNMT3B	24	250.65	0
23111	SPG20	24	245.48	0
1676	DFFA	24	237.78	0
25929	GEMIN5	24	211.99	0
2175	FANCA	24	211.03	0
5481	PPID	24	189.17	0
56902	PNO1	24	171.44	0
5296	PIK3R2	24	153.94	0
7320	UBE2B	24	147.03	0
3433	IFIT2	24	109.16	0
8161	COIL	23	1858.77	0
2896	GRN	23	1387.98	0
9111	NMI	23	1038.72	0
5037	PEBP1	23	1026.5	0
10131	TRAP1	23	978.86	0
10456	HAX1	23	947.94	0
9533	POLR1C	23	774.14	0
6767	ST13	23	761.99	0
9410	SNRNP40	23	727.15	0
2319	FLOT2	23	695.45	0
9961	MVP	23	688.89	0
2782	GNB1	23	637.46	0
6773	STAT2	23	618.42	0
3880	KRT19	23	600.61	0
28988	DBNL	23	572.24	0
1478	CSTF2	23	565.01	0
5954	RCN1	23	542.95	0
2288	FKBP4	23	532.41	0
5530	PPP3CA	23	528.47	0
6301	SARS	23	443.14	0
9801	MRPL19	23	434.78	0
3643	INSR	23	429.91	0
6197	RPS6KA3	23	425.54	0
3840	KPNA4	23	399.4	0
27430	MAT2B	23	381.26	0
5007	OSBP	23	326.06	0
8833	GMPS	23	325.25	0
7353	UFD1L	23	317.68	0
10857	PGRMC1	23	310.85	0
7064	THOP1	23	306.23	0
4659	PPP1R12A	23	297.47	0
10480	EIF3M	23	255.93	0
5434	POLR2E	23	249.2	0
8891	EIF2B3	23	248.64	0
27257	LSM 1	23	244.94	0
3998	LMAN1	23	235.08	0
54732	TMED9	23	232.64	0
6652	SORD	23	220.73	0
10056	FARSB	23	217.48	0
23710	GABARAPL1	23	203.8	0
6844	VAMP2	23	203.03	0
64983	MRPL32	23	201.95	0
6648	SOD2	23	200.14	0
7097	TLR2	23	195.4	0
4113	MAGEB2	23	181.93	0
5910	RAP1GDS1	23	164.23	0
2289	FKBP5	23	153.79	0
4035	LRP1	22	1343.71	0
94239	H2AFV	22	1175.07	0
4653	MYOC	22	890.65	0
7358	UGDH	22	792.58	0
6642	SNX1	22	785.42	0
#####	VASN	22	631.75	0
5763	PTMS	22	567.31	0
4898	NRD1	22	562.32	0
3306	HSPA2	22	553.6	0
51253	MRPL37	22	551.97	0
5604	MAP2K1	22	551	0
7385	UQCRC2	22	535.35	0
64975	MRPL41	22	521.02	0
7386	UQCRFS1	22	519.5	0
5050	PAFAH1B3	22	500.87	0
8772	FADD	22	441.45	0
64928	MRPL14	22	433.53	0
159	ADSS	22	402.27	0
9817	KEAP1	22	396.86	0
3690	ITGB3	22	340.92	0
3251	HPRT1	22	332.59	0
2665	GDI2	22	331.39	0
2040	STOM	22	320.16	0
2237	FEN1	22	303.65	0
5781	PTPN11	22	299.92	0
2937	GSS	22	247.54	0
509	ATP5C1	22	242.1	0
51574	LARP7	22	233.05	0
6726	SRP9	22	216.91	0
29086	BABAM1	22	205.72	0
64949	MRPS26	22	182.13	0
327	APEH	22	156.79	0
11244	ZHX1	22	154.46	0
8078	USP5	22	147.26	0
6840	SVIL	22	139.35	0
6314	ATXN7	21	1178.9	0
5394	EXOSC10	21	1152.57	0
6342	SCP2	21	1027.53	0
10075	HUWE1	21	904.5	0
3839	KPNA3	21	851.38	0
4704	NDUFA9	21	770.15	0
2317	FLNB	21	556	0
10051	SMC4	21	550.05	0
10121	ACTR1A	21	538.1	0
6238	RRBP1	21	514.77	0
#####	S100A16	21	513.47	0
11160	ERLIN2	21	493.62	0
6470	SHMT1	21	430.26	0
4722	NDUFS3	21	426.68	0
27250	PDCD4	21	363.77	0
8498	RANBP3	21	305.14	0
8417	STX7	21	296.9	0
10092	ARPC5	21	288.88	0
57175	CORO1B	21	284.11	0
4204	MECP2	21	274.23	0
9218	VAPA	21	263.94	0
94081	SFXN1	21	253.98	0
23246	BOP 1	21	246.46	0
2950	GSTP1	21	241.77	0
6281	S100A10	21	238.77	0
10527	IPO7	21	235.54	0
3925	STMN1	21	232.48	0
4131	MAP1B	21	227.09	0
55299	BRIX1	21	177.87	0
6294	SAFB	21	177.77	0
1796	DOK1	21	173.02	0
57562	KIAA1377	21	172.73	0
9958	USP15	21	167.58	0
5888	RAD51	21	164.35	0
5933	RBL1	21	164.07	0
23521	RPL13A	21	154.47	0
9039	UBA3	21	152.69	0
26168	SENP3	21	146.25	0
4733	DRG1	21	138.82	0
9406	ZRANB2	21	132.95	0
3659	IRF1	21	116.13	0
9296	ATP6V1F	21	115.71	0
1155	TBCB	21	95.88	0
80335	WDR82	21	90.55	0
#####	PRKCDBP	21	88.07	0
11212	PROSC	21	63.46	0
7057	THBS1	20	3030.19	0
3028	HSD17B10	20	1247.27	0
10134	BCAP31	20	1173.61	0
10294	DNAJA2	20	939.91	0
5898	RALA	20	868.63	0
1743	DLST	20	796.28	0
375	ARF1	20	655.52	0
9525	VPS4B	20	590.47	0
23404	EXOSC2	20	579.95	0
23075	SWAP70	20	557.22	0
5511	PPP1R8	20	535.94	0
#####	TMEM173	20	490.55	0
51506	UFC1	20	468.93	0
2783	GNB2	20	453.53	0
#####	PGAM5	20	438.6	0
5211	PFKL	20	428.15	0
55746	NUP133	20	409.93	0
7381	UQCRB	20	397.45	0
2778	GNAS	20	372.21	0
27258	LSM 3	20	339.4	0
5358	PLS3	20	334.63	0
3148	HMGB2	20	330.15	0
5813	PURA	20	329.44	0
5435	POLR2F	20	311.72	0
55748	CNDP2	20	307.37	0
55291	PPP6R3	20	300.76	0
6670	SP3	20	283.28	0
9416	DDX23	20	266.17	0
8971	H1FX	20	260.75	0
5162	PDHB	20	259.76	0
10549	PRDX4	20	250.4	0
29937	NENF	20	235.25	0
10644	IGF2BP2	20	231.41	0
51002	TPRKB	20	221.01	0
6721	SREBF2	20	213.34	0
8883	NAE1	20	199.33	0
5321	PLA2G4A	20	197.17	0
8886	DDX18	20	173.12	0
4144	MAT2A	20	168.32	0
7046	TGFBR1	20	167.87	0
56888	KCMF1	20	140.47	0
7247	TSN	20	128.19	0
4191	MDH2	20	127.08	0
5935	RBM3	20	125.63	0
8106	PABPN1	20	124.75	0
89941	RHOT2	20	124.36	0
9736	USP34	20	103.62	0
4234	METTL1	20	93.19	0
7458	EIF4H	20	84.25	0
7185	TRAF1	20	77.02	0
4090	SMAD5	19	1278.09	0
23256	SCFD1	19	943.6	0
25828	TXN2	19	872.31	0
3295	HSD17B4	19	840.3	0
51729	WBP11	19	681.76	0
1277	COL1A1	19	676.66	0
#####	UBE2V1	19	660.86	0
10458	BAIAP2	19	653.68	0
4720	NDUFS2	19	623.54	0
5436	POLR2G	19	616.3	0
5576	PRKAR2A	19	576.03	0
10105	PPIF	19	561.04	0
23168	RTF1	19	494.64	0
23557	SNAPIN	19	492.9	0
308	ANXA5	19	461.36	0
55705	IPO9	19	436.25	0
52	ACP1	19	401.58	0
5217	PFN2	19	390.86	0
4715	NDUFB9	19	366.5	0
7124	TNF	19	361.13	0
4298	MLLT1	19	357.28	0
8894	EIF2S2	19	341.45	0
8991	SELENBP1	19	333.35	0
10483	SEC23B	19	306.27	0
56915	EXOSC5	19	305.16	0
6256	RXRA	19	282.95	0
10212	DDX39A	19	281.49	0
56993	TOMM22	19	280.54	0
4924	NUCB1	19	280.33	0
4728	NDUFS8	19	274.79	0
51552	RAB14	19	263.93	0
6611	SMS	19	262.53	0
8575	PRKRA	19	251.26	0
#####	TTC9C	19	239.24	0
6520	SLC3A2	19	227.78	0
9261	MAPKAPK2	19	217.02	0
6240	RRM1	19	212.38	0
79577	CDC73	19	204.53	0
39	ACAT2	19	181.96	0
55596	ZCCHC8	19	170	0
9564	BCAR1	19	169.75	0
51497	TH1L	19	162.53	0
1051	CEBPB	19	161.21	0
5997	RGS2	19	158.27	0
10094	ARPC3	19	158.12	0
1762	DMWD	19	144.24	0
4134	MAP4	19	142.36	0
10919	EHMT2	19	133.02	0
7409	VAV1	19	122.99	0
539	ATP5O	19	122.02	0
5351	PLOD1	19	111.95	0
55920	RCC2	19	111.25	0
51143	DYNC1LI1	19	108.83	0
7511	XPNPEP1	19	92.23	0
8624	PSMG1	19	73.96	0
57122	NUP107	19	70.47	0
2873	GPS1	19	36.81	0
7048	TGFBR2	18	1889.27	0
5908	RAP1B	18	886.75	0
3693	ITGB5	18	752.84	0
4218	RAB8A	18	751.92	0
3163	HMOX2	18	706.73	0
7402	UTRN	18	673.93	0
6275	S100A4	18	660.12	0
25813	SAMM50	18	649.93	0
5329	PLAUR	18	636.96	0
63893	UBE2O	18	570.7	0
27131	SNX5	18	560.72	0
7169	TPM2	18	537.07	0
4942	OAT	18	497.61	0
5359	PLSCR1	18	480.75	0
3009	HIST1H1B	18	471.43	0
65005	MRPL9	18	454.43	0
56254	RNF20	18	453.33	0
7706	TRIM25	18	448.24	0
10611	PDLIM5	18	413.96	0
5184	PEPD	18	407.84	0
7818	DAP3	18	407.46	0
23476	BRD4	18	384.11	0
7257	TSNAX	18	381.5	0
5825	ABCD3	18	359.8	0
10174	SORBS3	18	351.97	0
54534	MRPL50	18	328.86	0
10059	DNM1L	18	322.81	0
30968	STOML2	18	317.32	0
51154	MRTO4	18	314.16	0
830	CAPZA2	18	307.72	0
8615	USO1	18	292.55	0
5092	PCBD1	18	286.57	0
309	ANXA6	18	276.05	0
213	ALB	18	258.85	0
29968	PSAT1	18	250.65	0
23633	KPNA6	18	245.72	0
10043	TOM1	18	241.61	0
51069	MRPL2	18	232.04	0
79590	MRPL24	18	224.61	0
1656	DDX6	18	211.04	0
6776	STAT5A	18	200.59	0
10940	POP1	18	199.15	0
7311	UBA52	18	196.86	0
10938	EHD1	18	192.3	0
23191	CYFIP1	18	181.93	0
7454	WAS	18	172.11	0
8563	THOC5	18	169.18	0
873	CBR1	18	155.33	0
54187	NANS	18	147.4	0
6738	TROVE2	18	145.97	0
6850	SYK	18	132.88	0
28985	MCTS1	18	130.54	0
57510	XPO5	18	120.21	0
50618	ITSN2	18	116.63	0
7023	TFAP4	18	110.96	0
4297	MLL	18	109.91	0
55621	TRMT1	18	103.32	0
11137	PWP1	18	102.81	0
5495	PPM1B	18	98.38	0
10944	C11orf58	18	95.75	0
4643	MYO1E	18	84.02	0
#####	ACTBL2	18	81.22	0
2314	FLII	18	64.28	0
64978	MRPL38	18	60.17	0
8669	EIF3J	18	55.11	0
84844	PHF5A	18	35.74	0
84817	TXNDC17	17	2285.12	0
9667	SAFB2	17	1319.72	0
5054	SERPINE1	17	1008.71	0
2275	FHL3	17	734.66	0
84164	ASCC2	17	637.14	0
7041	TGFB1I1	17	611.52	0
26574	AATF	17	610.35	0
10970	CKAP4	17	549.38	0
1674	DES	17	507.47	0
10755	GIPC1	17	490.55	0
740	MRPL49	17	465.69	0
8301	PICALM	17	435.01	0
9341	VAMP3	17	416.78	0
1476	CSTB	17	392.04	0
79718	TBL1XR1	17	379.9	0
81887	LAS1L	17	329.54	0
5743	PTGS2	17	322.15	0
9690	UBE3C	17	304.95	0
9631	NUP155	17	302.68	0
705	BYSL	17	298.98	0
51028	VPS36	17	282.64	0
56829	ZC3HAV1	17	273.24	0
27336	HTATSF1	17	262.88	0
515	ATP5F1	17	247.36	0
#####	MTPN	17	247.05	0
10298	PAK4	17	209.44	0
9361	LONP1	17	200.95	0
2108	ETFA	17	197.76	0
8985	PLOD3	17	182.48	0
356	FASLG	17	180.19	0
7162	TPBG	17	180.16	0
1192	CLIC1	17	170.41	0
5977	DPF2	17	165.37	0
4076	CAPRIN1	17	161.89	0
6165	RPL35A	17	143.59	0
23560	GTPBP4	17	141.24	0
689	BTF3	17	136.47	0
83939	EIF2A	17	135.41	0
831	CAST	17	117.99	0
9252	RPS6KA5	17	116.01	0
10552	ARPC1A	17	115.94	0
#####	NDUFS7	17	109.1	0
11316	COPE	17	103.59	0
10181	RBM5	17	102.68	0
51003	MED31	17	99.9	0
84132	USP42	17	98.35	0
9441	MED26	17	92.34	0
9061	PAPSS1	17	88.71	0
875	CBS	17	79.66	0
25814	ATXN10	16	2944.46	0
54931	TRMT10C	16	1566.82	0
2280	FKBP1A	16	1510.65	0
3482	IGF2R	16	1317.93	0
9319	TRIP13	16	1208.09	0
10539	GLRX3	16	698.08	0
55740	ENAH	16	467.99	0
10469	TIMM44	16	442.53	0
6164	RPL34	16	413.74	0
60488	MRPS35	16	349.4	0
2107	ETF1	16	343.3	0
9868	TOMM70A	16	336.15	0
8896	BUD31	16	333.4	0
338	APOB	16	309.25	0
10269	ZMPSTE24	16	306.96	0
55177	FAM82A2	16	303.12	0
10422	UBAC1	16	296.79	0
8775	NAPA	16	274.61	0
10916	MAGED2	16	258.94	0
1810	DR1	16	251.97	0
30001	ERO1L	16	240.08	0
23394	ADNP	16	225.48	0
1374	CPT1A	16	211.28	0
26019	UPF2	16	207.92	0
5514	PPP1R10	16	202.95	0
51645	PPIL1	16	202.27	0
4726	NDUFS6	16	200.11	0
53981	CPSF2	16	196.52	0
22974	TPX2	16	176.3	0
6811	STX5	16	156.27	0
9802	DAZAP2	16	145.34	0
64969	MRPS5	16	143.17	0
8027	STAM	16	138.12	0
26517	TIMM13	16	136.93	0
773	CACNA1A	16	136.37	0
7812	CSDE1	16	133.46	0
3910	LAMA4	16	132.02	0
25804	LSM 4	16	127.94	0
4363	ABCC1	16	119.31	0
2633	GBP1	16	119.1	0
7384	UQCRC1	16	116.12	0
9551	ATP5J2	16	114.2	0
1783	DYNC1LI2	16	104.53	0
50628	GEMIN4	16	89.96	0
57599	WDR48	16	88.61	0
5292	PIM1	16	85.75	0
9373	PLAA	16	76.04	0
22907	DHX30	16	71.89	0
3007	HIST1H1D	16	39.4	0
51678	MPP6	15	2632.56	0
4313	MMP2	15	1623.77	0
60412	EXOC4	15	1503.24	0
23677	SH3BP4	15	1471.62	0
3678	ITGA5	15	1236.23	0
51429	SNX9	15	897.35	0
2512	FTL	15	856.27	0
273	AMPH	15	854.26	0
3912	LAMB1	15	851.35	0
1052	CEBPD	15	847.22	0
26520	TIMM9	15	691.85	0
51382	ATP6V1D	15	660.39	0
10011	SRA1	15	601.74	0
164	AP1G1	15	588.57	0
56886	UGGT1	15	567.97	0
9230	RAB11B	15	565.09	0
6993	DYNLT1	15	557.22	0
51534	VTA1	15	531.98	0
11252	PACSIN2	15	492.15	0
481	ATP1B1	15	487.45	0
3660	IRF2	15	486.69	0
26578	OSTF1	15	467.06	0
79443	FYCO1	15	459.2	0
10165	SLC25A13	15	436.16	0
89953	KLC4	15	417.33	0
8030	CCDC6	15	386.52	0
26985	AP3M1	15	367.72	0
5983	RFC3	15	365.46	0
57120	GOPC	15	327.32	0
5236	PGM1	15	318.32	0
5290	PIK3CA	15	313.39	0
6810	STX4	15	296.12	0
2037	EPB41L2	15	292.4	0
5756	TWF1	15	287.44	0
23268	DNMBP	15	283.19	0
8803	SUCLA2	15	244.36	0
#####	FOXK1	15	241.12	0
9918	NCAPD2	15	226.03	0
80155	NAA15	15	225.6	0
5424	POLD1	15	214.58	0
27341	RRP7A	15	209.57	0
90480	GADD45GIP1	15	207.7	0
10762	NUP50	15	207.67	0
84991	RBM17	15	203.94	0
26092	TOR1AIP1	15	201.48	0
1759	DNM1	15	201.02	0
28973	MRPS18B	15	190.89	0
9217	VAPB	15	186.54	0
#####	PDE12	15	185.36	0
23530	NNT	15	184.53	0
3008	HIST1H1E	15	179.92	0
63931	MRPS14	15	178.98	0
4190	MDH1	15	173.41	0
64855	FAM129B	15	172.48	0
#####	TOM1L2	15	168.8	0
84335	AKT1S1	15	165.16	0
#####	MRPL52	15	154.89	0
9184	BUB3	15	152.7	0
2806	GOT2	15	148.13	0
55967	NDUFA12	15	139.49	0
4067	LYN	15	122.52	0
11260	XPOT	15	120.54	0
10188	TNK2	15	117.46	0
80279	CDK5RAP3	15	114.46	0
4043	LRPAP1	15	113.89	0
7138	TNNT1	15	113.01	0
2185	PTK2B	15	112.97	0
29082	CHMP4A	15	112.47	0
904	CCNT1	15	106.98	0
31	ACACA	15	104.54	0
6277	S100A6	15	103.88	0
2936	GSR	15	102.44	0
27236	ARFIP1	15	101.02	0
55131	RBM28	15	98.05	0
7525	YES1	15	96.4	0
6777	STAT5B	15	91.27	0
3055	HCK	15	90.05	0
8726	EED	15	75.66	0
1737	DLAT	15	69.56	0
29766	TMOD3	15	61.3	0
8565	YARS	15	60.78	0
522	ATP5J	15	52.62	0
23165	NUP205	15	47.64	0
83443	SF3B5	15	42.7	0
85369	STRIP1	15	27.72	0
7040	TGFB1	14	3224.55	0
3656	IRAK2	14	2772.73	0
5830	PEX5	14	2769.79	0
55905	RNF114	14	2133.47	0
5824	PEX19	14	1979.73	0
50	ACO2	14	1359.08	0
1891	ECH1	14	622.07	0
3927	LASP1	14	608.87	0
7099	TLR4	14	563.01	0
2022	ENG	14	465.81	0
26007	DAK	14	464.85	0
9943	OXSR1	14	422.72	0
51441	YTHDF2	14	400.89	0
5156	PDGFRA	14	400.81	0
57470	LRRC47	14	400.65	0
56474	CTPS2	14	399.34	0
5869	RAB5B	14	387.05	0
55738	ARFGAP1	14	385.25	0
9183	ZW10	14	364.68	0
22826	DNAJC8	14	350.33	0
1793	DOCK1	14	344.72	0
1659	DHX8	14	280.64	0
25930	PTPN23	14	270.16	0
4724	NDUFS4	14	251	0
23244	PDS5A	14	249.33	0
6416	MAP2K4	14	234.47	0
23013	SPEN	14	227.6	0
7268	TTC4	14	223.07	0
55037	PTCD3	14	220.76	0
81855	SFXN3	14	220.54	0
#####	KCTD12	14	212.41	0
23071	ERP44	14	204.12	0
56904	SH3GLB2	14	203.02	0
10735	STAG2	14	201.2	0
65008	MRPL1	14	201.05	0
80124	VCPIP1	14	182.58	0
64422	ATG3	14	181.5	0
8260	NAA10	14	181.1	0
5862	RAB2A	14	178.91	0
80854	SETD7	14	177.12	0
10890	RAB10	14	175.56	0
9141	PDCD5	14	170.11	0
10135	NAMPT	14	168.41	0
26136	TES	14	150.15	0
9871	SEC24D	14	149.67	0
60681	FKBP10	14	149.12	0
23586	DDX58	14	147.31	0
10465	PPIH	14	144.13	0
5585	PKN1	14	137.63	0
7266	DNAJC7	14	126.36	0
9049	AIP	14	121.83	0
9882	TBC1D4	14	121.34	0
5510	PPP1R7	14	119.23	0
8328	GFI1B	14	118.17	0
11329	STK38	14	114.45	0
291	SLC25A4	14	101.42	0
1978	EIF4EBP1	14	101.15	0
6672	SP100	14	98.42	0
53918	PELO	14	98.06	0
6730	SRP68	14	94.19	0
10953	TOMM34	14	92.21	0
10449	ACAA2	14	89.68	0
23543	RBFOX2	14	86.64	0
602	BCL3	14	74.58	0
8440	NCK2	14	70.44	0
10471	PFDN6	14	68.13	0
23291	FBXW11	14	66.45	0
598	BCL2L1	14	60.38	0
10270	AKAP8	14	53.87	0
23644	EDC4	14	51.14	0
#####	MRPL55	14	50.96	0
5784	PTPN14	14	26.19	0
54431	DNAJC10	14	14.06	0
4824	NKX3-1	13	2890.85	0
27332	ZNF638	13	829.47	0
5223	PGAM1	13	828.27	0
847	CAT	13	811.48	0
#####	MRPL10	13	672.89	0
11103	KRR1	13	519.2	0
51690	LSM 7	13	485.61	0
1508	CTSB	13	453.78	0
5834	PYGB	13	391.67	0
23564	DDAH2	13	356.26	0
10200	MPHOSPH6	13	317.65	0
79180	EFHD2	13	316.4	0
6697	SPR	13	316.39	0
11328	FKBP9	13	312.89	0
79050	NOC4L	13	311.38	0
8449	DHX16	13	280.59	0
51013	EXOSC1	13	274.15	0
80306	MED28	13	265.4	0
51010	EXOSC3	13	256.9	0
26973	CHORDC1	13	247.77	0
6050	RNH1	13	246.19	0
81611	ANP32E	13	238.82	0
996	CDC27	13	238.56	0
11031	RAB31	13	238.39	0
27183	VPS4A	13	237.91	0
10153	CEBPZ	13	220.76	0
11340	EXOSC8	13	216.09	0
6729	SRP54	13	195.68	0
25764	HYPK	13	193.43	0
8801	SUCLG2	13	191.96	0
51260	CXorf26	13	190.82	0
79009	DDX50	13	180.25	0
51479	ANKFY1	13	163.67	0
65993	MRPS34	13	157.61	0
#####	CHMP4B	13	150.64	0
51495	PTPLAD1	13	137.5	0
6396	SEC13	13	135.98	0
10447	FAM3C	13	135.36	0
30	ACAA1	13	128.31	0
6919	TCEA2	13	128.3	0
22984	PDCD11	13	127.76	0
54815	GATAD2A	13	119.17	0
1822	ATN1	13	118.05	0
7068	THRB	13	113.74	0
#####	TOR1AIP2	13	105.92	0
56658	TRIM39	13	103.86	0
6717	SRI	13	103.07	0
2623	GATA1	13	100.17	0
1479	CSTF3	13	98.69	0
83548	COG3	13	93.9	0
51606	ATP6V1H	13	87.37	0
57187	THOC2	13	85.45	0
353	APRT	13	85.07	0
#####	TXLNA	13	79.52	0
2673	GFPT1	13	77.6	0
9149	DYRK1B	13	76.48	0
2961	GTF2E2	13	75.27	0
5471	PPAT	13	74.76	0
5921	RASA1	13	73.48	0
5438	POLR2I	13	67.67	0
2690	GHR	13	67.62	0
87178	PNPT1	13	67.11	0
2193	FARSA	13	64.76	0
3421	IDH3G	13	63.17	0
10557	RPP38	13	61.41	0
5934	RBL2	13	61.08	0
9414	TJP2	13	58.18	0
79026	AHNAK	13	54.8	0
10493	VAT1	13	34.47	0
1725	DHPS	13	28.27	0
81873	ARPC5L	13	24.03	0
2647	BLOC1S1	12	3523.58	0
65264	UBE2Z	12	2586.51	0
3416	IDE	12	1128.04	0
11267	SNF8	12	942.14	0
60496	AASDHPPT	12	703.93	0
23048	FNBP1	12	696.28	0
6451	SH3BGRL	12	617.06	0
3673	ITGA2	12	598	0
84271	POLDIP3	12	594.32	0
23380	SRGAP2	12	581.7	0
51633	OTUD6B	12	550.34	0
9260	PDLIM7	12	462.41	0
10137	RBM12	12	357.87	0
9138	ARHGEF1	12	357.19	0
10067	SCAMP3	12	344.54	0
23637	RABGAP1	12	318.85	0
2181	ACSL3	12	307.6	0
23345	SYNE1	12	306.5	0
11215	AKAP11	12	301.86	0
3419	IDH3A	12	288.55	0
8802	SUCLG1	12	283.94	0
2224	FDPS	12	283.13	0
10613	ERLIN1	12	278.71	0
334	APLP2	12	264.75	0
80230	RUFY1	12	261.45	0
64780	MICAL1	12	258.16	0
439	ASNA1	12	256.71	0
10499	NCOA2	12	224.1	0
25782	RAB3GAP2	12	199.87	0
3162	HMOX1	12	196.11	0
51510	CHMP5	12	189.27	0
8539	API5	12	188.24	0
#####	STT3B	12	171.74	0
91754	NEK9	12	163.69	0
10994	ILVBL	12	163.63	0
10845	CLPX	12	161.32	0
6251	RSU1	12	154.78	0
55269	PSPC1	12	150.07	0
5464	PPA1	12	145.52	0
23658	LSM 5	12	140.11	0
8411	EEA1	12	137.79	0
178	AGL	12	135.91	0
65108	MARCKSL1	12	133.34	0
1780	DYNC1I1	12	119.57	0
30851	TAX1BP3	12	118.65	0
9377	COX5A	12	117.64	0
4893	NRAS	12	114.72	0
51808	PHAX	12	113.29	0
642	BLMH	12	110.51	0
51474	LIMA1	12	108.8	0
1808	DPYSL2	12	106.96	0
2805	GOT1	12	104.94	0
84823	LMNB2	12	101.99	0
30844	EHD4	12	99.38	0
84172	POLR1B	12	98.37	0
79833	GEMIN6	12	92	0
92399	MRRF	12	91.88	0
11269	DDX19B	12	90.32	0
26088	GGA1	12	83.53	0
3708	ITPR1	12	79.04	0
92140	MTDH	12	77.36	0
8939	FUBP3	12	75.95	0
#####	ATXN1L	12	75.46	0
868	CBLB	12	64.55	0
4082	MARCKS	12	59.59	0
#####	PTRF	12	51.58	0
23344	ESYT1	12	50.15	0
84661	DPY30	12	46.09	0
55699	IARS2	12	39.36	0
84444	DOT1L	12	39.29	0
29117	BRD7	12	31.52	0
57418	WDR18	12	21.22	0
25839	COG4	11	806.9	0
5880	RAC2	11	640.85	0
231	AKR1B1	11	550.71	0
10253	SPRY2	11	539.04	0
5441	POLR2L	11	527.62	0
3913	LAMB2	11	502.84	0
26519	TIMM10	11	472.21	0
8379	MAD1L1	11	462.6	0
24138	IFIT5	11	458.83	0
#####	EXOC8	11	374.77	0
9618	TRAF4	11	350.44	0
1788	DNMT3A	11	341.12	0
6640	SNTA1	11	340.01	0
55854	ZC3H15	11	339.3	0
55052	MRPL20	11	330.18	0
#####	NADKD1	11	322.42	0
29085	PHPT1	11	321	0
4853	NOTCH2	11	317.58	0
238	ALK	11	315.41	0
10573	MRPL28	11	300.99	0
6237	RRAS	11	294.75	0
9321	TRIP11	11	268.85	0
6678	SPARC	11	256.5	0
3915	LAMC1	11	248.9	0
22929	SEPHS1	11	244.7	0
1854	DUT	11	225.95	0
9779	TBC1D5	11	224.44	0
10988	METAP2	11	215.36	0
22978	NT5C2	11	210.44	0
1634	DCN	11	209.03	0
6876	TAGLN	11	208.47	0
29959	NRBP1	11	205.51	0
9820	CUL7	11	203.76	0
2931	GSK3A	11	202.22	0
10120	ACTR1B	11	201.62	0
64746	ACBD3	11	200.51	0
92689	FAM114A1	11	186.42	0
51056	LAP3	11	184.67	0
5723	PSPH	11	177.78	0
7114	TMSB4X	11	171.85	0
9524	TECR	11	168.13	0
51651	PTRH2	11	162.25	0
4048	LTA4H	11	154.63	0
10204	NUTF2	11	146.51	0
65095	KRI1	11	140.67	0
51081	MRPS7	11	138.29	0
10312	TCIRG1	11	137.51	0
1477	CSTF1	11	128.61	0
513	ATP5D	11	118.91	0
79039	DDX54	11	115.33	0
8904	CPNE1	11	112.66	0
162	AP1B1	11	112.07	0
55004	LAMTOR1	11	111.75	0
56950	SMYD2	11	106.71	0
6576	SLC25A1	11	102.24	0
2171	FABP5	11	94.52	0
80273	GRPEL1	11	93.45	0
5605	MAP2K2	11	88.45	0
56681	SAR1A	11	88.01	0
1856	DVL2	11	86.73	0
29109	FHOD1	11	85.5	0
8408	ULK1	11	85.38	0
4430	MYO1B	11	84.09	0
29889	GNL2	11	83.13	0
10787	NCKAP1	11	78.65	0
9646	CTR9	11	75.55	0
55148	UBR7	11	68.62	0
2066	ERBB4	11	62.77	0
8544	PIR	11	62.22	0
29760	BLNK	11	52.57	0
4066	LYL1	11	49.19	0
3791	KDR	11	46.61	0
7264	TSTA3	11	44.06	0
6654	SOS 1	11	40.22	0
5309	PITX3	11	39.6	0
81892	SLIRP	11	38.65	0
3662	IRF4	11	33.46	0
#####	NUP43	11	31.63	0
8566	PDXK	11	28.59	0
4199	ME1	11	19.63	0
5091	PC	11	18.45	0
23157	SEPT6	10	901.78	0
3339	HSPG2	10	807.28	0
5494	PPM1A	10	655.25	0
64682	ANAPC1	10	643.32	0
51164	DCTN4	10	508.63	0
10409	BASP1	10	435.67	0
8721	EDF1	10	418.22	0
388	RHOB	10	405.7	0
10247	HRSP12	10	386.83	0
64968	MRPS6	10	385.34	0
11127	KIF3A	10	344.13	0
55324	ABCF3	10	327.49	0
64848	YTHDC2	10	319.31	0
57003	CCDC47	10	312.92	0
219	ALDH1B1	10	293.18	0
#####	IRF2BP2	10	287.01	0
9325	TRIP4	10	264.29	0
2551	GABPA	10	243.04	0
48	ACO1	10	229.41	0
1964	EIF1AX	10	224.72	0
5606	MAP2K3	10	220.4	0
10163	WASF2	10	209.66	0
11183	MAP4K5	10	205.17	0
3024	HIST1H1A	10	196.35	0
3074	HEXB	10	193.07	0
9380	GRHPR	10	189.87	0
8508	NIPSNAP1	10	187.11	0
4502	MT2A	10	181.97	0
23172	FAM175B	10	177.43	0
53371	NUP54	10	169.69	0
8091	HMGA2	10	169.44	0
28976	ACAD9	10	162.04	0
25777	SUN2	10	161.33	0
51150	SDF4	10	151.64	0
217	ALDH2	10	145.74	0
5814	PURB	10	142.23	0
23528	ZNF281	10	141.08	0
#####	IKBIP	10	133.81	0
5270	SERPINE2	10	132.35	0
51566	ARMCX3	10	130.32	0
118	ADD1	10	127.41	0
6400	SEL1L	10	121.58	0
54433	GAR1	10	121.34	0
6282	S100A11	10	118.68	0
6900	CNTN2	10	117.39	0
311	ANXA11	10	112.81	0
1861	TOR1A	10	112.53	0
64087	MCCC2	10	106.52	0
9124	PDLIM1	10	106.38	0
1629	DBT	10	103.49	0
80347	COASY	10	101.78	0
57132	CHMP1B	10	101.45	0
29982	NRBF2	10	97.38	0
55692	LUC7L	10	96.49	0
23185	LARP4B	10	93.8	0
55357	TBC1D2	10	92.08	0
3428	IFI16	10	86.87	0
51202	DDX47	10	80.39	0
55856	ACOT13	10	80.25	0
#####	HIST2H2AB	10	78.32	0
58472	SQRDL	10	77.8	0
9491	PSMF1	10	75.62	0
307	ANXA4	10	75.55	0
54107	POLE3	10	73.05	0
57448	BIRC6	10	72.03	0
51280	GOLM1	10	70.16	0
56931	DUS3L	10	69.63	0
65263	PYCRL	10	64.54	0
26065	LSM14A	10	59.33	0
79058	ASPSCR1	10	58.71	0
79892	MCMBP	10	57.62	0
2059	EPS8	10	55.16	0
4772	NFATC1	10	54.01	0
6456	SH3GL2	10	53.46	0
210	ALAD	10	49.92	0
6731	SRP72	10	42.97	0
1429	CRYZ	10	36.81	0
91408	BTF3L4	10	36.43	0
#####	BOLA2B	10	29.11	0
3635	INPP5D	10	27.84	0
1728	NQO1	10	23.93	0
55833	UBAP2	10	20.87	0
25917	THUMPD3	10	17.47	0
1114	CHGB	9	2795.14	0
23326	USP22	9	2741.59	0
26289	AK5	9	543.56	0
84273	NOA1	9	517.46	0
1967	EIF2B1	9	491.63	0
10240	MRPS31	9	420.14	0
8546	AP3B1	9	414.47	0
2997	GYS1	9	409.22	0
2776	GNAQ	9	399.79	0
10190	TXNDC9	9	387.17	0
9371	KIF3B	9	379.57	0
1857	DVL3	9	354.64	0
#####	CHMP3	9	345.44	0
51024	FIS1	9	325.4	0
22870	PPP6R1	9	322.93	0
1514	CTSL1	9	302.56	0
8650	NUMB	9	298.7	0
56954	NIT2	9	258.45	0
78988	MRP63	9	256.17	0
128	ADH5	9	255.12	0
84062	DTNBP1	9	236.89	0
11336	EXOC3	9	222.46	0
9454	HOMER3	9	222.21	0
10491	CRTAP	9	216.3	0
2746	GLUD1	9	193.47	0
4130	MAP1A	9	190.67	0
81876	RAB1B	9	160.88	0
80153	EDC3	9	155.49	0
1969	EPHA2	9	153.84	0
4929	NR4A2	9	149.53	0
8813	DPM1	9	148.51	0
57037	ANKMY2	9	141.22	0
6059	ABCE1	9	139.78	0
#####	TIPRL	9	139.5	0
4713	NDUFB7	9	134.75	0
55872	PBK	9	134.59	0
27347	STK39	9	131.83	0
9246	UBE2L6	9	130.01	0
29767	TMOD2	9	128.73	0
5476	CTSA	9	123.78	0
9589	WTAP	9	122.01	0
28989	NTMT1	9	121.05	0
4354	MPP1	9	117.54	0
57222	ERGIC1	9	114.41	0
5547	PRCP	9	114.19	0
23386	NUDCD3	9	106.49	0
26589	MRPL46	9	105.43	0
10363	HMG20A	9	104.56	0
6814	STXBP3	9	102.04	0
7372	UMPS	9	102.02	0
#####	DTX3L	9	98.07	0
1176	AP3S1	9	97.58	0
2629	GBA	9	95.65	0
85365	ALG2	9	93.89	0
10476	ATP5H	9	86.72	0
2730	GCLM	9	86.7	0
8682	PEA15	9	80.53	0
51096	UTP18	9	79.43	0
10618	TGOLN2	9	73.63	0
5592	PRKG1	9	71.52	0
9826	ARHGEF11	9	69.47	0
55970	GNG12	9	64.92	0
5631	PRPS1	9	64.68	0
9282	MED14	9	58.44	0
79188	TMEM43	9	58.22	0
#####	CHAMP1	9	56.25	0
3916	LAMP1	9	55.55	0
2548	GAA	9	55.5	0
8506	CNTNAP1	9	55.41	0
11196	SEC23IP	9	53.42	0
79091	METTL22	9	50.21	0
56925	LXN	9	50.13	0
9322	TRIP10	9	49.96	0
7388	UQCRH	9	49.84	0
28952	CCDC22	9	47.61	0
11080	DNAJB4	9	43.22	0
2516	NR5A1	9	42.16	0
50807	ASAP1	9	41.49	0
6949	TCOF1	9	39.23	0
8560	DEGS1	9	39.1	0
8651	SOCS1	9	35.99	0
3702	ITK	9	34.6	0
4716	NDUFB10	9	34.14	0
63898	SH2D4A	9	33.78	0
4773	NFATC2	9	32.76	0
79811	SLTM	9	30.93	0
26130	GAPVD1	9	30.13	0
8314	BAP1	9	27.76	0
5965	RECQL	9	27.39	0
64963	MRPS11	9	26.98	0
27	ABL2	9	24.25	0
81844	TRIM56	9	23.36	0
5303	PIN4	9	22.77	0
230	ALDOC	9	22.23	0
10007	GNPDA1	9	21.55	0
4521	NUDT1	9	13.78	0
#####	FAM98B	9	5.2	0
55917	CTTNBP2NL	9	4.25	0
79631	EFTUD1	9	3.16	0
25940	FAM98A	9	2.68	0
3481	IGF2	8	2277.41	0
23753	SDF2L1	8	1913.15	0
4952	OCRL	8	954.82	0
10455	ECI2	8	710.29	0
91949	COG7	8	692.72	0
3710	ITPR3	8	580.93	0
5831	PYCR1	8	525.84	0
6786	STIM1	8	488.88	0
586	BCAT1	8	478.07	0
55770	EXOC2	8	446.68	0
8540	AGPS	8	439.48	0
392	ARHGAP1	8	390.63	0
#####	OSBPL11	8	372.76	0
9852	EPM2AIP1	8	346.63	0
#####	DYNLL2	8	333.31	0
10550	ARL6IP5	8	323.97	0
64710	NUCKS1	8	319.46	0
3855	KRT7	8	299.22	0
2821	GPI	8	284.01	0
10672	GNA13	8	244.57	0
1595	CYP51A1	8	227.74	0
4323	MMP14	8	200.72	0
29925	GMPPB	8	188.24	0
10360	NPM3	8	173.54	0
1327	COX4I1	8	170.32	0
203	AK1	8	169.2	0
8895	CPNE3	8	162.68	0
23122	CLASP2	8	157.19	0
274	BIN1	8	150.22	0
6723	SRM	8	129.2	0
9540	TP53I3	8	116.78	0
9790	BMS1	8	115.95	0
55677	IWS1	8	113.71	0
10602	CDC42EP3	8	113.54	0
55696	RBM22	8	112.96	0
8050	PDHX	8	108.62	0
1281	COL3A1	8	103.38	0
93436	ARMC6	8	101.29	0
23016	EXOSC7	8	96.5	0
23325	KIAA1033	8	95.43	0
23184	MESDC2	8	92.15	0
55011	PIH1D1	8	84.49	0
1329	COX5B	8	77.87	0
10293	TRAIP	8	75.02	0
2632	GBE1	8	72.62	0
7342	UBP1	8	71.63	0
8836	GGH	8	71.32	0
2098	ESD	8	67.33	0
10730	YME1L1	8	67.02	0
79709	GLT25D1	8	66.12	0
11117	EMILIN1	8	65.32	0
56922	MCCC1	8	63.55	0
55763	EXOC1	8	60.34	0
1845	DUSP3	8	57.93	0
29997	GLTSCR2	8	54.8	0
1912	PHC2	8	53.63	0
5298	PI4KB	8	49.4	0
79723	SUV39H2	8	49.39	0
55845	BRK1	8	47.37	0
54477	PLEKHA5	8	44.85	0
2260	FGFR1	8	44.46	0
57019	CIAPIN1	8	42.62	0
9578	CDC42BPB	8	39.93	0
4651	MYO10	8	36.56	0
84081	NSRP1	8	35.17	0
23032	USP33	8	35.14	0
2182	ACSL4	8	35.02	0
#####	PATL1	8	31.61	0
6728	SRP19	8	28.87	0
23234	DNAJC9	8	27.5	0
1719	DHFR	8	26.66	0
79869	CPSF7	8	26.51	0
3094	HINT1	8	26.06	0
#####	ASXL1	8	23.65	0
10486	CAP2	8	23.42	0
3937	LCP2	8	22.91	0
2889	RAPGEF1	8	21.62	0
55198	APPL2	8	17.67	0
#####	LSM 12	8	17.43	0
5939	RBMS2	8	15.73	0
85456	TNKS1BP1	8	10.14	0
9689	BZW1	8	5.74	0
1741	DLG3	7	2758.33	0
379	ARL4D	7	2733.82	0
#####	C12orf57	7	738.74	0
712	C1QA	7	715.33	0
26353	HSPB8	7	531.68	0
7957	EPM2A	7	485.91	0
9404	LPXN	7	415.34	0
3703	STT3A	7	361.6	0
30008	EFEMP2	7	286.26	0
9652	TTC37	7	262.12	0
2643	GCH1	7	198.75	0
7076	TIMP1	7	197.56	0
63875	MRPL17	7	176.19	0
23549	DNPEP	7	164.86	0
10102	TSFM	7	161.92	0
23654	PLXNB2	7	157.35	0
8644	AKR1C3	7	155.58	0
2584	GALK1	7	152.62	0
6386	SDCBP	7	151.53	0
2235	FECH	7	149.05	0
#####	PEF1	7	130.62	0
54499	TMCO1	7	121.37	0
27248	ERLEC1	7	114.75	0
6499	SKIV2L	7	114.52	0
84193	SETD3	7	113.73	0
9446	GSTO1	7	103.48	0
4501	MT1X	7	89.5	0
51060	TXNDC12	7	89.03	0
34	ACADM	7	87.38	0
2739	GLO1	7	85.41	0
6448	SGSH	7	85.13	0
7174	TPP2	7	81.29	0
55276	PGM2	7	76.24	0
2200	FBN1	7	69.06	0
29078	NDUFAF4	7	66.42	0
10531	PITRM1	7	64.79	0
3198	HOXA1	7	63.29	0
81858	SHARPIN	7	62.23	0
6566	SLC16A1	7	60.83	0
9529	BAG5	7	57	0
10591	C6orf108	7	44.58	0
9209	LRRFIP2	7	43.11	0
[truncated: 730 more rows]

## Sheet: Muse cells
node_table MUSE MINIMUM IMEX
Id	Label	Degree	Betweenness	Expression
7316	UBC	1825	1684338.32	0
8452	CUL3	517	55943.02	0
1994	ELAVL1	455	124070.42	0
2335	FN1	428	41088.16	0
9768	KIAA0101	426	34273.62	0
6613	SUMO2	396	34260.27	0
10987	COPS5	372	40138.97	0
3172	HNF4A	356	58190.18	0
351	APP	354	62441.37	0
55832	CAND1	351	26618.33	0
2099	ESR1	346	27197.65	0
7534	YWHAZ	325	31910.5	0
51547	SIRT7	318	21712.49	0
3676	ITGA4	310	15065.8	0
7412	VCAM1	303	13860.42	0
1017	CDK2	301	16060.72	0
8454	CUL1	287	11623.98	0
7341	SUMO1	242	12552.18	0
4609	MYC	227	15741	0
9641	IKBKE	227	12454.17	0
8453	CUL2	223	10841.72	0
7415	VCP	213	23887.59	0
2885	GRB2	212	30433.96	0
4738	NEDD8	208	9675.01	0
8065	CUL5	206	6823.24	0
3106	HLA-B	200	9608.62	0
10537	UBD	197	11113.3	0
9924	PAN2	193	6380.95	0
3326	HSP90AB1	185	16481.08	0
7428	VHL	182	8040.98	0
1956	EGFR	179	22105.62	0
10971	YWHAQ	178	10409.34	0
3609	ILF3	175	9749.94	0
1915	EEF1A1	170	13986.08	0
8450	CUL4B	169	6101.91	0
8266	UBL4A	168	5237.74	0
409	ARRB2	157	4390.67	0
3192	HNRNPU	155	6033.63	0
3312	HSPA8	147	11357.79	0
3320	HSP90AA1	146	4704.11	0
9775	EIF4A3	144	4611.87	0
7157	TP53	141	5876.1	0
3309	HSPA5	139	7301.07	0
5684	PSMA3	137	10034.61	0
7531	YWHAE	128	5586.93	0
7532	YWHAG	127	10426.48	0
6188	RPS3	125	1733.7	0
2597	GAPDH	121	8413.65	0
5885	RAD21	121	6169.71	0
1660	DHX9	118	3872.94	0
6187	RPS2	118	1702.49	0
3066	HDAC2	117	12253.51	0
207	AKT1	117	10679.26	0
3308	HSPA4	117	9466.38	0
7414	VCL	116	7018.52	0
3068	HDGF	115	5526	0
4691	NCL	115	5299.73	0
1457	CSNK2A1	115	3060.67	0
6125	RPL5	115	1323.07	0
6194	RPS6	115	1091.2	0
60	ACTB	112	6456.64	0
3014	H2AFX	112	4671.88	0
6189	RPS3A	112	1689.9	0
6217	RPS16	112	1330.67	0
3178	HNRNPA1	111	1857.47	0
4869	NPM1	110	5050.87	0
1386	ATF2	110	3186.28	0
7013	TERF1	110	3012.29	0
6202	RPS8	110	819.97	0
8517	IKBKG	109	3176.21	0
4670	HNRNPM	109	1516.39	0
6191	RPS4X	109	646	0
4790	NFKB1	108	10546.92	0
3396	ICT1	108	5361.55	0
6128	RPL6	108	2041.54	0
4116	MAGOH	107	1888.91	0
3725	JUN	106	9492.09	0
4904	YBX1	105	3231.1	0
6210	RPS15A	105	1128.93	0
5591	PRKDC	104	5086.61	0
6124	RPL4	104	1378.31	0
6135	RPL11	104	1337.05	0
2547	XRCC6	103	8978.07	0
6233	RPS27A	103	6545.86	0
10289	EIF1B	103	2400.73	0
3692	EIF6	101	3887.22	0
1026	CDKN1A	100	11693.65	0
203068	TUBB	99	5043.74	0
10236	HNRNPR	99	2414.83	0
3608	ILF2	99	1774.79	0
9349	RPL23	98	1906.77	0
23524	SRRM2	98	1758.2	0
10980	COPS6	98	1721.34	0
7431	VIM	97	7008.36	0
5829	PXN	96	3895.23	0
4193	MDM2	96	2977.27	0
6175	RPLP0	95	2241.73	0
6667	SP1	94	4105.77	0
6129	RPL7	94	465.12	0
6772	STAT1	92	10464.22	0
7329	UBE2I	92	7034.19	0
6223	RPS19	92	3625.97	0
1938	EEF2	92	1647.95	0
6207	RPS13	92	503.14	0
3329	HSPD1	91	4068.99	0
22976	PAXIP1	91	2362.82	0
3181	HNRNPA2B1	91	1975.94	0
120892	LRRK2	91	1974.6	0
6224	RPS20	91	1427.58	0
6160	RPL31	91	1403.44	0
56257	MEPCE	91	1245.31	0
5111	PCNA	90	4568.73	0
9657	IQCB1	90	2972.63	0
4215	MAP3K3	90	1630.47	0
6201	RPS7	90	1189.66	0
26270	FBXO6	89	7394.45	0
26986	PABPC1	89	2122.12	0
10856	RUVBL2	88	3936.49	0
5710	PSMD4	88	3824.92	0
7514	XPO1	88	3638.96	0
9636	ISG15	88	1960.06	0
6152	RPL24	88	1852.74	0
9045	RPL14	88	948.86	0
6228	RPS23	88	665.51	0
6144	RPL21	88	567.11	0
6138	RPL15	88	417.16	0
5430	POLR2A	87	5840.84	0
10492	SYNCRIP	87	2401	0
23451	SF3B1	87	1957.5	0
6137	RPL13	87	1595.25	0
6130	RPL7A	87	348.24	0
6774	STAT3	86	7654.88	0
1398	CRK	86	4461.41	0
6421	SFPQ	86	3080.69	0
3611	ILK	85	5381.01	0
10627	MYL12A	85	3786.32	0
3184	HNRNPD	85	2270.07	0
5499	PPP1CA	84	7495.12	0
7529	YWHAB	84	5367.74	0
4087	SMAD2	84	4282.33	0
10399	GNB2L1	84	2914.07	0
10528	NOP56	84	581.51	0
6205	RPS11	84	551.84	0
5708	PSMD2	83	2740.23	0
3313	HSPA9	83	2518.17	0
1080	CFTR	83	2189.63	0
6136	RPL12	83	1090.33	0
382	ARF6	82	2442.36	0
142	PARP1	81	5626.46	0
5886	RAD23A	81	4369.08	0
7520	XRCC5	81	4258.4	0
10291	SF3A1	81	1717.89	0
8175	SF3A2	81	1296.42	0
6122	RPL3	81	814.81	0
5300	PIN1	80	4906.74	0
672	BRCA1	80	4023.59	0
7014	TERF2	80	1778.03	0
580	BARD1	80	1484.56	0
4736	RPL10A	80	825.18	0
7150	1	79	3951.02	0
9343	EFTUD2	79	2640.35	0
6231	RPS26	79	617.87	0
1958	EGR1	78	4618.12	0
23450	SF3B3	77	3537.54	0
7284	TUFM	77	1859.8	0
2697	GJA1	77	1754.02	0
3190	HNRNPK	77	1254.76	0
6227	RPS21	77	492.82	0
1642	DDB1	76	3890.71	0
4841	NONO	76	3369.42	0
6625	SNRNP70	76	2467.34	0
1665	DHX15	76	2175.21	0
988	CDC5L	76	1926.65	0
23411	SIRT1	76	1760.29	0
6204	RPS10	76	1533.07	0
292	SLC25A5	76	1507.84	0
11338	U2AF2	76	1136.52	0
51377	UCHL5	76	970.58	0
10155	TRIM28	75	2679.73	0
5683	PSMA2	75	1987.28	0
1937	EEF1G	74	5426.44	0
5594	MAPK1	74	3590.69	0
708	C1QBP	74	3123.79	0
5688	PSMA7	74	1788.22	0
3065	HDAC1	74	1572.83	0
5707	PSMD1	74	1512.57	0
6632	SNRPD1	74	753.98	0
8607	RUVBL1	73	2263.57	0
5689	PSMB1	73	1770.89	0
26260	FBXO25	73	828.68	0
6132	RPL8	73	627.35	0
2	A2M	72	10189.19	0
4627	MYH9	72	3195.7	0
23020	SNRNP200	72	1490.11	0
3185	HNRNPF	72	1475.86	0
6627	SNRPA1	72	1165.75	0
3476	IGBP1	71	2848.44	0
5682	PSMA1	71	1735.02	0
1653	DDX1	71	1365.39	0
6146	RPL22	71	743.79	0
6133	RPL9	71	516.26	0
6230	RPS25	71	284.63	0
9146	HGS	70	4236.46	0
10768	AHCYL1	70	3645.42	0
5062	PAK2	70	2140.21	0
5686	PSMA5	70	1923.62	0
2033	EP300	70	1483.1	0
6464	SHC1	70	1205.96	0
64210	MMS19	69	4429.04	0
1499	CTNNB1	69	2046.62	0
6206	RPS12	69	476.95	0
8878	SQSTM1	68	5494.4	0
7094	TLN1	68	3080.08	0
25913	POT1	68	2931.9	0
5315	PKM	68	2175.64	0
6234	RPS28	68	407.17	0
6156	RPL30	68	360.63	0
10949	HNRNPA0	67	2643.59	0
5705	PSMC5	67	2549.28	0
10576	CCT2	67	1722.13	0
6428	SRSF3	67	1705.02	0
3837	KPNB1	66	2634.21	0
5717	PSMD11	66	1745.72	0
6633	SNRPD2	66	822.49	0
7874	USP7	65	5593.77	0
3838	KPNA2	65	2645.88	0
506	ATP5B	65	2507.44	0
2932	GSK3B	65	1489.57	0
6176	RPLP1	65	1236.43	0
5701	PSMC2	65	858.49	0
5052	PRDX1	64	2077.32	0
5518	PPP2R1A	64	1951.26	0
10397	NDRG1	64	1608.97	0
10383	TUBB4B	64	1144.16	0
6430	SRSF5	64	1062.45	0
7203	CCT3	63	1315.9	0
10594	PRPF8	63	1218.07	0
56893	UBQLN4	62	7302.83	0
4176	MCM7	62	2347.5	0
4673	NAP1L1	62	1142.48	0
5859	QARS	62	1049.28	0
6157	RPL27A	61	234.04	0
29979	UBQLN1	60	9937.61	0
11140	CDC37	60	5498.27	0
7184	HSP90B1	60	2721.31	0
1778	DYNC1H1	60	2463.18	0
22938	SNW1	60	2040.14	0
2010	EMD	60	1663.06	0
4088	SMAD3	60	1245.74	0
1655	DDX5	60	818.36	0
6426	SRSF1	60	489.47	0
373156	GSTK1	59	2973.29	0
5928	RBBP4	59	2630.12	0
5887	RAD23B	59	1795.86	0
6709	SPTAN1	59	1659.05	0
6222	RPS18	59	657.94	0
5706	PSMC6	59	536.65	0
3315	HSPB1	58	4745.51	0
8826	IQGAP1	58	1272.73	0
10575	CCT4	58	1133.63	0
5685	PSMA4	58	718.35	0
25873	RPL36	58	586	0
2017	CTTN	57	2437.75	0
4000	LMNA	57	1859.91	0
3191	HNRNPL	57	1412.02	0
10262	SF3B4	57	1310.8	0
498	ATP5A1	57	1251.55	0
5709	PSMD3	57	522.28	0
5704	PSMC4	57	502.41	0
9092	SART1	57	492.38	0
27339	PRPF19	57	471.92	0
2023	ENO1	56	4232.95	0
3301	DNAJA1	56	3964.27	0
5879	RAC1	56	3463.56	0
11345	GABARAPL2	56	2955.65	0
8848	TSC22D1	56	1329.96	0
3646	EIF3E	56	1166.15	0
54984	PINX1	56	842.14	0
5725	PTBP1	56	636.26	0
7791	ZYX	55	4157.69	0
1173	AP2M1	55	3597.68	0
10657	KHDRBS1	55	3206.25	0
1894	ECT2	55	1747.74	0
22948	CCT5	55	832.99	0
5713	PSMD7	55	691.05	0
9188	DDX21	55	586.85	0
5700	PSMC1	55	499.48	0
71	ACTG1	54	2383.94	0
6711	SPTBN1	54	1397.33	0
10419	PRMT5	54	1394.01	0
10694	CCT8	54	891.1	0
5093	PCBP1	54	890.15	0
6169	RPL38	54	793.61	0
6634	SNRPD3	54	772.19	0
6181	RPLP2	54	221.89	0
3688	ITGB1	53	6949.3	0
7448	VTN	53	2728.14	0
2060	EPS15	53	1905.09	0
10574	CCT7	53	1865.02	0
10097	ACTR2	53	1261.04	0
808	CALM3	53	1055.72	0
9987	HNRPDL	53	1004.08	0
27316	RBMX	53	904.94	0
5034	P4HB	53	823.97	0
2058	EPRS	53	817.9	0
55660	PRPF40A	53	707.82	0
9861	PSMD6	53	431.52	0
5691	PSMB3	53	310.72	0
10146	G3BP1	52	4323.19	0
6950	TCP1	52	724.38	0
79885	HDAC11	52	567.51	0
5693	PSMB5	52	417.59	0
2091	FBL	52	322.21	0
5687	PSMA6	52	258.65	0
857	CAV1	51	3864.63	0
6117	RPA1	51	2189.35	0
4172	MCM3	51	1716.47	0
9967	THRAP3	51	1381.87	0
526	ATP6V1B2	51	1293.15	0
5245	PHB	51	1087.55	0
5597	MAPK6	51	1044.77	0
6427	SRSF2	51	901.84	0
6714	SRC	51	860.71	0
8661	EIF3A	51	808.82	0
2908	NR3C1	51	808.34	0
100526737	RBM14	51	785.61	0
1025	CDK9	51	561.89	0
5692	PSMB4	51	457.31	0
7533	YWHAH	50	5054.4	0
2923	PDIA3	50	3882.53	0
5595	MAPK3	50	3469.62	0
998	CDC42	50	2861.05	0
7295	TXN	50	2241.86	0
6927	HNF1A	50	1385.2	0
7317	UBA1	50	1159.7	0
5970	RELA	50	1078.21	0
25	ABL1	50	904.34	0
1434	CSE1L	50	893.87	0
1973	EIF4A1	50	734.91	0
5718	PSMD12	50	330.87	0
5976	UPF1	49	3301.78	0
11198	SUPT16H	49	1696.3	0
6636	SNRPF	49	1121.91	0
328	APEX1	49	1046.14	0
10514	MYBBP1A	49	851.01	0
8841	HDAC3	49	740.89	0
23770	FKBP8	48	1523.8	0
6622	SNCA	48	1056.17	0
10915	TCERG1	48	949.75	0
7133	TNFRSF1B	48	493.19	0
3376	IARS	48	470.43	0
4839	NOP2	48	321.76	0
6232	RPS27	48	300.41	0
10015	PDCD6IP	47	2356.43	0
6500	SKP1	47	1805.46	0
7416	VDAC1	47	1404.24	0
1460	CSNK2B	47	1063.67	0
1207	CLNS1A	47	694.41	0
24148	PRPF6	47	484.51	0
1615	DARS	47	329.88	0
310	ANXA7	46	3350.64	0
121504	HIST1H4A	46	2854.79	0
87	ACTN1	46	2490.7	0
3551	IKBKB	46	2132.41	0
7052	TGM2	46	1607.62	0
6601	SMARCC2	46	1227.99	0
11091	WDR5	46	1217.94	0
5903	RANBP2	46	1150.75	0
10992	SF3B2	46	576.77	0
6155	RPL27	46	233.9	0
4478	MSN	45	5659.34	0
811	CALR	45	4063.88	0
813	CALU	45	1681.05	0
27044	SND1	45	1522.31	0
2969	GTF2I	45	1491.9	0
54386	TERF2IP	45	1288.5	0
2130	EWSR1	45	928.58	0
5610	EIF2AK2	45	857.03	0
11156	PTP4A3	45	741.02	0
6727	SRP14	45	660.78	0
4792	NFKBIA	45	482.63	0
5695	PSMB7	45	448.93	0
84790	TUBA1C	45	442.89	0
26354	GNL3	45	291.54	0
836	CASP3	44	2194.52	0
8428	STK24	44	1525.55	0
871	SERPINH1	44	1240.89	0
2617	GARS	44	1151.79	0
6749	SSRP1	44	1150.42	0
57805	KIAA1967	44	962.01	0
7280	TUBB2A	44	881.81	0
5515	PPP2CA	44	597.44	0
3735	KARS	44	585.27	0
908	CCT6A	44	583.66	0
6434	TRA2B	44	564.82	0
6742	SSBP1	44	481.69	0
9958	USP15	43	3484.01	0
5720	PSME1	43	1808.27	0
3981	LIG4	43	1464.21	0
6310	ATXN1	43	1130.98	0
6389	SDHA	43	983.69	0
6829	SUPT5H	43	905.02	0
5036	PA2G4	43	762.09	0
3636	INPPL1	43	742.49	0
51602	NOP58	43	614.96	0
8364	HIST1H4A	43	491.29	0
5694	PSMB6	43	228.68	0
51631	LUC7L2	42	2626.3	0
11034	DSTN	42	2332.72	0
1785	DNM2	42	1996.51	0
8467	SMARCA5	42	1224.77	0
6599	SMARCC1	42	1212.23	0
5566	PRKACA	42	1145.25	0
3875	KRT18	42	986.24	0
11051	NUDT21	42	944.07	0
5905	RANGAP1	42	934.24	0
8663	EIF3C	42	923.8	0
6741	SSB	42	784.31	0
6732	SRPK1	42	782.28	0
59	ACTA2	42	659.82	0
4628	MYH10	42	654	0
3799	KIF5B	42	627.46	0
5894	RAF1	42	559.57	0
6606	SMN1	42	538.04	0
5781	PTPN11	41	2921.27	0
7168	TPM1	41	2600.08	0
4350	MPG	41	1384.21	0
10054	UBA2	41	1110.12	0
2318	FLNC	41	1060.98	0
23193	GANAB	41	884.81	0
8570	KHSRP	41	584.34	0
10376	TUBA1B	41	583.59	0
7175	TPR	41	490.57	0
324	APC	41	409.44	0
10189	ALYREF	41	388.19	0
3189	HNRNPH3	41	321.12	0
9129	PRPF3	41	314.67	0
55720	TSR1	41	312.33	0
8349	HIST2H2BE	40	3996.89	0
7001	PRDX2	40	2012.08	0
7205	TRIP6	40	1642.69	0
54888	NSUN2	40	950.59	0
11331	PHB2	40	888.12	0
10197	PSME3	40	765.07	0
8665	EIF3F	40	739.73	0
8683	SRSF9	40	500.01	0
10946	SF3A3	40	454.73	0
6597	SMARCA4	40	391.7	0
9097	USP14	40	382.74	0
5516	PPP2CB	39	3101.29	0
4615	MYD88	39	2182.76	0
11335	CBX3	39	1495.27	0
8668	EIF3I	39	942.23	0
5478	PPIA	39	853.32	0
226	ALDOA	39	812.22	0
4734	NEDD4	39	674.55	0
10096	ACTR3	39	528.13	0
6635	SNRPE	39	512.91	0
10273	STUB1	39	512.69	0
3945	LDHB	39	476.85	0
826	CAPNS1	39	449.54	0
23612	PHLDA3	39	405.55	0
752	FMNL1	39	360.22	0
10213	PSMD14	39	333.88	0
6280	S100A9	39	296.68	0
5690	PSMB2	39	175.5	0
5578	PRKCA	38	1862.89	0
3848	KRT1	38	1839.1	0
581	BAX	38	1456	0
387	RHOA	38	1362.66	0
10726	NUDC	38	1155.05	0
567	B2M	38	981.44	0
5110	PCMT1	38	950	0
10728	PTGES3	38	617.08	0
3858	KRT10	38	608.6	0
5501	PPP1CC	38	510.19	0
2194	FASN	38	426.31	0
9352	TXNL1	38	384.8	0
8531	CSDA	38	360.32	0
7555	CNBP	38	359.85	0
9255	AIMP1	38	326.49	0
4175	MCM6	37	1379.85	0
5432	POLR2C	37	1300.27	0
396	ARHGDIA	37	1291.26	0
823	CAPN1	37	1245.71	0
10498	CARM1	37	979.88	0
9126	SMC3	37	912.28	0
1933	EEF1B2	37	582.67	0
9128	PRPF4	37	506.65	0
790	CAD	37	388.25	0
4141	MARS	37	381.14	0
3091	HIF1A	37	372.09	0
23367	LARP1	37	358.86	0
8626	TP63	37	292.07	0
6154	RPL26	37	198.76	0
5573	PRKAR1A	36	1479.64	0
1601	DAB2	36	1349.69	0
1153	CIRBP	36	1245.88	0
9219	MTA2	36	1154.93	0
7965	AIMP2	36	1106.13	0
8815	BANF1	36	1073.07	0
55666	NPLOC4	36	992.34	0
60491	NIF3L1	36	960.69	0
23197	FAF2	36	927.48	0
23	ABCF1	36	893.75	0
23170	TTLL12	36	830.42	0
6472	SHMT2	36	820.12	0
7073	TIAL1	36	787.28	0
6184	RPN1	36	785.31	0
7919	DDX39B	36	687.72	0
3064	HTT	36	620.45	0
301	ANXA1	36	570.14	0
4311	MME	36	510.44	0
191	AHCY	36	430.64	0
7337	UBE3A	36	430.38	0
27185	DISC1	36	395.76	0
11100	HNRNPUL1	36	379.54	0
6733	SRPK2	36	277.49	0
1965	EIF2S1	36	264.67	0
8664	EIF3D	36	256.4	0
3188	HNRNPH2	36	228.31	0
6871	TADA2A	36	219.74	0
1191	CLU	35	1727.45	0
5159	PDGFRB	35	1696.25	0
7334	UBE2N	35	1580.01	0
55737	VPS35	35	1513.37	0
9559	VPS26A	35	1310.84	0
51569	UFM1	35	1186.2	0
29896	TRA2A	35	986.58	0
27161	EIF2C2	35	959.79	0
440	ASNS	35	628.49	0
9733	SART3	35	593.44	0
9601	PDIA4	35	589.31	0
5198	PFAS	35	573.18	0
6897	TARS	35	496.47	0
8764	TNFRSF14	35	433.59	0
16	AARS	35	383.89	0
9318	COPS2	35	361.13	0
1152	CKB	35	352.2	0
51493	C22orf28	35	347.48	0
10534	SSSCA1	35	330.33	0
322	APBB1	35	209.36	0
192670	EIF2C4	35	202.26	0
23212	RRS1	35	92.64	0
10963	STIP1	34	1146.71	0
4001	LMNB1	34	1141.32	0
7408	VASP	34	1001.33	0
331	XIAP	34	783.82	0
5747	PTK2	34	667.02	0
7171	TPM4	34	570.88	0
5204	PFDN5	34	501.92	0
523	ATP6V1A	34	485.24	0
9759	HDAC4	34	480.48	0
829	CAPZA1	34	475.91	0
1975	EIF4B	34	465.03	0
8480	RAE1	34	447.61	0
5339	PLEC	34	442.12	0
2064	ERBB2	34	386.19	0
10642	IGF2BP1	34	292.4	0
51637	C14orf166	34	273.07	0
11315	PARK7	33	5651.77	0
5861	RAB1A	33	2603.96	0
10006	ABI1	33	1526.75	0
81	ACTN4	33	1394.38	0
10540	DCTN2	33	1273.92	0
23607	CD2AP	33	1235.33	0
1459	CSNK2A2	33	962.47	0
9406	ZRANB2	33	919.95	0
8655	DYNLL1	33	832.09	0
3336	HSPE1	33	794.49	0
6455	SH3GL1	33	755.89	0
10093	ARPC4	33	444.94	0
3550	IK	33	442.6	0
26277	TINF2	33	352.1	0
6418	SET	33	317.85	0
6182	MRPL12	33	276.24	0
3006	HIST1H1C	33	264.78	0
11047	ADRM1	33	193.98	0
8900	CCNA1	32	1583.91	0
3958	LGALS3	32	1451.33	0
4659	PPP1R12A	32	1250.84	0
23603	CORO1C	32	1194.14	0
10606	PAICS	32	866.11	0
5770	PTPN1	32	829.32	0
6390	SDHB	32	818.74	0
47	ACLY	32	740.82	0
5431	POLR2B	32	712.4	0
8724	SNX3	32	704.06	0
1627	DBN1	32	694.88	0
9588	PRDX6	32	659.87	0
10128	LRPPRC	32	550.69	0
5019	OXCT1	32	525.47	0
10985	GCN1L1	32	484.21	0
5460	POU5F1	32	472.45	0
84557	MAP1LC3A	32	456.19	0
5048	PAFAH1B1	32	390.98	0
5295	PIK3R1	32	369.49	0
3276	PRMT1	32	263.78	0
9939	RBM8A	32	259.19	0
5711	PSMD5	32	206.08	0
1936	EEF1D	32	202.96	0
1399	CRKL	31	1684.89	0
8350	HIST1H3H	31	1683.29	0
163	AP2B1	31	1483.87	0
960	CD44	31	1396.78	0
11052	CPSF6	31	1337.76	0
7345	UCHL1	31	1298.74	0
840	CASP7	31	1290.89	0
3146	HMGB1	31	1285.87	0
11171	STRAP	31	867.54	0
8976	WASL	31	842.67	0
7417	VDAC2	31	770.78	0
7913	DEK	31	694.73	0
5496	PPM1G	31	651.78	0
9520	NPEPPS	31	613.17	0
4026	LPP	31	512.07	0
3861	KRT14	31	480.71	0
10130	PDIA6	31	436.94	0
7083	TK1	31	383.67	0
1432	MAPK14	31	316.38	0
4686	NCBP1	31	268.51	0
10109	ARPC2	31	260.73	0
55968	NSFL1C	31	253.92	0
5925	RB1	31	249.12	0
10713	USP39	31	226.8	0
51520	LARS	31	121.61	0
6159	RPL29	31	84.26	0
348	APOE	30	4274.37	0
3337	DNAJB1	30	1813.89	0
51726	DNAJB11	30	1445.35	0
6198	RPS6KB1	30	1254.37	0
2113	ETS1	30	1017.62	0
64175	LEPRE1	30	989.31	0
5479	PPIB	30	859.88	0
529	ATP6V1E1	30	814.62	0
10101	NUBP2	30	811.46	0
4695	NDUFA2	30	716.22	0
10095	ARPC1B	30	711.65	0
9131	AIFM1	30	566.98	0
3069	HDLBP	30	546.54	0
1495	CTNNA1	30	517.68	0
5214	PFKP	30	485.17	0
8533	COPS3	30	458.12	0
7165	TPD52L2	30	454.97	0
7112	TMPO	30	453.44	0
3297	HSF1	30	412.17	0
7086	TKT	30	396.59	0
7167	TPI1	30	394.18	0
65125	WNK1	30	371.79	0
3857	KRT9	30	331.09	0
5230	1	30	297.88	0
55791	LRIF1	30	264.51	0
1983	EIF5	30	263.45	0
8882	ZNF259	30	243.7	0
117246	FTSJ3	30	197.1	0
6158	RPL28	30	165.05	0
5917	RARS	30	93.75	0
7040	TGFB1	29	5237.54	0
25824	PRDX5	29	3799.54	0
6449	SGTA	29	2150.13	0
8078	USP5	29	1579.76	0
5216	PFN1	29	752.66	0
160	AP2A1	29	735.03	0
7879	RAB7A	29	733.81	0
8243	SMC1A	29	632.37	0
9688	NUP93	29	628.95	0
54606	DDX56	29	587.89	0
58490	RPRD1B	29	548.13	0
1385	CREB1	29	450.88	0
832	CAPZB	29	434.1	0
2287	FKBP3	29	388.71	0
5058	PAK1	29	380.19	0
30011	SH3KBP1	29	286.51	0
51691	NAA38	29	278.95	0
7265	TTC1	29	263.48	0
10808	HSPH1	29	254.48	0
29888	STRN4	29	240.65	0
3849	KRT2	29	230.36	0
4836	NMT1	29	225.65	0
57379	AICDA	29	203.25	0
8662	EIF3B	29	174.61	0
51138	COPS4	29	168	0
10969	EBNA1BP2	29	135.49	0
5394	EXOSC10	28	3049.19	0
9734	HDAC9	28	2589.84	0
1487	CTBP1	28	1320.07	0
7347	UCHL3	28	1284.29	0
2771	GNAI2	28	1057.99	0
112858	TP53RK	28	842.14	0
10487	CAP1	28	734.51	0
6647	SOD1	28	719.14	0
51400	PPME1	28	684.77	0
6453	ITSN1	28	604.65	0
6185	RPN2	28	583.23	0
10211	FLOT1	28	521.46	0
22919	MAPRE1	28	420.53	0
57819	2	28	401.24	0
528	ATP6V1C1	28	381.84	0
1400	CRMP1	28	353.5	0
9908	G3BP2	28	312.23	0
2271	FH	28	303.31	0
6696	SPP1	28	298.28	0
4358	MPV17	28	296.37	0
4089	SMAD4	28	268.88	0
6629	SNRPB2	28	268.06	0
471	ATIC	28	253.62	0
2534	FYN	28	234.31	0
140809	SRXN1	28	215.57	0
2539	G6PD	28	208.63	0
50809	HP1BP3	28	170.53	0
38	ACAT1	27	1513.9	0
3956	LGALS1	27	1424.25	0
58533	SNX6	27	960.68	0
10910	SUGT1	27	734.1	0
6923	TCEB2	27	552.04	0
7385	UQCRC2	27	550.82	0
116540	MRPL53	27	542.01	0
9040	UBE2M	27	491.2	0
10055	SAE1	27	461.62	0
10226	PLIN3	27	445.65	0
5520	PPP2R2A	27	426.43	0
841	CASP8	27	350.25	0
8407	TAGLN2	27	345.98	0
8125	ANP32A	27	341.1	0
5335	PLCG1	27	283.97	0
55644	OSGEP	27	273	0
8945	BTRC	27	255.79	0
22803	XRN2	27	250.98	0
11321	GPN1	27	239.74	0
9094	UNC119	27	239.46	0
10016	PDCD6	27	217.77	0
26043	UBXN7	27	211.18	0
57794	SUGP1	27	186.53	0
7411	VBP1	27	169.1	0
5226	PGD	27	158.71	0
3437	IFIT3	27	118.9	0
4035	LRP1	26	3910.52	0
10979	FERMT2	26	2028.47	0
54472	TOLLIP	26	1982.87	0
9513	FXR2	26	1406.63	0
8027	STAM	26	1113.25	0
3920	LAMP2	26	997.68	0
5868	RAB5A	26	944.46	0
51699	VPS29	26	831.37	0
5500	PPP1CB	26	740.45	0
5050	PAFAH1B3	26	717.19	0
10452	TOMM40	26	708.82	0
7336	UBE2V2	26	692.06	0
7419	VDAC3	26	666.29	0
51119	SBDS	26	623.47	0
7453	WARS	26	611.81	0
6624	FSCN1	26	575.27	0
57599	WDR48	26	498.23	0
84617	TUBB6	26	475.5	0
2026	ENO2	26	440.98	0
50813	COPS7A	26	422.55	0
6520	SLC3A2	26	415.64	0
476	ATP1A1	26	402.29	0
5562	PRKAA1	26	371.7	0
2810	SFN	26	365.5	0
4093	SMAD9	26	352.69	0
213	ALB	26	335.07	0
6748	SSR4	26	323.73	0
5202	PFDN2	26	307.92	0
1676	DFFA	26	227.94	0
6431	SRSF6	26	166.45	0
6598	SMARCB1	26	153.87	0
3433	IFIT2	26	133.68	0
26156	RSL1D1	26	49.89	0
84365	MKI67IP	26	32.4	0
55236	UBA6	25	1401.07	0
1974	EIF4A2	25	1139.1	0
4282	MIF	25	992.84	0
150684	COMMD1	25	961.7	0
8473	OGT	25	872.52	0
10598	AHSA1	25	707.85	0
9948	WDR1	25	683.9	0
10935	PRDX3	25	508.62	0
3843	IPO5	25	471.09	0
84676	TRIM63	25	448.37	0
1892	ECHS1	25	395.41	0
7407	VARS	25	393.38	0
94081	SFXN1	25	387.21	0
9218	VAPA	25	314.73	0
9531	BAG3	25	303.2	0
58517	RBM25	25	297.71	0
7360	UGP2	25	288.61	0
4719	NDUFS1	25	276.14	0
65003	MRPL11	25	266.24	0
80700	UBXN6	25	262.94	0
1314	COPA	25	238.08	0
5411	PNN	25	232.65	0
11344	TWF2	25	220.27	0
1736	DKC1	25	209.07	0
6888	TALDO1	25	201.07	0
2146	EZH2	25	189.8	0
5536	PPP5C	25	187.26	0
9774	BCLAF1	25	184.93	0
824	CAPN2	25	176.42	0
4677	NARS	25	139.98	0
8892	EIF2B2	25	124.75	0
1968	EIF2S3	25	121.69	0
6429	SRSF4	25	94.19	0
3959	LGALS3BP	24	2601.27	0
54732	TMED9	24	2138.29	0
10533	ATG7	24	1026.68	0
3417	IDH1	24	914.48	0
28988	DBNL	24	905.98	0
5604	MAP2K1	24	818.93	0
4513	MT-CO2	24	530.98	0
26003	GORASP2	24	524.16	0
2040	STOM	24	466.34	0
8148	TAF15	24	464.45	0
10592	SMC2	24	457.94	0
6197	RPS6KA3	24	417.57	0
4697	NDUFA4	24	406.77	0
5906	RAP1A	24	400.77	0
9184	BUB3	24	342.72	0
1050	CEBPA	24	326.84	0
4131	MAP1B	24	309.83	0
9532	BAG2	24	300.99	0
5481	PPID	24	291.23	0
86	ACTL6A	24	263.34	0
27430	MAT2B	24	258.16	0
9555	H2AFY	24	237.04	0
10277	UBE4B	24	236.2	0
3998	LMAN1	24	234.42	0
55234	SMU1	24	218.79	0
10541	ANP32B	24	210.46	0
5663	PSEN1	24	206.07	0
7097	TLR2	24	180.65	0
192669	EIF2C3	24	166.17	0
5910	RAP1GDS1	24	164.29	0
284695	ZNF326	24	148.73	0
9296	ATP6V1F	24	136.01	0
7458	EIF4H	24	131.08	0
51100	SH3GLB1	24	130.46	0
10056	FARSB	24	127.64	0
23517	SKIV2L2	24	105.82	0
3093	UBE2K	23	1442.82	0
3727	JUND	23	1341.28	0
10857	PGRMC1	23	1087.33	0
65080	MRPL44	23	783.73	0
57142	RTN4	23	719.67	0
7037	TFRC	23	666.72	0
2079	ERH	23	646.92	0
80349	WDR61	23	630.84	0
2316	FLNA	23	602.21	0
9961	MVP	23	592.45	0
6767	ST13	23	547.04	0
1738	DLD	23	528.71	0
7386	UQCRFS1	23	464.15	0
5309	PITX3	23	454.51	0
27250	PDCD4	23	450.39	0
9577	BRE	23	438.76	0
56993	TOMM22	23	434.27	0
10972	TMED10	23	415.59	0
3880	KRT19	23	408.22	0
51663	ZFR	23	377.39	0
3643	INSR	23	343.14	0
10131	TRAP1	23	338.51	0
23111	SPG20	23	277.94	0
6844	VAMP2	23	260.22	0
5660	PSAP	23	256.83	0
7812	CSDE1	23	247.76	0
2237	FEN1	23	247.21	0
10285	SMNDC1	23	233.77	0
8833	GMPS	23	231.87	0
445	ASS1	23	226.26	0
1244	ABCC2	23	219.87	0
29088	MRPL15	23	203.33	0
23521	RPL13A	23	180.55	0
81567	TXNDC5	23	162.78	0
64965	MRPS9	23	157.75	0
5049	PAFAH1B2	23	148.89	0
8239	USP9X	23	146.11	0
2618	GART	23	145.63	0
10783	NEK6	23	135.18	0
10094	ARPC3	23	114.25	0
1155	TBCB	23	111.41	0
10286	BCAS2	23	79.28	0
8899	PRPF4B	23	74.55	0
55748	CNDP2	23	74.2	0
7057	THBS1	22	3037.08	0
7704	ZBTB16	22	1577.14	0
6342	SCP2	22	1022.79	0
5763	PTMS	22	995.31	0
4653	MYOC	22	863.21	0
7358	UGDH	22	794.7	0
6778	STAT6	22	696.27	0
6314	ATXN7	22	696.25	0
6301	SARS	22	658.23	0
22954	TRIM32	22	635.38	0
10111	RAD50	22	615.73	0
9410	SNRNP40	22	590.22	0
7353	UFD1L	22	589.72	0
1445	CSK	22	571.35	0
2963	GTF2F2	22	512.71	0
81628	TSC22D4	22	482.73	0
51606	ATP6V1H	22	482.18	0
667	DST	22	480.17	0
64750	SMURF2	22	448.02	0
2782	GNB1	22	446.34	0
3690	ITGB3	22	396.7	0
3840	KPNA4	22	391.26	0
10542	LAMTOR5	22	366.45	0
27429	HTRA2	22	358.49	0
22820	COPG1	22	350.79	0
5321	PLA2G4A	22	326.88	0
7511	XPNPEP1	22	322.47	0
23246	1	22	313.9	0
4676	NAP1L4	22	280.36	0
2665	GDI2	22	266.33	0
8886	DDX18	22	252.58	0
4678	NASP	22	250.46	0
1315	COPB1	22	246.64	0
5007	OSBP	22	244.27	0
28960	DCPS	22	235.12	0
27257	1	22	231.22	0
7322	UBE2D2	22	226.03	0
9416	DDX23	22	215.21	0
509	ATP5C1	22	203.28	0
2314	FLII	22	201.53	0
5250	SLC25A3	22	195.43	0
2664	GDI1	22	192.31	0
51747	LUC7L3	22	186.88	0
4191	MDH2	22	130.2	0
6648	SOD2	22	121.8	0
1020	CDK5	22	119.46	0
2896	GRN	21	1640.95	0
10549	PRDX4	21	902.99	0
2495	FTH1	21	897.08	0
23256	SCFD1	21	804.24	0
3035	HARS	21	702.96	0
10121	ACTR1A	21	641.19	0
10923	SUB1	21	520.07	0
7124	TNF	21	488.75	0
11160	ERLIN2	21	472.49	0
5782	PTPN12	21	471.85	0
5351	PLOD1	21	450.62	0
8498	RANBP3	21	438.99	0
8894	EIF2S2	21	384.91	0
5358	PLS3	21	383.76	0
8417	STX7	21	381.07	0
5954	RCN1	21	349.48	0
6642	SNX1	21	336.77	0
5898	RALA	21	334.64	0
3306	HSPA2	21	314.47	0
9801	MRPL19	21	297.15	0
4722	NDUFS3	21	289.07	0
9276	COPB2	21	283.37	0
5162	PDHB	21	277.75	0
25929	GEMIN5	21	248.53	0
55379	LRRC59	21	243.21	0
9632	SEC24C	21	229.3	0
2950	GSTP1	21	226.66	0
10092	ARPC5	21	222.39	0
55114	ARHGAP17	21	221.28	0
11325	DDX42	21	220.75	0
7046	TGFBR1	21	208.31	0
5184	PEPD	21	204.63	0
29086	BABAM1	21	196.01	0
6462	SHBG	21	193.4	0
27101	CACYBP	21	174.07	0
4733	DRG1	21	152.96	0
64976	MRPL40	21	148.25	0
4113	MAGEB2	21	148.17	0
80232	WDR26	21	129.79	0
51504	TRMT112	21	106.4	0
1656	DDX6	21	106.35	0
9039	UBA3	21	99.36	0
4234	METTL1	21	91.92	0
8891	EIF2B3	21	75.94	0
10134	BCAP31	20	798.5	0
6281	S100A10	20	662.83	0
5037	PEBP1	20	657.9	0
8301	PICALM	20	653.08	0
161	AP2A2	20	620.8	0
387522	UBE2V1	20	583.18	0
9685	CLINT1	20	532.22	0
1729	DIAPH1	20	482.62	0
51552	RAB14	20	466.62	0
3032	HADHB	20	415.65	0
29968	PSAT1	20	412.07	0
51021	MRPS16	20	405.73	0
5211	PFKL	20	402.85	0
2288	FKBP4	20	379.99	0
2873	GPS1	20	344.35	0
10525	HYOU1	20	316.65	0
6643	SNX2	20	289.62	0
159	ADSS	20	287.76	0
5997	RGS2	20	282.54	0
57175	CORO1B	20	268.4	0
6726	SRP9	20	250.31	0
308	ANXA5	20	245.64	0
1786	DNMT1	20	212.37	0
1192	CLIC1	20	180.73	0
27258	3	20	179.12	0
29937	NENF	20	160.55	0
64949	MRPS26	20	157.2	0
728642	CDK11A	20	154.4	0
57510	XPO5	20	152.34	0
8106	PABPN1	20	141.22	0
8883	NAE1	20	136.92	0
51574	LARP7	20	134.24	0
29766	TMOD3	20	125.55	0
114990	VASN	20	112.17	0
124245	ZC3H18	20	112.07	0
1984	EIF5A	20	108.51	0
7320	UBE2B	20	103.22	0
4313	MMP2	19	1723.82	0
9322	TRIP10	19	1045.05	0
10755	GIPC1	19	776.79	0
1277	COL1A1	19	652.95	0
126961	HIST2H3C	19	628.18	0
22894	DIS3	19	601.74	0
3839	KPNA3	19	540.78	0
2317	FLNB	19	501.95	0
23404	EXOSC2	19	456.7	0
10611	PDLIM5	19	437.07	0
5074	PAWR	19	435.03	0
4942	OAT	19	409.86	0
5908	RAP1B	19	408.85	0
3842	TNPO1	19	403.54	0
192111	PGAM5	19	400.12	0
19	ABCA1	19	369.42	0
2783	GNB2	19	344.53	0
2778	GNAS	19	341.73	0
55705	IPO9	19	306.86	0
23191	CYFIP1	19	304.2	0
10294	DNAJA2	19	301.18	0
6652	SORD	19	296.14	0
140576	S100A16	19	292.55	0
8615	USO1	19	287.79	0
3925	STMN1	19	287.07	0
10956	OS9	19	275.97	0
7077	TIMP2	19	270.29	0
79590	MRPL24	19	257.29	0
5902	RANBP1	19	246.29	0
5581	PRKCE	19	245.26	0
51253	MRPL37	19	241.48	0
9817	KEAP1	19	229.67	0
64975	MRPL41	19	205.07	0
11273	ATXN2L	19	190.74	0
3251	HPRT1	19	172.8	0
8161	COIL	19	167.41	0
28998	MRPL13	19	153.23	0
5728	PTEN	19	152.17	0
7384	UQCRC1	19	142.46	0
4860	PNP	19	139.29	0
10480	EIF3M	19	136.01	0
23410	SIRT3	19	135.28	0
55299	BRIX1	19	134.22	0
25804	4	19	131.64	0
80335	WDR82	19	128.74	0
23075	SWAP70	19	115.07	0
7409	VAV1	19	115	0
6840	SVIL	19	95.07	0
539	ATP5O	19	79.37	0
7381	UQCRB	19	56.66	0
112464	PRKCDBP	19	47.12	0
5935	RBM3	19	22.74	0
4724	NDUFS4	18	2026.22	0
8775	NAPA	18	1825.66	0
550	AUP1	18	1606.87	0
4218	RAB8A	18	1205.91	0
5054	SERPINE1	18	1187.04	0
1743	DLST	18	806.29	0
10724	MGEA5	18	695.76	0
29924	EPN1	18	687.55	0
7257	TSNAX	18	567.4	0
1410	CRYAB	18	538.88	0
4726	NDUFS6	18	504.89	0
51506	UFC1	18	394.1	0
9525	VPS4B	18	392.71	0
9804	TOMM20	18	373.95	0
3009	HIST1H1B	18	371.1	0
6238	RRBP1	18	360.95	0
25930	PTPN23	18	350.39	0
10238	DCAF7	18	342.66	0
10552	ARPC1A	18	340.44	0
10916	MAGED2	18	329.76	0
5813	PURA	18	311.24	0
9217	VAPB	18	299.62	0
6611	SMS	18	267.93	0
10212	DDX39A	18	260.23	0
84311	MRPL45	18	253.38	0
3039	HBA1	18	252.64	0
26060	APPL1	18	241.16	0
151987	PPP4R2	18	193.1	0
10254	STAM2	18	190.65	0
52	ACP1	18	187.2	0
57187	THOC2	18	180.33	0
26517	TIMM13	18	169.95	0
29966	STRN3	18	167.57	0
60626	RIC8A	18	163	0
39	ACAT2	18	156.56	0
689	BTF3	18	155.85	0
1762	DMWD	18	150.42	0
10944	C11orf58	18	148.31	0
5217	PFN2	18	139.42	0
5495	PPM1B	18	139.34	0
55177	FAM82A2	18	135.33	0
51143	DYNC1LI1	18	131.61	0
875	CBS	18	131.06	0
84708	LNX1	18	128.39	0
8634	RTCA	18	125.59	0
8575	PRKRA	18	123.65	0
4144	MAT2A	18	107.13	0
1796	DOK1	18	96.14	0
3659	IRF1	18	94.69	0
10196	PRMT3	18	88.85	0
9736	USP34	18	72.47	0
89941	RHOT2	18	66.76	0
11212	PROSC	18	42.03	0
472	ATM	17	2519.61	0
8766	RAB11A	17	651.81	0
3295	HSD17B4	17	642.09	0
2193	FARSA	17	581.46	0
5160	PDHA1	17	540.75	0
79711	IPO4	17	527.55	0
26985	AP3M1	17	520.54	0
51690	7	17	472.96	0
89953	KLC4	17	400.92	0
2107	ETF1	17	376.24	0
170506	DHX36	17	360.28	0
4846	NOS3	17	333.13	0
4704	NDUFA9	17	332.89	0
8030	CCDC6	17	312.61	0
23164	MPRIP	17	276.02	0
8772	FADD	17	267.11	0
23071	ERP44	17	258.97	0
23633	KPNA6	17	249.38	0
4924	NUCB1	17	242.28	0
64837	KLC2	17	240.11	0
84262	PSMG3	17	234.22	0
81876	RAB1B	17	187.75	0
5424	POLD1	17	186.05	0
291	SLC25A4	17	174.06	0
4154	MBNL1	17	173.27	0
80279	CDK5RAP3	17	157.88	0
773	CACNA1A	17	157.32	0
54534	MRPL50	17	154.02	0
535	ATP6V0A1	17	146.68	0
5931	RBBP7	17	138.54	0
64969	MRPS5	17	132.66	0
515	ATP5F1	17	117.79	0
9061	PAPSS1	17	116.82	0
327	APEH	17	110.44	0
522	ATP5J	17	100.1	0
3028	HSD17B10	17	97.21	0
1616	DAXX	17	91.76	0
1982	EIF4G2	17	89.13	0
221092	HNRNPUL2	17	81.39	0
55920	RCC2	17	65.68	0
23223	RRP12	17	63.49	0
4597	MVD	17	41.45	0
55621	TRMT1	17	37.57	0
84844	PHF5A	17	24.3	0
54931	TRMT10C	16	1334.42	0
3685	ITGAV	16	1030.72	0
10539	GLRX3	16	735.54	0
10970	CKAP4	16	633.35	0
27131	SNX5	16	602.9	0
3693	ITGB5	16	592.1	0
8402	SLC25A11	16	523.15	0
60488	MRPS35	16	513.28	0
10469	TIMM44	16	502.31	0
63893	UBE2O	16	480.22	0
5743	PTGS2	16	436.11	0
4720	NDUFS2	16	423.3	0
1476	CSTB	16	417.31	0
6164	RPL34	16	378.92	0
1810	DR1	16	325.46	0
5589	PRKCSH	16	315.59	0
3148	HMGB2	16	304.81	0
30001	ERO1L	16	299.44	0
64422	ATG3	16	272.97	0
57698	KIAA1598	16	249.52	0
56616	DIABLO	16	246.21	0
51154	MRTO4	16	232.64	0
5878	RAB5C	16	228.61	0
9230	RAB11B	16	227.01	0
60681	FKBP10	16	222.91	0
5580	PRKCD	16	220.23	0
30968	STOML2	16	219.7	0
4067	LYN	16	203.27	0
5699	PSMB10	16	200.69	0
81855	SFXN3	16	194.38	0
5435	POLR2F	16	188.95	0
5955	RCN2	16	187.01	0
10105	PPIF	16	182.21	0
1051	CEBPB	16	168.21	0
103	ADAR	16	166.26	0
10802	SEC24A	16	154.09	0
10269	ZMPSTE24	16	152.98	0
11157	6	16	148.34	0
9181	ARHGEF2	16	139.67	0
2633	GBP1	16	138.7	0
2936	GSR	16	120.19	0
10938	EHD1	16	117.57	0
25813	SAMM50	16	107.35	0
4076	CAPRIN1	16	106.47	0
3055	HCK	16	100.31	0
5434	POLR2E	16	98.43	0
79026	AHNAK	16	97.49	0
23640	HSPBP1	16	96.18	0
55746	NUP133	16	87.93	0
1789	DNMT3B	16	85.88	0
6303	SAT1	16	83.08	0
23560	GTPBP4	16	81.49	0
23107	MRPS27	16	78.73	0
8669	EIF3J	16	76.53	0
7169	TPM2	16	76.25	0
23165	NUP205	16	71.74	0
55131	RBM28	16	69.98	0
10951	CBX1	16	67.8	0
9031	BAZ1B	16	59.87	0
29117	BRD7	16	58.57	0
4643	MYO1E	16	47.83	0
57122	NUP107	16	44.73	0
6165	RPL35A	16	43.72	0
56888	KCMF1	16	37.14	0
10940	POP1	16	29.4	0
5830	PEX5	15	2568.1	0
3678	ITGA5	15	1541.14	0
2147	F2	15	1119.58	0
26092	TOR1AIP1	15	957.83	0
10890	RAB10	15	858.13	0
7048	TGFBR2	15	848.17	0
6510	SLC1A5	15	723.76	0
3912	LAMB1	15	525.12	0
84817	TXNDC17	15	523.97	0
7706	TRIM25	15	421.2	0
26155	NOC2L	15	417.94	0
340061	TMEM173	15	413.2	0
164	AP1G1	15	352.93	0
197	AHSG	15	351.79	0
23394	ADNP	15	306.95	0
64855	FAM129B	15	275.61	0
11252	PACSIN2	15	258.62	0
84991	RBM17	15	248.72	0
51645	PPIL1	15	215.58	0
26136	TES	15	206.04	0
55749	CCAR1	15	194.2	0
9135	RABEP1	15	188.94	0
6717	SRI	15	187.94	0
10952	SEC61B	15	181.53	0
5576	PRKAR2A	15	180.46	0
65108	MARCKSL1	15	169.73	0
9341	VAMP3	15	169.68	0
5825	ABCD3	15	163.09	0
7266	DNAJC7	15	155.61	0
5862	RAB2A	15	147.59	0
23530	NNT	15	143.38	0
6275	S100A4	15	139.64	0
55037	PTCD3	15	138.45	0
136319	MTPN	15	137.04	0
8270	LAGE3	15	130.68	0
55967	NDUFA12	15	121.75	0
1783	DYNC1LI2	15	117.83	0
3910	LAMA4	15	113.85	0
1374	CPT1A	15	103.02	0
817	CAMK2D	15	102.53	0
81873	ARPC5L	15	101.39	0
2806	GOT2	15	99.65	0
9049	AIP	15	94.7	0
830	CAPZA2	15	92.9	0
5584	PRKCI	15	82.6	0
6730	SRP68	15	79.2	0
6470	SHMT1	15	77.37	0
23710	GABARAPL1	15	72.47	0
10465	PPIH	15	72.27	0
1737	DLAT	15	69.4	0
8985	PLOD3	15	68.82	0
55226	NAT10	15	68.02	0
3932	LCK	15	67.49	0
5888	RAD51	15	65.33	0
10270	AKAP8	15	59.19	0
7247	TSN	15	58.43	0
54187	NANS	15	46.82	0
9208	LRRFIP1	15	36.46	0
23644	EDC4	15	33.35	0
9111	NMI	14	929.54	0
7099	TLR4	14	871.83	0
124995	MRPL10	14	545.51	0
9882	TBC1D4	14	472.67	0
10043	TOM1	14	471.74	0
6697	SPR	14	427.25	0
25814	ATXN10	14	419.09	0
55740	ENAH	14	407.15	0
5586	PKN2	14	344.02	0
57120	GOPC	14	313.84	0
5355	PLP2	14	305.24	0
2275	FHL3	14	303.37	0
9943	OXSR1	14	282.87	0
57470	LRRC47	14	279.52	0
8801	SUCLG2	14	271.67	0
6993	DYNLT1	14	266.34	0
5236	PGM1	14	265.87	0
9667	SAFB2	14	265.75	0
146691	TOM1L2	14	241.64	0
9879	DDX46	14	218.68	0
90480	GADD45GIP1	14	216.73	0
65993	MRPS34	14	213.56	0
26973	CHORDC1	14	209.08	0
23658	5	14	208.24	0
5510	PPP1R7	14	205.2	0
9444	QKI	14	192.36	0
2959	GTF2B	14	189.3	0
51495	PTPLAD1	14	186.47	0
51382	ATP6V1D	14	151.37	0
309	ANXA6	14	147.61	0
5756	TWF1	14	146.13	0
26520	TIMM9	14	134.59	0
4043	LRPAP1	14	127.65	0
51441	YTHDF2	14	127.26	0
3576	IL8	14	127	0
10762	NUP50	14	119.45	0
1759	DNM1	14	117.07	0
740	MRPL49	14	116.2	0
79577	CDC73	14	112.11	0
10912	GADD45G	14	105.34	0
201626	PDE12	14	101.98	0
10953	TOMM34	14	100.27	0
53918	PELO	14	99.08	0
84271	POLDIP3	14	89.42	0
5977	DPF2	14	87.92	0
8440	NCK2	14	79.67	0
6850	SYK	14	78.26	0
4830	NME1	14	76.94	0
29101	SSU72	14	68.17	0
10075	HUWE1	14	63.55	0
6050	RNH1	14	54.73	0
1022	CDK7	14	53.81	0
5832	ALDH18A1	14	53.11	0
9997	SCO2	14	40.86	0
83443	SF3B5	14	22.96	0
217	ALDH2	13	2783.49	0
3482	IGF2R	13	1847.17	0
30	ACAA1	13	1560.49	0
4090	SMAD5	13	1099.46	0
5833	PCYT2	13	984.43	0
23268	DNMBP	13	700.7	0
1891	ECH1	13	547.39	0
2512	FTL	13	441.34	0
23564	DDAH2	13	431.62	0
5359	PLSCR1	13	367.07	0
51534	VTA1	13	341.98	0
1052	CEBPD	13	329.14	0
6678	SPARC	13	293.25	0
7041	TGFB1I1	13	280.05	0
11031	RAB31	13	269.88	0
26578	OSTF1	13	266.35	0
8896	BUD31	13	248.94	0
29959	NRBP1	13	245.85	0
54926	UBE2R2	13	240.53	0
3660	IRF2	13	227.7	0
30851	TAX1BP3	13	223.09	0
53981	CPSF2	13	198.12	0
6811	STX5	13	189.96	0
7268	TTC4	13	175.07	0
4926	NUMA1	13	156.26	0
1822	ATN1	13	155.98	0
3008	HIST1H1E	13	143.83	0
1808	DPYSL2	13	141.47	0
23476	BRD4	13	139.63	0
338	APOB	13	133.62	0
5579	PRKCB	13	127.69	0
7402	UTRN	13	116.64	0
10447	FAM3C	13	112.66	0
2623	GATA1	13	110.7	0
162	AP1B1	13	110.57	0
5834	PYGB	13	108.42	0
10493	VAT1	13	106.45	0
84823	LMNB2	13	102.21	0
10787	NCKAP1	13	94.37	0
9868	TOMM70A	13	94.12	0
374291	NDUFS7	13	76.34	0
9551	ATP5J2	13	72.87	0
23291	FBXW11	13	72.46	0
54623	PAF1	13	70.26	0
7162	TPBG	13	65.9	0
80273	GRPEL1	13	64.07	0
8939	FUBP3	13	63.37	0
10471	PFDN6	13	62.91	0
9373	PLAA	13	62.39	0
84132	USP42	13	61.95	0
5621	PRNP	13	61.74	0
873	CBR1	13	56.33	0
8411	EEA1	13	56.14	0
50628	GEMIN4	13	54.82	0
65008	MRPL1	13	54.05	0
8565	YARS	13	46.2	0
84520	C14orf142	13	46.15	0
51003	MED31	13	45.73	0
54543	TOMM7	13	27.16	0
54431	DNAJC10	13	6.54	0
400	1	12	1934.88	0
1861	TOR1A	12	968.3	0
3339	HSPG2	12	842.13	0
10253	SPRY2	12	728.1	0
6451	SH3BGRL	12	547.42	0
10409	BASP1	12	480.15	0
4312	MMP1	12	473.1	0
3673	ITGA2	12	414.75	0
1508	CTSB	12	341.31	0
9871	SEC24D	12	338.59	0
8723	SNX4	12	302.39	0
3927	LASP1	12	300.93	0
51260	CXorf26	12	296.15	0
2181	ACSL3	12	259.87	0
11340	EXOSC8	12	258.52	0
92140	MTDH	12	243.58	0
29108	PYCARD	12	228.86	0
54726	OTUD4	12	220.07	0
1397	CRIP2	12	217.57	0
60528	ELAC2	12	213.5	0
1634	DCN	12	210.69	0
23244	PDS5A	12	207.11	0
6810	STX4	12	204.39	0
149371	EXOC8	12	166.77	0
10137	RBM12	12	165.89	0
6729	SRP54	12	158.9	0
10618	TGOLN2	12	153.33	0
5464	PPA1	12	148.9	0
2960	GTF2E1	12	139.83	0
5869	RAB5B	12	139.61	0
58472	SQRDL	12	138.44	0
5223	PGAM1	12	134.45	0
27236	ARFIP1	12	132.8	0
1991	ELANE	12	132.37	0
6400	SEL1L	12	131.07	0
3162	HMOX1	12	125.91	0
26007	DAK	12	124.44	0
84661	DPY30	12	118.37	0
80854	SETD7	12	117.64	0
1265	CNN2	12	117.21	0
57646	USP28	12	116.85	0
3099	HK2	12	115.36	0
11080	DNAJB4	12	108.75	0
2673	GFPT1	12	106.82	0
2744	GLS	12	106.48	0
5723	PSPH	12	106.27	0
70	ACTC1	12	100.57	0
4893	NRAS	12	99.23	0
1780	DYNC1I1	12	96.07	0
80230	RUFY1	12	91.06	0
83548	COG3	12	86.87	0
64780	MICAL1	12	82.68	0
3708	ITPR1	12	82.37	0
79180	EFHD2	12	80.23	0
602	BCL3	12	78.24	0
23421	ITGB3BP	12	72.5	0
2108	ETFA	12	72.43	0
5635	PRPSAP1	12	70.71	0
22984	PDCD11	12	69.77	0
2022	ENG	12	69.55	0
1537	CYC1	12	69.04	0
80145	THOC7	12	68.6	0
7138	TNNT1	12	68.05	0
3001	GZMA	12	57.53	0
200081	TXLNA	12	55.52	0
25828	TXN2	12	54.47	0
29109	FHOD1	12	53.36	0
10135	NAMPT	12	52.25	0
10458	BAIAP2	12	38.1	0
83939	EIF2A	12	35.14	0
284119	PTRF	12	34.81	0
22907	DHX30	12	28.77	0
552900	BOLA2B	12	20.98	0
353	APRT	11	659.39	0
847	CAT	11	621.88	0
51024	FIS1	11	505.2	0
9260	PDLIM7	11	494.47	0
1739	DLG1	11	460.99	0
4772	NFATC1	11	380.74	0
3916	LAMP1	11	355.97	0
80306	MED28	11	340.58	0
55052	MRPL20	11	326.25	0
2280	FKBP1A	11	287.48	0
65263	PYCRL	11	286.64	0
9183	ZW10	11	269.4	0
3419	IDH3A	11	268.69	0
4130	MAP1A	11	247.26	0
11103	KRR1	11	226.9	0
51429	SNX9	11	226.78	0
22929	SEPHS1	11	226.38	0
55692	LUC7L	11	215.42	0
55011	PIH1D1	11	213.21	0
22826	DNAJC8	11	209.34	0
274	BIN1	11	208.75	0
91754	NEK9	11	203.73	0
10163	WASF2	11	198.53	0
10312	TCIRG1	11	193.4	0
51678	MPP6	11	182.77	0
121457	IKBIP	11	173.52	0
9377	COX5A	11	173.16	0
4640	MYO1A	11	171.91	0
3005	H1F0	11	170.98	0
25902	MTHFD1L	11	134.04	0
55269	PSPC1	11	133.96	0
51150	SDF4	11	133.16	0
6059	ABCE1	11	130.18	0
26097	CHTOP	11	127.32	0
7422	VEGFA	11	122.62	0
57003	CCDC47	11	116.84	0
83858	ATAD3B	11	105.27	0
8328	GFI1B	11	104.86	0
10845	CLPX	11	104.39	0
23211	ZC3H4	11	103.6	0
7572	ZNF24	11	101.51	0
63931	MRPS14	11	99.13	0
2730	GCLM	11	98.57	0
6919	TCEA2	11	98.19	0
9524	TECR	11	94.7	0
993	CDC25A	11	92.07	0
23380	SRGAP2	11	91.41	0
6251	RSU1	11	90.43	0
4082	MARCKS	11	87.61	0
91408	BTF3L4	11	84.46	0
51566	ARMCX3	11	84.39	0
26064	RAI14	11	83.64	0
9529	BAG5	11	81.52	0
6576	SLC25A1	11	81.3	0
9646	CTR9	11	80.76	0
25782	RAB3GAP2	11	77.62	0
2805	GOT1	11	77.1	0
8544	PIR	11	73.18	0
55856	ACOT13	11	71.69	0
163590	TOR1AIP2	11	65.32	0
9124	PDLIM1	11	64.32	0
8904	CPNE1	11	55.01	0
115207	KCTD12	11	53.19	0
261726	TIPRL	11	50.71	0
87178	PNPT1	11	50.09	0
1728	NQO1	11	49.78	0
5476	CTSA	11	44.37	0
7019	TFAM	11	41.97	0
22824	HSPA4L	11	41.69	0
5303	PIN4	11	38.82	0
79631	EFTUD1	11	38.79	0
4927	NUP88	11	38.13	0
3421	IDH3G	11	37.62	0
6282	S100A11	11	36.52	0
55699	IARS2	11	33.92	0
10007	GNPDA1	11	26.16	0
8566	PDXK	11	16.88	0
4824	NKX3-1	10	2549.72	0
10247	HRSP12	10	623.28	0
8546	AP3B1	10	522.41	0
5547	PRCP	10	491.43	0
1176	AP3S1	10	464.51	0
388	RHOB	10	432.37	0
64746	ACBD3	10	388.98	0
51010	EXOSC3	10	323.33	0
9618	TRAF4	10	289.47	0
1969	EPHA2	10	269.56	0
51651	PTRH2	10	262.43	0
5788	PTPRC	10	249.81	0
23065	EMC1	10	249.4	0
10067	SCAMP3	10	240.4	0
3094	HINT1	10	233.51	0
9380	GRHPR	10	224.43	0
10672	GNA13	10	218.72	0
10613	ERLIN1	10	214.92	0
54521	WDR44	10	205.3	0
9246	UBE2L6	10	203.84	0
2224	FDPS	10	168.72	0
1854	DUT	10	168.08	0
55854	ZC3H15	10	151.16	0
4199	ME1	10	149.26	0
4357	MPST	10	143.11	0
201595	STT3B	10	142.14	0
28976	ACAD9	10	134.86	0
51056	LAP3	10	126.97	0
3915	LAMC1	10	121.4	0
8650	NUMB	10	113.89	0
57132	CHMP1B	10	111.23	0
311	ANXA11	10	110.93	0
4713	NDUFB7	10	109.57	0
5606	MAP2K3	10	107.5	0
8496	PPFIBP1	10	100.29	0
1629	DBT	10	92.8	0
3428	IFI16	10	92.53	0
90865	IL33	10	90.02	0
8682	PEA15	10	88.41	0
3024	HIST1H1A	10	86.01	0
4048	LTA4H	10	85.34	0
5605	MAP2K2	10	84.97	0
10476	ATP5H	10	83.46	0
7114	TMSB4X	10	81.02	0
5934	RBL2	10	76.9	0
23185	LARP4B	10	71.2	0
55004	LAMTOR1	10	70.95	0
51510	CHMP5	10	70.67	0
9141	PDCD5	10	70.27	0
64087	MCCC2	10	68.31	0
56681	SAR1A	10	67.84	0
80347	COASY	10	67.41	0
5592	PRKG1	10	67.22	0
9989	PPP4R1	10	65.66	0
26091	HERC4	10	64.84	0
5880	RAC2	10	64.06	0
79188	TMEM43	10	63.74	0
513	ATP5D	10	58.57	0
55357	TBC1D2	10	56.97	0
80153	EDC3	10	53.6	0
3096	HIVEP1	10	52.16	0
6456	SH3GL2	10	51.83	0
6672	SP100	10	51.51	0
11328	FKBP9	10	46.59	0
28952	CCDC22	10	45.05	0
10152	ABI2	10	44.49	0
4363	ABCC1	10	43.82	0
6731	SRP72	10	40.89	0
3074	HEXB	10	33.55	0
85365	ALG2	10	25.8	0
230	ALDOC	10	24.1	0
5091	PC	10	18.24	0
128866	CHMP4B	10	17.64	0
7841	MOGS	10	16.83	0
26519	TIMM10	10	10.73	0
23326	USP22	9	2467.94	0
2247	FGF2	9	1042.5	0
10466	COG5	9	1011.44	0
65264	UBE2Z	9	880	0
2261	FGFR3	9	375.41	0
26289	AK5	9	351.76	0
2548	GAA	9	268.97	0
7076	TIMP1	9	265.28	0
10483	SEC23B	9	255.42	0
8508	NIPSNAP1	9	251.84	0
5814	PURB	9	250.18	0
8895	CPNE3	9	235.39	0
6688	SPI1	9	224.71	0
3092	HIP1	9	221.39	0
3280	HES1	9	214.2	0
2997	GYS1	9	210.14	0
57410	SCYL1	9	207.44	0
23192	ATG4B	9	205.48	0
203	AK1	9	202.18	0
48	ACO1	9	192.48	0
10988	METAP2	9	178.32	0
6876	TAGLN	9	171.92	0
5270	SERPINE2	9	160.57	0
91039	DPP9	9	160.2	0
2746	GLUD1	9	154.87	0
84284	NTPCR	9	149.1	0
55658	RNF126	9	147.79	0
54433	GAR1	9	145.5	0
4835	NQO2	9	141.96	0
9454	HOMER3	9	137.01	0
25777	SUN2	9	134.33	0
6093	ROCK1	9	133.97	0
29085	PHPT1	9	132.52	0
6237	RRAS	9	124.22	0
8332	HIST1H2AI	9	123.49	0
4502	MT2A	9	115.39	0
6499	SKIV2L	9	113.56	0
996	CDC27	9	108.49	0
8802	SUCLG1	9	105.98	0
231	AKR1B1	9	96.69	0
11258	DCTN3	9	93.76	0
6814	STXBP3	9	90.77	0
8346	HIST1H2BE	9	82.62	0
27347	STK39	9	79.58	0
8943	AP3D1	9	73.84	0
56925	LXN	9	73.28	0
51096	UTP18	9	70.62	0
23013	SPEN	9	69.68	0
219	ALDH1B1	9	68.38	0
57466	SCAF4	9	66.27	0
317772	HIST2H2AB	9	66.26	0
79709	GLT25D1	9	54.05	0
5983	RFC3	9	51.62	0
55198	APPL2	9	49.88	0
2059	EPS8	9	47.05	0
1649	DDIT3	9	45.88	0
7024	TFCP2	9	41.48	0
81929	SEH1L	9	38.68	0
3635	INPP5D	9	33.18	0
29925	GMPPB	9	33.11	0
4773	NFATC2	9	32.96	0
7388	UQCRH	9	32.96	0
6728	SRP19	9	32.45	0
27	ABL2	9	30.09	0
85456	TNKS1BP1	9	24.32	0
3662	IRF4	9	23.59	0
5965	RECQL	9	20.15	0
51295	ECSIT	9	16.7	0
219927	MRPL21	9	11.31	0
283742	FAM98B	9	4.17	0
25940	FAM98A	9	3.48	0
59342	SCPEP1	9	3.17	0
2159	F10	8	836.31	0
10455	ECI2	8	632.51	0
140735	DYNLL2	8	407.23	0
392	ARHGAP1	8	330.55	0
10240	MRPS31	8	317.37	0
3710	ITPR3	8	308.79	0
3855	KRT7	8	277.65	0
2821	GPI	8	259.18	0
4853	NOTCH2	8	250.92	0
4057	LTF	8	249.07	0
64207	IRF2BPL	8	246.16	0
9652	TTC37	8	214.73	0
53371	NUP54	8	212.68	0
3913	LAMB2	8	209.05	0
10491	CRTAP	8	189.85	0
9790	BMS1	8	174.52	0
7078	TIMP3	8	169.7	0
81542	TMX1	8	154.98	0
56954	NIT2	8	132.87	0
9540	TP53I3	8	107.28	0
1281	COL3A1	8	102.89	0
10360	NPM3	8	96.36	0
23325	KIAA1033	8	90.01	0
23122	CLASP2	8	88.77	0
4323	MMP14	8	84.41	0
128	ADH5	8	84.27	0
30844	EHD4	8	84.24	0
54663	WDR74	8	81.15	0
10632	ATP5L	8	81.07	0
11117	EMILIN1	8	79.33	0
8836	GGH	8	75.41	0
23032	USP33	8	74.77	0
28956	LAMTOR2	8	72.97	0
79039	DDX54	8	66.91	0
54927	CHCHD3	8	60.65	0
55324	ABCF3	8	60.42	0
2632	GBE1	8	57.72	0
55970	GNG12	8	56.14	0
23637	RABGAP1	8	55.34	0
22930	RAB3GAP1	8	53.11	0
51164	DCTN4	8	52.8	0
55201	MAP1S	8	49.76	0
11196	SEC23IP	8	49.67	0
54870	QRICH1	8	48.57	0
55917	CTTNBP2NL	8	47.43	0
10398	MYL9	8	45.69	0
521	ATP5I	8	41.26	0
55661	DDX27	8	39.22	0
3163	HMOX2	8	38.09	0
27089	UQCRQ	8	37.64	0
273	AMPH	8	37.5	0
64960	MRPS15	8	36.78	0
2171	FABP5	8	36.07	0
57532	NUFIP2	8	33.99	0
101060601	CHD1L	8	32.62	0
56931	DUS3L	8	31.57	0
1845	DUSP3	8	31.49	0
8560	DEGS1	8	29.04	0
84154	RPF2	8	28.17	0
3702	ITK	8	27.8	0
5340	PLG	8	26.53	0
2182	ACSL4	8	24.75	0
10486	CAP2	8	24.35	0
22983	MAST1	8	23.62	0
5777	PTPN6	8	22.13	0
5447	POR	8	19.11	0
1429	CRYZ	8	18.38	0
140545	RNF32	8	13.85	0
57418	WDR18	8	9.05	0
254102	EHBP1L1	8	2.64	0
3490	IGFBP7	7	1201.59	0
1514	CTSL1	7	496.15	0
26353	HSPB8	7	478.09	0
8915	BCL10	7	428.72	0
8540	AGPS	7	425.76	0
1291	COL6A1	7	312.39	0
23299	BICD2	7	275.94	0
4318	MMP9	7	267.91	0
4952	OCRL	7	250.96	0
2235	FECH	7	183.08	0
51182	HSPA14	7	178.42	0
6386	SDCBP	7	159.66	0
2776	GNAQ	7	145.95	0
4758	NEU1	7	134.73	0
11313	LYPLA2	7	133.78	0
55845	BRK1	7	133.36	0
9325	TRIP4	7	125.66	0
157378	TMEM65	7	112.94	0
51070	NOSIP	7	106.66	0
11231	SEC63	7	106.55	0
4501	MT1X	7	102.06	0
29957	SLC25A24	7	100.97	0
25839	COG4	7	99	0
6723	SRM	7	96.03	0
90411	MCFD2	7	90.95	0
4712	NDUFB6	7	88.71	0
125988	C19orf70	7	85.81	0
5328	PLAU	7	78.33	0
55276	PGM2	7	76.26	0
283489	CHAMP1	7	75.8	0
23549	DNPEP	7	75.15	0
3420	IDH3B	7	71.95	0
9404	LPXN	7	67.53	0
5055	SERPINB2	7	65.72	0
1613	DAPK3	7	63.02	0
5155	PDGFB	7	60.49	0
2200	FBN1	7	59.95	0
23184	MESDC2	7	56.28	0
3155	HMGCL	7	55.48	0
23011	RAB21	7	53.52	0
692312	PPAN	7	51.62	0
10573	MRPL28	7	48.33	0
2132	EXT2	7	48.18	0
9818	NUPL1	7	46.57	0
60412	EXOC4	7	46.29	0
387521	TMEM189	7	45.95	0
1962	TUBA8	7	45.9	0
23317	DNAJC13	7	45.23	0
60312	AFAP1	7	44.71	0
143	PARP4	7	42.36	0
84461	NEURL4	7	39.69	0
51013	EXOSC1	7	35.5	0
10053	AP1M2	7	35.32	0
90441	ZNF622	7	31.47	0
7263	TST	7	29.96	0
4651	MYO10	7	29.81	0
5033	P4HA1	7	28.87	0
1073	CFL2	7	28.05	0
3965	LGALS9	7	27.53	0
9578	CDC42BPB	7	25.72	0
9482	STX8	7	25.47	0
3157	HMGCS1	7	24.78	0
3929	LBP	7	24.52	0
7327	UBE2G2	7	23.93	0
223	ALDH9A1	7	23.83	0
10961	ERP29	7	21.88	0
10204	NUTF2	7	21.26	0
9361	LONP1	7	21.13	0
553115	PEF1	7	20.51	0
1465	CSRP1	7	20.4	0
2590	GALNT2	7	19.74	0
7174	TPP2	7	19.36	0
9060	PAPSS2	7	18.55	0
57129	MRPL47	7	17.65	0
23234	DNAJC9	7	17.46	0
5636	PRPSAP2	7	16.85	0
3240	HP	7	15.96	0
1666	DECR1	7	13.06	0
9567	GTPBP1	7	10.36	0
10434	LYPLA1	7	9.76	0
27248	ERLEC1	7	6.9	0
1967	EIF2B1	7	5.42	0
9689	BZW1	7	3.32	0
12	SERPINA3	6	2113.34	0
1069	CETN2	6	1184.63	0
22796	COG2	6	890.41	0
113246	C12orf57	6	700.56	0
712	C1QA	6	506.05	0
4286	MITF	6	443.53	0
55256	ADI1	6	339.09	0
5817	PVR	6	308.93	0
5870	RAB6A	6	285.64	0
10550	ARL6IP5	6	232.53	0
51	ACOX1	6	229.19	0
2643	GCH1	6	220.42	0
30846	EHD2	6	202.69	0
55361	PI4K2A	6	202.35	0
23190	UBXN4	6	165.67	0
30008	EFEMP2	6	155.17	0
25796	PGLS	6	151.09	0
339390	CLEC4G	6	142.37	0
23376	UFL1	6	140.24	0
149428	BNIPL	6	131.75	0
5441	POLR2L	6	118.56	0
258010	SVIP	6	107.94	0
1329	COX5B	6	106.52	0
64787	EPS8L2	6	104.16	0
3554	IL1R1	6	99.97	0
22980	TCF25	6	99.7	0
51142	CHCHD2	6	87.42	0
6448	SGSH	6	78.49	0
2720	GLB1	6	77.88	0
1595	CYP51A1	6	70.53	0
57092	PCNP	6	69.52	0
4710	NDUFB4	6	68.24	0
9694	EMC2	6	68.03	0
9748	SLK	6	63.85	0
23589	CARHSP1	6	63.15	0
9805	SCRN1	6	62.85	0
23406	COTL1	6	62.28	0
83660	TLN2	6	57.96	0
80025	PANK2	6	57.24	0
1312	COMT	6	56.1	0
483	ATP1B3	6	54.35	0
2683	B4GALT1	6	54.28	0
137492	VPS37A	6	48.99	0
83442	SH3BGRL3	6	45.91	0
94005	PIGS	6	44.89	0
57511	COG6	6	42.54	0
29920	PYCR2	6	39.32	0
5806	PTX3	6	38.47	0
51060	TXNDC12	6	37.82	0
6900	CNTN2	6	36.65	0
54788	DNAJB12	6	36.63	0
1327	COX4I1	6	36.06	0
1727	CYB5R3	6	34.95	0
51144	HSD17B12	6	34.75	0
2669	GEM	6	33.32	0
2109	ETFB	6	30.76	0
80777	CYB5B	6	30.49	0
5912	RAP2B	6	30.35	0
3672	ITGA1	6	30.15	0
79872	CBLL1	6	27.93	0
23788	MTCH2	6	27.75	0
23154	NCDN	6	25.88	0
58525	WIZ	6	25.57	0
34	ACADM	6	25.26	0
57761	TRIB3	6	24.79	0
1803	DPP4	6	24.74	0
55074	OXR1	6	23.83	0
1513	CTSK	6	23.45	0
5550	PREP	6	22.6	0
79050	NOC4L	6	22.3	0
5320	PLA2G2A	6	20.98	0
133619	PRRC1	6	20.88	0
4285	MIPEP	6	19.61	0
64223	MLST8	6	19.55	0
1371	CPOX	6	19.23	0
10558	SPTLC1	6	18.57	0
170622	COMMD6	6	18.28	0
9933	KIAA0020	6	17.7	0
1939	EIF2D	6	16.96	0
2739	GLO1	6	14.75	0
10199	MPHOSPH10	6	14.52	0
1622	DBI	6	13.09	0
23753	SDF2L1	6	12.06	0
10531	PITRM1	6	11.42	0
5860	QDPR	6	9.3	0
147179	WIPF2	6	7.29	0
9342	SNAP29	6	6.28	0
92689	FAM114A1	6	5.64	0
5899	RALB	6	5.49	0
55770	EXOC2	6	5.45	0
1345	COX6C	6	5.19	0
2794	GNL1	6	3.63	0
644	BLVRA	6	3.43	0
94121	SYTL4	5	1232.7	0
10797	MTHFD2	5	1152.87	0
9581	PREPL	5	554.41	0
10283	CWC27	5	473.3	0
11333	PDAP1	5	420.99	0
56943	ENY2	5	406.01	0
55700	MAP7D1	5	315.78	0
6317	SERPINB3	5	282.86	0
2199	FBLN2	5	279.04	0
23204	ARL6IP1	5	174.8	0
6645	SNTB2	5	172.88	0
23654	PLXNB2	5	165.87	0
114883	OSBPL9	5	159.89	0
25932	CLIC4	5	124.9	0
633	BGN	5	117.43	0
114882	OSBPL8	5	111.27	0
55754	TMEM30A	5	94.16	0
4015	LOX	5	93.65	0
11112	HIBADH	5	90.13	0
29995	LMCD1	5	77.17	0
23176	SEPT8	5	76.27	0
64710	NUCKS1	5	74.76	0
481	ATP1B1	5	74.56	0
22821	RASA3	5	72.43	0
10609	LEPREL4	5	68.41	0
102	ADAM10	5	67.37	0
7071	KLF10	5	63.07	0
7220	TRPC1	5	60.16	0
54940	OCIAD1	5	60.13	0
23592	LEMD3	5	60.01	0
55915	LANCL2	5	57.38	0
493856	CISD2	5	56.98	0
9168	TMSB10	5	52.71	0
51110	LACTB2	5	47.84	0
9054	NFS1	5	47.62	0
56926	NCLN	5	46.25	0
22918	CD93	5	44.22	0
6173	RPL36A	5	43.43	0
5874	RAB27B	5	43.36	0
3964	LGALS8	5	41.12	0
92675	DTD1	5	40.95	0
23650	TRIM29	5	37.67	0
4598	MVK	5	36.64	0
57136	APMAP	5	36.47	0
55119	PRPF38B	5	35.37	0
55506	H2AFY2	5	34.95	0
5654	HTRA1	5	33.91	0
3684	ITGAM	5	33.4	0
80142	PTGES2	5	33.21	0
5106	PCK2	5	32.26	0
4125	MAN2B1	5	31.53	0
9277	WDR46	5	30.9	0
10102	TSFM	5	30.41	0
8036	SHOC2	5	29.04	0
55308	DDX19A	5	27.72	0
4005	LMO2	5	26.24	0
55905	RNF114	5	26.2	0
[truncated: 456 more rows]

## Sheet: Non-Muse cells
node_table Non Muse MINIMUM IMEX
Id	Label	Degree	Betweenness	Expression
7316	UBC	2332	2871852.4	0
8452	CUL3	647	126112.96	0
6613	SUMO2	569	119769.07	0
9768	KIAA0101	489	53814.27	0
3172	HNF4A	472	118682.09	0
1994	ELAVL1	460	114835.61	0
351	APP	454	114307.54	0
2335	FN1	446	47681.52	0
10987	COPS5	403	42294.87	0
55832	CAND1	395	34966.76	0
51547	SIRT7	368	29338.29	0
2099	ESR1	367	31989.59	0
7534	YWHAZ	355	45085.93	0
1017	CDK2	323	19001.21	0
3676	ITGA4	323	18159.55	0
8454	CUL1	302	12955.44	0
2885	GRB2	291	83679.91	0
4609	MYC	273	22510.87	0
7341	SUMO1	266	14321.5	0
9641	IKBKE	247	14542.8	0
7415	VCP	243	25409.63	0
10537	UBD	242	20718.37	0
8453	CUL2	242	12968.71	0
7189	TRAF6	241	16053.45	0
8065	CUL5	218	10995.64	0
3326	HSP90AB1	214	28658.16	0
7428	VHL	211	10229.34	0
3106	HLA-B	205	9718.01	0
10971	YWHAQ	195	14723.1	0
9924	PAN2	194	6324.95	0
8266	UBL4A	186	10334.46	0
3320	HSP90AA1	183	8284.36	0
4738	NEDD8	181	5056.77	0
3065	HDAC1	178	26206.38	0
8517	IKBKG	176	17557.39	0
1915	EEF1A1	176	15229.18	0
7157	TP53	173	10517.4	0
3192	HNRNPU	173	8592.03	0
3312	HSPA8	169	18725.05	0
409	ARRB2	160	4450.43	0
4670	HNRNPM	156	7229.38	0
3309	HSPA5	155	11520.56	0
9775	EIF4A3	155	6300.92	0
3609	ILF3	155	6091.95	0
7532	YWHAG	147	15520.29	0
1956	EGFR	145	7799.1	0
8450	CUL4B	143	3422.83	0
23524	SRRM2	142	6966.12	0
7531	YWHAE	141	7336.69	0
3396	ICT1	140	8788.18	0
23411	SIRT1	138	16551.93	0
5684	PSMA3	138	8851.23	0
5885	RAD21	138	8270.11	0
3608	ILF2	138	6880.84	0
207	AKT1	137	12061.98	0
6188	RPS3	137	2370.26	0
3066	HDAC2	136	12293.04	0
3068	HDGF	136	7004.34	0
8451	CUL4A	133	5266.63	0
1660	DHX9	133	4984.83	0
3190	HNRNPK	132	8658.66	0
1457	CSNK2A1	132	4639	0
4088	SMAD3	131	23597.84	0
3308	HSPA4	131	13154.29	0
57154	SMURF1	130	3259.82	0
3575	IL7R	128	5168.29	0
10289	EIF1B	127	5248.48	0
7013	TERF1	127	5237.63	0
5829	PXN	126	10059.32	0
2597	GAPDH	126	9049.25	0
6187	RPS2	126	2537.01	0
1398	CRK	124	17255.33	0
4691	NCL	124	6216.57	0
6189	RPS3A	124	2010.74	0
6194	RPS6	124	1910.93	0
672	BRCA1	122	7853.42	0
4869	NPM1	122	7817.55	0
5564	PRKAB1	122	6598.28	0
6217	RPS16	122	1914.15	0
9636	ISG15	121	7012.32	0
4904	YBX1	120	5362.72	0
3178	HNRNPA1	118	2174.04	0
3725	JUN	117	14736.53	0
60	ACTB	117	8801.8	0
7014	TERF2	116	8991.66	0
3014	H2AFX	116	4965.74	0
6191	RPS4X	116	1504.4	0
5295	PIK3R1	115	23005.95	0
4690	NCK1	115	13679.45	0
6125	RPL5	115	1563.99	0
203068	TUBB	114	5022.41	0
1026	CDKN1A	113	14114.87	0
6233	RPS27A	113	6524.32	0
6128	RPL6	113	2157.65	0
6147	RPL23A	113	1942.47	0
6202	RPS8	113	1516.03	0
6464	SHC1	112	10730.97	0
7329	UBE2I	112	10428.13	0
6210	RPS15A	112	1376.93	0
7431	VIM	111	10998.4	0
6667	SP1	111	5982.47	0
6772	STAT1	110	11350.69	0
7529	YWHAB	110	8648.52	0
3692	EIF6	110	5515.49	0
4193	MDM2	110	4028.48	0
22976	PAXIP1	109	3509.58	0
2547	XRCC6	107	9571.04	0
5111	PCNA	107	6652.38	0
6135	RPL11	107	1836.4	0
5430	POLR2A	106	10144.97	0
10236	HNRNPR	105	3651.14	0
10980	COPS6	104	2112.99	0
6124	RPL4	104	1532.4	0
5499	PPP1CA	103	11456.5	0
2908	NR3C1	103	7823.88	0
6207	RPS13	103	829.43	0
7414	VCL	102	4454.25	0
9349	RPL23	102	1876.48	0
6129	RPL7	102	1340.2	0
6224	RPS20	101	4061.64	0
6223	RPS19	100	5060.74	0
56257	MEPCE	100	1815.92	0
5594	MAPK1	99	10392.57	0
3313	HSPA9	99	7928.41	0
54165	DCUN1D1	99	4330.83	0
9657	IQCB1	99	3583.04	0
26986	PABPC1	99	3167.56	0
7186	TRAF2	97	7381.94	0
1958	EGR1	96	8654.65	0
6421	SFPQ	96	4614.01	0
8175	SF3A2	96	2738.22	0
6175	RPLP0	96	1898.14	0
6201	RPS7	96	1391.43	0
10856	RUVBL2	95	4720.63	0
3329	HSPD1	95	4095.69	0
3181	HNRNPA2B1	95	2759.99	0
1938	EEF2	95	2128.46	0
408	ARRB1	95	2033.36	0
6160	RPL31	95	1812.82	0
6228	RPS23	95	1127.31	0
10492	SYNCRIP	94	2984.99	0
23451	SF3B1	94	2406.09	0
8878	SQSTM1	93	9777.18	0
2697	GJA1	93	6685.71	0
5710	PSMD4	93	3042.45	0
580	BARD1	93	2154.01	0
10528	NOP56	93	1083.41	0
10273	STUB1	91	6527.39	0
5300	PIN1	91	6223.88	0
4087	SMAD2	91	5504.98	0
142	PARP1	91	5235.17	0
4791	NFKB2	91	2663.08	0
2033	EP300	90	2615.27	0
1080	CFTR	90	2498.49	0
6231	RPS26	90	1103.97	0
7514	XPO1	89	6238.66	0
5886	RAD23A	89	4402.65	0
3184	HNRNPD	89	3078.74	0
5708	PSMD2	89	2848.14	0
10250	SRRM1	89	2735.21	0
6205	RPS11	89	1012.28	0
26270	FBXO6	88	8314.4	0
10399	GNB2L1	88	6102.78	0
1642	DDB1	88	4324.58	0
1499	CTNNB1	88	4027.85	0
7520	XRCC5	88	3792.11	0
10291	SF3A1	88	2336.7	0
6204	RPS10	88	1559.1	0
6144	RPL21	88	696.51	0
6130	RPL7A	88	443.83	0
3837	KPNB1	87	4747.12	0
5515	PPP2CA	87	4213.8	0
708	C1QBP	87	3577.29	0
6137	RPL13	87	1926.41	0
51377	UCHL5	87	1440.64	0
6122	RPL3	87	1167.93	0
7284	TUFM	86	3144.47	0
9045	RPL14	86	1753.55	0
1665	DHX15	85	4488.2	0
9146	HGS	84	7769.74	0
10155	TRIM28	84	4788.03	0
7150	1	84	4720.04	0
10627	MYL12A	84	3319.35	0
6625	SNRNP70	84	2975.42	0
5687	PSMA6	84	1787.84	0
7846	TUBA1A	83	3384.95	0
988	CDC5L	83	3161.18	0
8607	RUVBL1	83	2888.18	0
5688	PSMA7	83	2611.12	0
56893	UBQLN4	82	12836.69	0
1385	CREB1	82	9916.51	0
25913	POT1	82	2976.69	0
5683	PSMA2	82	1350.8	0
5689	PSMB1	81	3086.22	0
5707	PSMD1	81	2152.92	0
6632	SNRPD1	81	1154.94	0
23450	SF3B3	80	7391.14	0
24140	FTSJ1	80	1956.06	0
1653	DDX1	80	1723.3	0
4736	RPL10A	80	925.93	0
6606	SMN1	79	6537.07	0
2932	GSK3B	79	4102.58	0
5518	PPP2R1A	79	3898.48	0
292	SLC25A5	79	1892.8	0
1937	EEF1G	78	4783.3	0
4841	NONO	78	3512.94	0
5686	PSMA5	78	3498.62	0
5682	PSMA1	78	2557.37	0
6136	RPL12	78	716.7	0
4627	MYH9	77	5932.42	0
23020	SNRNP200	77	2829.24	0
3476	IGBP1	77	2673.35	0
6133	RPL9	77	595.63	0
29979	UBQLN1	76	15116.05	0
7094	TLN1	76	5124.2	0
5062	PAK2	76	3996.74	0
10768	AHCYL1	76	3991.27	0
9584	RBM39	76	2324.94	0
3185	HNRNPF	76	2041.62	0
6627	SNRPA1	76	1760.72	0
7132	TNFRSF1A	76	1740.57	0
5347	PLK1	75	6894.35	0
5705	PSMC5	75	1990.19	0
6230	RPS25	75	566.26	0
6156	RPL30	74	721.32	0
6132	RPL8	74	303.94	0
10657	KHDRBS1	73	10817.69	0
54386	TERF2IP	73	5043.99	0
5315	PKM	73	2558.45	0
6206	RPS12	73	858.61	0
1432	MAPK14	72	8303.55	0
3838	KPNA2	72	5036.31	0
3611	ILK	72	2039.51	0
5970	RELA	72	1803.84	0
2091	FBL	72	1530.86	0
5701	PSMC2	72	1201.11	0
10921	RNPS1	72	1070.73	0
6234	RPS28	72	563.5	0
7251	TSG101	71	6523.12	0
2316	FLNA	71	4133.72	0
29110	TBK1	71	2717.51	0
6633	SNRPD2	71	1290.68	0
6146	RPL22	71	752.92	0
1894	ECT2	70	2566.02	0
6732	SRPK1	70	2313.77	0
27339	PRPF19	70	1674.12	0
10482	NXF1	70	1623.99	0
506	ATP5B	69	3452.83	0
5928	RBBP4	69	2669.91	0
3304	HSPA1B	69	1745.51	0
1655	DDX5	69	1334.81	0
6176	RPLP1	69	1235.46	0
998	CDC42	68	6669.43	0
1019	CDK4	68	4763.86	0
6709	SPTAN1	68	4405.72	0
5052	PRDX1	68	2846.83	0
10576	CCT2	68	1852.95	0
5859	QARS	68	1577.22	0
10383	TUBB4B	68	1389.57	0
5371	PML	67	3926.55	0
808	CALM3	67	2003.44	0
2521	FUS	67	1769.7	0
6714	SRC	67	1530.01	0
23043	TNIK	67	1202.66	0
4673	NAP1L1	67	1074.03	0
6927	HNF1A	66	4343.75	0
6418	SET	66	4169.32	0
5717	PSMD11	66	1909.39	0
10594	PRPF8	66	1688.75	0
55646	LYAR	66	1421.5	0
6222	RPS18	66	1366.05	0
9188	DDX21	66	1189.13	0
5591	PRKDC	66	1119.43	0
6208	RPS14	66	255.59	0
373156	GSTK1	65	3302.12	0
22938	SNW1	65	2913.55	0
8848	TSC22D1	65	2057.86	0
8841	HDAC3	65	1409.23	0
5704	PSMC4	65	1251.79	0
10397	NDRG1	65	1110.97	0
1025	CDK9	65	968.37	0
11345	GABARAPL2	64	3194.05	0
7203	CCT3	64	2029.91	0
10262	SF3B4	64	1986.88	0
10949	HNRNPA0	64	1749.4	0
11140	CDC37	63	5137.49	0
10419	PRMT5	63	3796.88	0
6711	SPTBN1	63	2882.79	0
9474	ATG5	63	2397.87	0
1778	DYNC1H1	63	1540.8	0
6134	RPL10	63	1213.26	0
867	CBL	63	1109.45	0
5685	PSMA4	63	1024.28	0
5706	PSMC6	63	557.68	0
3301	DNAJA1	62	4302.92	0
4176	MCM7	62	2641.99	0
5093	PCBP1	62	2385.67	0
9092	SART1	62	950.9	0
5595	MAPK3	61	5076.7	0
7791	ZYX	61	4219.84	0
3315	HSPB1	61	2887.68	0
10146	G3BP1	61	2526.98	0
8826	IQGAP1	61	1969.91	0
56916	SMARCAD1	61	1312.9	0
55660	PRPF40A	61	888.89	0
9861	PSMD6	61	805.81	0
5700	PSMC1	61	784.16	0
9343	EFTUD2	61	773.38	0
857	CAV1	60	3747.82	0
2010	EMD	60	2236.19	0
6634	SNRPD3	60	1951.54	0
10694	CCT8	60	1558.14	0
27316	RBMX	60	1509.75	0
4000	LMNA	60	1414.03	0
8364	HIST4H4	60	1260.54	0
79885	HDAC11	60	963.61	0
54984	PINX1	60	959.76	0
25873	RPL36	60	810.75	0
6181	RPLP2	60	553.51	0
3175	ONECUT1	59	4737.45	0
1460	CSNK2B	59	4111.13	0
7184	HSP90B1	59	2628.74	0
8661	EIF3A	59	2085.46	0
71	ACTG1	59	1878.48	0
5036	PA2G4	59	1674.94	0
5597	MAPK6	59	1124.7	0
3646	EIF3E	59	1091.16	0
6169	RPL38	59	980.21	0
3551	IKBKB	59	805.31	0
11338	U2AF2	59	481.72	0
6157	RPL27A	59	247.89	0
2017	CTTN	58	3049.08	0
11091	WDR5	58	2851.4	0
2023	ENO1	58	1999.25	0
498	ATP5A1	58	1587.32	0
55720	TSR1	58	1569.79	0
10575	CCT4	58	1485.2	0
3191	HNRNPL	58	1325.41	0
5713	PSMD7	58	770.33	0
7133	TNFRSF1B	58	717.06	0
5691	PSMB3	58	522.22	0
331	XIAP	57	2921.76	0
5887	RAD23B	57	2147.43	0
2130	EWSR1	57	1768.44	0
6950	TCP1	57	1746.19	0
5903	RANBP2	57	1439.56	0
9987	HNRPDL	57	1295.57	0
22948	CCT5	57	1028.68	0
5693	PSMB5	57	803.51	0
5702	PSMC3	57	750.35	0
5718	PSMD12	57	646.18	0
5709	PSMD3	57	465.79	0
7533	YWHAH	56	5684.36	0
6117	RPA1	56	2519.39	0
4172	MCM3	56	2002.12	0
10097	ACTR2	56	1741.73	0
2058	EPRS	56	1609.35	0
25	ABL1	56	1274.32	0
5925	RB1	56	1151.46	0
328	APEX1	56	1145.65	0
5692	PSMB4	56	976.72	0
11051	NUDT21	55	3427.59	0
5879	RAC1	55	2494.15	0
6622	SNCA	55	1702.18	0
10574	CCT7	55	1538.48	0
10992	SF3B2	55	1433.22	0
5034	P4HB	55	1360.16	0
5690	PSMB2	55	1003.5	0
4851	NOTCH1	55	886.71	0
84557	MAP1LC3A	54	2675.26	0
1973	EIF4A1	54	1305.37	0
6232	RPS27	54	644.17	0
10514	MYBBP1A	54	576.06	0
220988	HNRNPA3	54	516	0
2923	PDIA3	53	5152.67	0
7295	TXN	53	4227.13	0
2060	EPS15	53	3191.46	0
7280	TUBB2A	53	2454.23	0
3875	KRT18	53	2418.74	0
11124	FAF1	53	2010.69	0
23770	FKBP8	53	1614.71	0
5610	EIF2AK2	53	991.39	0
4734	NEDD4	53	901.13	0
4792	NFKBIA	53	770.87	0
6428	SRSF3	53	611.05	0
3688	ITGB1	52	5569.8	0
5781	PTPN11	52	3809.56	0
5578	PRKCA	52	3496.63	0
87	ACTN1	52	2908.85	0
23468	CBX5	52	2358.12	0
526	ATP6V1B2	52	1743.05	0
8663	EIF3C	52	1180.77	0
6774	STAT3	52	915.51	0
6733	SRPK2	52	892.12	0
4292	MLH1	52	773.47	0
10015	PDCD6IP	51	4042.57	0
6500	SKP1	51	1444.37	0
6741	SSB	51	1265.89	0
6636	SNRPF	51	1097.85	0
2475	MTOR	51	907	0
26354	GNL3	51	505.9	0
140801	RPL10L	51	180.57	0
10413	YAP1	50	2931.11	0
9129	PRPF3	50	1635.05	0
100526737	RBM14	50	1591.39	0
6310	ATXN1	50	1333.33	0
30011	SH3KBP1	50	1283.19	0
6209	RPS15	50	1067.6	0
6742	SSBP1	50	760.49	0
5695	PSMB7	50	731.92	0
4478	MSN	49	4072.71	0
310	ANXA7	49	3873.4	0
5432	POLR2C	49	3116.46	0
6598	SMARCB1	49	1519.64	0
6434	TRA2B	49	1451.92	0
10189	ALYREF	49	1299.24	0
1207	CLNS1A	49	736.45	0
3376	IARS	49	683.71	0
8717	TRADD	49	595.3	0
5434	POLR2E	48	3468.57	0
51631	LUC7L2	48	2941.4	0
5566	PRKACA	48	2275.93	0
10454	TAB1	48	2000.13	0
836	CASP3	48	1945.87	0
396	ARHGDIA	48	1625.53	0
871	SERPINH1	48	1424.73	0
6155	RPL27	48	1350.37	0
908	CCT6A	48	917.12	0
5245	PHB	48	886.36	0
5501	PPP1CC	48	776.23	0
10521	DDX17	48	594.15	0
1399	CRKL	47	4046.89	0
355	FAS	47	2279.72	0
11335	CBX3	47	2119.09	0
7416	VDAC1	47	2012.21	0
5931	RBBP7	47	1809.5	0
79084	WDR77	47	1549.81	0
4686	NCBP1	47	1443.87	0
11198	SUPT16H	47	980.77	0
6727	SRP14	47	909.2	0
6389	SDHA	47	894.88	0
3799	KIF5B	47	851.31	0
5894	RAF1	47	662.01	0
3981	LIG4	47	610.67	0
11034	DSTN	46	4425.39	0
3064	HTT	46	3209.34	0
1786	DNMT1	46	2898.26	0
8668	EIF3I	46	1803.85	0
4311	MME	46	1764.05	0
9219	MTA2	46	1438.1	0
8467	SMARCA5	46	1148.34	0
3939	LDHA	46	983.84	0
5516	PPP2CB	46	839.12	0
3437	IFIT3	46	798.28	0
84790	TUBA1C	46	630.04	0
324	APC	46	598.17	0
7307	U2AF1	46	215.68	0
64750	SMURF2	45	3421.11	0
8349	HIST2H2BE	45	2754.78	0
387	RHOA	45	2273.19	0
6871	TADA2A	45	1994.74	0
2617	GARS	45	1930.07	0
10054	UBA2	45	1411.81	0
7265	TTC1	45	1194.96	0
8665	EIF3F	45	900.1	0
6635	SNRPE	45	733.04	0
57805	KIAA1967	45	681.37	0
3735	KARS	45	655.32	0
3189	HNRNPH3	45	602.89	0
3091	HIF1A	45	587.24	0
27044	SND1	45	562.49	0
84305	WIBG	45	562.42	0
10213	PSMD14	45	289.64	0
5694	PSMB6	45	275.64	0
5573	PRKAR1A	44	3531.64	0
7334	UBE2N	44	2525.08	0
7205	TRIP6	44	2072.69	0
5431	POLR2B	44	1982.91	0
7052	TGM2	44	1569.45	0
9559	VPS26A	44	1261.59	0
9318	COPS2	44	1152.4	0
79876	UBA5	44	1024.13	0
5720	PSME1	44	995.07	0
55183	RIF1	44	992.82	0
5905	RANGAP1	44	975.06	0
7448	VTN	44	736.21	0
11100	HNRNPUL1	44	728.54	0
9759	HDAC4	44	713.99	0
10524	KAT5	44	661.04	0
10643	IGF2BP3	44	531.35	0
4831	NME2	44	436.27	0
51602	NOP58	44	174.71	0
23193	GANAB	43	4196.51	0
823	CAPN1	43	2105.73	0
4615	MYD88	43	2052.94	0
8737	RIPK1	43	1047.49	0
6749	SSRP1	43	818.72	0
3159	HMGA1	43	755.55	0
26277	TINF2	43	750.84	0
23367	LARP1	43	711.83	0
55791	LRIF1	43	685.47	0
1936	EEF1D	43	644.18	0
10376	TUBA1B	43	600.25	0
1615	DARS	43	567.57	0
7555	CNBP	43	477.99	0
811	CALR	42	2604.48	0
567	B2M	42	1633.76	0
7919	DDX39B	42	1585.27	0
6599	SMARCC1	42	1205.05	0
4350	MPG	42	1135.85	0
2318	FLNC	42	1091.87	0
10096	ACTR3	42	1027.78	0
60491	NIF3L1	42	943.79	0
1933	EEF1B2	42	844.05	0
59	ACTA2	42	733.42	0
84959	UBASH3B	42	694.93	0
3945	LDHB	42	639.95	0
10946	SF3A3	42	632.43	0
7153	TOP2A	42	571.84	0
6446	SGK1	41	3473.07	0
1601	DAB2	41	2219.63	0
55737	VPS35	41	1475.41	0
1020	CDK5	41	1315.86	0
5110	PCMT1	41	1042.33	0
54888	NSUN2	41	976.83	0
10728	PTGES3	41	967.56	0
9128	PRPF4	41	897.96	0
3297	HSF1	41	804.38	0
3188	HNRNPH2	41	733.87	0
826	CAPNS1	41	608.31	0
8815	BANF1	41	569.31	0
4628	MYH10	41	523.25	0
7175	TPR	41	488.19	0
7083	TK1	40	3596.91	0
10133	OPTN	40	2260.7	0
10951	CBX1	40	1995.78	0
23197	FAF2	40	1775.19	0
5094	PCBP2	40	1570.32	0
5159	PDGFRB	40	1512.91	0
1977	EIF4E	40	1413.46	0
65125	WNK1	40	1369.23	0
10813	UTP14A	40	1336.94	0
3661	IRF3	40	1333.28	0
301	ANXA1	40	1202.94	0
6897	TARS	40	1109.98	0
3550	IK	40	1006.74	0
3006	HIST1H1C	40	844.15	0
3858	KRT10	40	827.43	0
841	CASP8	40	747.25	0
9352	TXNL1	40	664.33	0
8882	ZNF259	40	550.91	0
51035	UBXN1	40	510.05	0
6449	SGTA	39	2820.24	0
890	CCNA2	39	2425.62	0
3848	KRT1	39	2289.71	0
3667	IRS1	39	2041.7	0
7168	TPM1	39	1679.56	0
4175	MCM6	39	1566.65	0
10726	NUDC	39	1413.73	0
23435	TARDBP	39	1146.72	0
10048	RANBP9	39	1111.96	0
1975	EIF4B	39	953.81	0
790	CAD	39	934.66	0
5198	PFAS	39	753.9	0
6472	SHMT2	39	709.88	0
55968	NSFL1C	39	578.9	0
1503	CTPS1	39	537.8	0
2064	ERBB2	39	520.93	0
8683	SRSF9	39	520.06	0
2534	FYN	39	509.17	0
8664	EIF3D	39	413.19	0
3276	PRMT1	39	398.64	0
6154	RPL26	39	326.44	0
9097	USP14	39	169.69	0
23212	RRS1	39	162.34	0
8440	NCK2	38	3723.99	0
23607	CD2AP	38	2352.29	0
121504	HIST1H4A	38	2239.18	0
7408	VASP	38	1959.18	0
1153	CIRBP	38	1680.54	0
5201	PFDN1	38	1361.87	0
3716	JAK1	38	1277.88	0
5230	1	38	1237.33	0
51100	SH3GLB1	38	1169.22	0
3336	HSPE1	38	1123.5	0
57506	MAVS	38	990.91	0
226	ALDOA	38	946.45	0
7965	AIMP2	38	929.88	0
7001	PRDX2	38	870.01	0
5478	PPIA	38	835.57	0
3836	KPNA1	38	788.17	0
5747	PTK2	38	778.42	0
6455	SH3GL1	38	770.45	0
191	AHCY	38	472.01	0
326	AIRE	38	448.64	0
9255	AIMP1	38	397.67	0
1965	EIF2S1	38	393.85	0
192670	EIF2C4	38	288.09	0
8764	TNFRSF14	37	3508.94	0
9131	AIFM1	37	1382.58	0
51569	UFM1	37	1339.38	0
10540	DCTN2	37	1150.18	0
7320	UBE2B	37	1129.52	0
5496	PPM1G	37	1012.51	0
1107	CHD3	37	963.03	0
23170	TTLL12	37	850.14	0
3030	HADHA	37	736.15	0
10130	PDIA6	37	723.89	0
9126	SMC3	37	630.47	0
5520	PPP2R2A	37	580.81	0
10642	IGF2BP1	37	566.53	0
4361	MRE11A	37	540.77	0
8480	RAE1	37	535.23	0
9939	RBM8A	37	532.23	0
4089	SMAD4	37	513.5	0
8239	USP9X	37	491.19	0
5048	PAFAH1B1	37	417.14	0
6235	RPS29	37	381.77	0
8290	HIST3H3	37	364.19	0
26576	SRPK3	37	256.61	0
27335	EIF3K	37	226.53	0
5861	RAB1A	36	3927.94	0
4001	LMNB1	36	2265.69	0
8976	WASL	36	1891.66	0
5339	PLEC	36	1257.86	0
64175	LEPRE1	36	1242.77	0
9093	DNAJA3	36	1234.74	0
5195	PEX14	36	1119.6	0
523	ATP6V1A	36	795.61	0
29896	TRA2A	36	792.96	0
829	CAPZA1	36	696.35	0
9972	NUP153	36	592.18	0
1152	CKB	36	539.34	0
10421	CD2BP2	36	499.5	0
5716	PSMD10	36	480.04	0
5599	MAPK8	36	416.97	0
4141	MARS	36	401.89	0
51493	C22orf28	36	370.64	0
51637	C14orf166	36	318.21	0
2194	FASN	36	263.45	0
6280	S100A9	36	262.99	0
8243	SMC1A	35	1262.99	0
5479	PPIB	35	1198.29	0
5580	PRKCD	35	1181.45	0
10498	CARM1	35	1107.42	0
5770	PTPN1	35	1028.04	0
10985	GCN1L1	35	958.61	0
8900	CCNA1	35	867.22	0
7112	TMPO	35	848.55	0
471	ATIC	35	844.14	0
5058	PAK1	35	754.64	0
9601	PDIA4	35	710.76	0
7917	BAG6	35	708.16	0
4522	MTHFD1	35	701.41	0
10093	ARPC4	35	659.84	0
5204	PFDN5	35	635.48	0
6696	SPP1	35	607.24	0
5335	PLCG1	35	534.95	0
8880	FUBP1	35	486.73	0
9967	THRAP3	35	472.37	0
27185	DISC1	35	440.88	0
9094	UNC119	35	431.25	0
79016	DDA1	35	349.87	0
8662	EIF3B	35	285.17	0
5917	RARS	35	265.28	0
6159	RPL29	35	157.06	0
1832	DSP	34	2535.81	0
8655	DYNLL1	34	2029.33	0
29978	UBQLN2	34	1365.14	0
6198	RPS6KB1	34	1237.59	0
9632	SEC24C	34	1182.49	0
8724	SNX3	34	1109.27	0
1487	CTBP1	34	1080.49	0
5536	PPP5C	34	1007.77	0
11315	PARK7	34	890.18	0
4134	MAP4	34	842.23	0
10606	PAICS	34	701.13	0
6629	SNRPB2	34	563.39	0
22985	ACIN1	34	556.24	0
440	ASNS	34	505.67	0
7345	UCHL1	34	486.8	0
4836	NMT1	34	373.57	0
51520	LARS	34	327.36	0
11047	ADRM1	34	310.31	0
6432	SRSF7	34	145.18	0
51400	PPME1	33	1391.39	0
1495	CTNNA1	33	1330.32	0
7336	UBE2V2	33	1164.92	0
10963	STIP1	33	1072.82	0
9588	PRDX6	33	1024.73	0
51699	VPS29	33	851.51	0
4093	SMAD9	33	818.68	0
10101	NUBP2	33	747.77	0
3069	HDLBP	33	628.25	0
4026	LPP	33	584.24	0
6150	MRPL23	33	570.1	0
2962	GTF2F1	33	471.51	0
10109	ARPC2	33	438.2	0
10969	EBNA1BP2	33	437.68	0
51138	COPS4	33	412.31	0
3856	KRT8	33	410.99	0
50809	HP1BP3	33	406.01	0
5711	PSMD5	33	191.4	0
23557	SNAPIN	32	4236.5	0
2113	ETS1	32	3999.66	0
51726	DNAJB11	32	1826.56	0
10542	LAMTOR5	32	1822.1	0
81	ACTN4	32	1790.08	0
3958	LGALS3	32	1659.31	0
58533	SNX6	32	1579.23	0
5906	RAP1A	32	1361.31	0
29086	BABAM1	32	1323.17	0
5584	PRKCI	32	1206.44	0
28988	DBNL	32	1172.44	0
8772	FADD	32	1063.63	0
6453	ITSN1	32	984.32	0
840	CASP7	32	819.49	0
9520	NPEPPS	32	747.72	0
9040	UBE2M	32	693.04	0
2287	FKBP3	32	646.42	0
8125	ANP32A	32	619.69	0
2146	EZH2	32	526.18	0
58517	RBM25	32	512.64	0
5019	OXCT1	32	502.31	0
47	ACLY	32	489.81	0
16	AARS	32	482.07	0
2	A2M	32	470.14	0
22919	MAPRE1	32	431.99	0
7086	TKT	32	389.43	0
8945	BTRC	32	359.2	0
26043	UBXN7	32	352	0
6195	RPS6KA1	32	312.07	0
6158	RPL28	32	297.66	0
10036	CHAF1A	32	273.82	0
10197	PSME3	32	232.36	0
4793	NFKBIB	32	199.01	0
10802	SEC24A	31	2150	0
7879	RAB7A	31	1769.73	0
667	DST	31	1678.43	0
8666	EIF3G	31	1569.36	0
10226	PLIN3	31	1549.33	0
7347	UCHL3	31	1135.99	0
9391	CIAO1	31	1115.24	0
5216	PFN1	31	1077.78	0
7704	ZBTB16	31	1051.73	0
9296	ATP6V1F	31	840.62	0
4695	NDUFA2	31	823.5	0
6184	RPN1	31	778.28	0
6881	TAF10	31	758.07	0
26003	GORASP2	31	647.24	0
752	FMNL1	31	603.14	0
7124	TNF	31	596.61	0
84324	SARNP	31	574.66	0
1892	ECHS1	31	572.18	0
5460	POU5F1	31	543.85	0
7913	DEK	31	535.58	0
837	CASP4	31	528.33	0
2810	SFN	31	524.34	0
5901	RAN	31	351.6	0
528	ATP6V1C1	31	332.76	0
7171	TPM4	31	294.03	0
29888	STRN4	31	236.59	0
57379	AICDA	31	217.04	0
322	APBB1	31	195.34	0
26146	TRAF3IP1	31	193.45	0
117246	FTSJ3	31	122.63	0
51691	NAA38	30	4206.3	0
3956	LGALS1	30	3472.92	0
26060	APPL1	30	1794.72	0
54472	TOLLIP	30	1578.47	0
1974	EIF4A2	30	1496.69	0
5049	PAFAH1B2	30	1290.73	0
3843	IPO5	30	1224.52	0
112858	TP53RK	30	1095.84	0
10533	ATG7	30	1090	0
3093	UBE2K	30	1067.15	0
64965	MRPS9	30	1006.28	0
529	ATP6V1E1	30	1003.34	0
23640	HSPBP1	30	972.82	0
57819	2	30	920.22	0
9815	GIT2	30	857.52	0
56647	BCCIP	30	778.36	0
11344	TWF2	30	698.93	0
10128	LRPPRC	30	688.12	0
116540	MRPL53	30	672.01	0
4343	MOV10	30	652.72	0
80700	UBXN6	30	630.04	0
6624	FSCN1	30	598.86	0
9908	G3BP2	30	581.94	0
8148	TAF15	30	581.89	0
7298	TYMS	30	512.52	0
7322	UBE2D2	30	503.27	0
5214	PFKP	30	491.35	0
6431	SRSF6	30	470.35	0
23327	NEDD4L	30	460.75	0
1983	EIF5	30	448.19	0
1968	EIF2S3	30	382.1	0
8533	COPS3	30	381.42	0
10016	PDCD6	30	317.67	0
5226	PGD	30	286.56	0
25920	COBRA1	30	262.58	0
57521	RPTOR	30	250.72	0
23410	SIRT3	29	4376.46	0
22954	TRIM32	29	1845.47	0
25824	PRDX5	29	1589.44	0
8350	HIST1H3E	29	1384.54	0
7283	TUBG1	29	1270.28	0
2960	GTF2E1	29	1193.55	0
6314	ATXN7	29	1157.5	0
7453	WARS	29	1157.15	0
163	AP2B1	29	1149.02	0
6923	TCEB2	29	1147.72	0
572	BAD	29	974.94	0
9531	BAG3	29	948.03	0
10095	ARPC1B	29	860.85	0
6390	SDHB	29	821.6	0
4719	NDUFS1	29	766.58	0
1627	DBN1	29	731.58	0
960	CD44	29	730.17	0
29088	MRPL15	29	721.69	0
55759	WDR12	29	701.8	0
7319	UBE2A	29	685.08	0
9688	NUP93	29	684.08	0
6904	TBCD	29	662.79	0
150684	COMMD1	29	620.18	0
65003	MRPL11	29	606.06	0
832	CAPZB	29	583.16	0
2963	GTF2F2	29	576.45	0
2026	ENO2	29	473.28	0
3098	HK1	29	454.18	0
9532	BAG2	29	438.21	0
28998	MRPL13	29	427.33	0
8892	EIF2B2	29	427.07	0
23636	NUP62	29	419.33	0
55644	OSGEP	29	393.09	0
11218	DDX20	29	377.52	0
1639	DCTN1	29	364.73	0
5914	RARA	29	363.95	0
11321	GPN1	29	356.59	0
824	CAPN2	29	341.97	0
5663	PSEN1	29	339.74	0
3849	KRT2	29	223.19	0
5296	PIK3R2	29	190.67	0
253260	RICTOR	29	177.69	0
140809	SRXN1	29	171.98	0
26156	RSL1D1	29	114.19	0
4090	SMAD5	28	3152.9	0
2664	GDI1	28	1862.57	0
6777	STAT5B	28	1156.52	0
23517	SKIV2L2	28	1099.23	0
90678	LRSAM1	28	1056.99	0
9533	POLR1C	28	838.27	0
4723	NDUFV1	28	820.15	0
7419	VDAC3	28	719.39	0
9276	COPB2	28	669.72	0
2271	FH	28	659.75	0
79657	RPAP3	28	598.85	0
476	ATP1A1	28	583.04	0
3643	INSR	28	548.9	0
10935	PRDX3	28	503.33	0
7411	VBP1	28	499.63	0
2631	GBAS	28	483.63	0
11235	PDCD10	28	483.35	0
7167	TPI1	28	458.1	0
5202	PFDN2	28	425.41	0
6647	SOD1	28	410.24	0
5411	PNN	28	408.16	0
55379	LRRC59	28	364.19	0
134492	NUDCD2	28	359.79	0
23710	GABARAPL1	28	326.05	0
6888	TALDO1	28	325.93	0
80232	WDR26	28	234.64	0
6429	SRSF4	28	209.09	0
3433	IFIT2	28	137.97	0
9111	NMI	27	2970.12	0
2665	GDI2	27	2146.48	0
55236	UBA6	27	1966.88	0
7273	TTN	27	1874.99	0
8027	STAM	27	1246.2	0
51663	ZFR	27	1007.65	0
1198	CLK3	27	1000.16	0
56902	PNO1	27	986.78	0
4282	MIF	27	941.69	0
1445	CSK	27	839.81	0
10285	SMNDC1	27	785.85	0
10342	TFG	27	695.3	0
51002	TPRKB	27	659.23	0
2288	FKBP4	27	658.62	0
84676	TRIM63	27	639.15	0
10541	ANP32B	27	582.67	0
6801	STRN	27	568.98	0
2969	GTF2I	27	513.62	0
8407	TAGLN2	27	507.35	0
4131	MAP1B	27	501.79	0
445	ASS1	27	498.76	0
10211	FLOT1	27	481.11	0
6748	SSR4	27	464.19	0
58490	RPRD1B	27	452.27	0
9577	BRE	27	439.99	0
7458	EIF4H	27	426.22	0
6185	RPN2	27	424.27	0
80349	WDR61	27	410.84	0
84617	TUBB6	27	391.61	0
25929	GEMIN5	27	387.66	0
1050	CEBPA	27	356.04	0
9555	H2AFY	27	354.83	0
10979	FERMT2	27	340.38	0
6778	STAT6	27	303.16	0
1676	DFFA	27	265.32	0
5481	PPID	27	255.11	0
6651	SON	27	249.24	0
1736	DKC1	27	227.33	0
1630	DCC	27	221.96	0
10286	BCAS2	27	214.3	0
10277	UBE4B	27	212.38	0
57794	SUGP1	27	196.71	0
56259	CTNNBL1	27	163.11	0
7185	TRAF1	27	158.94	0
2771	GNAI2	26	1696.57	0
5782	PTPN12	26	1332.95	0
10456	HAX1	26	1296.17	0
3417	IDH1	26	1129.14	0
6767	ST13	26	917.6	0
3251	HPRT1	26	878.67	0
51119	SBDS	26	613.44	0
3337	DNAJB1	26	573.65	0
2079	ERH	26	552.79	0
7407	VARS	26	538.95	0
51747	LUC7L3	26	520.08	0
10055	SAE1	26	479.14	0
5435	POLR2F	26	475.74	0
4513	MT-CO2	26	467.58	0
27101	CACYBP	26	463.31	0
1738	DLD	26	420.11	0
2237	FEN1	26	417.13	0
8891	EIF2B3	26	409.17	0
4678	NASP	26	406.02	0
1785	DNM2	26	395.76	0
10527	IPO7	26	366.21	0
11168	PSIP1	26	358.48	0
38	ACAT1	26	353.09	0
6301	SARS	26	351.79	0
5356	PLRG1	26	341.72	0
3615	IMPDH2	26	307.62	0
55748	CNDP2	26	294.06	0
2175	FANCA	26	286.38	0
1314	COPA	26	279.96	0
3959	LGALS3BP	26	263.7	0
10772	SRSF10	26	255.63	0
23111	SPG20	26	250.9	0
3728	JUP	26	199.46	0
6840	SVIL	26	198.57	0
192669	EIF2C3	26	184.68	0
26121	PRPF31	26	100.93	0
22820	COPG1	25	2316.51	0
9898	UBAP2L	25	2228.99	0
2551	GABPA	25	1663.16	0
50807	ASAP1	25	1466.01	0
7353	UFD1L	25	1132.71	0
8417	STX7	25	1053.97	0
3880	KRT19	25	983.54	0
10131	TRAP1	25	846.41	0
2950	GSTP1	25	834.04	0
5037	PEBP1	25	755.83	0
1315	COPB1	25	740.79	0
10923	SUB1	25	732.98	0
5604	MAP2K1	25	702	0
2782	GNB1	25	673.18	0
9410	SNRNP40	25	629.09	0
4697	NDUFA4	25	594.3	0
6197	RPS6KA3	25	533.87	0
5050	PAFAH1B3	25	525.45	0
5184	PEPD	25	509.11	0
9948	WDR1	25	506.16	0
9801	MRPL19	25	476.63	0
10487	CAP1	25	450.08	0
55234	SMU1	25	445.34	0
5500	PPP1CB	25	380.68	0
1789	DNMT3B	25	374.13	0
6726	SRP9	25	362.61	0
4086	SMAD1	25	313.04	0
10972	TMED10	25	293.52	0
2957	GTF2A1	25	249.39	0
8078	USP5	25	194.41	0
4677	NARS	25	191.89	0
86	ACTL6A	25	178.47	0
8531	CSDA	25	114.96	0
7979	SHFM1	25	74.03	0
84365	MKI67IP	25	39.1	0
126961	HIST2H3C	24	1498.18	0
4035	LRP1	24	1460.36	0
4782	NFIC	24	1141.37	0
10525	HYOU1	24	1129.53	0
51586	MED15	24	1081.24	0
7358	UGDH	24	936.27	0
7037	TFRC	24	907.58	0
3032	HADHB	24	878.45	0
2319	FLOT2	24	871.7	0
9961	MVP	24	845.83	0
23246	1	24	817.59	0
7385	UQCRC2	24	783.37	0
6643	SNX2	24	655.15	0
5763	PTMS	24	634.62	0
5985	RFC5	24	546.1	0
28957	MRPS28	24	518.59	0
833	CARS	24	506.73	0
64928	MRPL14	24	487.71	0
7128	TNFAIP3	24	433.85	0
65080	MRPL44	24	433.68	0
54148	MRPL39	24	424.14	0
6256	RXRA	24	422.28	0
10092	ARPC5	24	398.17	0
10857	PGRMC1	24	396.31	0
6648	SOD2	24	368.5	0
6240	RRM1	24	339.16	0
10523	CHERP	24	324.98	0
5321	PLA2G4A	24	320.04	0
10480	EIF3M	24	310.76	0
79577	CDC73	24	303.4	0
2317	FLNB	24	298.98	0
284695	ZNF326	24	287.72	0
3998	LMAN1	24	279.69	0
64976	MRPL40	24	270.54	0
8833	GMPS	24	262.21	0
51504	TRMT112	24	250.48	0
7046	TGFBR1	24	247.61	0
51574	LARP7	24	239.45	0
6652	SORD	24	230.5	0
9039	UBA3	24	195.03	0
1244	ABCC2	24	194.53	0
327	APEH	24	175.73	0
989	SEPT7	24	175.29	0
8899	PRPF4B	24	171.79	0
51371	POMP	24	162.78	0
5910	RAP1GDS1	24	135.56	0
8915	BCL10	23	3832.68	0
1674	DES	23	3831.02	0
9319	TRIP13	23	1965.88	0
9513	FXR2	23	1641.69	0
54732	TMED9	23	1402.11	0
10294	DNAJA2	23	1262.87	0
6257	RXRB	23	1059.02	0
55573	CDV3	23	987.03	0
9070	ASH2L	23	892.01	0
1743	DLST	23	800.81	0
2896	GRN	23	792.64	0
56950	SMYD2	23	691.24	0
10598	AHSA1	23	618.09	0
192111	PGAM5	23	592.71	0
340061	TMEM173	23	591.19	0
51253	MRPL37	23	564.46	0
509	ATP5C1	23	532.51	0
6238	RRBP1	23	514.77	0
5660	PSAP	23	461.29	0
10051	SMC4	23	458.29	0
2040	STOM	23	446.84	0
9218	VAPA	23	431.63	0
7360	UGP2	23	428.38	0
5954	RCN1	23	399.5	0
9416	DDX23	23	324.79	0
2314	FLII	23	317.91	0
94081	SFXN1	23	317.21	0
27430	MAT2B	23	295.54	0
27292	DIMT1	23	290.07	0
10094	ARPC3	23	286.66	0
4860	PNP	23	285.16	0
27257	1	23	265.1	0
80335	WDR82	23	260.57	0
10452	TOMM40	23	258.1	0
81567	TXNDC5	23	236.72	0
11244	ZHX1	23	191.5	0
64983	MRPL32	23	172.25	0
9406	ZRANB2	23	138.79	0
3659	IRF1	23	137.07	0
6631	SNRPC	23	91.93	0
5394	EXOSC10	22	1264.27	0
5898	RALA	22	940.13	0
23404	EXOSC2	22	853.3	0
6642	SNX1	22	838.82	0
4704	NDUFA9	22	790.02	0
7064	THOP1	22	683.02	0
4898	NRD1	22	675.27	0
10121	ACTR1A	22	664.29	0
140576	S100A16	22	643.55	0
6773	STAT2	22	638.88	0
3306	HSPA2	22	611.77	0
23521	RPL13A	22	610.16	0
51021	MRPS16	22	585.18	0
51729	WBP11	22	576.46	0
2778	GNAS	22	516.42	0
5211	PFKL	22	495.17	0
3035	HARS	22	495.08	0
4653	MYOC	22	489.76	0
22974	TPX2	22	475.2	0
51506	UFC1	22	459.97	0
1984	EIF5A	22	449.87	0
3267	AGFG1	22	408.49	0
10254	STAM2	22	407.75	0
5868	RAB5A	22	394.56	0
3840	KPNA4	22	392.73	0
27258	3	22	372.16	0
55746	NUP133	22	369.02	0
51154	MRTO4	22	366.79	0
2274	FHL2	22	364.64	0
50618	ITSN2	22	362.85	0
3690	ITGB3	22	358.05	0
64975	MRPL41	22	346	0
213	ALB	22	342.96	0
118460	EXOSC6	22	330.8	0
5358	PLS3	22	319.14	0
9817	KEAP1	22	303.36	0
29937	NENF	22	290.9	0
6721	SREBF2	22	264.51	0
8883	NAE1	22	237.65	0
51497	TH1L	22	219.33	0
9564	BCAR1	22	212.15	0
6844	VAMP2	22	210.98	0
57562	KIAA1377	22	198.82	0
4144	MAT2A	22	187.56	0
10919	EHMT2	22	182.48	0
64949	MRPS26	22	174.45	0
4113	MAGEB2	22	159.37	0
7409	VAV1	22	155.74	0
7332	UBE2L3	22	128.74	0
65123	INTS3	21	4531.39	0
3727	JUND	21	1963.98	0
9322	TRIP10	21	1088.3	0
10458	BAIAP2	21	940.17	0
3839	KPNA3	21	799.32	0
4218	RAB8A	21	796.21	0
387522	UBE2V1	21	752.23	0
5436	POLR2G	21	643.3	0
5511	PPP1R8	21	633.74	0
56254	RNF20	21	614.75	0
23186	RCOR1	21	577.34	0
23107	MRPS27	21	514.59	0
56829	ZC3HAV1	21	508.72	0
5728	PTEN	21	491.88	0
7381	UQCRB	21	459.44	0
8894	EIF2S2	21	458.56	0
5074	PAWR	21	451.82	0
29968	PSAT1	21	439.82	0
9525	VPS4B	21	415.77	0
5902	RANBP1	21	401.88	0
7169	TPM2	21	382.5	0
10644	IGF2BP2	21	381.46	0
5092	PCBD1	21	363.36	0
6281	S100A10	21	353.25	0
65005	MRPL9	21	346.45	0
488	ATP2A2	21	335.08	0
6611	SMS	21	315.15	0
11325	DDX42	21	308.42	0
79590	MRPL24	21	307.49	0
2959	GTF2B	21	303.5	0
7386	UQCRFS1	21	302.73	0
10212	DDX39A	21	296.07	0
4676	NAP1L4	21	279.24	0
8575	PRKRA	21	276.03	0
6520	SLC3A2	21	252.06	0
7311	UBA52	21	245.05	0
159	ADSS	21	236.64	0
55257	MRGBP	21	218.84	0
9261	MAPKAPK2	21	218.57	0
55299	BRIX1	21	209.68	0
55920	RCC2	21	202.21	0
39	ACAT2	21	201.37	0
10910	SUGT1	21	199.84	0
4733	DRG1	21	184.81	0
10912	GADD45G	21	181.82	0
6850	SYK	21	178.6	0
10056	FARSB	21	177.88	0
9252	RPS6KA5	21	166.74	0
1796	DOK1	21	164.97	0
10075	HUWE1	21	159.84	0
28960	DCPS	21	159.38	0
6788	STK3	21	157.4	0
4191	MDH2	21	151.88	0
3009	HIST1H1B	21	146.55	0
5888	RAD51	21	143.19	0
65109	UPF3B	21	138.57	0
2618	GART	21	123.12	0
5935	RBM3	21	120.08	0
11212	PROSC	21	82.76	0
3295	HSD17B4	20	1155.05	0
1410	CRYAB	20	1072.41	0
25828	TXN2	20	1059.41	0
54623	PAF1	20	861.4	0
10956	OS9	20	784.94	0
1277	COL1A1	20	766.03	0
51552	RAB14	20	723.29	0
10049	DNAJB6	20	638.69	0
8634	RTCA	20	574.83	0
11160	ERLIN2	20	548.19	0
2783	GNB2	20	492.22	0
308	ANXA5	20	485.17	0
55705	IPO9	20	435.17	0
56616	DIABLO	20	418.61	0
57187	THOC2	20	402.06	0
4722	NDUFS3	20	397.34	0
5217	PFN2	20	394.53	0
10059	DNM1L	20	363.91	0
30968	STOML2	20	340.19	0
22824	HSPA4L	20	331	0
23476	BRD4	20	327.89	0
9868	TOMM70A	20	305.6	0
26019	UPF2	20	290.77	0
10549	PRDX4	20	277.9	0
9212	AURKB	20	272.14	0
5007	OSBP	20	271.48	0
84311	MRPL45	20	253.06	0
55596	ZCCHC8	20	250.75	0
8886	DDX18	20	243.95	0
10940	POP1	20	242.85	0
773	CACNA1A	20	235.61	0
4204	MECP2	20	232.51	0
5813	PURA	20	215.93	0
23191	CYFIP1	20	214.37	0
7077	TIMP2	20	205.72	0
7454	WAS	20	195.49	0
8971	H1FX	20	188.05	0
873	CBR1	20	181.11	0
28985	MCTS1	20	173.05	0
27336	HTATSF1	20	172.95	0
57122	NUP107	20	164.75	0
1762	DMWD	20	162.03	0
56949	XAB2	20	161.47	0
56888	KCMF1	20	157.22	0
8624	PSMG1	20	155.29	0
5351	PLOD1	20	149.89	0
57510	XPO5	20	141.79	0
8106	PABPN1	20	133.61	0
7247	TSN	20	130.02	0
84844	PHF5A	20	121.14	0
8563	THOC5	20	120.57	0
10944	C11orf58	20	115.47	0
1982	EIF4G2	20	88.65	0
55844	PPP2R2D	20	56.57	0
64978	MRPL38	20	52	0
112464	PRKCDBP	20	40.7	0
7057	THBS1	19	3056.49	0
10483	SEC23B	19	1796.89	0
1810	DR1	19	1380.95	0
3028	HSD17B10	19	1373.68	0
51028	VPS36	19	1299.65	0
6342	SCP2	19	1099.97	0
79077	DCTPP1	19	1058.81	0
51534	VTA1	19	944.96	0
5908	RAP1B	19	802.84	0
3693	ITGB5	19	764.83	0
25813	SAMM50	19	754.4	0
6275	S100A4	19	596.63	0
51606	ATP6V1H	19	542.88	0
52	ACP1	19	513.77	0
7257	TSNAX	19	508.73	0
10938	EHD1	19	500.15	0
11252	PACSIN2	19	481.67	0
80789	INTS5	19	466.51	0
10970	CKAP4	19	465.08	0
80306	MED28	19	431.37	0
114990	VASN	19	418.94	0
23633	KPNA6	19	399.82	0
56915	EXOSC5	19	378.72	0
56993	TOMM22	19	369.51	0
54534	MRPL50	19	357.62	0
5825	ABCD3	19	348.6	0
375	ARF1	19	345.95	0
8669	EIF3J	19	329.55	0
5424	POLD1	19	305.81	0
10552	ARPC1A	19	304.47	0
10892	MALT1	19	290.96	0
51143	DYNC1LI1	19	281.78	0
9361	LONP1	19	280.37	0
2806	GOT2	19	247.53	0
55781	RIOK2	19	240.29	0
4597	MVD	19	224.44	0
23586	DDX58	19	216.31	0
51069	MRPL2	19	206.32	0
6776	STAT5A	19	204.72	0
1656	DDX6	19	202.49	0
1192	CLIC1	19	195.76	0
2965	GTF2H1	19	182.93	0
54187	NANS	19	172.97	0
25804	4	19	172.56	0
55621	TRMT1	19	164.21	0
57175	CORO1B	19	160.11	0
875	CBS	19	151.11	0
7023	TFAP4	19	130.31	0
8312	AXIN1	19	126.34	0
6165	RPL35A	19	123.1	0
114034	TOE1	19	115.06	0
11161	C14orf1	19	113.6	0
84262	PSMG3	19	112.45	0
7511	XPNPEP1	19	102.83	0
9061	PAPSS1	19	96.61	0
4643	MYO1E	19	91.59	0
9441	MED26	19	90.07	0
1155	TBCB	19	84.33	0
4234	METTL1	19	82.89	0
539	ATP5O	19	70.44	0
5830	PEX5	18	6369.11	0
84817	TXNDC17	18	2697.39	0
3678	ITGA5	18	1478.56	0
6416	MAP2K4	18	1364.19	0
55072	RNF31	18	1133.72	0
5869	RAB5B	18	1085.24	0
9667	SAFB2	18	1083.58	0
1052	CEBPD	18	1007.39	0
10011	SRA1	18	999.98	0
10539	GLRX3	18	833.52	0
3163	HMOX2	18	710.93	0
63893	UBE2O	18	610.33	0
27131	SNX5	18	595.89	0
4720	NDUFS2	18	573.35	0
5355	PLP2	18	557	0
5359	PLSCR1	18	503.79	0
1659	DHX8	18	500.43	0
2275	FHL3	18	458.19	0
89941	RHOT2	18	457.28	0
4771	NF2	18	440.19	0
57120	GOPC	18	430.62	0
8301	PICALM	18	430.58	0
4942	OAT	18	406.63	0
64837	KLC2	18	403.14	0
1476	CSTB	18	399.06	0
81887	LAS1L	18	386.33	0
7706	TRIM25	18	384.9	0
84313	VPS25	18	384.03	0
5236	PGM1	18	383.09	0
4924	NUCB1	18	373.98	0
25820	ARIH1	18	370.64	0
7818	DAP3	18	346.21	0
51645	PPIL1	18	329.7	0
23256	SCFD1	18	323.32	0
80155	NAA15	18	318.68	0
3148	HMGB2	18	310.01	0
309	ANXA6	18	297.62	0
10298	PAK4	18	283.35	0
5784	PTPN14	18	280.43	0
55177	FAM82A2	18	269.57	0
1759	DNM1	18	269.06	0
283237	TTC9C	18	233.24	0
53981	CPSF2	18	230.25	0
705	BYSL	18	225.23	0
27341	RRP7A	18	214.03	0
4190	MDH1	18	205.76	0
11329	STK38	18	196.13	0
8795	TNFRSF10B	18	195.34	0
80279	CDK5RAP3	18	185.15	0
4067	LYN	18	181.39	0
8270	LAGE3	18	168.37	0
3925	STMN1	18	164.64	0
5997	RGS2	18	164.07	0
515	ATP5F1	18	161.05	0
2936	GSR	18	160.54	0
7812	CSDE1	18	159.11	0
10181	RBM5	18	157.32	0
2108	ETFA	18	155.16	0
8473	OGT	18	149.42	0
11137	PWP1	18	130.42	0
4076	CAPRIN1	18	123.39	0
9530	BAG4	18	116.5	0
598	BCL2L1	18	115.78	0
5495	PPM1B	18	108.24	0
50628	GEMIN4	18	101.62	0
9736	USP34	18	74.97	0
83743	GRWD1	18	68.6	0
5824	PEX19	17	2384.96	0
7048	TGFBR2	17	2032.09	0
25814	ATXN10	17	1996.12	0
23677	SH3BP4	17	1760.37	0
550	AUP1	17	1490.07	0
81876	RAB1B	17	1452.14	0
2512	FTL	17	1361.8	0
27332	ZNF638	17	1034.02	0
3482	IGF2R	17	747.61	0
10152	ABI2	17	747.54	0
51808	PHAX	17	676.98	0
10952	SEC61B	17	594.75	0
8775	NAPA	17	575.19	0
55740	ENAH	17	566.08	0
5576	PRKAR2A	17	546.8	0
9943	OXSR1	17	542.35	0
6789	STK4	17	539.85	0
10755	GIPC1	17	526.94	0
5635	PRPSAP1	17	523.09	0
60488	MRPS35	17	515.62	0
7402	UTRN	17	503.76	0
8896	BUD31	17	484.7	0
23564	DDAH2	17	482.36	0
64422	ATG3	17	450	0
830	CAPZA2	17	441.26	0
10916	MAGED2	17	427.79	0
27338	UBE2S	17	425.72	0
23071	ERP44	17	380.63	0
5290	PIK3CA	17	362.25	0
4154	MBNL1	17	350.7	0
6050	RNH1	17	346.81	0
740	MRPL49	17	331.37	0
1374	CPT1A	17	318.39	0
84321	THOC3	17	307.15	0
8615	USO1	17	294.88	0
10614	HEXIM1	17	289.2	0
51056	LAP3	17	282.86	0
3910	LAMA4	17	278.36	0
8881	CDC16	17	276.29	0
7384	UQCRC1	17	273.66	0
10174	SORBS3	17	273.65	0
9918	NCAPD2	17	271.84	0
9631	NUP155	17	244.23	0
56904	SH3GLB2	17	229.03	0
10105	PPIF	17	218.09	0
9043	SPAG9	17	217.63	0
3008	HIST1H1E	17	217.58	0
64855	FAM129B	17	210.78	0
689	BTF3	17	205.86	0
10043	TOM1	17	197.64	0
8985	PLOD3	17	181.38	0
996	CDC27	17	180.01	0
136319	MTPN	17	178.44	0
26517	TIMM13	17	165.04	0
60626	RIC8A	17	162.81	0
83939	EIF2A	17	160.1	0
23644	EDC4	17	155.01	0
11316	COPE	17	154.66	0
6672	SP100	17	153.51	0
55226	NAT10	17	126.67	0
831	CAST	17	126.13	0
5867	RAB4A	17	125.46	0
23560	GTPBP4	17	118.69	0
3055	HCK	17	115.94	0
83443	SF3B5	17	111.17	0
9373	PLAA	17	107.61	0
29766	TMOD3	17	107.53	0
2633	GBP1	17	104.56	0
84132	USP42	17	97.76	0
197131	UBR1	17	96.98	0
9551	ATP5J2	17	83.02	0
3007	HIST1H1D	17	57.99	0
26092	TOR1AIP1	16	1996.19	0
4313	MMP2	16	1874.24	0
54931	TRMT10C	16	1654.15	0
26258	BLOC1S6	16	1448.79	0
2280	FKBP1A	16	1437.33	0
51429	SNX9	16	1281.23	0
5054	SERPINE1	16	1006.19	0
481	ATP1B1	16	953.34	0
26574	AATF	16	851.01	0
84164	ASCC2	16	763.84	0
273	AMPH	16	642.09	0
7041	TGFB1I1	16	611.17	0
3660	IRF2	16	509.01	0
5156	PDGFRA	16	485.36	0
26007	DAK	16	466.46	0
10469	TIMM44	16	458.97	0
9341	VAMP3	16	458.15	0
6164	RPL34	16	448.59	0
29761	USP25	16	415.77	0
5983	RFC3	16	402.39	0
54926	UBE2R2	16	375.92	0
29127	RACGAP1	16	361.96	0
10724	MGEA5	16	361.31	0
2107	ETF1	16	357.26	0
338	APOB	16	322.08	0
4043	LRPAP1	16	302.87	0
4724	NDUFS4	16	302.62	0
57470	LRRC47	16	288.33	0
9260	PDLIM7	16	286.15	0
5756	TWF1	16	281.79	0
30001	ERO1L	16	275.23	0
5862	RAB2A	16	264.94	0
26088	GGA1	16	262.35	0
1822	ATN1	16	239.6	0
221937	FOXK1	16	233.45	0
11267	SNF8	16	227.51	0
6277	S100A6	16	215.44	0
5510	PPP1R7	16	213.08	0
25930	PTPN23	16	210.91	0
80145	THOC7	16	210.9	0
25937	WWTR1	16	210.22	0
11260	XPOT	16	190.09	0
11130	ZWINT	16	179.04	0
7266	DNAJC7	16	174.42	0
11052	CPSF6	16	174.22	0
10269	ZMPSTE24	16	150.15	0
8328	GFI1B	16	147.02	0
56945	MRPS22	16	128.47	0
26993	AKAP8L	16	125.91	0
4363	ABCC1	16	115.85	0
55131	RBM28	16	115.31	0
8241	RBM10	16	109.76	0
3635	INPP5D	16	100.93	0
51649	MRPS23	16	98.65	0
1783	DYNC1LI2	16	97.99	0
27236	ARFIP1	16	93.82	0
26168	SENP3	16	91.37	0
868	CBLB	16	91.16	0
8079	2	16	88.6	0
4683	NBN	16	69.48	0
55367	PIDD	16	55.3	0
3656	IRAK2	15	3170.94	0
388	RHOB	15	2085.7	0
65264	UBE2Z	15	1672.47	0
3673	ITGA2	15	1332.69	0
3927	LASP1	15	778.44	0
29109	FHOD1	15	673.96	0
7040	TGFB1	15	651.66	0
51690	7	15	558.32	0
6810	STX4	15	552.51	0
56474	CTPS2	15	505.24	0
23637	RABGAP1	15	498.44	0
11157	6	15	475.29	0
51434	ANAPC7	15	474.43	0
57142	RTN4	15	473.14	0
10611	PDLIM5	15	467.52	0
6993	DYNLT1	15	461.01	0
9882	TBC1D4	15	452.76	0
51013	EXOSC1	15	425.35	0
89953	KLC4	15	404.15	0
23268	DNMBP	15	395.68	0
26578	OSTF1	15	385.55	0
6879	TAF7	15	370.98	0
10165	SLC25A13	15	362.67	0
210	ALAD	15	350.5	0
9183	ZW10	15	304.05	0
5743	PTGS2	15	279.25	0
146691	TOM1L2	15	274.88	0
9230	RAB11B	15	274.03	0
23013	SPEN	15	271.67	0
201595	STT3B	15	260.73	0
6729	SRP54	15	243.12	0
5834	PYGB	15	241.52	0
9141	PDCD5	15	216.6	0
84991	RBM17	15	214.32	0
1978	EIF4EBP1	15	212.74	0
8260	NAA10	15	203.82	0
9184	BUB3	15	200.14	0
10135	NAMPT	15	198.83	0
26136	TES	15	198.71	0
10890	RAB10	15	198.45	0
60681	FKBP10	15	180.97	0
8030	CCDC6	15	180.52	0
9124	PDLIM1	15	177.53	0
3024	HIST1H1A	15	174.13	0
64969	MRPS5	15	152.87	0
9871	SEC24D	15	151.45	0
7024	TFCP2	15	141.64	0
7068	THRB	15	137.9	0
64151	NCAPG	15	137.51	0
7268	TTC4	15	136	0
291	SLC25A4	15	130.63	0
55037	PTCD3	15	128.12	0
79026	AHNAK	15	118.13	0
9149	DYRK1B	15	113.34	0
2066	ERBB4	15	101.87	0
602	BCL3	15	99.73	0
5585	PKN1	15	99.5	0
55967	NDUFA12	15	94.57	0
7525	YES1	15	90.21	0
5921	RASA1	15	89.72	0
1737	DLAT	15	71.57	0
84661	DPY30	15	69.35	0
8565	YARS	15	65.31	0
85369	STRIP1	15	63.2	0
522	ATP5J	15	59.07	0
1725	DHPS	15	58.42	0
128308	MRPL55	15	57.97	0
5437	POLR2H	15	55.85	0
5832	ALDH18A1	15	54.63	0
23165	NUP205	15	53.98	0
84520	C14orf142	15	45.34	0
374291	NDUFS7	15	41.92	0
54431	DNAJC10	15	37.76	0
5870	RAB6A	14	1935.94	0
23265	EXOC7	14	1287.69	0
55905	RNF114	14	1195.66	0
5930	RBBP6	14	1011.9	0
5606	MAP2K3	14	857.88	0
1891	ECH1	14	845.02	0
23122	CLASP2	14	684.27	0
23048	FNBP1	14	671.36	0
6451	SH3BGRL	14	628.17	0
3912	LAMB1	14	625.73	0
7099	TLR4	14	620.07	0
1508	CTSB	14	532.25	0
3419	IDH3A	14	481.5	0
26520	TIMM9	14	477.41	0
10253	SPRY2	14	457.28	0
51441	YTHDF2	14	455.64	0
4130	MAP1A	14	448.89	0
11083	DIDO1	14	416.63	0
11031	RAB31	14	336.15	0
23019	CNOT1	14	333	0
8520	HAT1	14	316.2	0
26973	CHORDC1	14	314.91	0
25764	HYPK	14	313	0
6510	SLC1A5	14	298.14	0
55692	LUC7L	14	278.55	0
22826	DNAJC8	14	276.38	0
81611	ANP32E	14	273.8	0
9138	ARHGEF1	14	272.84	0
8939	FUBP3	14	266.55	0
23062	GGA2	14	263.71	0
274	BIN1	14	255.86	0
90480	GADD45GIP1	14	240.51	0
26130	GAPVD1	14	231.07	0
23658	5	14	230.89	0
5223	PGAM1	14	227.65	0
8803	SUCLA2	14	219.37	0
1793	DOCK1	14	216.11	0
80124	VCPIP1	14	209.93	0
81608	FIP1L1	14	201.93	0
9217	VAPB	14	195.49	0
23244	PDS5A	14	193.79	0
1265	CNN2	14	190.82	0
51474	LIMA1	14	187.77	0
642	BLMH	14	185.45	0
6717	SRI	14	184.97	0
55148	UBR7	14	182.9	0
4726	NDUFS6	14	175.08	0
5977	DPF2	14	170.93	0
30	ACAA1	14	160.18	0
51692	CPSF3	14	156.02	0
10465	PPIH	14	147.49	0
2193	FARSA	14	144.08	0
1063	CENPF	14	142.63	0
3099	HK2	14	139.1	0
200081	TXLNA	14	133.27	0
53918	PELO	14	127.04	0
2059	EPS8	14	125.41	0
6730	SRP68	14	119.81	0
353	APRT	14	116.36	0
80273	GRPEL1	14	110.84	0
9049	AIP	14	109.37	0
10953	TOMM34	14	101.21	0
84335	AKT1S1	14	98.32	0
81873	ARPC5L	14	97.19	0
5286	PIK3C2A	14	96.4	0
7138	TNNT1	14	91.3	0
5471	PPAT	14	86.18	0
2037	EPB41L2	14	82.8	0
115207	KCTD12	14	77.54	0
6654	1	14	76.16	0
9414	TJP2	14	72.36	0
23291	FBXW11	14	70.74	0
10471	PFDN6	14	69.5	0
2690	GHR	14	68.87	0
5292	PIM1	14	68.04	0
10270	AKAP8	14	66.99	0
4236	MFAP1	14	64.6	0
25782	RAB3GAP2	14	63.67	0
22907	DHX30	14	61.34	0
29763	PACSIN3	14	61.16	0
10493	VAT1	14	58.72	0
23530	NNT	14	57.72	0
79576	NKAP	14	44.91	0
2647	BLOC1S1	13	2434.12	0
10200	MPHOSPH6	13	1790.05	0
4893	NRAS	13	1082.26	0
847	CAT	13	1008.85	0
11127	KIF3A	13	681.18	0
11103	KRR1	13	670.74	0
51135	IRAK4	13	667.06	0
8723	SNX4	13	646.23	0
24138	IFIT5	13	643.71	0
865	CBFB	13	545.5	0
6640	SNTA1	13	540.17	0
65993	MRPS34	13	533.09	0
56886	UGGT1	13	515.36	0
80230	RUFY1	13	489.46	0
51382	ATP6V1D	13	472.53	0
22929	SEPHS1	13	428.16	0
51010	EXOSC3	13	399.13	0
60496	AASDHPPT	13	373.97	0
6697	SPR	13	368.74	0
79874	RABEP2	13	365.26	0
84062	DTNBP1	13	355.05	0
3005	H1F0	13	353.97	0
164	AP1G1	13	351.13	0
10656	KHDRBS3	13	349.26	0
84271	POLDIP3	13	335.31	0
439	ASNA1	13	319.98	0
217	ALDH2	13	318.66	0
23345	SYNE1	13	317.92	0
2673	GFPT1	13	310.8	0
9491	PSMF1	13	308.54	0
2181	ACSL3	13	296.27	0
7443	VRK1	13	294.62	0
10137	RBM12	13	288.93	0
55854	ZC3H15	13	277.25	0
8411	EEA1	13	274.19	0
9448	MAP4K4	13	230.97	0
6400	SEL1L	13	222.97	0
1164	CKS2	13	206.37	0
513	ATP5D	13	205.04	0
8738	CRADD	13	201.87	0
10153	CEBPZ	13	201.25	0
11328	FKBP9	13	194.07	0
65008	MRPL1	13	190.5	0
2022	ENG	13	176.83	0
10204	NUTF2	13	176.11	0
81855	SFXN3	13	172.87	0
51495	PTPLAD1	13	163.92	0
84950	PRPF38A	13	160.67	0
677	ZFP36L1	13	156.89	0
84172	POLR1B	13	149.69	0
80854	SETD7	13	144.77	0
1912	PHC2	13	144.48	0
9879	DDX46	13	143.77	0
55004	LAMTOR1	13	142.65	0
57617	VPS18	13	141.96	0
2805	GOT1	13	136.16	0
55833	UBAP2	13	119.55	0
10762	NUP50	13	118.11	0
4082	MARCKS	13	114.62	0
64780	MICAL1	13	109.52	0
26985	AP3M1	13	107.82	0
54543	TOMM7	13	107.56	0
2623	GATA1	13	107.28	0
7162	TPBG	13	105.08	0
55197	RPRD1A	13	104.63	0
92140	MTDH	13	102.77	0
10188	TNK2	13	97.41	0
54815	GATAD2A	13	92.65	0
64746	ACBD3	13	82.31	0
6396	SEC13	13	78.38	0
10557	RPP38	13	64.78	0
9444	QKI	13	61.47	0
3074	HEXB	13	60.17	0
284119	PTRF	13	56.44	0
27183	VPS4A	13	54.86	0
10007	GNPDA1	13	48.52	0
5303	PIN4	13	42.92	0
79068	FTO	13	13.74	0
1114	CHGB	12	3238.85	0
149371	EXOC8	12	914.12	0
10409	BASP1	12	753.72	0
84273	NOA1	12	725.83	0
5441	POLR2L	12	694.71	0
5833	PCYT2	12	655.01	0
231	AKR1B1	12	613.33	0
29079	MED4	12	538.76	0
283742	FAM98B	12	521.02	0
26519	TIMM10	12	516.95	0
10849	CD3EAP	12	492.32	0
4354	MPP1	12	470.95	0
55324	ABCF3	12	450.76	0
9618	TRAF4	12	421.28	0
1854	DUT	12	407.78	0
5571	PRKAG1	12	354.14	0
54442	KCTD5	12	337.24	0
10613	ERLIN1	12	335.13	0
4682	NUBP1	12	332.7	0
2744	GLS	12	329.15	0
2224	FDPS	12	328.5	0
1397	CRIP2	12	315.21	0
10067	SCAMP3	12	310.59	0
6731	SRP72	12	294.3	0
6678	SPARC	12	288.47	0
4188	MDFI	12	273.41	0
9325	TRIP4	12	263.51	0
11215	AKAP11	12	252.5	0
51651	PTRH2	12	246.03	0
8904	CPNE1	12	238.2	0
29959	NRBP1	12	226.89	0
51566	ARMCX3	12	218.58	0
91754	NEK9	12	211.84	0
22978	NT5C2	12	209.16	0
55707	NECAP2	12	208.25	0
3916	LAMP1	12	202.27	0
7114	TMSB4X	12	185.87	0
6251	RSU1	12	183.71	0
3162	HMOX1	12	182.49	0
10618	TGOLN2	12	181.34	0
4048	LTA4H	12	174.08	0
6576	SLC25A1	12	168.55	0
29108	PYCARD	12	156.61	0
8801	SUCLG2	12	155.48	0
178	AGL	12	149.03	0
124995	MRPL10	12	146.74	0
65266	WNK4	12	145.14	0
5464	PPA1	12	142.52	0
5605	MAP2K2	12	141.48	0
6919	TCEA2	12	139.58	0
8189	SYMPK	12	134.96	0
9377	COX5A	12	119.45	0
8208	CHAF1B	12	119.24	0
79180	EFHD2	12	116.55	0
163590	TOR1AIP2	12	113.61	0
8544	PIR	12	107.13	0
10787	NCKAP1	12	106.6	0
84823	LMNB2	12	106.01	0
10447	FAM3C	12	105.32	0
55699	IARS2	12	105.12	0
10567	RABAC1	12	99.78	0
30844	EHD4	12	98.1	0
91408	BTF3L4	12	93.84	0
63931	MRPS14	12	91.44	0
7019	TFAM	12	87.49	0
3708	ITPR1	12	84.17	0
65108	MARCKSL1	12	77.35	0
1605	DAG1	12	70.21	0
332	BIRC5	12	70	0
23344	ESYT1	12	66.61	0
1537	CYC1	12	65.34	0
29760	BLNK	12	63.48	0
87178	PNPT1	12	60.87	0
4772	NFATC1	12	60.01	0
64127	NOD2	12	55.25	0
8651	SOCS1	12	53.5	0
7264	TSTA3	12	49.23	0
3421	IDH3G	12	45.49	0
131474	CHCHD4	12	45.05	0
100316904	SAP25	12	35.82	0
8566	PDXK	12	35.09	0
25917	THUMPD3	12	34.13	0
4199	ME1	12	25.98	0
84248	FYTTD1	12	14.35	0
80005	DOCK5	12	10.02	0
1857	DVL3	11	1327.23	0
50	ACO2	11	1127.58	0
2997	GYS1	11	888.55	0
3339	HSPG2	11	846.17	0
3416	IDE	11	694.51	0
10247	HRSP12	11	618.12	0
1788	DNMT3A	11	548.71	0
3913	LAMB2	11	503.7	0
5880	RAC2	11	496.85	0
79598	CEP97	11	496.23	0
51633	OTUD6B	11	458.92	0
54915	YTHDF1	11	401.67	0
11080	DNAJB4	11	374.82	0
359948	IRF2BP2	11	338.74	0
55052	MRPL20	11	310.9	0
10460	TACC3	11	303.62	0
10573	MRPL28	11	292.67	0
4853	NOTCH2	11	280.55	0
57019	CIAPIN1	11	278.73	0
2746	GLUD1	11	267.69	0
10988	METAP2	11	265.7	0
4548	MTR	11	263.9	0
9380	GRHPR	11	230.45	0
85456	TNKS1BP1	11	230.43	0
28952	CCDC22	11	229.06	0
7372	UMPS	11	227.34	0
10499	NCOA2	11	223.37	0
55856	ACOT13	11	219.17	0
48	ACO1	11	215.61	0
4502	MT2A	11	212.64	0
79050	NOC4L	11	205.5	0
11183	MAP4K5	11	205.23	0
28956	LAMTOR2	11	204.89	0
2931	GSK3A	11	192.94	0
55658	RNF126	11	192.8	0
3915	LAMC1	11	192.6	0
53371	NUP54	11	188.2	0
55011	PIH1D1	11	183.89	0
64682	ANAPC1	11	183.4	0
11004	KIF2C	11	168.76	0
11258	DCTN3	11	168.05	0
55269	PSPC1	11	165.93	0
51540	SCLY	11	164.94	0
23386	NUDCD3	11	164.67	0
8802	SUCLG1	11	160.7	0
51081	MRPS7	11	156.13	0
79009	DDX50	11	151.42	0
92689	FAM114A1	11	151.14	0
4824	NKX3-1	11	144.5	0
6237	RRAS	11	143.75	0
23172	FAM175B	11	141.72	0
51150	SDF4	11	141.36	0
311	ANXA11	11	138.3	0
9425	CDYL	11	136.83	0
10845	CLPX	11	130.38	0
1808	DPYSL2	11	129.38	0
1629	DBT	11	128.59	0
25831	HECTD1	11	124.9	0
5723	PSPH	11	124.5	0
6744	SSFA2	11	118.2	0
80347	COASY	11	117.17	0
2730	GCLM	11	116.91	0
30851	TAX1BP3	11	112.02	0
2171	FABP5	11	107.15	0
29982	NRBF2	11	107.14	0
219	ALDH1B1	11	102.33	0
317772	HIST2H2AB	11	102.24	0
4713	NDUFB7	11	97.05	0
2799	GNS	11	96.1	0
51260	CXorf26	11	95.59	0
56681	SAR1A	11	95.57	0
58472	SQRDL	11	93.36	0
5631	PRPS1	11	89.4	0
56658	TRIM39	11	86.41	0
9321	TRIP11	11	85.9	0
4716	NDUFB10	11	85.26	0
27243	CHMP2A	11	82.86	0
6241	RRM2	11	72.38	0
83548	COG3	11	68.01	0
8682	PEA15	11	66.74	0
5476	CTSA	11	62.56	0
9820	CUL7	11	59.81	0
1856	DVL2	11	59.8	0
79869	CPSF7	11	57.25	0
7289	TULP3	11	56.71	0
27	ABL2	11	52.83	0
51510	CHMP5	11	46.62	0
230	ALDOC	11	43.98	0
8314	BAP1	11	39.8	0
6282	S100A11	11	37.09	0
29889	GNL2	11	35.32	0
3662	IRF4	11	34.13	0
348995	NUP43	11	29.96	0
128866	CHMP4B	11	28.26	0
25909	AHCTF1	11	26.99	0
5091	PC	11	18.68	0
4952	OCRL	10	4354.61	0
51678	MPP6	10	1379.86	0
25839	COG4	10	904.25	0
582	BBS1	10	743.41	0
51024	FIS1	10	730.04	0
9371	KIF3B	10	720.83	0
55212	BBS7	10	640.43	0
7327	UBE2G2	10	557.4	0
8379	MAD1L1	10	557.26	0
307	ANXA4	10	442.64	0
55872	PBK	10	426.28	0
8721	EDF1	10	422.3	0
64848	YTHDC2	10	386.31	0
30836	DNTTIP2	10	382.29	0
2548	GAA	10	370.63	0
57003	CCDC47	10	351.67	0
3832	KIF11	10	328.42	0
78988	MRP63	10	298.84	0
64207	IRF2BPL	10	275.8	0
203	AK1	10	273.49	0
10190	TXNDC9	10	256.81	0
10403	NDC80	10	242.56	0
2776	GNAQ	10	240.47	0
8560	DEGS1	10	226.07	0
10163	WASF2	10	215.35	0
8508	NIPSNAP1	10	202.8	0
6876	TAGLN	10	197.11	0
23164	MPRIP	10	192.67	0
9779	TBC1D5	10	191.6	0
2729	GCLC	10	187.67	0
57606	SLAIN2	10	187.22	0
80308	FLAD1	10	187.16	0
28976	ACAD9	10	184.2	0
1634	DCN	10	176.47	0
27347	STK39	10	172.03	0
5814	PURB	10	171.79	0
1969	EPHA2	10	171.23	0
10114	HIPK3	10	159.81	0
55970	GNG12	10	151.74	0
100526767	CHMP3	10	150.99	0
23016	EXOSC7	10	143.82	0
6900	CNTN2	10	142.04	0
29925	GMPPB	10	141.49	0
9246	UBE2L6	10	137.92	0
9589	WTAP	10	132.14	0
51491	NOP16	10	130.39	0
3428	IFI16	10	130.13	0
57222	ERGIC1	10	129.81	0
28989	NTMT1	10	128.62	0
54433	GAR1	10	116.23	0
10476	ATP5H	10	109.03	0
57132	CHMP1B	10	108.18	0
25902	MTHFD1L	10	107.31	0
51202	DDX47	10	95.76	0
54477	PLEKHA5	10	95.74	0
64145	ZFYVE20	10	95.53	0
54107	POLE3	10	92.85	0
80351	TNKS2	10	87.03	0
6812	STXBP1	10	80.93	0
64087	MCCC2	10	73.62	0
23185	LARP4B	10	73.18	0
9282	MED14	10	72.21	0
10293	TRAIP	10	71.58	0
8408	ULK1	10	71.52	0
3096	HIVEP1	10	70.77	0
11196	SEC23IP	10	68.33	0
7422	VEGFA	10	62.78	0
27089	UQCRQ	10	62.71	0
51082	POLR1D	10	61.06	0
57591	MKL1	10	59.46	0
2516	NR5A1	10	55.67	0
4430	MYO1B	10	55.66	0
55229	PANK4	10	54.36	0
51116	MRPS2	10	51.07	0
3937	LCP2	10	49.35	0
112939	NACC1	10	47.53	0
65095	KRI1	10	43.44	0
1429	CRYZ	10	42.46	0
6623	SNCG	10	41.42	0
23136	EPB41L3	10	36.18	0
101060511	PRKAB2	10	35.67	0
5877	RABIF	10	34.54	0
79811	SLTM	10	32.99	0
4521	NUDT1	10	31.84	0
[truncated: 1,123 more rows]
